# Supplementary material for: Single-walled carbon-nanohorns improve biocompatibility over nanotubes by triggering less protein-initiated pyroptosis and apoptosis in macrophages
Source: Nat Commun. 2018 Jun 19;9:2393. doi: 10.1038/s41467-018-04700-z (PMC6008334; doi:10.1038/s41467-018-04700-z)
Supplement: Supplementary file 3 — Supplementary Data 1 [file 41467_2018_4700_MOESM3_ESM.xlsx]

## Sheet: Sheet1
LFQ Proteimics identification (Search Result) of total cellular proteins after incubation with five nanocarbons based on identical incubative concentration (100 μg ml-1)
Protein IDs	Majority protein IDs	Peptide counts (all)	Peptide counts (razor+unique)	Peptide counts (unique)	Protein names	Gene names	Fasta headers	Number of proteins	Peptides	Razor + unique peptides	Unique peptides	Peptides A (MNT1)	Peptides B (MNT2)	Peptides C (SNT1)	Peptides D (SNT2)	Peptides E (SNH)	Peptides F (Ctrl)	Razor + unique peptides A (MNT1)	Razor + unique peptides B (MNT2)	Razor + unique peptides C (SNT1)	Razor + unique peptides D (SNT2)	Razor + unique peptides E (SNH)	Razor + unique peptides F (Ctrl)	Unique peptides A (MNT1)	Unique peptides B (MNT2)	Unique peptides C (SNT1)	Unique peptides D (SNT2)	Unique peptides E (SNH)	Unique peptides F (Ctrl)	Sequence coverage [%]	Unique + razor sequence coverage [%]	Unique sequence coverage [%]	Mol. weight [kDa]	Sequence length	Sequence lengths	Fraction average	Fraction 1	Fraction 2	Fraction 3	Fraction 4	Fraction 5	Fraction 6	Fraction 7	Fraction 8	Fraction 9	Fraction 10	Q-value	Identification type A (MNT1)	Identification type B (MNT2)
P26039;A2AIM2;F6SX70;F6S1V7	P26039	99;16;5;3	99;16;5;3	87;13;5;3	Talin-1	Tln1	>sp|P26039|TLN1_MOUSE Talin-1 OS=Mus musculus GN=Tln1 PE=1 SV=2	4	99	99	87	94	96	97	96	97	98	94	96	97	96	97	98	82	84	85	84	85	86	51.2	51.2	46.5	269.82	2541	2541;241;279;122	4.77	127	348	248	208	169	153	143	101	93	148	0	By MS/MS	By MS/MS
Q8BX70-3;Q8BX70;Q8BX70-2	Q8BX70-3;Q8BX70;Q8BX70-2	91;91;86	91;91;86	91;91;86	Vacuolar protein sorting-associated protein 13C	Vps13c	>sp|Q8BX70-3|VP13C_MOUSE Isoform 3 of Vacuolar protein sorting-associated protein 13C OS=Mus musculus GN=Vps13c;>sp|Q8BX70|VP13C_MOUSE Vacuolar protein sorting-associated protein 13C OS=Mus musculus GN=Vps13c PE=1 SV=2;>sp|Q8BX70-2|VP13C_MOUSE Isoform 2 of	3	91	91	91	79	80	84	83	82	82	79	80	84	83	82	82	79	80	84	83	82	82	30.1	30.1	30.1	415.3	3708	3708;3748;3623	5.08	69	140	65	64	57	72	94	135	47	19	0	By MS/MS	By MS/MS
Q91ZX7;Q3U5J2;E9Q202;Q9JI18;A2API5;F6UAC8;H3BJH0;H3BL52;Q91VN0	Q91ZX7	90;10;2;2;2;1;1;1;1	90;10;2;2;2;1;1;1;1	88;10;2;2;2;1;0;0;0	Prolow-density lipoprotein receptor-related protein 1;Low-density lipoprotein receptor-related protein 1 85 kDa subunit;Low-density lipoprotein receptor-related protein 1 515 kDa subunit;Low-density lipoprotein receptor-related protein 1 intracellular domain	Lrp1	>sp|Q91ZX7|LRP1_MOUSE Prolow-density lipoprotein receptor-related protein 1 OS=Mus musculus GN=Lrp1 PE=1 SV=1	9	90	90	88	82	87	88	86	89	88	82	87	88	86	89	88	80	85	86	84	87	86	24.5	24.5	24.2	504.74	4545	4545;743;3357;4599;4630;98;279;618;1614	3.79	154	211	100	60	38	73	38	62	36	15	0	By MS/MS	By MS/MS
P35922-3;E9QAT0;P35922-2;Q6AXB7;P35922;E9QAS8;P35922-9;P35922-8;E9QAS9;D3Z6U8;P35922-7;E9QNF5;P35922-5;P35922-4;P35922-6;P35922-11;P35922-10;P35922-12	P35922-3;E9QAT0;P35922-2;Q6AXB7;P35922;E9QAS8;P35922-9;P35922-8;E9QAS9;D3Z6U8;P35922-7;E9QNF5;P35922-5;P35922-4;P35922-6;P35922-11;P35922-10;P35922-12	9;9;9;9;9;9;8;8;8;8;8;8;7;7;7;6;6;6	7;7;7;7;7;7;6;6;6;6;6;6;6;6;6;5;5;5	7;7;7;7;7;7;6;6;6;6;6;6;6;6;6;5;5;5	Fragile X mental retardation protein 1 homolog	Fmr1	>sp|P35922-3|FMR1_MOUSE Isoform ISO3 of Fragile X mental retardation protein 1 homolog OS=Mus musculus GN=Fmr1;>tr|E9QAT0|E9QAT0_MOUSE Fragile X mental retardation protein 1 homolog OS=Mus musculus GN=Fmr1 PE=4 SV=1;>sp|P35922-2|FMR1_MOUSE Isoform ISO2 of	18	9	7	7	7	8	9	9	8	8	5	6	7	7	6	6	5	6	7	7	6	6	19.2	14.6	14.6	66.269	589	589;589;602;614;614;631;568;581;585;591;593;593;436;448;512;415;427;491	4.58	5	11		17	10	1	4	12			0	By MS/MS	By MS/MS
Q9JLT4-2;J3QMN4;D3Z0K8;Q9JLT4-4;J3QMQ8;Q9JLT4;Q9JLT4-3	Q9JLT4-2;J3QMN4;D3Z0K8;Q9JLT4-4;J3QMQ8;Q9JLT4;Q9JLT4-3	9;9;9;9;9;9;7	8;8;8;8;8;8;6	8;8;8;8;8;8;6	Thioredoxin reductase 2, mitochondrial	Txnrd2	>sp|Q9JLT4-2|TRXR2_MOUSE Isoform 2 of Thioredoxin reductase 2, mitochondrial OS=Mus musculus GN=Txnrd2;>tr|J3QMN4|J3QMN4_MOUSE Thioredoxin reductase 2, mitochondrial OS=Mus musculus GN=Txnrd2 PE=1 SV=1;>tr|D3Z0K8|D3Z0K8_MOUSE Thioredoxin reductase 2, mitoc	7	9	8	8	8	8	6	7	9	8	7	7	5	6	8	7	7	7	5	6	8	7	26.9	23.8	23.8	53.239	491	491;491;491;493;522;524;356	5.53		20	10				6		16	7	0	By MS/MS	By MS/MS
Q7TN98-4;Q7TN98-5;Q7TN98-3;Q5SU48;Q7TN98-2;Q7TN98;Q5SU47	Q7TN98-4;Q7TN98-5;Q7TN98-3;Q5SU48;Q7TN98-2;Q7TN98;Q5SU47	9;9;9;9;9;9;7	9;9;9;9;9;9;7	7;7;7;7;7;7;5	Cytoplasmic polyadenylation element-binding protein 4	Cpeb4	>sp|Q7TN98-4|CPEB4_MOUSE Isoform 4 of Cytoplasmic polyadenylation element-binding protein 4 OS=Mus musculus GN=Cpeb4;>sp|Q7TN98-5|CPEB4_MOUSE Isoform 5 of Cytoplasmic polyadenylation element-binding protein 4 OS=Mus musculus GN=Cpeb4;>sp|Q7TN98-3|CPEB4_MOU	7	9	9	7	9	9	8	9	9	9	9	9	8	9	9	9	7	7	6	7	7	7	16.5	16.5	11.8	77.138	703	703;704;711;712;721;729;392	4.96		7	12	23	1		7	17			0	By MS/MS	By MS/MS
P23506;P23506-2;F7D432;E9PWE0;E0CYV0;F6V9F1;F6TXE3	P23506;P23506-2;F7D432;E9PWE0;E0CYV0	9;9;9;9;9;4;2	9;9;9;9;9;4;2	9;9;9;9;9;4;2	Protein-L-isoaspartate(D-aspartate) O-methyltransferase;Protein-L-isoaspartate O-methyltransferase	Pcmt1	>sp|P23506|PIMT_MOUSE Protein-L-isoaspartate(D-aspartate) O-methyltransferase OS=Mus musculus GN=Pcmt1 PE=1 SV=3;>sp|P23506-2|PIMT_MOUSE Isoform 2 of Protein-L-isoaspartate(D-aspartate) O-methyltransferase OS=Mus musculus GN=Pcmt1;>tr|F7D432|F7D432_MOUSE P	7	9	9	9	8	7	7	8	8	7	8	7	7	8	8	7	8	7	7	8	8	7	59.5	59.5	59.5	24.634	227	227;228;271;285;286;177;111	4.58		24	10	3	18	6	6		11		0	By MS/MS	By MS/MS
E9Q6P2;G3X8U7;P48453-2;E0CZ78;P48453;P48455	E9Q6P2;G3X8U7;P48453-2;E0CZ78;P48453	9;9;9;9;9;3	5;5;5;5;5;0	5;5;5;5;5;0	Serine/threonine-protein phosphatase;Serine/threonine-protein phosphatase 2B catalytic subunit beta isoform	Ppp3cb	>tr|E9Q6P2|E9Q6P2_MOUSE Serine/threonine-protein phosphatase OS=Mus musculus GN=Ppp3cb PE=3 SV=1;>tr|G3X8U7|G3X8U7_MOUSE Serine/threonine-protein phosphatase OS=Mus musculus GN=Ppp3cb PE=3 SV=1;>sp|P48453-2|PP2BB_MOUSE Isoform 1 of Serine/threonine-protein	6	9	5	5	9	9	8	9	9	9	5	5	5	5	5	5	5	5	5	5	5	5	23.1	15.1	15.1	56.098	497	497;515;524;524;525;513	5.71	12	6			6			12	9	6	0	By MS/MS	By MS/MS
Q8CHH9;Q8CHH9-2;B7ZC46;B1AQY9;B1AQZ0;E0CYM4	Q8CHH9;Q8CHH9-2;B7ZC46;B1AQY9;B1AQZ0	9;9;9;9;9;1	7;7;7;7;7;1	7;7;7;7;7;1	Septin-8	43351	>sp|Q8CHH9|SEPT8_MOUSE Septin-8 OS=Mus musculus GN=Sept8 PE=1 SV=4;>sp|Q8CHH9-2|SEPT8_MOUSE Isoform 2 of Septin-8 OS=Mus musculus GN=Sept8;>tr|B7ZC46|B7ZC46_MOUSE Septin-8 OS=Mus musculus GN=Sept8 PE=1 SV=1;>tr|B1AQY9|B1AQY9_MOUSE Septin-8 OS=Mus musculus	6	9	7	7	7	8	9	9	8	8	5	6	7	7	6	6	5	6	7	7	6	6	22.8	16.6	16.6	49.812	429	429;430;440;442;484;51	4.75		20	6			12	18	3			0	By MS/MS	By MS/MS
A2ALR9;Q3V0C5;Q3V0C5-5;Q3V0C5-2;A2ALR8;Q3V0C5-4;Q3V0C5-3;A2ALS8;A2ALS9;F6VSP0;F7ALR2;F6TH61;F6TGT8;A2ALR5	A2ALR9;Q3V0C5;Q3V0C5-5;Q3V0C5-2;A2ALR8;Q3V0C5-4;Q3V0C5-3	9;9;9;9;7;5;5;2;2;2;1;1;1;1	9;9;9;9;7;5;5;2;2;2;1;1;1;1	9;9;9;9;7;5;5;2;2;2;1;1;1;1	Ubiquitin carboxyl-terminal hydrolase 48	Usp48	>tr|A2ALR9|A2ALR9_MOUSE Ubiquitin carboxyl-terminal hydrolase 48 OS=Mus musculus GN=Usp48 PE=4 SV=1;>sp|Q3V0C5|UBP48_MOUSE Ubiquitin carboxyl-terminal hydrolase 48 OS=Mus musculus GN=Usp48 PE=2 SV=2;>sp|Q3V0C5-5|UBP48_MOUSE Isoform 5 of Ubiquitin carboxyl-	14	9	9	9	6	9	8	9	9	9	6	9	8	9	9	9	6	9	8	9	9	9	10.7	10.7	10.7	118.77	1036	1036;1052;1053;1080;631;484;485;105;106;156;113;123;170;267	5.68	8			15	3	10	14			10	0	By MS/MS	By MS/MS
Z4YJU8;Q921M4-2;Q921M4;E9PUQ5;A2AN46;A2AN45;A2AN48	Z4YJU8;Q921M4-2;Q921M4;E9PUQ5	9;9;9;9;3;1;1	9;9;9;9;3;1;1	9;9;9;9;3;1;1	Golgin subfamily A member 2	Golga2	>tr|Z4YJU8|Z4YJU8_MOUSE Golgin subfamily A member 2 (Fragment) OS=Mus musculus GN=Golga2 PE=4 SV=2;>sp|Q921M4-2|GOGA2_MOUSE Isoform 2 of Golgin subfamily A member 2 OS=Mus musculus GN=Golga2;>sp|Q921M4|GOGA2_MOUSE Golgin subfamily A member 2 OS=Mus musculu	7	9	9	9	8	8	9	9	9	9	8	8	9	9	9	9	8	8	9	9	9	9	12	12	12	108.69	956	956;967;999;1026;337;272;282	2.97	15	24	1	3	5	13					0	By MS/MS	By MS/MS
D3YUY3;F8WI18;P70182;P70182-3;P70182-2	D3YUY3;F8WI18;P70182;P70182-3	9;9;9;9;3	9;9;9;9;3	7;7;7;7;2	Phosphatidylinositol 4-phosphate 5-kinase type-1 alpha	Pip5k1a	>tr|D3YUY3|D3YUY3_MOUSE Phosphatidylinositol 4-phosphate 5-kinase type-1 alpha OS=Mus musculus GN=Pip5k1a PE=4 SV=1;>tr|F8WI18|F8WI18_MOUSE Phosphatidylinositol 4-phosphate 5-kinase type-1 alpha OS=Mus musculus GN=Pip5k1a PE=4 SV=1;>sp|P70182|PI51A_MOUSE P	5	9	9	7	9	7	9	9	9	9	9	7	9	9	9	9	7	5	7	7	7	7	23.3	23.3	20.5	55.36	497	497;545;546;547;353	5.88	17	5	5				12	13	23	1	0	By MS/MS	By MS/MS
Q4PZA2-3;Q4PZA2-2;Q4PZA2-4;Q4PZA2;B1AXF8	Q4PZA2-3;Q4PZA2-2;Q4PZA2-4;Q4PZA2	9;9;9;9;1	9;9;9;9;1	9;9;9;9;1	Endothelin-converting enzyme 1	Ece1	>sp|Q4PZA2-3|ECE1_MOUSE Isoform C of Endothelin-converting enzyme 1 OS=Mus musculus GN=Ece1;>sp|Q4PZA2-2|ECE1_MOUSE Isoform A of Endothelin-converting enzyme 1 OS=Mus musculus GN=Ece1;>sp|Q4PZA2-4|ECE1_MOUSE Isoform D of Endothelin-converting enzyme 1 OS=M	5	9	9	9	7	8	7	8	9	9	7	8	7	8	9	9	7	8	7	8	9	9	18.2	18.2	18.2	85.462	753	753;758;767;769;205	3.71	23	7	12	5	7	6	6	9			0	By MS/MS	By MS/MS
Q6URW6-2;Q6URW6;K3W4R2;Q6URW6-3	Q6URW6-2;Q6URW6;K3W4R2;Q6URW6-3	9;9;9;9	3;3;3;3	3;3;3;3	Myosin-14	Myh14	>sp|Q6URW6-2|MYH14_MOUSE Isoform 2 of Myosin-14 OS=Mus musculus GN=Myh14;>sp|Q6URW6|MYH14_MOUSE Myosin-14 OS=Mus musculus GN=Myh14 PE=1 SV=1;>tr|K3W4R2|K3W4R2_MOUSE Myosin-14 OS=Mus musculus GN=Myh14 PE=4 SV=1;>sp|Q6URW6-3|MYH14_MOUSE Isoform 3 of Myosin-1	4	9	3	3	7	8	7	7	8	7	2	3	2	3	2	2	2	3	2	3	2	2	4.7	1.6	1.6	227.76	1992	1992;2000;2000;2033	2.94		9	1	6	1						0.0025301	By MS/MS	By MS/MS
Q8R0S2;Q8R0S2-2;E9PUA3;A0A087WQ39	Q8R0S2;Q8R0S2-2;E9PUA3;A0A087WQ39	9;9;9;9	9;9;9;9	7;7;7;7	IQ motif and SEC7 domain-containing protein 1	Iqsec1	>sp|Q8R0S2|IQEC1_MOUSE IQ motif and SEC7 domain-containing protein 1 OS=Mus musculus GN=Iqsec1 PE=1 SV=2;>sp|Q8R0S2-2|IQEC1_MOUSE Isoform 2 of IQ motif and SEC7 domain-containing protein 1 OS=Mus musculus GN=Iqsec1;>tr|E9PUA3|E9PUA3_MOUSE IQ motif and SEC7	4	9	9	7	6	7	9	7	5	8	6	7	9	7	5	8	4	5	7	5	3	6	12.3	12.3	10.4	108.01	961	961;962;1099;1113	5.09		12	7	6		6	1	8	7		0	By MS/MS	By MS/MS
G3UVU9;Q9ERI5-2;Q9ERI5;F6VRF7;F6VMC4;F7BDP4	G3UVU9;Q9ERI5-2;Q9ERI5;F6VRF7;F6VMC4	9;9;9;8;8;1	9;9;9;8;8;1	9;9;9;8;8;1	Bifunctional arginine demethylase and lysyl-hydroxylase JMJD6	Jmjd6	>tr|G3UVU9|G3UVU9_MOUSE Bifunctional arginine demethylase and lysyl-hydroxylase JMJD6 OS=Mus musculus GN=Jmjd6 PE=4 SV=1;>sp|Q9ERI5-2|JMJD6_MOUSE Isoform 2 of Bifunctional arginine demethylase and lysyl-hydroxylase JMJD6 OS=Mus musculus GN=Jmjd6;>sp|Q9ERI5	6	9	9	9	6	8	8	8	8	6	6	8	8	8	8	6	6	8	8	8	8	6	51.5	51.5	51.5	32.003	270	270;298;403;287;309;213	5.07	12	14	3			2	5	14	9	2	0	By MS/MS	By MS/MS
Q80ZH7;P97386;K4DI59;Q3UC82;B1AT03;P97386-2;Q3TJN5;G3UYI8	Q80ZH7;P97386;K4DI59;Q3UC82;B1AT03;P97386-2;Q3TJN5	9;9;9;8;7;7;6;2	9;9;9;8;7;7;6;2	9;9;9;8;7;7;6;2	DNA ligase;DNA ligase 3	Lig3	>tr|Q80ZH7|Q80ZH7_MOUSE DNA ligase OS=Mus musculus GN=Lig3 PE=2 SV=1;>sp|P97386|DNLI3_MOUSE DNA ligase 3 OS=Mus musculus GN=Lig3 PE=1 SV=2;>tr|K4DI59|K4DI59_MOUSE DNA ligase OS=Mus musculus GN=Lig3 PE=1 SV=1;>tr|Q3UC82|Q3UC82_MOUSE DNA ligase OS=Mus muscul	8	9	9	9	9	7	9	9	9	8	9	7	9	9	9	8	9	7	9	9	9	8	10.9	10.9	10.9	112.78	1012	1012;1015;1016;1011;953;956;431;174	4.82			19	16	20			6	6		0	By MS/MS	By MS/MS
O70325-2;O70325;Q76LV0;S4R1E5;Q91XR9	O70325-2;O70325;Q76LV0;S4R1E5;Q91XR9	9;9;9;8;7	9;9;9;8;7	9;9;9;8;7	Phospholipid hydroperoxide glutathione peroxidase, mitochondrial;Glutathione peroxidase;Phospholipid hydroperoxide glutathione peroxidase, nuclear	Gpx4	>sp|O70325-2|GPX41_MOUSE Isoform Cytoplasmic of Phospholipid hydroperoxide glutathione peroxidase, mitochondrial OS=Mus musculus GN=Gpx4;>sp|O70325|GPX41_MOUSE Phospholipid hydroperoxide glutathione peroxidase, mitochondrial OS=Mus musculus GN=Gpx4 PE=1 SV	5	9	9	9	8	7	8	8	8	7	8	7	8	8	8	7	8	7	8	8	8	7	51.2	51.2	51.2	19.522	170	170;197;253;157;253	3	29	20							6	6	0	By MS/MS	By MS/MS
Q9R1X4-6;Q9R1X4-2;Q9R1X4;Q9R1X4-3;H7BX89;Q9R1X4-4;Q9R1X4-5	Q9R1X4-6;Q9R1X4-2;Q9R1X4;Q9R1X4-3;H7BX89	9;9;9;8;6;1;1	9;9;9;8;6;1;1	9;9;9;8;6;1;1	Protein timeless homolog	Timeless	>sp|Q9R1X4-6|TIM_MOUSE Isoform 6 of Protein timeless homolog OS=Mus musculus GN=Timeless;>sp|Q9R1X4-2|TIM_MOUSE Isoform 2 of Protein timeless homolog OS=Mus musculus GN=Timeless;>sp|Q9R1X4|TIM_MOUSE Protein timeless homolog OS=Mus musculus GN=Timeless PE=1	7	9	9	9	8	9	7	8	8	7	8	9	7	8	8	7	8	9	7	8	8	7	10.4	10.4	10.4	137.43	1196	1196;1196;1197;1058;534;475;476	5.52	12		4		6	1	10	12		5	0	By MS/MS	By MS/MS
Q9WUR2-2;Q3TCD4;Q9WUR2;E9PYC6;E9Q858;E9PUY9;E9PYA9;E9PVM6;E9Q7A8;E9PY42;Q78JN3	Q9WUR2-2;Q3TCD4;Q9WUR2;E9PYC6;E9Q858;E9PUY9;E9PYA9;E9PVM6	9;9;9;7;7;7;7;7;4;2;2	9;9;9;7;7;7;7;7;4;2;2	9;9;9;7;7;7;7;7;4;2;2	Enoyl-CoA delta isomerase 2, mitochondrial	Eci2	>sp|Q9WUR2-2|ECI2_MOUSE Isoform 2 of Enoyl-CoA delta isomerase 2, mitochondrial OS=Mus musculus GN=Eci2;>tr|Q3TCD4|Q3TCD4_MOUSE Enoyl-CoA delta isomerase 2, mitochondrial OS=Mus musculus GN=Eci2 PE=2 SV=1;>sp|Q9WUR2|ECI2_MOUSE Enoyl-CoA delta isomerase 2,	11	9	9	9	9	9	9	9	9	9	9	9	9	9	9	9	9	9	9	9	9	9	31.6	31.6	31.6	39.503	358	358;378;391;170;199;202;216;229;119;260;317	4.87		12	9	13	7	9	12	7	1		0	By MS/MS	By MS/MS
Q91ZZ2;Q3UGX8;Q3UHC1;E0CXV1;F6ZDE5	Q91ZZ2;Q3UGX8;Q3UHC1;E0CXV1	9;9;9;7;2	9;9;9;7;2	9;9;9;7;2		Rapgef1	>tr|Q91ZZ2|Q91ZZ2_MOUSE Guanine nucleotide exchange factor OS=Mus musculus GN=Rapgef1 PE=1 SV=1;>tr|Q3UGX8|Q3UGX8_MOUSE Protein Rapgef1 OS=Mus musculus GN=Rapgef1 PE=2 SV=1;>tr|Q3UHC1|Q3UHC1_MOUSE Protein Rapgef1 OS=Mus musculus GN=Rapgef1 PE=2 SV=1;>tr|E0	5	9	9	9	7	7	9	7	7	8	7	7	9	7	7	8	7	7	9	7	7	8	8.7	8.7	8.7	121.92	1086	1086;1218;1224;686;643	6.72				3	15	12	7	11	6	4	0	By MS/MS	By MS/MS
Q6DTY7-6;Q6DTY7-5;Q6DTY7;Q6DTY7-2;Q6DTY7-3;Q6DTY7-4	Q6DTY7-6;Q6DTY7-5;Q6DTY7;Q6DTY7-2;Q6DTY7-3	9;9;9;6;5;2	9;9;9;6;5;2	6;6;6;3;5;2	6-phosphofructo-2-kinase/fructose-2,6-bisphosphatase 4;6-phosphofructo-2-kinase;Fructose-2,6-bisphosphatase	Pfkfb4	>sp|Q6DTY7-6|F264_MOUSE Isoform 6 of 6-phosphofructo-2-kinase/fructose-2,6-bisphosphatase 4 OS=Mus musculus GN=Pfkfb4;>sp|Q6DTY7-5|F264_MOUSE Isoform 5 of 6-phosphofructo-2-kinase/fructose-2,6-bisphosphatase 4 OS=Mus musculus GN=Pfkfb4;>sp|Q6DTY7|F264_MOUS	6	9	9	6	7	8	7	9	8	8	7	8	7	9	8	8	4	5	4	6	5	5	23.7	23.7	17.5	50.246	435	435;453;469;251;413;221	5.25	1	11	1	12	6		10	2	2	6	0	By MS/MS	By MS/MS
E9Q4G8;E9Q3Q6;Q61490;F6QH25;Q5MPX5	E9Q4G8;E9Q3Q6;Q61490;F6QH25	9;9;9;6;2	9;9;9;6;2	9;9;9;6;2	CD166 antigen	Alcam	>tr|E9Q4G8|E9Q4G8_MOUSE CD166 antigen OS=Mus musculus GN=Alcam PE=4 SV=1;>tr|E9Q3Q6|E9Q3Q6_MOUSE CD166 antigen OS=Mus musculus GN=Alcam PE=4 SV=1;>sp|Q61490|CD166_MOUSE CD166 antigen OS=Mus musculus GN=Alcam PE=1 SV=3;>tr|F6QH25|F6QH25_MOUSE CD166 antigen	5	9	9	9	9	9	8	8	9	9	9	9	8	8	9	9	9	9	8	8	9	9	23.2	23.2	23.2	61.9	555	555;570;583;345;133	3.5	5	31	21	30	11	11	3				0	By MS/MS	By MS/MS
Q6NVF9;H3BJ30;H3BJW3;H3BKW0;H3BLM9	Q6NVF9;H3BJ30;H3BJW3	9;9;9;4;2	9;9;9;4;2	9;9;9;4;2	Cleavage and polyadenylation specificity factor subunit 6	Cpsf6	>sp|Q6NVF9|CPSF6_MOUSE Cleavage and polyadenylation specificity factor subunit 6 OS=Mus musculus GN=Cpsf6 PE=2 SV=1;>tr|H3BJ30|H3BJ30_MOUSE Cleavage and polyadenylation-specificity factor subunit 6 OS=Mus musculus GN=Cpsf6 PE=4 SV=1;>tr|H3BJW3|H3BJW3_MOUSE	5	9	9	9	8	9	8	8	8	8	8	9	8	8	8	8	8	9	8	8	8	8	22.7	22.7	22.7	59.152	551	551;552;588;182;91	3.02	29	15	25	16	13	3	6				0	By MS/MS	By MS/MS
P59672;P59672-2;Q3UHP6;S4R1G5;K4DI73;S4R286;Q8BIZ1	P59672;P59672-2;Q3UHP6	9;9;9;1;1;1;1	9;9;9;1;1;1;1	9;9;9;1;1;1;1	Ankyrin repeat and SAM domain-containing protein 1A	Anks1a;Anks1	>sp|P59672|ANS1A_MOUSE Ankyrin repeat and SAM domain-containing protein 1A OS=Mus musculus GN=Anks1a PE=1 SV=3;>sp|P59672-2|ANS1A_MOUSE Isoform 2 of Ankyrin repeat and SAM domain-containing protein 1A OS=Mus musculus GN=Anks1a;>tr|Q3UHP6|Q3UHP6_MOUSE Ankyr	7	9	9	9	8	9	8	9	9	9	8	9	8	9	9	9	8	9	8	9	9	9	12.3	12.3	12.3	125.24	1150	1150;1168;1189;562;932;1259;1259	6.09		12		10	4	15	13	12	6	6	0	By MS/MS	By MS/MS
Z4YKT6;Q99J47-2;Q99J47	Z4YKT6;Q99J47-2;Q99J47	9;9;9	9;9;9	9;9;9	Dehydrogenase/reductase SDR family member 7B	Dhrs7b	>tr|Z4YKT6|Z4YKT6_MOUSE Dehydrogenase/reductase SDR family member 7B OS=Mus musculus GN=Dhrs7b PE=3 SV=1;>sp|Q99J47-2|DRS7B_MOUSE Isoform 2 of Dehydrogenase/reductase SDR family member 7B OS=Mus musculus GN=Dhrs7b;>sp|Q99J47|DRS7B_MOUSE Dehydrogenase/reduc	3	9	9	9	7	9	8	9	8	8	7	9	8	9	8	8	7	9	8	9	8	8	35.4	35.4	35.4	33.225	308	308;314;323	5.48	12		5	9	12	6	10	14	9		0	By MS/MS	By MS/MS
Q8CFK1;A2AJH3;O70311	Q8CFK1;A2AJH3;O70311	9;9;9	6;6;6	6;6;6	Glycylpeptide N-tetradecanoyltransferase;Glycylpeptide N-tetradecanoyltransferase 2	Nmt2	>tr|Q8CFK1|Q8CFK1_MOUSE Glycylpeptide N-tetradecanoyltransferase OS=Mus musculus GN=Nmt2 PE=2 SV=1;>tr|A2AJH3|A2AJH3_MOUSE Glycylpeptide N-tetradecanoyltransferase OS=Mus musculus GN=Nmt2 PE=3 SV=1;>sp|O70311|NMT2_MOUSE Glycylpeptide N-tetradecanoyltransfe	3	9	6	6	7	8	9	9	9	8	4	5	6	6	6	6	4	5	6	6	6	6	23.9	17.3	17.3	56.537	485	485;498;529	5.23		6	13	11		4	1			12	0	By MS/MS	By MS/MS
A2AL12;Q8BG05;E9Q7H5;B2RXM2;Q8BG05-2;J3QNY1;A2AL13;V9GX38	A2AL12;Q8BG05;E9Q7H5;B2RXM2;Q8BG05-2;J3QNY1	9;9;8;8;8;8;2;1	9;9;8;8;8;8;2;1	9;9;8;8;8;8;2;1	Heterogeneous nuclear ribonucleoprotein A3	Hnrnpa3;Gm8991;Gm6793;Gm9242	>tr|A2AL12|A2AL12_MOUSE Heterogeneous nuclear ribonucleoprotein A3 OS=Mus musculus GN=Hnrnpa3 PE=4 SV=1;>sp|Q8BG05|ROA3_MOUSE Heterogeneous nuclear ribonucleoprotein A3 OS=Mus musculus GN=Hnrnpa3 PE=1 SV=1;>tr|E9Q7H5|E9Q7H5_MOUSE Uncharacterized protein OS	8	9	9	9	8	9	9	9	9	9	8	9	9	9	9	9	8	9	9	9	9	9	44.3	44.3	44.3	34.476	318	318;379;300;351;357;357;194;357	3.45	32	92	17	21	40	18		2	1	13	0	By MS/MS	By MS/MS
F6ZBR8;O88286-3;G5E8J8;O88286-2	F6ZBR8;O88286-3;G5E8J8;O88286-2	9;9;8;8	9;9;8;8	1;1;0;0	Protein Wiz	Wiz	>tr|F6ZBR8|F6ZBR8_MOUSE Protein Wiz (Fragment) OS=Mus musculus GN=Wiz PE=1 SV=1;>sp|O88286-3|WIZ_MOUSE Isoform 2 of Protein Wiz OS=Mus musculus GN=Wiz;>tr|G5E8J8|G5E8J8_MOUSE MCG14253, isoform CRA_a OS=Mus musculus GN=Wiz PE=4 SV=1;>sp|O88286-2|WIZ_MOUSE I	4	9	9	1	7	9	9	8	7	7	7	9	9	8	7	7	1	1	1	1	1	1	12.2	12.2	1.4	104.46	973	973;982;955;956	4.8			11	22	9	8	6	4			0	By MS/MS	By MS/MS
P62880;E9QKR0;D3Z1M1;D3Z1T4;D3YZX3;E9PWM7;P29387;Q61011	P62880;E9QKR0;D3Z1M1;D3Z1T4;D3YZX3	9;9;8;7;7;3;3;2	4;4;4;3;2;2;1;0	4;4;4;3;2;2;1;0	Guanine nucleotide-binding protein G(I)/G(S)/G(T) subunit beta-2	Gnb2	>sp|P62880|GBB2_MOUSE Guanine nucleotide-binding protein G(I)/G(S)/G(T) subunit beta-2 OS=Mus musculus GN=Gnb2 PE=1 SV=3;>tr|E9QKR0|E9QKR0_MOUSE Guanine nucleotide-binding protein G(I)/G(S)/G(T) subunit beta-2 OS=Mus musculus GN=Gnb2 PE=1 SV=1;>tr|D3Z1M1|D	8	9	4	4	9	9	9	9	9	8	4	4	4	4	4	4	4	4	4	4	4	4	27.6	13.2	13.2	37.331	340	340;382;227;188;296;240;340;340	3.37	1	30	22	10					1	6	0	By MS/MS	By MS/MS
Q8CFA1-2;Q8CFA1;Q8CFA1-4;Q8CFA1-3;D3Z364	Q8CFA1-2;Q8CFA1;Q8CFA1-4;Q8CFA1-3	9;9;8;7;3	9;9;8;7;3	9;9;8;7;3	Interleukin-1 receptor-associated kinase-like 2	Irak2	>sp|Q8CFA1-2|IRAK2_MOUSE Isoform 2 of Interleukin-1 receptor-associated kinase-like 2 OS=Mus musculus GN=Irak2;>sp|Q8CFA1|IRAK2_MOUSE Interleukin-1 receptor-associated kinase-like 2 OS=Mus musculus GN=Irak2 PE=2 SV=2;>sp|Q8CFA1-4|IRAK2_MOUSE Isoform 4 of I	5	9	9	9	7	9	8	8	9	7	7	9	8	8	9	7	7	9	8	8	9	7	20.2	20.2	20.2	63.869	574	574;622;479;551;96	4.57		13	17	6				12	5		0	By MS/MS	By MS/MS
Q9CYZ2;A2AUD5;Q3TAI4;V9GWU5	Q9CYZ2;A2AUD5;Q3TAI4;V9GWU5	9;9;8;6	9;9;8;6	2;2;2;2	Tumor protein D54	Tpd52l2	>sp|Q9CYZ2|TPD54_MOUSE Tumor protein D54 OS=Mus musculus GN=Tpd52l2 PE=1 SV=1;>tr|A2AUD5|A2AUD5_MOUSE Tumor protein D54 OS=Mus musculus GN=Tpd52l2 PE=1 SV=1;>tr|Q3TAI4|Q3TAI4_MOUSE Tumor protein D52-like 2, isoform CRA_c OS=Mus musculus GN=Tpd52l2 PE=2 SV=	4	9	9	2	9	8	8	9	8	8	9	8	8	9	8	8	2	1	2	2	2	2	55	55	9.5	24.043	220	220;229;206;169	4.09	32	17	19	3	11	23	8	1	8	6	0	By MS/MS	By MS/MS
P24288;Q8CBC8;E9Q4K3;B2KFA8;B2KFA9;B2KFA6;B2KFA7;F6YUH3	P24288;Q8CBC8;E9Q4K3	9;9;8;4;3;2;2;1	9;9;8;4;3;2;2;1	9;9;8;4;3;2;2;1	Branched-chain-amino-acid aminotransferase, cytosolic;Branched-chain-amino-acid aminotransferase	Bcat1	>sp|P24288|BCAT1_MOUSE Branched-chain-amino-acid aminotransferase, cytosolic OS=Mus musculus GN=Bcat1 PE=2 SV=2;>tr|Q8CBC8|Q8CBC8_MOUSE Branched-chain-amino-acid aminotransferase OS=Mus musculus GN=Bcat1 PE=2 SV=1;>tr|E9Q4K3|E9Q4K3_MOUSE Branched-chain-ami	8	9	9	9	9	9	9	8	8	9	9	9	9	8	8	9	9	9	9	8	8	9	30.6	30.6	30.6	42.791	386	386;453;393;223;136;84;111;83	4.26		18	13	18	29	18	1			1	0	By MS/MS	By MS/MS
Q69ZJ7;E9QPA1;F6S7U1;Q69ZJ7-2;Q69ZJ7-3;F7CN51;F7DEJ0	Q69ZJ7;E9QPA1;F6S7U1	9;9;8;4;1;1;1	9;9;8;4;1;1;1	9;9;8;4;1;1;1	Protein RIC1 homolog	Kiaa1432;C030046E11Rik	>sp|Q69ZJ7|RIC1_MOUSE RAB6A-GEF complex partner protein 1 OS=Mus musculus GN=Ric1 PE=2 SV=2;>tr|E9QPA1|E9QPA1_MOUSE RAB6A-GEF complex partner protein 1 OS=Mus musculus GN=Ric1 PE=4 SV=1;>tr|F6S7U1|F6S7U1_MOUSE RAB6A-GEF complex partner protein 1 (Fragment)	7	9	9	9	7	7	7	9	7	7	7	7	7	9	7	7	7	7	7	9	7	7	7.2	7.2	7.2	158.83	1422	1422;1422;1314;541;157;163;444	8.57						1	5	19	10	12	0	By MS/MS	By MS/MS
Q91V61-2;Q91V61;Q3U4F0	Q91V61-2;Q91V61;Q3U4F0	9;9;8	8;8;7	8;8;7	Sideroflexin-3	Sfxn3	>sp|Q91V61-2|SFXN3_MOUSE Isoform 2 of Sideroflexin-3 OS=Mus musculus GN=Sfxn3;>sp|Q91V61|SFXN3_MOUSE Sideroflexin-3 OS=Mus musculus GN=Sfxn3 PE=1 SV=1;>tr|Q3U4F0|Q3U4F0_MOUSE Sideroflexin-3 OS=Mus musculus GN=Sfxn3 PE=2 SV=1	3	9	8	8	8	9	9	9	8	9	7	8	8	8	7	8	7	8	8	8	7	8	44.1	37.5	37.5	31.656	288	288;321;281	2.68	25	20	12	1					8		0	By MS/MS	By MS/MS
Q812A2;F8VPQ4;E9QN14	Q812A2;F8VPQ4;E9QN14	9;9;8	9;9;8	8;8;7	SLIT-ROBO Rho GTPase-activating protein 3	Srgap3	>sp|Q812A2|SRGP3_MOUSE SLIT-ROBO Rho GTPase-activating protein 3 OS=Mus musculus GN=Srgap3 PE=1 SV=1;>tr|F8VPQ4|F8VPQ4_MOUSE SLIT-ROBO Rho GTPase-activating protein 3 OS=Mus musculus GN=Srgap3 PE=1 SV=1;>tr|E9QN14|E9QN14_MOUSE SLIT-ROBO Rho GTPase-activati	3	9	9	8	8	8	9	9	7	6	8	8	9	9	7	6	7	7	8	8	6	5	10.4	10.4	9.6	124.42	1099	1099;1099;1075	4.85	14	1	13	4	5	13	3			12	0	By MS/MS	By MS/MS
Q99020;Q20BD0;Q80XR6	Q99020;Q20BD0;Q80XR6	9;9;8	9;9;8	9;9;8	Heterogeneous nuclear ribonucleoprotein A/B	Hnrnpab	>sp|Q99020|ROAA_MOUSE Heterogeneous nuclear ribonucleoprotein A/B OS=Mus musculus GN=Hnrnpab PE=1 SV=1;>tr|Q20BD0|Q20BD0_MOUSE Heterogeneous nuclear ribonucleoprotein A/B OS=Mus musculus GN=Hnrnpab PE=2 SV=1;>tr|Q80XR6|Q80XR6_MOUSE Heterogeneous nuclear ri	3	9	9	9	9	8	9	9	9	9	9	8	9	9	9	9	9	8	9	9	9	9	30.5	30.5	30.5	30.831	285	285;332;311	5.91	9	24	14	7	1	5	14	11	18	24	0	By MS/MS	By MS/MS
P50171;P50171-2;G3UX44	P50171;P50171-2;G3UX44	9;9;8	9;9;8	9;9;8	Estradiol 17-beta-dehydrogenase 8	Hsd17b8;H2-Ke6	>sp|P50171|DHB8_MOUSE Estradiol 17-beta-dehydrogenase 8 OS=Mus musculus GN=Hsd17b8 PE=1 SV=2;>sp|P50171-2|DHB8_MOUSE Isoform Long of Estradiol 17-beta-dehydrogenase 8 OS=Mus musculus GN=Hsd17b8;>tr|G3UX44|G3UX44_MOUSE Estradiol 17-beta-dehydrogenase 8 (Fra	3	9	9	9	8	9	8	9	8	8	8	9	8	9	8	8	8	9	8	9	8	8	53.3	53.3	53.3	26.588	259	259;274;234	5.8	11	16			1	6	1	12	11	12	0	By MS/MS	By MS/MS
B2RQ71;E9PWR4;B7ZMZ7	B2RQ71;E9PWR4;B7ZMZ7	9;9;7	5;5;4	5;5;4		Dip2c	>tr|B2RQ71|B2RQ71_MOUSE Dip2c protein OS=Mus musculus GN=Dip2c PE=2 SV=1;>tr|E9PWR4|E9PWR4_MOUSE Protein Dip2c OS=Mus musculus GN=Dip2c PE=4 SV=1;>tr|B7ZMZ7|B7ZMZ7_MOUSE Dip2c protein OS=Mus musculus GN=Dip2c PE=2 SV=1	3	9	5	5	6	6	7	7	8	7	4	4	4	4	5	5	4	4	4	4	5	5	7.1	4.2	4.2	170.92	1556	1556;1557;1527	6.96	6						5	1	8	6	0	By MS/MS	By MS/MS
Q91WR3;Q91WR3-3;Q91WR3-2	Q91WR3;Q91WR3-3;Q91WR3-2	9;9;7	9;9;7	9;9;7	Activating signal cointegrator 1 complex subunit 2	Ascc2	>sp|Q91WR3|ASCC2_MOUSE Activating signal cointegrator 1 complex subunit 2 OS=Mus musculus GN=Ascc2 PE=2 SV=1;>sp|Q91WR3-3|ASCC2_MOUSE Isoform 3 of Activating signal cointegrator 1 complex subunit 2 OS=Mus musculus GN=Ascc2;>sp|Q91WR3-2|ASCC2_MOUSE Isoform	3	9	9	9	5	5	8	4	8	6	5	5	8	4	8	6	5	5	8	4	8	6	16.8	16.8	16.8	85.652	749	749;769;709	5.31		12		7	10	1			5	7	0	By MS/MS	By MS/MS
Q921C5;Q921C5-2;D3Z390;Q921C5-3	Q921C5;Q921C5-2;D3Z390	9;9;6;3	9;9;6;3	9;9;6;3	Protein bicaudal D homolog 2	Bicd2	>sp|Q921C5|BICD2_MOUSE Protein bicaudal D homolog 2 OS=Mus musculus GN=Bicd2 PE=1 SV=1;>sp|Q921C5-2|BICD2_MOUSE Isoform 2 of Protein bicaudal D homolog 2 OS=Mus musculus GN=Bicd2;>tr|D3Z390|D3Z390_MOUSE Bicaudal D homolog 2 (Drosophila), isoform CRA_a OS=M	4	9	9	9	7	9	7	8	8	9	7	9	7	8	8	9	7	9	7	8	8	9	12.2	12.2	12.2	93.39	820	820;851;746;338	2.5	26	8	6	5	6	5					0	By MS/MS	By MS/MS
Q8C3R1;E9QLK3;Q8C3R1-2;D6RE40	Q8C3R1;E9QLK3;Q8C3R1-2	9;9;6;3	9;9;6;3	9;9;6;3	BRCA1-associated ATM activator 1	Brat1	>sp|Q8C3R1|BRAT1_MOUSE BRCA1-associated ATM activator 1 OS=Mus musculus GN=Brat1 PE=2 SV=1;>tr|E9QLK3|E9QLK3_MOUSE BRCA1-associated ATM activator 1 OS=Mus musculus GN=Brat1 PE=4 SV=1;>sp|Q8C3R1-2|BRAT1_MOUSE Isoform 2 of BRCA1-associated ATM activator 1 OS	4	9	9	9	7	9	9	9	8	8	7	9	9	9	8	8	7	9	9	9	8	8	16.5	16.5	16.5	89.085	822	822;867;597;315	7.91		6			6		10	7	14	22	0	By MS/MS	By MS/MS
Q9QZ08;Q9D997;D3YXG2	Q9QZ08;Q9D997;D3YXG2	9;9;6	9;9;6	9;9;6	N-acetyl-D-glucosamine kinase	Nagk	>sp|Q9QZ08|NAGK_MOUSE N-acetyl-D-glucosamine kinase OS=Mus musculus GN=Nagk PE=2 SV=3;>tr|Q9D997|Q9D997_MOUSE N-acetyl-D-glucosamine kinase OS=Mus musculus GN=Nagk PE=2 SV=1;>tr|D3YXG2|D3YXG2_MOUSE N-acetyl-D-glucosamine kinase OS=Mus musculus GN=Nagk PE=4	3	9	9	9	9	9	9	9	9	9	9	9	9	9	9	9	9	9	9	9	9	9	30.9	30.9	30.9	37.268	343	343;361;337	4.26	12	13	16	29	7				12	6	0	By MS/MS	By MS/MS
D3Z456;Q99N95;F6W7C7	D3Z456;Q99N95;F6W7C7	9;9;6	9;9;6	9;9;6	39S ribosomal protein L3, mitochondrial	Mrpl3	>tr|D3Z456|D3Z456_MOUSE 39S ribosomal protein L3, mitochondrial OS=Mus musculus GN=Mrpl3 PE=3 SV=1;>sp|Q99N95|RM03_MOUSE 39S ribosomal protein L3, mitochondrial OS=Mus musculus GN=Mrpl3 PE=2 SV=1;>tr|F6W7C7|F6W7C7_MOUSE 39S ribosomal protein L3, mitochondr	3	9	9	9	8	9	9	9	6	9	8	9	9	9	6	9	8	9	9	9	6	9	36.2	36.2	36.2	33.994	304	304;348;148	5.48		17	3	1	17	13	7	1	16		0	By MS/MS	By MS/MS
A2AHC3;A0A0A0MQE5;A2AHC4;A2AHC3-2;F6Q2D3;F6QF29;F6W3X2	A2AHC3;A0A0A0MQE5;A2AHC4;A2AHC3-2	9;9;5;5;2;1;1	9;9;5;5;2;1;1	9;9;5;5;2;1;1	Calmodulin-regulated spectrin-associated protein 1	Camsap1	>sp|A2AHC3|CAMP1_MOUSE Calmodulin-regulated spectrin-associated protein 1 OS=Mus musculus GN=Camsap1 PE=1 SV=1;>tr|A0A0A0MQE5|A0A0A0MQE5_MOUSE Calmodulin-regulated spectrin-associated protein 1 OS=Mus musculus GN=Camsap1 PE=4 SV=1;>tr|A2AHC4|A2AHC4_MOUSE C	7	9	9	9	8	9	7	8	8	7	8	9	7	8	8	7	8	9	7	8	8	7	8.2	8.2	8.2	175.89	1581	1581;1582;1077;1082;265;164;177	5.58	6		6	2	5	14	10	12			0	By MS/MS	By MS/MS
E9Q6K1;O08811;F6YA33;D3Z700	E9Q6K1;O08811;F6YA33	9;9;5;3	9;9;5;3	9;9;5;3	TFIIH basal transcription factor complex helicase XPD subunit	Ercc2	>tr|E9Q6K1|E9Q6K1_MOUSE TFIIH basal transcription factor complex helicase XPD subunit OS=Mus musculus GN=Ercc2 PE=4 SV=1;>sp|O08811|ERCC2_MOUSE TFIIH basal transcription factor complex helicase XPD subunit OS=Mus musculus GN=Ercc2 PE=2 SV=2;>tr|F6YA33|F6YA	4	9	9	9	8	8	8	9	8	9	8	8	8	9	8	9	8	8	8	9	8	9	14.6	14.6	14.6	84.406	739	739;760;684;508	5.39	6		6	19	3	2	10	2	5	6	0	By MS/MS	By MS/MS
Q91YE7-2;Q91YE7;S4R273;S4R1U7;A0A0A6YX44	Q91YE7-2;Q91YE7;S4R273	9;9;5;2;1	9;9;5;2;1	8;8;4;2;1	RNA-binding protein 5	Rbm5	>sp|Q91YE7-2|RBM5_MOUSE Isoform 2 of RNA-binding protein 5 OS=Mus musculus GN=Rbm5;>sp|Q91YE7|RBM5_MOUSE RNA-binding protein 5 OS=Mus musculus GN=Rbm5 PE=1 SV=1;>tr|S4R273|S4R273_MOUSE RNA-binding protein 5 (Fragment) OS=Mus musculus GN=Rbm5 PE=4 SV=1	5	9	9	8	7	9	9	9	9	8	7	9	9	9	9	8	7	8	8	8	8	8	10.6	10.6	9.5	92.239	814	814;815;154;251;175	3.8	15	2	11	13	1		6		6		0	By MS/MS	By MS/MS
Q8BYY4-2;Q8BYY4;E0CX38;E0CY48;Q8BYY4-3	Q8BYY4-2;Q8BYY4	9;9;4;3;3	9;9;4;3;3	9;9;4;3;3	Tetratricopeptide repeat protein 39B	Ttc39b	>sp|Q8BYY4-2|TT39B_MOUSE Isoform 2 of Tetratricopeptide repeat protein 39B OS=Mus musculus GN=Ttc39b;>sp|Q8BYY4|TT39B_MOUSE Tetratricopeptide repeat protein 39B OS=Mus musculus GN=Ttc39b PE=1 SV=1	5	9	9	9	7	8	8	9	8	7	7	8	8	9	8	7	7	8	8	9	8	7	17.8	17.8	17.8	58.619	518	518;617;179;179;209	6.84			4	6	9	6	12	10	10	6	0	By MS/MS	By MS/MS
G3UXB4;Q3U308;D3Z2M0;D3Z7U9	G3UXB4;Q3U308	9;9;4;1	9;9;4;1	9;9;4;1	Cytoplasmic tRNA 2-thiolation protein 2	Ctu2	>tr|G3UXB4|G3UXB4_MOUSE Cytoplasmic tRNA 2-thiolation protein 2 OS=Mus musculus GN=Ctu2 PE=3 SV=1;>sp|Q3U308|CTU2_MOUSE Cytoplasmic tRNA 2-thiolation protein 2 OS=Mus musculus GN=Ctu2 PE=2 SV=1	4	9	9	9	8	8	9	8	9	9	8	8	9	8	9	9	8	8	9	8	9	9	27.1	27.1	27.1	44.918	410	410;514;249;111	5.46	9		2	22	16	7		18	10		0	By MS/MS	By MS/MS
F8WJK8;Q99L47;E9Q1V0	F8WJK8;Q99L47	9;9;4	9;9;4	9;9;4	Hsc70-interacting protein	St13	>tr|F8WJK8|F8WJK8_MOUSE Hsc70-interacting protein OS=Mus musculus GN=St13 PE=1 SV=1;>sp|Q99L47|F10A1_MOUSE Hsc70-interacting protein OS=Mus musculus GN=St13 PE=1 SV=1	3	9	9	9	9	9	9	9	9	9	9	9	9	9	9	9	9	9	9	9	9	9	24.9	24.9	24.9	40.538	362	362;371;129	4.67	24	6	36	12	6		35	16	2	5	0	By MS/MS	By MS/MS
Q791T5-2;Q791T5;D3YXC2	Q791T5-2;Q791T5	9;9;4	9;9;4	9;9;4	Mitochondrial carrier homolog 1	Mtch1	>sp|Q791T5-2|MTCH1_MOUSE Isoform 2 of Mitochondrial carrier homolog 1 OS=Mus musculus GN=Mtch1;>sp|Q791T5|MTCH1_MOUSE Mitochondrial carrier homolog 1 OS=Mus musculus GN=Mtch1 PE=2 SV=1	3	9	9	9	8	9	8	9	9	8	8	9	8	9	9	8	8	9	8	9	9	8	28.2	28.2	28.2	39.94	372	372;389;108	7.69	6	6			6	6	1	26	43	16	0	By MS/MS	By MS/MS
Q3TCJ1;Z4YJY0;D3Z4D8	Q3TCJ1;Z4YJY0	9;9;4	9;9;4	9;9;4	BRISC complex subunit Abro1	Fam175b	>sp|Q3TCJ1|F175B_MOUSE BRISC complex subunit Abro1 OS=Mus musculus GN=Fam175b PE=2 SV=1;>tr|Z4YJY0|Z4YJY0_MOUSE BRISC complex subunit Abro1 OS=Mus musculus GN=Fam175b PE=4 SV=1	3	9	9	9	8	7	9	8	8	9	8	7	9	8	8	9	8	7	9	8	8	9	33	33	33	46.942	415	415;424;289	3.41	14	23		6	6	8	9				0	By MS/MS	By MS/MS
Q8C5P5-2;Q8C5P5;Q8C5P5-3;E9QN01	Q8C5P5-2;Q8C5P5	9;9;3;3	9;9;3;3	9;9;3;3	5-nucleotidase domain-containing protein 1	Nt5dc1	>sp|Q8C5P5-2|NT5D1_MOUSE Isoform 2 of 5-nucleotidase domain-containing protein 1 OS=Mus musculus GN=Nt5dc1;>sp|Q8C5P5|NT5D1_MOUSE 5-nucleotidase domain-containing protein 1 OS=Mus musculus GN=Nt5dc1 PE=2 SV=2	4	9	9	9	8	9	8	8	8	8	8	9	8	8	8	8	8	9	8	8	8	8	27	27	27	52.966	466	466;467;201;201	4.58	10	2	18	6	15	9		1	4	6	0	By MS/MS	By MS/MS
Q8VDK1-2;Q8VDK1;D3YY53;D3Z3I3	Q8VDK1-2;Q8VDK1	9;9;3;2	9;9;3;2	9;9;3;2	Nitrilase homolog 1	Nit1	>sp|Q8VDK1-2|NIT1_MOUSE Isoform 2 of Nitrilase homolog 1 OS=Mus musculus GN=Nit1;>sp|Q8VDK1|NIT1_MOUSE Nitrilase homolog 1 OS=Mus musculus GN=Nit1 PE=2 SV=2	4	9	9	9	7	9	6	8	8	8	7	9	6	8	8	8	7	9	6	8	8	8	35.5	35.5	35.5	31.886	290	290;323;239;132	5.12		10	22	8		20	20	11			0	By MS/MS	By MS/MS
Q3UGN9;P70297;A2ARJ0;A0A0A6YVP6	Q3UGN9;P70297	9;9;3;1	7;7;2;1	7;7;2;1	Signal transducing adapter molecule 1	Stam	>tr|Q3UGN9|Q3UGN9_MOUSE Signal transducing adapter molecule 1 OS=Mus musculus GN=Stam PE=2 SV=1;>sp|P70297|STAM1_MOUSE Signal transducing adapter molecule 1 OS=Mus musculus GN=Stam PE=2 SV=3	4	9	7	7	8	8	7	7	8	5	6	6	5	5	6	3	6	6	5	5	6	3	29.7	25.5	25.5	51.144	462	462;548;207;50	3.9	1	16	1		12	10					0	By MS/MS	By MS/MS
A2AR26;Q3UDF0;A2AR27	A2AR26;Q3UDF0	9;9;3	9;9;3	9;9;3		Slc2a6	>tr|A2AR26|A2AR26_MOUSE Protein Slc2a6 OS=Mus musculus GN=Slc2a6 PE=2 SV=1;>tr|Q3UDF0|Q3UDF0_MOUSE Protein Slc2a6 OS=Mus musculus GN=Slc2a6 PE=2 SV=1	3	9	9	9	9	9	9	9	9	8	9	9	9	9	9	8	9	9	9	9	9	8	26.9	26.9	26.9	48.547	443	443;497;85	4.87	28	8	12	2	14	13				27	0	By MS/MS	By MS/MS
Q8CB96-2;Q8CB96;Q8CB96-3	Q8CB96-2;Q8CB96	9;9;3	9;9;3	8;8;3	Ras association domain-containing protein 4	Rassf4	>sp|Q8CB96-2|RASF4_MOUSE Isoform 2 of Ras association domain-containing protein 4 OS=Mus musculus GN=Rassf4;>sp|Q8CB96|RASF4_MOUSE Ras association domain-containing protein 4 OS=Mus musculus GN=Rassf4 PE=2 SV=1	3	9	9	8	7	9	8	8	8	8	7	9	8	8	8	8	6	8	7	7	7	7	38.6	38.6	33.7	34.664	303	303;322;216	6.07	5	19	6		18	12	4		24	17	0	By MS/MS	By MS/MS
D3Z512;P56542;D3Z5U3	D3Z512;P56542	9;9;3	9;9;3	9;9;3	Deoxyribonuclease-2-alpha	Dnase2a;Dnase2	>tr|D3Z512|D3Z512_MOUSE Deoxyribonuclease-2-alpha OS=Mus musculus GN=Dnase2a PE=4 SV=1;>sp|P56542|DNS2A_MOUSE Deoxyribonuclease-2-alpha OS=Mus musculus GN=Dnase2 PE=2 SV=1	3	9	9	9	9	9	9	9	9	9	9	9	9	9	9	9	9	9	9	9	9	9	40.1	40.1	40.1	36.51	332	332;353;181	5.71	5	8	12	6	6	6	15	12		12	0	By MS/MS	By MS/MS
Q8BG51-3;Q8BG51-4;F7ASU3	Q8BG51-3;Q8BG51-4	9;9;3	9;9;3	1;1;1	Mitochondrial Rho GTPase 1	Rhot1	>sp|Q8BG51-3|MIRO1_MOUSE Isoform 3 of Mitochondrial Rho GTPase 1 OS=Mus musculus GN=Rhot1;>sp|Q8BG51-4|MIRO1_MOUSE Isoform 4 of Mitochondrial Rho GTPase 1 OS=Mus musculus GN=Rhot1	3	9	9	1	9	9	7	9	7	8	9	9	7	9	7	8	1	1	1	1	0	0	14.7	14.7	1.2	77.003	672	672;704;434	6.12	4		2	12	16	1	3	8	17	1	0	By MS/MS	By MS/MS
P52479;P52479-2;G3X9U6	P52479;P52479-2	9;9;3	9;9;3	9;9;3	Ubiquitin carboxyl-terminal hydrolase 10	Usp10	>sp|P52479|UBP10_MOUSE Ubiquitin carboxyl-terminal hydrolase 10 OS=Mus musculus GN=Usp10 PE=1 SV=3;>sp|P52479-2|UBP10_MOUSE Isoform 2 of Ubiquitin carboxyl-terminal hydrolase 10 OS=Mus musculus GN=Usp10	3	9	9	9	8	9	8	8	9	8	8	9	8	8	9	8	8	9	8	8	9	8	16.3	16.3	16.3	87.021	792	792;793;114	5.23		6	25	20	12			12	12	5	0	By MS/MS	By MS/MS
E9Q8S5;Q3U214;E9Q6Q5;Q811L6-2;Q9R1L5	E9Q8S5;Q3U214	9;9;2;2;2	8;8;1;1;1	7;7;1;0;1	Microtubule-associated serine/threonine-protein kinase 3	Mast3	>tr|E9Q8S5|E9Q8S5_MOUSE Microtubule-associated serine/threonine-protein kinase 3 OS=Mus musculus GN=Mast3 PE=1 SV=1;>sp|Q3U214|MAST3_MOUSE Microtubule-associated serine/threonine-protein kinase 3 OS=Mus musculus GN=Mast3 PE=1 SV=3	5	9	8	7	6	8	7	6	6	7	5	7	6	5	5	6	5	6	5	4	4	5	9	8.4	7.6	142.55	1305	1305;1321;658;1043;1570	5.08		4	15	2		5	6			6	0	By MS/MS	By MS/MS
D3Z5I9;Q9CXK9;F6Y0Q7;F6RNF9	D3Z5I9;Q9CXK9	9;9;2;2	9;9;2;2	9;9;2;2	RNA-binding protein 33	Rbm33	>tr|D3Z5I9|D3Z5I9_MOUSE RNA-binding protein 33 OS=Mus musculus GN=Rbm33 PE=1 SV=1;>sp|Q9CXK9|RBM33_MOUSE RNA-binding protein 33 OS=Mus musculus GN=Rbm33 PE=1 SV=2	4	9	9	9	9	8	8	9	8	9	9	8	8	9	8	9	9	8	8	9	8	9	11	11	11	132.82	1191	1191;1231;65;190	5.86	9	10	2	4	6	4	12	20	6	6	0	By MS/MS	By MS/MS
Q3T9A5;Q8BZM1;D6RGR3;D3Z0L3	Q3T9A5;Q8BZM1	9;9;2;2	9;9;2;2	9;9;2;2	Glomulin	Glmn	>tr|Q3T9A5|Q3T9A5_MOUSE Glomulin OS=Mus musculus GN=Glmn PE=2 SV=1;>sp|Q8BZM1|GLMN_MOUSE Glomulin OS=Mus musculus GN=Glmn PE=2 SV=1	4	9	9	9	8	9	8	8	7	8	8	9	8	8	7	8	8	9	8	8	7	8	19.4	19.4	19.4	60.637	532	532;596;97;100	6.58	2	12			6	6		21	16	3	0	By MS/MS	By MS/MS
Q8BRB0;Q8R3I3;A0A0A6YWW6	Q8BRB0;Q8R3I3	9;9;2	9;9;2	9;9;2	Conserved oligomeric Golgi complex subunit 6	Cog6	>tr|Q8BRB0|Q8BRB0_MOUSE Conserved oligomeric Golgi complex subunit 6 OS=Mus musculus GN=Cog6 PE=2 SV=1;>sp|Q8R3I3|COG6_MOUSE Conserved oligomeric Golgi complex subunit 6 OS=Mus musculus GN=Cog6 PE=2 SV=2	3	9	9	9	8	9	8	8	8	9	8	9	8	8	8	9	8	9	8	8	8	9	18.4	18.4	18.4	69.413	625	625;657;174	5.32	6		16	8	13	2	6		4	11	0	By MS/MS	By MS/MS
Q9D2Y4-2;Q9D2Y4;D3YV42	Q9D2Y4-2;Q9D2Y4	9;9;2	9;9;2	9;9;2	Mixed lineage kinase domain-like protein	Mlkl	>sp|Q9D2Y4-2|MLKL_MOUSE Isoform 2 of Mixed lineage kinase domain-like protein OS=Mus musculus GN=Mlkl;>sp|Q9D2Y4|MLKL_MOUSE Mixed lineage kinase domain-like protein OS=Mus musculus GN=Mlkl PE=1 SV=1	3	9	9	9	9	8	9	8	9	8	9	8	9	8	9	8	9	8	9	8	9	8	21.6	21.6	21.6	53.375	464	464;472;176	4.39	18	20	13	18	2		6	12	10	5	0	By MS/MS	By MS/MS
P53349;F8VQ72;D3YVX9	P53349;F8VQ72	9;9;1	9;9;1	9;9;1	Mitogen-activated protein kinase kinase kinase 1	Map3k1	>sp|P53349|M3K1_MOUSE Mitogen-activated protein kinase kinase kinase 1 OS=Mus musculus GN=Map3k1 PE=1 SV=3;>tr|F8VQ72|F8VQ72_MOUSE Mitogen-activated protein kinase kinase kinase 1 OS=Mus musculus GN=Map3k1 PE=1 SV=1	3	9	9	9	9	9	9	8	9	9	9	9	9	8	9	9	9	9	9	8	9	9	9.5	9.5	9.5	161.29	1493	1493;1493;263	6.03	7	6	6	2		6	7	11	18		0	By MS/MS	By MS/MS
Q80W00-2;Q80W00;S4R164	Q80W00-2;Q80W00	9;9;1	9;9;1	9;9;1	Serine/threonine-protein phosphatase 1 regulatory subunit 10	Ppp1r10	>sp|Q80W00-2|PP1RA_MOUSE Isoform 2 of Serine/threonine-protein phosphatase 1 regulatory subunit 10 OS=Mus musculus GN=Ppp1r10;>sp|Q80W00|PP1RA_MOUSE Serine/threonine-protein phosphatase 1 regulatory subunit 10 OS=Mus musculus GN=Ppp1r10 PE=1 SV=1	3	9	9	9	8	9	8	8	8	7	8	9	8	8	8	7	8	9	8	8	8	7	11.9	11.9	11.9	93.05	874	874;888;89	7.31	6		3	2	6		12	23	16	12	0	By MS/MS	By MS/MS
P97868-2;P97868;P97868-3	P97868-2;P97868	9;9;1	9;9;1	9;9;1	E3 ubiquitin-protein ligase RBBP6	Rbbp6	>sp|P97868-2|RBBP6_MOUSE Isoform 2 of E3 ubiquitin-protein ligase RBBP6 OS=Mus musculus GN=Rbbp6;>sp|P97868|RBBP6_MOUSE E3 ubiquitin-protein ligase RBBP6 OS=Mus musculus GN=Rbbp6 PE=1 SV=5	3	9	9	9	6	6	6	7	8	7	6	6	6	7	8	7	6	6	6	7	8	7	6.9	6.9	6.9	195.31	1756	1756;1790;157	4.56	12	7		4	10	1	7	9	2		0	By MS/MS	By MS/MS
Q3UM18-2;Q3UM18;F7AMG0	Q3UM18-2;Q3UM18	9;9;1	9;9;1	9;9;1	Large subunit GTPase 1 homolog	Lsg1	>sp|Q3UM18-2|LSG1_MOUSE Isoform 2 of Large subunit GTPase 1 homolog OS=Mus musculus GN=Lsg1;>sp|Q3UM18|LSG1_MOUSE Large subunit GTPase 1 homolog OS=Mus musculus GN=Lsg1 PE=2 SV=2	3	9	9	9	7	7	9	7	9	8	7	7	9	7	9	8	7	7	9	7	9	8	19.2	19.2	19.2	69.428	615	615;644;236	3.97		18	12	8	7	9	7				0	By MS/MS	By MS/MS
Q8R3Y8-2;Q8R3Y8	Q8R3Y8-2;Q8R3Y8	9;9	8;8	8;8	Interferon regulatory factor 2-binding protein 1	Irf2bp1	>sp|Q8R3Y8-2|I2BP1_MOUSE Isoform 2 of Interferon regulatory factor 2-binding protein 1 OS=Mus musculus GN=Irf2bp1;>sp|Q8R3Y8|I2BP1_MOUSE Interferon regulatory factor 2-binding protein 1 OS=Mus musculus GN=Irf2bp1 PE=1 SV=2	2	9	8	8	9	8	9	9	8	9	8	7	8	8	7	8	8	7	8	8	7	8	23.9	22.7	22.7	59.513	565	565;584	5.58	6	16					12	6		12	0	By MS/MS	By MS/MS
Q05DV2;P98192	Q05DV2;P98192	9;9	9;9	9;9	Dihydroxyacetone phosphate acyltransferase	Gnpat	>tr|Q05DV2|Q05DV2_MOUSE Dihydroxyacetone phosphate acyltransferase (Fragment) OS=Mus musculus GN=Gnpat PE=2 SV=1;>sp|P98192|GNPAT_MOUSE Dihydroxyacetone phosphate acyltransferase OS=Mus musculus GN=Gnpat PE=2 SV=1	2	9	9	9	8	8	9	9	8	9	8	8	9	9	8	9	8	8	9	9	8	9	20	20	20	66.602	585	585;678	7.09			6	15		6	6	6	6	21	0	By MS/MS	By MS/MS
Q922L6;Q3TW27	Q922L6;Q3TW27	9;9	9;9	9;9	Negative elongation factor D	Nelfcd	>sp|Q922L6|NELFD_MOUSE Negative elongation factor D OS=Mus musculus GN=Nelfcd PE=2 SV=2;>tr|Q3TW27|Q3TW27_MOUSE Negative elongation factor D OS=Mus musculus GN=Nelfcd PE=2 SV=1	2	9	9	9	7	7	9	8	8	7	7	7	9	8	8	7	7	7	9	8	8	7	18.4	18.4	18.4	66.275	591	591;607	6.25	2	6	6		5	1	10	3	18		0	By MS/MS	By MS/MS
Q91YI1-2;Q91YI1	Q91YI1-2;Q91YI1	9;9	9;9	9;9	Autophagy-related protein 13	Atg13	>sp|Q91YI1-2|ATG13_MOUSE Isoform 2 of Autophagy-related protein 13 OS=Mus musculus GN=Atg13;>sp|Q91YI1|ATG13_MOUSE Autophagy-related protein 13 OS=Mus musculus GN=Atg13 PE=1 SV=2	2	9	9	9	6	7	9	9	8	7	6	7	9	9	8	7	6	7	9	9	8	7	25.3	25.3	25.3	52.615	479	479;516	4.28	21	5	3	1	5	6	15	8			0	By MS/MS	By MS/MS
Q6PB93-2;Q6PB93	Q6PB93-2;Q6PB93	9;9	9;9	9;9	Polypeptide N-acetylgalactosaminyltransferase 2;Polypeptide N-acetylgalactosaminyltransferase 2 soluble form	Galnt2	>sp|Q6PB93-2|GALT2_MOUSE Isoform 2 of Polypeptide N-acetylgalactosaminyltransferase 2 OS=Mus musculus GN=Galnt2;>sp|Q6PB93|GALT2_MOUSE Polypeptide N-acetylgalactosaminyltransferase 2 OS=Mus musculus GN=Galnt2 PE=2 SV=1	2	9	9	9	7	9	9	8	9	9	7	9	9	8	9	9	7	9	9	8	9	9	17.7	17.7	17.7	60.985	536	536;570	3.84	6	15	13	4		6	12	1			0	By MS/MS	By MS/MS
Q9CWZ7;D3Z4B2	Q9CWZ7;D3Z4B2	9;9	9;9	9;9	Gamma-soluble NSF attachment protein	Napg	>sp|Q9CWZ7|SNAG_MOUSE Gamma-soluble NSF attachment protein OS=Mus musculus GN=Napg PE=1 SV=1;>tr|D3Z4B2|D3Z4B2_MOUSE Gamma-soluble NSF attachment protein (Fragment) OS=Mus musculus GN=Napg PE=4 SV=1	2	9	9	9	9	8	9	9	8	8	9	8	9	9	8	8	9	8	9	9	8	8	36.2	36.2	36.2	34.732	312	312;353	4.15	6	47		5	7			1	18	4	0	By MS/MS	By MS/MS
Q9R1R8;Q9QYF1	Q9R1R8;Q9QYF1	9;9	9;9	9;9	Retinol dehydrogenase 11	Rdh11	>tr|Q9R1R8|Q9R1R8_MOUSE Retinol dehydrogenase 11 OS=Mus musculus GN=Rdh11 PE=2 SV=1;>sp|Q9QYF1|RDH11_MOUSE Retinol dehydrogenase 11 OS=Mus musculus GN=Rdh11 PE=2 SV=2	2	9	9	9	9	9	9	9	9	8	9	9	9	9	9	8	9	9	9	9	9	8	38	38	38	33.24	300	300;316	5.49	5	25	26	6	18	34	20		23	14	0	By MS/MS	By MS/MS
O35691;Q3TUQ5	O35691;Q3TUQ5	9;9	9;9	9;9	Pinin	Pnn	>sp|O35691|PININ_MOUSE Pinin OS=Mus musculus GN=Pnn PE=1 SV=4;>tr|Q3TUQ5|Q3TUQ5_MOUSE Pinin OS=Mus musculus GN=Pnn PE=2 SV=1	2	9	9	9	7	8	9	9	8	9	7	8	9	9	8	9	7	8	9	9	8	9	14.9	14.9	14.9	82.435	725	725;726	3.17	37	15	5		3			6	4	6	0	By MS/MS	By MS/MS
Q5F2E7;Q5F2E7-2	Q5F2E7;Q5F2E7-2	9;9	9;9	9;9	Nuclear fragile X mental retardation-interacting protein 2	Nufip2	>sp|Q5F2E7|NUFP2_MOUSE Nuclear fragile X mental retardation-interacting protein 2 OS=Mus musculus GN=Nufip2 PE=1 SV=1;>sp|Q5F2E7-2|NUFP2_MOUSE Isoform 2 of Nuclear fragile X mental retardation-interacting protein 2 OS=Mus musculus GN=Nufip2	2	9	9	9	9	8	9	9	8	9	9	8	9	9	8	9	9	8	9	9	8	9	19.1	19.1	19.1	75.656	692	692;710	2.87	36	7	12	5		12	7				0	By MS/MS	By MS/MS
Q04207-2;Q04207	Q04207-2;Q04207	9;9	9;9	9;9	Transcription factor p65	Rela	>sp|Q04207-2|TF65_MOUSE Isoform p65 delta of Transcription factor p65 OS=Mus musculus GN=Rela;>sp|Q04207|TF65_MOUSE Transcription factor p65 OS=Mus musculus GN=Rela PE=1 SV=1	2	9	9	9	8	8	8	7	9	9	8	8	8	7	9	9	8	8	8	7	9	9	21.3	21.3	21.3	59.06	539	539;549	5.27	15	11	6				12	16	12	1	0	By MS/MS	By MS/MS
Q9JK48;Q9JK48-2	Q9JK48;Q9JK48-2	9;9	9;9	9;9	Endophilin-B1	Sh3glb1	>sp|Q9JK48|SHLB1_MOUSE Endophilin-B1 OS=Mus musculus GN=Sh3glb1 PE=1 SV=1;>sp|Q9JK48-2|SHLB1_MOUSE Isoform 2 of Endophilin-B1 OS=Mus musculus GN=Sh3glb1	2	9	9	9	9	9	9	9	9	9	9	9	9	9	9	9	9	9	9	9	9	9	24.4	24.4	24.4	40.855	365	365;386	5.3		18	6	6	17	11	18	11	1	3	0	By MS/MS	By MS/MS
P22907-2;P22907	P22907-2;P22907	9;9	9;9	9;9	Porphobilinogen deaminase	Hmbs	>sp|P22907-2|HEM3_MOUSE Isoform 2 of Porphobilinogen deaminase OS=Mus musculus GN=Hmbs;>sp|P22907|HEM3_MOUSE Porphobilinogen deaminase OS=Mus musculus GN=Hmbs PE=1 SV=2	2	9	9	9	9	9	8	9	8	8	9	9	8	9	8	8	9	9	8	9	8	8	32.8	32.8	32.8	37.78	344	344;361	3.94	11	15	12	3	6	5		6	5	1	0	By MS/MS	By MS/MS
Q6ZQK5-2;Q6ZQK5	Q6ZQK5-2;Q6ZQK5	9;9	9;9	8;8	Arf-GAP with coiled-coil, ANK repeat and PH domain-containing protein 2	Acap2	>sp|Q6ZQK5-2|ACAP2_MOUSE Isoform 2 of Arf-GAP with coiled-coil, ANK repeat and PH domain-containing protein 2 OS=Mus musculus GN=Acap2;>sp|Q6ZQK5|ACAP2_MOUSE Arf-GAP with coiled-coil, ANK repeat and PH domain-containing protein 2 OS=Mus musculus GN=Acap2 P	2	9	9	8	7	8	8	8	8	9	7	8	8	8	8	9	6	7	7	7	7	8	16.6	16.6	15.3	85.129	752	752;770	4.26	16	6	6	7	2		10	6	5		0	By MS/MS	By MS/MS
Q99J99;Q3UW66	Q99J99;Q3UW66	9;9	9;9	9;9	3-mercaptopyruvate sulfurtransferase;Sulfurtransferase	Mpst	>sp|Q99J99|THTM_MOUSE 3-mercaptopyruvate sulfurtransferase OS=Mus musculus GN=Mpst PE=1 SV=3;>tr|Q3UW66|Q3UW66_MOUSE Sulfurtransferase OS=Mus musculus GN=Mpst PE=2 SV=1	2	9	9	9	9	9	7	9	9	8	9	9	7	9	9	8	9	9	7	9	9	8	40.7	40.7	40.7	33.023	297	297;297	5.8	4	11	12	9	5	4	34	22		6	0	By MS/MS	By MS/MS
Q8BJ37;B8JJC1	Q8BJ37;B8JJC1	9;9	9;9	9;9	Tyrosyl-DNA phosphodiesterase 1	Tdp1	>sp|Q8BJ37|TYDP1_MOUSE Tyrosyl-DNA phosphodiesterase 1 OS=Mus musculus GN=Tdp1 PE=2 SV=2;>tr|B8JJC1|B8JJC1_MOUSE Tyrosyl-DNA phosphodiesterase 1 OS=Mus musculus GN=Tdp1 PE=4 SV=1	2	9	9	9	9	9	9	9	8	8	9	9	9	9	8	8	9	9	9	9	8	8	15.9	15.9	15.9	68.689	609	609;609	6.3	6			1	21	15	23	11	6	4	0	By MS/MS	By MS/MS
Q64345;E9PV48	Q64345;E9PV48	9;9	9;9	9;9	Interferon-induced protein with tetratricopeptide repeats 3	Ifit3;I830012O16Rik	>sp|Q64345|IFIT3_MOUSE Interferon-induced protein with tetratricopeptide repeats 3 OS=Mus musculus GN=Ifit3 PE=2 SV=1;>tr|E9PV48|E9PV48_MOUSE Protein I830012O16Rik OS=Mus musculus GN=I830012O16Rik PE=4 SV=1	2	9	9	9	9	7	9	9	9	9	9	7	9	9	9	9	9	7	9	9	9	9	25.3	25.3	25.3	47.222	403	403;403	4.22	6	18	10	6	12			13	3		0	By MS/MS	By MS/MS
Q9R117;E9QJS1	Q9R117;E9QJS1	9;9	9;9	9;9	Non-receptor tyrosine-protein kinase TYK2;Tyrosine-protein kinase	Tyk2	>sp|Q9R117|TYK2_MOUSE Non-receptor tyrosine-protein kinase TYK2 OS=Mus musculus GN=Tyk2 PE=1 SV=2;>tr|E9QJS1|E9QJS1_MOUSE Tyrosine-protein kinase OS=Mus musculus GN=Tyk2 PE=1 SV=1	2	9	9	9	7	7	8	9	8	9	7	7	8	9	8	9	7	7	8	9	8	9	11.7	11.7	11.7	132.53	1180	1180;1207	6.78		1	11	6	1		7	25	6	6	0	By MS/MS	By MS/MS
Q8K0Z5;E9Q5J9	Q8K0Z5;E9Q5J9	9;9	1;1	0;0		Tpm3	>tr|Q8K0Z5|Q8K0Z5_MOUSE Tropomyosin 3, gamma OS=Mus musculus GN=Tpm3 PE=2 SV=1;>tr|E9Q5J9|E9Q5J9_MOUSE Tropomyosin alpha-3 chain OS=Mus musculus GN=Tpm3 PE=3 SV=1	2	9	1	0	8	9	9	9	8	9	0	1	1	1	0	1	0	0	0	0	0	0	26.4	3.9	0	33.149	284	284;285	3			4								1	By matching	By MS/MS
Q8C2Q8;Q91VR2	Q8C2Q8;Q91VR2	9;9	1;1	1;1	ATP synthase subunit gamma;ATP synthase subunit gamma, mitochondrial	Atp5c1	>tr|Q8C2Q8|Q8C2Q8_MOUSE ATP synthase subunit gamma OS=Mus musculus GN=Atp5c1 PE=2 SV=1;>sp|Q91VR2|ATPG_MOUSE ATP synthase subunit gamma, mitochondrial OS=Mus musculus GN=Atp5c1 PE=1 SV=1	2	9	1	1	9	9	9	9	9	9	1	1	1	1	1	1	1	1	1	1	1	1	31.8	4.7	4.7	30.255	274	274;298	2.88		7	6	3	1						0	By MS/MS	By MS/MS
D3YZC9;Q64213-2;E9Q4Q2;D3YZD0;Q64213-3;Q64213;D3YVH4;F8WHF9;D6RDB7	D3YZC9;Q64213-2;E9Q4Q2;D3YZD0;Q64213-3;Q64213;D3YVH4	9;8;8;8;8;8;5;3;1	9;8;8;8;8;8;5;3;1	8;8;8;8;8;8;5;3;1	Splicing factor 1	Sf1	>tr|D3YZC9|D3YZC9_MOUSE Splicing factor 1 OS=Mus musculus GN=Sf1 PE=1 SV=1;>sp|Q64213-2|SF01_MOUSE Isoform CW17E of Splicing factor 1 OS=Mus musculus GN=Sf1;>tr|E9Q4Q2|E9Q4Q2_MOUSE Splicing factor 1 OS=Mus musculus GN=Sf1 PE=1 SV=1;>tr|D3YZD0|D3YZD0_MOUSE	9	9	9	8	8	8	8	9	9	8	8	8	8	9	9	8	7	7	7	8	8	7	22.6	22.6	20.3	61.755	571	571;548;548;638;639;653;267;110;84	6.65	12	16	6				22	30	32	12	0	By MS/MS	By MS/MS
K3W4M4;Q9CZ42-3;J3QMM7;Q9CZ42;J3QN06;J3QPU6	K3W4M4;Q9CZ42-3;J3QMM7;Q9CZ42;J3QN06	9;8;8;8;7;3	9;8;8;8;7;3	3;2;2;2;2;2	ATP-dependent (S)-NAD(P)H-hydrate dehydratase	Carkd	>tr|K3W4M4|K3W4M4_MOUSE ATP-dependent (S)-NAD(P)H-hydrate dehydratase OS=Mus musculus GN=Carkd PE=1 SV=1;>sp|Q9CZ42-3|NNRD_MOUSE Isoform 3 of ATP-dependent (S)-NAD(P)H-hydrate dehydratase OS=Mus musculus GN=Carkd;>tr|J3QMM7|J3QMM7_MOUSE ATP-dependent (S)-N	6	9	9	3	8	9	9	9	9	8	8	9	9	9	9	8	3	3	3	3	3	2	33.2	33.2	7.7	38.911	365	365;327;327;343;272;79	6.2	5	2	12	8	4	12	17	7	12	10	0	By MS/MS	By MS/MS
H7BWZ9;Q8BL99-5;Q8BL99-6;Q8BL99;A0A087WQ48;Q8BL99-3;Q8BL99-2;A0A0B4J1N8;A0A087WP61;Q8BL99-4	H7BWZ9;Q8BL99-5;Q8BL99-6;Q8BL99;A0A087WQ48	9;8;8;8;6;3;3;3;1;1	9;8;8;8;6;3;3;3;1;1	9;8;8;8;6;3;3;3;1;1	Protein dopey-1	Dopey1	>tr|H7BWZ9|H7BWZ9_MOUSE Protein dopey-1 OS=Mus musculus GN=Dopey1 PE=4 SV=1;>sp|Q8BL99-5|DOP1_MOUSE Isoform 5 of Protein dopey-1 OS=Mus musculus GN=Dopey1;>sp|Q8BL99-6|DOP1_MOUSE Isoform 6 of Protein dopey-1 OS=Mus musculus GN=Dopey1;>sp|Q8BL99|DOP1_MOUSE	10	9	9	9	7	7	7	8	5	7	7	7	7	8	5	7	7	7	7	8	5	7	4.8	4.8	4.8	276.64	2462	2462;2391;2399;2399;1706;565;584;718;279;346	6.98	10	2				4	1		8	19	0	By MS/MS	By MS/MS
E9PU87;Q6P4S6;F6S7W6;F6U6U5;Q6P4S6-2;F6U8X4	E9PU87;Q6P4S6;F6S7W6;F6U6U5;Q6P4S6-2;F6U8X4	9;8;8;7;5;5	9;8;8;7;5;5	9;8;8;7;5;5	Serine/threonine-protein kinase SIK3	Sik3	>tr|E9PU87|E9PU87_MOUSE Serine/threonine-protein kinase SIK3 OS=Mus musculus GN=Sik3 PE=1 SV=1;>sp|Q6P4S6|SIK3_MOUSE Serine/threonine-protein kinase SIK3 OS=Mus musculus GN=Sik3 PE=1 SV=3;>tr|F6S7W6|F6S7W6_MOUSE Serine/threonine-protein kinase SIK3 (Fragme	6	9	9	9	5	9	8	8	7	9	5	9	8	8	7	9	5	9	8	8	7	9	10.1	10.1	10.1	150.66	1369	1369;1311;1319;1214;487;506	5.63	5	2	2	11	4	15	1	5	2	7	0	By MS/MS	By MS/MS
Q3UFY7;Q3UFY7-2;Q3UFY7-4;Q3UFY7-3	Q3UFY7;Q3UFY7-2;Q3UFY7-4	9;8;8;3	9;8;8;3	9;8;8;3	7-methylguanosine phosphate-specific 5-nucleotidase	Nt5c3b	>sp|Q3UFY7|5NT3B_MOUSE 7-methylguanosine phosphate-specific 5-nucleotidase OS=Mus musculus GN=Nt5c3b PE=2 SV=3;>sp|Q3UFY7-2|5NT3B_MOUSE Isoform 2 of 7-methylguanosine phosphate-specific 5-nucleotidase OS=Mus musculus GN=Nt5c3b;>sp|Q3UFY7-4|5NT3B_MOUSE Is	4	9	9	9	8	9	8	9	7	7	8	9	8	9	7	7	8	9	8	9	7	7	34	34	34	34.425	300	300;261;292;85	4.49	4	24	8	16	5	2	12	1	12		0	By MS/MS	By MS/MS
P46638;G3UZD3;G3UY29;E9Q3P9;F8WGS1;G3UZL4;D3YYB3;Q9WTL2	P46638;G3UZD3;G3UY29;E9Q3P9;F8WGS1;G3UZL4	9;8;7;7;7;5;1;1	9;8;7;7;7;5;1;1	2;2;0;0;0;1;0;0	Ras-related protein Rab-11B	Rab11b;Rab11a	>sp|P46638|RB11B_MOUSE Ras-related protein Rab-11B OS=Mus musculus GN=Rab11b PE=1 SV=3;>tr|G3UZD3|G3UZD3_MOUSE Ras-related protein Rab-11B OS=Mus musculus GN=Rab11b PE=3 SV=1;>tr|G3UY29|G3UY29_MOUSE MCG22989, isoform CRA_a OS=Mus musculus GN=Rab11b PE=3 SV	8	9	9	2	9	9	9	9	9	9	9	9	9	9	9	9	2	2	2	2	2	2	50	50	13.3	24.489	218	218;193;149;153;155;125;138;213	4.05	13	25	37	21		12	14			11	0	By MS/MS	By MS/MS
B1ASU9;O55047;O55047-2;B7ZC85;O55047-3;F6XSD0;B7ZC84;D6RHM1	B1ASU9;O55047;O55047-2;B7ZC85;O55047-3	9;8;7;6;5;3;2;2	5;4;4;3;2;2;1;1	5;4;4;3;2;2;1;1	Serine/threonine-protein kinase tousled-like 2	Tlk2	>tr|B1ASU9|B1ASU9_MOUSE Serine/threonine-protein kinase tousled-like 2 OS=Mus musculus GN=Tlk2 PE=4 SV=1;>sp|O55047|TLK2_MOUSE Serine/threonine-protein kinase tousled-like 2 OS=Mus musculus GN=Tlk2 PE=1 SV=2;>sp|O55047-2|TLK2_MOUSE Isoform 2 of Serine/thre	8	9	5	5	7	8	8	8	7	7	4	4	4	4	3	4	4	4	4	4	3	4	15.5	9.5	9.5	85.341	750	750;718;697;633;602;235;93;112	5.84		1		12		6				6	0	By MS/MS	By MS/MS
CON__P02538;CON__P48668;CON__P04259	CON__P02538;CON__P48668;CON__P04259	9;8;7	4;3;2	3;2;1			>P02538 SWISS-PROT:P02538 Tax_Id=9606 Gene_Symbol=KRT6A Keratin, type II cytoskeletal 6A;>P48668 SWISS-PROT:P48668 Tax_Id=9606 Gene_Symbol=KRT6C Keratin, type II cytoskeletal 6C;>P04259 SWISS-PROT:P04259 Tax_Id=9606 Gene_Symbol=KRT6B Keratin, type II cytos	3	9	4	3	7	9	8	8	8	7	4	4	3	3	3	3	3	3	3	3	3	3	18.8	9.8	7.8	60.044	564	564;564;564	3.96	8			1	12				1	1	0	By MS/MS	By MS/MS
Q6A0A2;Q6A0A2-3;Q6A0A2-2	Q6A0A2;Q6A0A2-3;Q6A0A2-2	9;8;7	9;8;7	9;8;7	La-related protein 4B	Larp4b	>sp|Q6A0A2|LAR4B_MOUSE La-related protein 4B OS=Mus musculus GN=Larp4b PE=1 SV=2;>sp|Q6A0A2-3|LAR4B_MOUSE Isoform 3 of La-related protein 4B OS=Mus musculus GN=Larp4b;>sp|Q6A0A2-2|LAR4B_MOUSE Isoform 2 of La-related protein 4B OS=Mus musculus GN=Larp4b	3	9	9	9	9	8	8	8	9	9	9	8	8	8	9	9	9	8	8	8	9	9	13.4	13.4	13.4	81.626	741	741;663;657	4.97	12	9	6		2	17	1	14	6		0	By MS/MS	By MS/MS
Q9ERF3;Q8BVQ0;D6RDC7;D6RJ72	Q9ERF3;Q8BVQ0;D6RDC7	9;8;6;4	9;8;6;4	9;8;6;4	WD repeat-containing protein 61	Wdr61	>sp|Q9ERF3|WDR61_MOUSE WD repeat-containing protein 61 OS=Mus musculus GN=Wdr61 PE=2 SV=1;>tr|Q8BVQ0|Q8BVQ0_MOUSE WD repeat-containing protein 61 OS=Mus musculus GN=Wdr61 PE=2 SV=1;>tr|D6RDC7|D6RDC7_MOUSE WD repeat-containing protein 61 OS=Mus musculus GN=	4	9	9	9	8	8	8	9	9	9	8	8	8	9	9	9	8	8	8	9	9	9	44.3	44.3	44.3	33.772	305	305;279;207;107	4.32		35	6	5	25	15	18				0	By MS/MS	By MS/MS
Q9Z0F8;E9PXU2;Q9Z0F8-2;J3QNB3	Q9Z0F8;E9PXU2;Q9Z0F8-2	9;8;6;1	9;8;6;1	9;8;6;1	Disintegrin and metalloproteinase domain-containing protein 17	Adam17	>sp|Q9Z0F8|ADA17_MOUSE Disintegrin and metalloproteinase domain-containing protein 17 OS=Mus musculus GN=Adam17 PE=1 SV=3;>tr|E9PXU2|E9PXU2_MOUSE Disintegrin and metalloproteinase domain-containing protein 17 OS=Mus musculus GN=Adam17 PE=1 SV=1;>sp|Q9Z0F8-	4	9	9	9	8	9	7	9	8	6	8	9	7	9	8	6	8	9	7	9	8	6	13.1	13.1	13.1	93.055	827	827;846;655;222	4.35	18	25	3	9	4				12	12	0	By MS/MS	By MS/MS
Q5SFM8;Q5SFM8-2;Q5SFM8-3	Q5SFM8;Q5SFM8-2;Q5SFM8-3	9;8;6	8;7;6	8;7;6	RNA-binding protein 27	Rbm27	>sp|Q5SFM8|RBM27_MOUSE RNA-binding protein 27 OS=Mus musculus GN=Rbm27 PE=2 SV=3;>sp|Q5SFM8-2|RBM27_MOUSE Isoform 2 of RNA-binding protein 27 OS=Mus musculus GN=Rbm27;>sp|Q5SFM8-3|RBM27_MOUSE Isoform 3 of RNA-binding protein 27 OS=Mus musculus GN=Rbm27	3	9	8	8	8	7	9	9	8	9	7	6	8	8	7	8	7	6	8	8	7	8	9.9	8.8	8.8	118.55	1060	1060;1005;961	5.17	4	12	7	7	4				13	6	0	By MS/MS	By MS/MS
Q8VCW4;E9PYK0;E9Q8P6;Q8VCW4-2	Q8VCW4;E9PYK0;E9Q8P6	9;8;5;4	9;8;5;4	9;8;5;4	Protein unc-93 homolog B1	Unc93b1	>sp|Q8VCW4|UN93B_MOUSE Protein unc-93 homolog B1 OS=Mus musculus GN=Unc93b1 PE=1 SV=2;>tr|E9PYK0|E9PYK0_MOUSE Protein unc-93 homolog B1 OS=Mus musculus GN=Unc93b1 PE=4 SV=1;>tr|E9Q8P6|E9Q8P6_MOUSE Protein unc-93 homolog B1 OS=Mus musculus GN=Unc93b1 PE=4 S	4	9	9	9	8	9	8	9	7	9	8	9	8	9	7	9	8	9	8	9	7	9	21.6	21.6	21.6	66.98	598	598;619;422;306	6.57	19	6		6	6		18		4	41	0	By MS/MS	By MS/MS
Q9QUI0;A0A0A6YXF6;Q9CR99;A0A0A6YWJ1	Q9QUI0;A0A0A6YXF6;Q9CR99	9;8;5;4	2;2;1;1	2;2;1;1	Transforming protein RhoA	Rhoa;4930544G11Rik	>sp|Q9QUI0|RHOA_MOUSE Transforming protein RhoA OS=Mus musculus GN=Rhoa PE=1 SV=1;>tr|A0A0A6YXF6|A0A0A6YXF6_MOUSE Transforming protein RhoA (Fragment) OS=Mus musculus GN=Rhoa PE=4 SV=1;>tr|Q9CR99|Q9CR99_MOUSE Protein 4930544G11Rik OS=Mus musculus GN=493054	4	9	2	2	9	9	9	8	8	9	2	2	2	1	1	2	2	2	2	1	1	2	50.3	18.7	18.7	21.782	193	193;165;193;67	4.11		6	37	7	3	1	1			8	0	By MS/MS	By MS/MS
O89079;D3Z315;F6YFR7;F6XIG5;E9Q6I5	O89079;D3Z315;F6YFR7	9;8;5;3;2	9;8;5;3;2	9;8;5;3;2	Coatomer subunit epsilon	Cope	>sp|O89079|COPE_MOUSE Coatomer subunit epsilon OS=Mus musculus GN=Cope PE=2 SV=3;>tr|D3Z315|D3Z315_MOUSE Coatomer subunit epsilon (Fragment) OS=Mus musculus GN=Cope PE=4 SV=1;>tr|F6YFR7|F6YFR7_MOUSE Coatomer subunit epsilon (Fragment) OS=Mus musculus GN=Co	5	9	9	9	8	9	9	9	9	9	8	9	9	9	9	9	8	9	9	9	9	9	47.7	47.7	47.7	34.567	308	308;227;234;116;112	3.32	6	44	47	10				11	5		0	By MS/MS	By MS/MS
Q9QYF9;Q8VCV2;Q8CBD0	Q9QYF9;Q8VCV2;Q8CBD0	9;8;5	9;8;5	9;8;5	Protein NDRG3	Ndrg3	>sp|Q9QYF9|NDRG3_MOUSE Protein NDRG3 OS=Mus musculus GN=Ndrg3 PE=1 SV=1;>tr|Q8VCV2|Q8VCV2_MOUSE Ndrg3 protein OS=Mus musculus GN=Ndrg3 PE=2 SV=1;>tr|Q8CBD0|Q8CBD0_MOUSE Protein NDRG3 OS=Mus musculus GN=Ndrg3 PE=2 SV=1	3	9	9	9	9	9	9	9	9	9	9	9	9	9	9	9	9	9	9	9	9	9	35.7	35.7	35.7	41.555	375	375;388;253	5.34	11	24	2	12	1		17	8	12	12	0	By MS/MS	By MS/MS
Q9D883;G3UW94;E9Q809;Q8BGJ9-4;F8WH71;E9Q5Y2;E9PUZ3;Q8BGJ9-2;E9Q1I7;E9Q5J3;Q8BGJ9;Q8BGJ9-3;E9PWX6;E9PWM2;F7D8X7	Q9D883;G3UW94	9;8;4;4;4;4;4;4;4;4;4;4;2;2;1	9;8;4;4;4;4;4;4;4;4;4;4;2;2;1	9;8;4;4;4;4;4;4;4;4;4;4;2;2;1	Splicing factor U2AF 35 kDa subunit	U2af1	>sp|Q9D883|U2AF1_MOUSE Splicing factor U2AF 35 kDa subunit OS=Mus musculus GN=U2af1 PE=1 SV=4;>tr|G3UW94|G3UW94_MOUSE MCG14259, isoform CRA_b OS=Mus musculus GN=U2af1 PE=4 SV=1	15	9	9	9	8	9	9	9	7	9	8	9	9	9	7	9	8	9	9	9	7	9	31.8	31.8	31.8	27.815	239	239;239;102;143;146;181;187;188;210;216;220;259;37;46;53	6.45		10	2	6	15	24	8	7	5	20	0	By MS/MS	By MS/MS
Q8CFB8;Q3ULW8;E9Q992;E9PX17	Q8CFB8;Q3ULW8	9;8;4;4	9;8;4;4	9;8;4;4		Parp3	>tr|Q8CFB8|Q8CFB8_MOUSE NAD+ ADP-ribosyltransferase 3 PARP-3 OS=Mus musculus GN=Parp3 PE=2 SV=1;>tr|Q3ULW8|Q3ULW8_MOUSE Protein Parp3 OS=Mus musculus GN=Parp3 PE=2 SV=1	4	9	9	9	9	7	9	9	8	6	9	7	9	9	8	6	9	7	9	9	8	6	21.4	21.4	21.4	59.452	528	528;533;171;202	3.25	6	21	7	13	2		6		1		0	By MS/MS	By MS/MS
Q6P3D0;A0A087WRE5;A0A087WSB5;E9Q9G1	Q6P3D0;A0A087WRE5	9;8;4;1	9;8;4;1	8;7;3;0	U8 snoRNA-decapping enzyme	Nudt16	>sp|Q6P3D0|NUD16_MOUSE U8 snoRNA-decapping enzyme OS=Mus musculus GN=Nudt16 PE=1 SV=1;>tr|A0A087WRE5|A0A087WRE5_MOUSE U8 snoRNA-decapping enzyme (Fragment) OS=Mus musculus GN=Nudt16 PE=4 SV=1	4	9	9	8	9	9	9	9	9	9	9	9	9	9	9	9	8	8	8	8	8	8	42.6	42.6	36.9	21.825	195	195;191;66;206	3.94	7	13	26	4	7	1		6		6	0	By MS/MS	By MS/MS
Q7TQI3;D3YWF6;D3Z7K0	Q7TQI3;D3YWF6	9;8;4	9;8;4	9;8;4	Ubiquitin thioesterase OTUB1	Otub1	>sp|Q7TQI3|OTUB1_MOUSE Ubiquitin thioesterase OTUB1 OS=Mus musculus GN=Otub1 PE=1 SV=2;>tr|D3YWF6|D3YWF6_MOUSE Ubiquitin thioesterase OTUB1 OS=Mus musculus GN=Otub1 PE=4 SV=1	3	9	9	9	8	8	8	8	8	9	8	8	8	8	8	9	8	8	8	8	8	9	39.9	39.9	39.9	31.27	271	271;241;95	5.12	1	22	4	20	20	2	11	21	6		0	By MS/MS	By MS/MS
Q60649;E9PY58;D3Z7V2;D3YZF1	Q60649;E9PY58	9;8;2;2	9;8;2;2	9;8;2;2	Caseinolytic peptidase B protein homolog	Clpb	>sp|Q60649|CLPB_MOUSE Caseinolytic peptidase B protein homolog OS=Mus musculus GN=Clpb PE=1 SV=1;>tr|E9PY58|E9PY58_MOUSE Caseinolytic peptidase B protein homolog OS=Mus musculus GN=Clpb PE=4 SV=1	4	9	9	9	8	9	9	9	9	9	8	9	9	9	9	9	8	9	9	9	9	9	18	18	18	76.003	677	677;707;117;158	3.46	12	12	14	6	3	11	5				0	By MS/MS	By MS/MS
Q8BXQ2;B7ZC19;F6U4X6	Q8BXQ2;B7ZC19	9;8;1	9;8;1	9;8;1	GPI transamidase component PIG-T	Pigt	>sp|Q8BXQ2|PIGT_MOUSE GPI transamidase component PIG-T OS=Mus musculus GN=Pigt PE=1 SV=2;>tr|B7ZC19|B7ZC19_MOUSE GPI transamidase component PIG-T OS=Mus musculus GN=Pigt PE=4 SV=1	3	9	9	9	8	9	8	8	8	8	8	9	8	8	8	8	8	9	8	8	8	8	18.9	18.9	18.9	65.704	582	582;435;143	6.24		8	1	10	18	19	7	43	2		0	By MS/MS	By MS/MS
Q8BKT7;Q5SVF9;Q5SVF8	Q8BKT7;Q5SVF9	9;8;1	9;8;1	9;8;1	THO complex subunit 5 homolog	Thoc5	>sp|Q8BKT7|THOC5_MOUSE THO complex subunit 5 homolog OS=Mus musculus GN=Thoc5 PE=1 SV=2;>tr|Q5SVF9|Q5SVF9_MOUSE THO complex subunit 5 homolog OS=Mus musculus GN=Thoc5 PE=1 SV=1	3	9	9	9	8	9	8	8	9	9	8	9	8	8	9	9	8	9	8	8	9	9	18.4	18.4	18.4	78.685	683	683;635;300	5.95	7	15	4		14	6	12	29	6	7	0	By MS/MS	By MS/MS
Q8R420;Q6AXE3;E9PX95	Q8R420;Q6AXE3	9;8;1	9;8;1	9;8;1	ATP-binding cassette sub-family A member 3	Abca3	>sp|Q8R420|ABCA3_MOUSE ATP-binding cassette sub-family A member 3 OS=Mus musculus GN=Abca3 PE=2 SV=3;>tr|Q6AXE3|Q6AXE3_MOUSE ATP-binding cassette sub-family A member 3 OS=Mus musculus GN=Abca3 PE=2 SV=1	3	9	9	9	7	9	6	7	7	8	7	9	6	7	7	8	7	9	6	7	7	8	6	6	6	191.97	1704	1704;1449;1733	4.65	5		18	6	1	2	6		8		0	By MS/MS	By MS/MS
Q5RKN9;P47753	Q5RKN9;P47753	9;8	6;5	6;5	F-actin-capping protein subunit alpha-1	Capza1	>tr|Q5RKN9|Q5RKN9_MOUSE Capping protein (Actin filament) muscle Z-line, alpha 1 OS=Mus musculus GN=Capza1 PE=2 SV=1;>sp|P47753|CAZA1_MOUSE F-actin-capping protein subunit alpha-1 OS=Mus musculus GN=Capza1 PE=1 SV=4	2	9	6	6	8	8	8	8	8	9	5	5	5	5	5	6	5	5	5	5	5	6	51.7	39.9	39.9	32.953	286	286;286	4.36	1	9	39	1				8	2	7	0	By MS/MS	By MS/MS
Q8VE88-2;Q8VE88	Q8VE88-2;Q8VE88	9;8	9;8	9;8	Protein FAM114A2	Fam114a2	>sp|Q8VE88-2|F1142_MOUSE Isoform 2 of Protein FAM114A2 OS=Mus musculus GN=Fam114a2;>sp|Q8VE88|F1142_MOUSE Protein FAM114A2 OS=Mus musculus GN=Fam114a2 PE=2 SV=2	2	9	9	9	9	9	9	9	8	8	9	9	9	9	8	8	9	9	9	9	8	8	27.1	27.1	27.1	53.375	490	490;497	5.02	12		1	5	16	19	6			5	0	By MS/MS	By MS/MS
G5E8R8;Q6P5G6	G5E8R8;Q6P5G6	9;8	9;8	9;8	UBX domain-containing protein 7	Ubxn7	>tr|G5E8R8|G5E8R8_MOUSE UBX domain-containing protein 7 OS=Mus musculus GN=Ubxn7 PE=4 SV=1;>sp|Q6P5G6|UBXN7_MOUSE UBX domain-containing protein 7 OS=Mus musculus GN=Ubxn7 PE=1 SV=2	2	9	9	9	8	9	9	9	9	9	8	9	9	9	9	9	8	9	9	9	9	9	25.8	25.8	25.8	54.812	489	489;467	4.38	16	12		6	1	11	12	2	6		0	By MS/MS	By MS/MS
Q9D7B6;D3YTT4	Q9D7B6;D3YTT4	9;8	9;8	9;8	Isobutyryl-CoA dehydrogenase, mitochondrial	Acad8	>sp|Q9D7B6|ACAD8_MOUSE Isobutyryl-CoA dehydrogenase, mitochondrial OS=Mus musculus GN=Acad8 PE=1 SV=2;>tr|D3YTT4|D3YTT4_MOUSE Isobutyryl-CoA dehydrogenase, mitochondrial OS=Mus musculus GN=Acad8 PE=1 SV=1	2	9	9	9	8	9	8	9	8	8	8	9	8	9	8	8	8	9	8	9	8	8	30	30	30	45.019	413	413;413	4.53		17	10	11	12	6	20				0	By MS/MS	By MS/MS
O88736;Q8C5N9	O88736;Q8C5N9	9;8	9;8	9;8	3-keto-steroid reductase	Hsd17b7	>sp|O88736|DHB7_MOUSE 3-keto-steroid reductase OS=Mus musculus GN=Hsd17b7 PE=2 SV=1;>tr|Q8C5N9|Q8C5N9_MOUSE 3-keto-steroid reductase OS=Mus musculus GN=Hsd17b7 PE=2 SV=1	2	9	9	9	7	8	7	8	9	8	7	8	7	8	9	8	7	8	7	8	9	8	42.2	42.2	42.2	37.316	334	334;362	5.67		22	9	11		1	12		6	20	0	By MS/MS	By MS/MS
O55236;Q9DCC1	O55236;Q9DCC1	9;8	9;8	9;8	mRNA-capping enzyme;Polynucleotide 5-triphosphatase;mRNA guanylyltransferase	Rngtt	>sp|O55236|MCE1_MOUSE mRNA-capping enzyme OS=Mus musculus GN=Rngtt PE=1 SV=1;>tr|Q9DCC1|Q9DCC1_MOUSE RNA guanylyltransferase and 5-phosphatase, isoform CRA_a OS=Mus musculus GN=Rngtt PE=2 SV=1	2	9	9	9	8	7	8	9	8	7	8	7	8	9	8	7	8	7	8	9	8	7	20.4	20.4	20.4	68.683	597	597;581	4.51		11	12	10		24	6				0	By MS/MS	By MS/MS
Q6ZWZ6;P63323	Q6ZWZ6;P63323	9;8	9;8	9;8	40S ribosomal protein S12	Rps12	>tr|Q6ZWZ6|Q6ZWZ6_MOUSE 40S ribosomal protein S12 OS=Mus musculus GN=Rps12 PE=2 SV=1;>sp|P63323|RS12_MOUSE 40S ribosomal protein S12 OS=Mus musculus GN=Rps12 PE=1 SV=2	2	9	9	9	9	9	9	9	9	9	9	9	9	9	9	9	9	9	9	9	9	9	71.2	71.2	71.2	14.515	132	132;132	5.04	6	62	23	36	42	29	18	10	11	33	0	By MS/MS	By MS/MS
Q9DBR7;Q9DBR7-2	Q9DBR7;Q9DBR7-2	9;8	9;8	8;8	Protein phosphatase 1 regulatory subunit 12A	Ppp1r12a	>sp|Q9DBR7|MYPT1_MOUSE Protein phosphatase 1 regulatory subunit 12A OS=Mus musculus GN=Ppp1r12a PE=1 SV=2;>sp|Q9DBR7-2|MYPT1_MOUSE Isoform 2 of Protein phosphatase 1 regulatory subunit 12A OS=Mus musculus GN=Ppp1r12a	2	9	9	8	7	8	7	9	9	8	7	8	7	9	9	8	7	8	7	8	8	8	11.8	11.8	10.8	114.99	1029	1029;1004	3.22	17	14	7	10	2		6	1	3		0	By MS/MS	By MS/MS
Q922S8;Q3TTL2	Q922S8;Q3TTL2	9;8	9;8	8;7	Kinesin-like protein KIF2C	Kif2c	>sp|Q922S8|KIF2C_MOUSE Kinesin-like protein KIF2C OS=Mus musculus GN=Kif2c PE=1 SV=1;>tr|Q3TTL2|Q3TTL2_MOUSE Kinesin-like protein OS=Mus musculus GN=Kif2c PE=2 SV=1	2	9	9	8	9	8	9	8	9	9	9	8	9	8	9	9	8	7	8	7	8	8	14.1	14.1	12.6	81.084	721	721;670	4.05	11	12	12			12	6			5	0	By MS/MS	By MS/MS
Q6GTM0;Q64112	Q6GTM0;Q64112	9;8	9;8	9;8	Interferon-induced protein with tetratricopeptide repeats 2	Ifit2	>tr|Q6GTM0|Q6GTM0_MOUSE Ifit2 protein OS=Mus musculus GN=Ifit2 PE=2 SV=1;>sp|Q64112|IFIT2_MOUSE Interferon-induced protein with tetratricopeptide repeats 2 OS=Mus musculus GN=Ifit2 PE=1 SV=1	2	9	9	9	8	9	9	9	9	9	8	9	9	9	9	9	8	9	9	9	9	9	23.6	23.6	23.6	54.721	470	470;472	5		24	2	2	12			18	6		0	By MS/MS	By MS/MS
Q64010;Q8JZR2;Q64010-2;Q5ND50;Q3TQV3;F7D232	Q64010;Q8JZR2;Q64010-2;Q5ND50	9;7;7;7;4;3	9;7;7;7;4;3	9;7;7;7;4;3	Adapter molecule crk	Crk	>sp|Q64010|CRK_MOUSE Adapter molecule crk OS=Mus musculus GN=Crk PE=1 SV=1;>tr|Q8JZR2|Q8JZR2_MOUSE Adapter molecule crk OS=Mus musculus GN=Crk PE=2 SV=1;>sp|Q64010-2|CRK_MOUSE Isoform Crk-I of Adapter molecule crk OS=Mus musculus GN=Crk;>tr|Q5ND50|Q5ND50_M	6	9	9	9	8	9	9	9	9	9	8	9	9	9	9	9	8	9	9	9	9	9	41.1	41.1	41.1	33.814	304	304;204;204;261;82;224	5.38	6	16	2	12	6	3	7	12	1	12	0	By MS/MS	By MS/MS
A2AKU9;A2AKV1;A2AKV2;A2AKV3;A2AKV0	A2AKU9;A2AKV1;A2AKV2;A2AKV3	9;7;7;7;4	9;7;7;7;4	1;0;0;0;0	ATP synthase subunit gamma	Atp5c1	>tr|A2AKU9|A2AKU9_MOUSE ATP synthase subunit gamma OS=Mus musculus GN=Atp5c1 PE=1 SV=1;>tr|A2AKV1|A2AKV1_MOUSE ATP synthase subunit gamma, mitochondrial (Fragment) OS=Mus musculus GN=Atp5c1 PE=1 SV=1;>tr|A2AKV2|A2AKV2_MOUSE ATP synthase subunit gamma, mito	5	9	9	1	9	9	9	9	9	9	9	9	9	9	9	9	1	1	1	1	1	1	29	29	4	32.77	297	297;154;171;188;101	4.98	2	25	32	20	12	6	10	7	13	13	0	By MS/MS	By MS/MS
Q9D6M3;E9PV90;E9PY45;E9Q6M6;V9GWS2;Q80X52;E9Q579;Q9DB41-2;Q9DB41	Q9D6M3;E9PV90;E9PY45;E9Q6M6	9;7;7;5;3;3;3;3;3	9;7;7;5;3;3;3;3;3	9;7;7;5;3;3;3;3;3	Mitochondrial glutamate carrier 1	Slc25a22	>sp|Q9D6M3|GHC1_MOUSE Mitochondrial glutamate carrier 1 OS=Mus musculus GN=Slc25a22 PE=1 SV=1;>tr|E9PV90|E9PV90_MOUSE Mitochondrial glutamate carrier 1 (Fragment) OS=Mus musculus GN=Slc25a22 PE=3 SV=1;>tr|E9PY45|E9PY45_MOUSE Mitochondrial glutamate carrier	9	9	9	9	8	8	9	9	8	9	8	8	9	9	8	9	8	8	9	9	8	9	38.1	38.1	38.1	34.67	323	323;206;215;229;63;98;103;312;320	4.63	4	18	12	6	1		6	5		10	0	By MS/MS	By MS/MS
F6Y616;Q8VE62;G3UYE5;G3UZS6;G3UZH8;G3UZ67	F6Y616;Q8VE62;G3UYE5;G3UZS6	9;7;7;5;3;2	9;7;7;5;3;2	3;1;1;3;1;0	Polyadenylate-binding protein-interacting protein 1	Paip1	>tr|F6Y616|F6Y616_MOUSE Polyadenylate-binding protein-interacting protein 1 OS=Mus musculus GN=Paip1 PE=4 SV=2;>sp|Q8VE62|PAIP1_MOUSE Polyadenylate-binding protein-interacting protein 1 OS=Mus musculus GN=Paip1 PE=2 SV=1;>tr|G3UYE5|G3UYE5_MOUSE Polyadenyla	6	9	9	3	8	8	8	8	9	8	8	8	8	8	9	8	3	3	3	3	3	3	22.5	22.5	9.7	53.963	484	484;400;410;276;207;189	5.12	18	8	3	6			6	19	12		0	By MS/MS	By MS/MS
E9Q0A7;Q4KMM3-3;Q4KMM3-2;B1H3M0	E9Q0A7;Q4KMM3-3;Q4KMM3-2	9;7;7;3	9;7;7;3	2;0;0;0	Oxidation resistance protein 1	Oxr1	>tr|E9Q0A7|E9Q0A7_MOUSE Oxidation resistance protein 1 OS=Mus musculus GN=Oxr1 PE=4 SV=1;>sp|Q4KMM3-3|OXR1_MOUSE Isoform 3 of Oxidation resistance protein 1 OS=Mus musculus GN=Oxr1;>sp|Q4KMM3-2|OXR1_MOUSE Isoform 2 of Oxidation resistance protein 1 OS=Mus	4	9	9	2	8	8	8	8	9	8	8	8	8	8	9	8	2	2	2	2	2	1	13.8	13.8	2.5	91.741	832	832;751;778;216	4.95	6	8	6	1	5	12	23				0	By MS/MS	By MS/MS
Q8C405;E9QA05;A0A0A6YYR0;O35892-2;O35892;D6RIJ4;E9Q4Y0;F6WL90;F6Q968	Q8C405;E9QA05;A0A0A6YYR0;O35892-2;O35892;D6RIJ4;E9Q4Y0	9;7;6;6;6;5;5;4;1	9;7;6;6;6;5;5;4;1	5;3;2;2;2;1;1;4;1	Nuclear autoantigen Sp-100	Sp100	>tr|Q8C405|Q8C405_MOUSE Nuclear autoantigen Sp-100 OS=Mus musculus GN=Sp100 PE=2 SV=1;>tr|E9QA05|E9QA05_MOUSE Nuclear autoantigen Sp-100 OS=Mus musculus GN=Sp100 PE=1 SV=1;>tr|A0A0A6YYR0|A0A0A6YYR0_MOUSE Nuclear autoantigen Sp-100 (Fragment) OS=Mus musculu	9	9	9	5	9	9	8	9	8	9	9	9	8	9	8	9	5	5	5	5	5	5	17.1	17.1	9.3	68.123	591	591;494;418;464;482;304;348;302;136	5.07	5	17		7	6	15	6	4	11		0	By MS/MS	By MS/MS
Q922W5;A2ABZ2;A2ABZ3;A2ABZ0	Q922W5;A2ABZ2;A2ABZ3;A2ABZ0	9;7;6;5	5;4;4;3	5;4;4;3	Pyrroline-5-carboxylate reductase 1, mitochondrial	Pycr1	>sp|Q922W5|P5CR1_MOUSE Pyrroline-5-carboxylate reductase 1, mitochondrial OS=Mus musculus GN=Pycr1 PE=2 SV=1;>tr|A2ABZ2|A2ABZ2_MOUSE Pyrroline-5-carboxylate reductase 1, mitochondrial (Fragment) OS=Mus musculus GN=Pycr1 PE=4 SV=1;>tr|A2ABZ3|A2ABZ3_MOUSE Py	4	9	5	5	7	8	9	9	8	7	3	4	5	5	4	3	3	4	5	5	4	3	33.7	19.4	19.4	32.373	309	309;238;158;164	4.88		6			9	3	6				0	By MS/MS	By MS/MS
P58389;A2AWE9;A2AWF0;B7ZDE0;D6RFC2;F6Z6I0	P58389;A2AWE9;A2AWF0	9;7;6;4;2;2	9;7;6;4;2;2	9;7;6;4;2;2	Serine/threonine-protein phosphatase 2A activator	Ppp2r4	>sp|P58389|PTPA_MOUSE Serine/threonine-protein phosphatase 2A activator OS=Mus musculus GN=Ppp2r4 PE=1 SV=1;>tr|A2AWE9|A2AWE9_MOUSE Serine/threonine-protein phosphatase 2A activator OS=Mus musculus GN=Ppp2r4 PE=3 SV=1;>tr|A2AWF0|A2AWF0_MOUSE Serine/threoni	6	9	9	9	8	9	8	9	9	8	8	9	8	9	9	8	8	9	8	9	9	8	38.7	38.7	38.7	36.71	323	323;281;104;61;49;126	4.63	18	7	6	11	6	1	7	21	1	1	0	By MS/MS	By MS/MS
P61290;A2A4J1;A2A4J3	P61290;A2A4J1;A2A4J3	9;7;6	9;7;6	9;7;6	Proteasome activator complex subunit 3	Psme3	>sp|P61290|PSME3_MOUSE Proteasome activator complex subunit 3 OS=Mus musculus GN=Psme3 PE=1 SV=1;>tr|A2A4J1|A2A4J1_MOUSE Proteasome activator complex subunit 3 (Fragment) OS=Mus musculus GN=Psme3 PE=4 SV=1;>tr|A2A4J3|A2A4J3_MOUSE Proteasome activator compl	3	9	9	9	9	9	9	9	9	9	9	9	9	9	9	9	9	9	9	9	9	9	37	37	37	29.506	254	254;203;154	6.43	6	18		1	32	26	12	4	23	28	0	By MS/MS	By MS/MS
Q80Y98;Q80Y98-2;Q80Y98-3	Q80Y98;Q80Y98-2;Q80Y98-3	9;7;6	9;7;6	9;7;6	Phospholipase DDHD2	Ddhd2	>sp|Q80Y98|DDHD2_MOUSE Phospholipase DDHD2 OS=Mus musculus GN=Ddhd2 PE=2 SV=3;>sp|Q80Y98-2|DDHD2_MOUSE Isoform 2 of Phospholipase DDHD2 OS=Mus musculus GN=Ddhd2;>sp|Q80Y98-3|DDHD2_MOUSE Isoform 3 of Phospholipase DDHD2 OS=Mus musculus GN=Ddhd2	3	9	9	9	7	8	9	9	8	8	7	8	9	9	8	8	7	8	9	9	8	8	16.2	16.2	16.2	79.576	699	699;730;566	6.79		5	10	6		6		31	12	6	0	By MS/MS	By MS/MS
Q61792;A2A6H0;A2A6G6;A2A6G7;A2A6G8;A2A6G9;A2A6G5;E9Q0N6;A2A6G4;A2A6G3	Q61792;A2A6H0;A2A6G6;A2A6G7;A2A6G8;A2A6G9	9;7;5;5;5;5;3;3;2;1	9;7;5;5;5;5;3;3;2;1	7;5;3;3;3;3;2;2;2;1	LIM and SH3 domain protein 1	Lasp1	>sp|Q61792|LASP1_MOUSE LIM and SH3 domain protein 1 OS=Mus musculus GN=Lasp1 PE=1 SV=1;>tr|A2A6H0|A2A6H0_MOUSE LIM and SH3 domain protein 1 (Fragment) OS=Mus musculus GN=Lasp1 PE=1 SV=1;>tr|A2A6G6|A2A6G6_MOUSE LIM and SH3 domain protein 1 (Fragment) OS=Mus	10	9	9	7	9	9	7	9	9	6	9	9	7	9	9	6	7	7	6	7	7	4	50.2	50.2	40.7	29.994	263	263;186;89;99;103;129;69;70;47;18	2.89	11	42	13							8	0	By MS/MS	By MS/MS
P10649;A2AE89;F6WHQ7;P19639	P10649;A2AE89;F6WHQ7	9;7;5;3	9;7;5;3	5;3;2;1	Glutathione S-transferase Mu 1	Gstm1	>sp|P10649|GSTM1_MOUSE Glutathione S-transferase Mu 1 OS=Mus musculus GN=Gstm1 PE=1 SV=2;>tr|A2AE89|A2AE89_MOUSE Glutathione S-transferase Mu 1 (Fragment) OS=Mus musculus GN=Gstm1 PE=3 SV=1;>tr|F6WHQ7|F6WHQ7_MOUSE Glutathione S-transferase Mu 1 (Fragment)	4	9	9	5	9	9	8	9	9	8	9	9	8	9	9	8	5	5	4	5	5	5	43.6	43.6	24.3	25.97	218	218;201;194;218	6.01	11	2	10	19	9	11	20	4	7	23	0	By MS/MS	By MS/MS
Q8R0F3;E9Q265;E9Q0Z7	Q8R0F3;E9Q265	9;7;4	9;7;4	9;7;4	Sulfatase-modifying factor 1	Sumf1	>sp|Q8R0F3|SUMF1_MOUSE Sulfatase-modifying factor 1 OS=Mus musculus GN=Sumf1 PE=1 SV=2;>tr|E9Q265|E9Q265_MOUSE Sulfatase-modifying factor 1 OS=Mus musculus GN=Sumf1 PE=4 SV=1	3	9	9	9	8	8	8	9	9	8	8	8	8	9	9	8	8	8	8	9	9	8	34.4	34.4	34.4	40.659	372	372;347;240	2.94	27	26	6	3			12		4		0	By MS/MS	By MS/MS
Q3U2C5;Q3U2C5-2;A0A0A6YWR9	Q3U2C5;Q3U2C5-2	9;7;3	9;7;3	9;7;3	E3 ubiquitin-protein ligase RNF149	Rnf149	>sp|Q3U2C5|RN149_MOUSE E3 ubiquitin-protein ligase RNF149 OS=Mus musculus GN=Rnf149 PE=1 SV=3;>sp|Q3U2C5-2|RN149_MOUSE Isoform 2 of E3 ubiquitin-protein ligase RNF149 OS=Mus musculus GN=Rnf149	3	9	9	9	9	9	9	9	9	9	9	9	9	9	9	9	9	9	9	9	9	9	29.4	29.4	29.4	42.552	394	394;249;150	5.19	17	19	3	15	13			21	11	12	0	By MS/MS	By MS/MS
P51410;D3Z629;S4R1R7	P51410;D3Z629	9;7;2	9;7;2	6;4;1	60S ribosomal protein L9	Rpl9	>sp|P51410|RL9_MOUSE 60S ribosomal protein L9 OS=Mus musculus GN=Rpl9 PE=1 SV=2;>tr|D3Z629|D3Z629_MOUSE 60S ribosomal protein L9 OS=Mus musculus GN=Rpl9 PE=1 SV=1	3	9	9	6	8	8	9	9	9	9	8	8	9	9	9	9	6	5	6	6	6	6	50.5	50.5	32.8	21.881	192	192;166;191	5.58	1	40	23	8	24	91	18	10	18	19	0	By MS/MS	By MS/MS
P58137;Q8BZR4;G3UXJ8	P58137;Q8BZR4	9;7;1	9;7;1	9;7;1	Acyl-coenzyme A thioesterase 8	Acot8	>sp|P58137|ACOT8_MOUSE Acyl-coenzyme A thioesterase 8 OS=Mus musculus GN=Acot8 PE=1 SV=1;>tr|Q8BZR4|Q8BZR4_MOUSE Acyl-coenzyme A thioesterase 8 OS=Mus musculus GN=Acot8 PE=2 SV=1	3	9	9	9	8	8	8	9	8	9	8	8	8	9	8	9	8	8	8	9	8	9	39.7	39.7	39.7	35.827	320	320;268;113	4.75		16	18	7	6		10		6	6	0	By MS/MS	By MS/MS
P35285;A2ARZ7;D6RFT6	P35285;A2ARZ7	9;7;1	7;5;0	7;5;0	Ras-related protein Rab-22A	Rab22a	>sp|P35285|RB22A_MOUSE Ras-related protein Rab-22A OS=Mus musculus GN=Rab22a PE=1 SV=2;>tr|A2ARZ7|A2ARZ7_MOUSE RAB22A, member RAS oncogene family, isoform CRA_c OS=Mus musculus GN=Rab22a PE=4 SV=1	3	9	7	7	8	8	9	8	9	9	6	6	7	6	7	7	6	6	7	6	7	7	50.5	39.2	39.2	21.802	194	194;187;68	3.71	18	18			6	10	7	6			0	By MS/MS	By MS/MS
Q6DID7;Q6DID7-2	Q6DID7;Q6DID7-2	9;7	9;7	9;7	Protein wntless homolog	Wls	>sp|Q6DID7|WLS_MOUSE Protein wntless homolog OS=Mus musculus GN=Wls PE=1 SV=1;>sp|Q6DID7-2|WLS_MOUSE Isoform 2 of Protein wntless homolog OS=Mus musculus GN=Wls	2	9	9	9	9	9	9	8	8	9	9	9	9	8	8	9	9	9	9	8	8	9	16.6	16.6	16.6	62.188	541	541;441	3.79	16	12	17	14	15	5	7	6			0	By MS/MS	By MS/MS
Q62159;H3BL56	Q62159;H3BL56	9;7	9;7	2;1	Rho-related GTP-binding protein RhoC	Rhoc	>sp|Q62159|RHOC_MOUSE Rho-related GTP-binding protein RhoC OS=Mus musculus GN=Rhoc PE=1 SV=2;>tr|H3BL56|H3BL56_MOUSE Rho-related GTP-binding protein RhoC OS=Mus musculus GN=Rhoc PE=3 SV=1	2	9	9	2	9	9	8	8	8	8	9	9	8	8	8	8	2	2	1	1	1	1	50.3	50.3	18.7	22.006	193	193;149	5.43	39	11	28	5	5	1	3	16	19	38	0	By MS/MS	By MS/MS
Q3TFQ1;Q3UBW1	Q3TFQ1;Q3UBW1	9;7	9;7	9;7	SPRY domain-containing protein 7	Spryd7	>sp|Q3TFQ1|SPRY7_MOUSE SPRY domain-containing protein 7 OS=Mus musculus GN=Spryd7 PE=2 SV=2;>tr|Q3UBW1|Q3UBW1_MOUSE SPRY domain-containing protein 7 OS=Mus musculus GN=Spryd7 PE=2 SV=1	2	9	9	9	7	8	9	9	8	7	7	8	9	9	8	7	7	8	9	9	8	7	51	51	51	21.681	196	196;163	5.51		16		1	22	4		22	1	2	0	By MS/MS	By MS/MS
Q9ER73;A2A414	Q9ER73;A2A414	9;7	9;7	9;7	Elongator complex protein 4	Elp4	>sp|Q9ER73|ELP4_MOUSE Elongator complex protein 4 OS=Mus musculus GN=Elp4 PE=2 SV=2;>tr|A2A414|A2A414_MOUSE Elongator complex protein 4 (Fragment) OS=Mus musculus GN=Elp4 PE=4 SV=1	2	9	9	9	8	8	8	7	7	8	8	8	8	7	7	8	8	8	8	7	7	8	30.6	30.6	30.6	46.325	422	422;278	3.23	21	11		6		12	6				0	By MS/MS	By MS/MS
Q78IK4;B1AV14	Q78IK4;B1AV14	9;7	9;7	9;7	Apolipoprotein O-like	Apool	>sp|Q78IK4|MIC27_MOUSE MICOS complex subunit Mic27 OS=Mus musculus GN=Apool PE=2 SV=1;>tr|B1AV14|B1AV14_MOUSE MICOS complex subunit Mic27 OS=Mus musculus GN=Apool PE=4 SV=1	2	9	9	9	9	8	9	9	9	9	9	8	9	9	9	9	9	8	9	9	9	9	52.8	52.8	52.8	29.26	265	265;192	5.63	47					13	6	17	2	36	0	By MS/MS	By MS/MS
Q9WUB3;E9PUM3	Q9WUB3;E9PUM3	9;7	1;1	1;1	Glycogen phosphorylase, muscle form;Phosphorylase	Pygm	>sp|Q9WUB3|PYGM_MOUSE Glycogen phosphorylase, muscle form OS=Mus musculus GN=Pygm PE=1 SV=3;>tr|E9PUM3|E9PUM3_MOUSE Alpha-1,4 glucan phosphorylase OS=Mus musculus GN=Pygm PE=1 SV=1	2	9	1	1	8	7	7	8	7	8	1	1	1	1	1	1	1	1	1	1	1	1	12.9	1.5	1.5	97.285	842	842;754	7							6				1	By matching	By MS/MS
Q8CCP0;Q8CCP0-3;Q8CCP0-2;Q8CCP0-4	Q8CCP0;Q8CCP0-3;Q8CCP0-2	9;6;6;4	9;6;6;4	9;6;6;4	Nuclear export mediator factor Nemf	Nemf	>sp|Q8CCP0|NEMF_MOUSE Nuclear export mediator factor Nemf OS=Mus musculus GN=Nemf PE=1 SV=2;>sp|Q8CCP0-3|NEMF_MOUSE Isoform 3 of Nuclear export mediator factor Nemf OS=Mus musculus GN=Nemf;>sp|Q8CCP0-2|NEMF_MOUSE Isoform 2 of Nuclear export mediator factor	4	9	9	9	7	7	8	9	8	8	7	7	8	9	8	8	7	7	8	9	8	8	8.5	8.5	8.5	121.19	1064	1064;641;892;415	4.89	12	5		11	12	16	4	6	6		0	By MS/MS	By MS/MS
Q9WU28;E9PZ62;E9PVG3;E9Q093;E9Q5Q8;H7BWX1	Q9WU28;E9PZ62;E9PVG3	9;6;5;4;3;3	9;6;5;4;3;3	9;6;5;4;3;3	Prefoldin subunit 5	Pfdn5	>sp|Q9WU28|PFD5_MOUSE Prefoldin subunit 5 OS=Mus musculus GN=Pfdn5 PE=1 SV=1;>tr|E9PZ62|E9PZ62_MOUSE Prefoldin subunit 5 OS=Mus musculus GN=Pfdn5 PE=4 SV=1;>tr|E9PVG3|E9PVG3_MOUSE Prefoldin subunit 5 OS=Mus musculus GN=Pfdn5 PE=4 SV=1	6	9	9	9	8	8	8	9	8	9	8	8	8	9	8	9	8	8	8	9	8	9	77.9	77.9	77.9	17.356	154	154;109;85;72;60;73	5	6	29	7	6	3		21	6	4	11	0	By MS/MS	By MS/MS
Q8C0L6;Q3TXR6;Q8C0L6-2	Q8C0L6;Q3TXR6;Q8C0L6-2	9;6;5	9;6;5	9;6;5	Peroxisomal N(1)-acetyl-spermine/spermidine oxidase	Paox	>sp|Q8C0L6|PAOX_MOUSE Peroxisomal N(1)-acetyl-spermine/spermidine oxidase OS=Mus musculus GN=Paox PE=1 SV=3;>tr|Q3TXR6|Q3TXR6_MOUSE Peroxisomal N(1)-acetyl-spermine/spermidine oxidase OS=Mus musculus GN=Paox PE=2 SV=1;>sp|Q8C0L6-2|PAOX_MOUSE Isoform 2 of P	3	9	9	9	7	7	8	8	8	8	7	7	8	8	8	8	7	7	8	8	8	8	19.6	19.6	19.6	55.446	504	504;274;224	6.4	2	10	8	6			9	8	12	13	0	By MS/MS	By MS/MS
Q8CD15;D3YTU3;Q8CCK9;D3Z287	Q8CD15;D3YTU3	9;6;4;1	9;6;4;1	9;6;4;1	Bifunctional lysine-specific demethylase and histidyl-hydroxylase MINA	Mina	>sp|Q8CD15|MINA_MOUSE Bifunctional lysine-specific demethylase and histidyl-hydroxylase MINA OS=Mus musculus GN=Mina PE=1 SV=2;>tr|D3YTU3|D3YTU3_MOUSE Bifunctional lysine-specific demethylase and histidyl-hydroxylase MINA OS=Mus musculus GN=Mina PE=4 SV=1	4	9	9	9	9	9	9	9	9	9	9	9	9	9	9	9	9	9	9	9	9	9	21.9	21.9	21.9	53.516	465	465;373;156;73	6.05		6		7	17	8	19	20			0	By MS/MS	By MS/MS
Q6PAM1;Q6PAM1-2;A2ADZ3;A2ADZ4;A2ADZ2;A8Y5J8;Q8VBT1	Q6PAM1;Q6PAM1-2	9;6;3;3;3;1;1	9;6;3;3;3;1;1	8;5;2;2;2;1;0	Alpha-taxilin	Txlna	>sp|Q6PAM1|TXLNA_MOUSE Alpha-taxilin OS=Mus musculus GN=Txlna PE=2 SV=1;>sp|Q6PAM1-2|TXLNA_MOUSE Isoform 2 of Alpha-taxilin OS=Mus musculus GN=Txlna	7	9	9	8	8	7	8	6	7	6	8	7	8	6	7	6	7	6	7	6	6	6	21.3	21.3	19.9	62.368	554	554;409;248;254;296;90;685	1.36	29	16									0	By MS/MS	By MS/MS
Q99LC8;D3Z151;D3YZ05	Q99LC8;D3Z151	9;6;3	9;6;3	9;6;3	Translation initiation factor eIF-2B subunit alpha	Eif2b1	>sp|Q99LC8|EI2BA_MOUSE Translation initiation factor eIF-2B subunit alpha OS=Mus musculus GN=Eif2b1 PE=2 SV=1;>tr|D3Z151|D3Z151_MOUSE Translation initiation factor eIF-2B subunit alpha (Fragment) OS=Mus musculus GN=Eif2b1 PE=3 SV=4	3	9	9	9	7	8	8	8	7	8	7	8	8	8	7	8	7	8	8	8	7	8	35.7	35.7	35.7	33.816	305	305;185;133	4.46	24	11	4		11	18	7	12		4	0	By MS/MS	By MS/MS
Q6P5B5;Q9WVR4	Q6P5B5;Q9WVR4	9;6	7;5	6;4	Fragile X mental retardation syndrome-related protein 2	Fxr2	>tr|Q6P5B5|Q6P5B5_MOUSE Fragile X mental retardation syndrome-related protein 2 OS=Mus musculus GN=Fxr2 PE=2 SV=1;>sp|Q9WVR4|FXR2_MOUSE Fragile X mental retardation syndrome-related protein 2 OS=Mus musculus GN=Fxr2 PE=1 SV=1	2	9	7	6	9	9	9	9	9	9	7	7	7	7	7	7	6	6	6	6	6	6	15.4	13.1	10.2	74.252	674	674;673	4.56	6	14	22	8	11			6	11	4	0	By MS/MS	By MS/MS
Q9JIW9;F6QC68	Q9JIW9;F6QC68	9;6	9;6	7;6	Ras-related protein Ral-B	Ralb	>sp|Q9JIW9|RALB_MOUSE Ras-related protein Ral-B OS=Mus musculus GN=Ralb PE=2 SV=1;>tr|F6QC68|F6QC68_MOUSE Ras-related protein Ral-B (Fragment) OS=Mus musculus GN=Ralb PE=4 SV=2	2	9	9	7	7	8	8	9	8	8	7	8	8	9	8	8	5	6	6	7	6	6	32.5	32.5	23.8	23.349	206	206;149	5.1	19	11	20	1		24	17	14	8	6	0	By MS/MS	By MS/MS
Q8VDG5;Q8VDG5-2	Q8VDG5;Q8VDG5-2	9;6	9;6	9;6	Phosphopantothenate--cysteine ligase	Ppcs	>sp|Q8VDG5|PPCS_MOUSE Phosphopantothenate--cysteine ligase OS=Mus musculus GN=Ppcs PE=2 SV=1;>sp|Q8VDG5-2|PPCS_MOUSE Isoform 2 of Phosphopantothenate--cysteine ligase OS=Mus musculus GN=Ppcs	2	9	9	9	8	7	7	7	7	8	8	7	7	7	7	8	8	7	7	7	7	8	28.3	28.3	28.3	33.794	311	311;138	5.63	6	6			6	7	16	5	5		0	By MS/MS	By MS/MS
P14869;S4R1N1	P14869;S4R1N1	9;6	9;6	1;1	60S acidic ribosomal protein P0	Rplp0	>sp|P14869|RLA0_MOUSE 60S acidic ribosomal protein P0 OS=Mus musculus GN=Rplp0 PE=1 SV=3;>tr|S4R1N1|S4R1N1_MOUSE 60S acidic ribosomal protein P0 (Fragment) OS=Mus musculus GN=Rplp0 PE=3 SV=1	2	9	9	1	9	9	9	8	9	9	9	9	9	8	9	9	1	1	1	1	1	1	40.1	40.1	4.1	34.216	317	317;221	6.1	10	19	17	25	28	10	24	17	14	44	0	By MS/MS	By MS/MS
P58021;E9PZ69	P58021;E9PZ69	9;6	9;6	9;6	Transmembrane 9 superfamily member 2	Tm9sf2	>sp|P58021|TM9S2_MOUSE Transmembrane 9 superfamily member 2 OS=Mus musculus GN=Tm9sf2 PE=2 SV=1;>tr|E9PZ69|E9PZ69_MOUSE Transmembrane 9 superfamily member 2 OS=Mus musculus GN=Tm9sf2 PE=4 SV=1	2	9	9	9	9	9	9	9	9	9	9	9	9	9	9	9	9	9	9	9	9	9	17.2	17.2	17.2	75.329	662	662;497	4.26	18	21	18	36	12	6	6	9	12	2	0	By MS/MS	By MS/MS
E9Q070;D3YVM5	E9Q070;D3YVM5	9;6	1;0	1;0		Gm8730;Rplp0	>tr|E9Q070|E9Q070_MOUSE Uncharacterized protein OS=Mus musculus GN=Gm8730 PE=3 SV=1;>tr|D3YVM5|D3YVM5_MOUSE 60S acidic ribosomal protein P0 (Fragment) OS=Mus musculus GN=Rplp0 PE=3 SV=1	2	9	1	1	9	9	9	8	9	9	1	1	1	1	1	1	1	1	1	1	1	1	41.3	5.4	5.4	34.216	317	317;145	10										6	0	By MS/MS	By matching
Q9DB90;D3Z719;Q9DB90-2;F6YIT4	Q9DB90;D3Z719;Q9DB90-2	9;5;5;1	9;5;5;1	9;5;5;1	Protein SMG9	Smg9	>sp|Q9DB90|SMG9_MOUSE Protein SMG9 OS=Mus musculus GN=Smg9 PE=2 SV=1;>tr|D3Z719|D3Z719_MOUSE Protein SMG9 (Fragment) OS=Mus musculus GN=Smg9 PE=4 SV=1;>sp|Q9DB90-2|SMG9_MOUSE Isoform 2 of Protein SMG9 OS=Mus musculus GN=Smg9	4	9	9	9	9	9	9	7	8	9	9	9	9	7	8	9	9	9	9	7	8	9	25	25	25	57.62	520	520;210;234;118	4.86	11	12	7	2	7	11		5	10	4	0	By MS/MS	By MS/MS
CON__P02533;CON__P08779;Q61781;Q61414;CON__A2A4G1;B1AQ77;CON__P08727;P19001;CON__P19001;CON__P19012	CON__P02533;CON__P08779	9;5;4;3;3;3;2;2;2;2	7;3;3;1;1;1;1;1;1;1	5;2;2;0;0;0;0;0;0;0			>P02533 SWISS-PROT:P02533 Tax_Id=9606 Gene_Symbol=KRT14 Keratin, type I cytoskeletal 14;>P08779 SWISS-PROT:P08779 Tax_Id=9606 Gene_Symbol=KRT16 Keratin, type I cytoskeletal 16	10	9	7	5	7	7	5	9	6	6	5	5	3	7	4	4	3	3	1	5	2	2	23.5	20.1	16.3	51.621	472	472;473;484;452;456;456;400;403;403;456	3.6	6	11	2			6	2	3			0	By MS/MS	By MS/MS
Q5NBU8;Q5NBU8-3;Z4YN17;F6ZMN8	Q5NBU8;Q5NBU8-3	9;5;4;1	9;5;4;1	9;5;4;1	XIAP-associated factor 1	Xaf1	>sp|Q5NBU8|XAF1_MOUSE XIAP-associated factor 1 OS=Mus musculus GN=Xaf1 PE=2 SV=3;>sp|Q5NBU8-3|XAF1_MOUSE Isoform 2 of XIAP-associated factor 1 OS=Mus musculus GN=Xaf1	4	9	9	9	7	8	9	9	9	8	7	8	9	9	9	8	7	8	9	9	9	8	50.9	50.9	50.9	31.117	273	273;178;207;75	3.61	10	40	13	19	3	4	10	7		2	0	By MS/MS	By MS/MS
O35435;E9Q1V3;D3YZY5;F6TCT7;F6ZQJ5	O35435;E9Q1V3	9;5;3;3;1	9;5;3;3;1	9;5;3;3;1	Dihydroorotate dehydrogenase (quinone), mitochondrial	Dhodh	>sp|O35435|PYRD_MOUSE Dihydroorotate dehydrogenase (quinone), mitochondrial OS=Mus musculus GN=Dhodh PE=2 SV=2;>tr|E9Q1V3|E9Q1V3_MOUSE Dihydroorotate dehydrogenase (quinone), mitochondrial OS=Mus musculus GN=Dhodh PE=4 SV=1	5	9	9	9	8	7	8	7	8	7	8	7	8	7	8	7	8	7	8	7	8	7	32.2	32.2	32.2	42.699	395	395;277;103;167;96	6.18	10	6				6	12	5	6	11	0	By MS/MS	By MS/MS
Q80XL6;D3YTQ5;F6U473;A0A087WSI8	Q80XL6;D3YTQ5	9;5;2;1	9;5;2;1	9;5;2;1	Acyl-CoA dehydrogenase family member 11	Acad11	>sp|Q80XL6|ACD11_MOUSE Acyl-CoA dehydrogenase family member 11 OS=Mus musculus GN=Acad11 PE=1 SV=2;>tr|D3YTQ5|D3YTQ5_MOUSE Acyl-CoA dehydrogenase family member 11 OS=Mus musculus GN=Acad11 PE=1 SV=1	4	9	9	9	8	8	9	7	9	9	8	8	9	7	9	9	8	8	9	7	9	9	13.4	13.4	13.4	87.365	779	779;661;122;71	5.13	4		5	13	6	18	2		6		0	By MS/MS	By MS/MS
P61087;D3Z4U3;F8WIC2	P61087;D3Z4U3	9;5;2	9;5;2	9;5;2	Ubiquitin-conjugating enzyme E2 K	Ube2k	>sp|P61087|UBE2K_MOUSE Ubiquitin-conjugating enzyme E2 K OS=Mus musculus GN=Ube2k PE=1 SV=3;>tr|D3Z4U3|D3Z4U3_MOUSE Ubiquitin-conjugating enzyme E2 K OS=Mus musculus GN=Ube2k PE=3 SV=1	3	9	9	9	8	8	9	9	9	9	8	8	9	9	9	9	8	8	9	9	9	9	47	47	47	22.406	200	200;157;57	3.69	6	22	22	3		12	12				0	By MS/MS	By MS/MS
Q76N33;Q76N33-2;D3Z0S7	Q76N33;Q76N33-2	9;5;2	9;5;2	9;5;2	AMSH-like protease	Stambpl1	>sp|Q76N33|STALP_MOUSE AMSH-like protease OS=Mus musculus GN=Stambpl1 PE=2 SV=1;>sp|Q76N33-2|STALP_MOUSE Isoform 2 of AMSH-like protease OS=Mus musculus GN=Stambpl1	3	9	9	9	7	8	9	9	9	9	7	8	9	9	9	9	7	8	9	9	9	9	25.5	25.5	25.5	49.639	436	436;270;112	4.76	12	16	13			9	11	6	6	6	0	By MS/MS	By MS/MS
Q8CDM8;Q8CDM8-2	Q8CDM8;Q8CDM8-2	9;5	9;5	8;5	Protein FAM160B1	Fam160b1	>sp|Q8CDM8|F16B1_MOUSE Protein FAM160B1 OS=Mus musculus GN=Fam160b1 PE=2 SV=2;>sp|Q8CDM8-2|F16B1_MOUSE Isoform 2 of Protein FAM160B1 OS=Mus musculus GN=Fam160b1	2	9	9	8	8	9	8	9	9	9	8	9	8	9	9	9	7	8	7	8	8	8	14.8	14.8	13.6	86.016	764	764;523	4.88	8	13		6	2	17	11	10			0	By MS/MS	By MS/MS
Q3UYI5;Q3UYI5-2	Q3UYI5;Q3UYI5-2	9;5	9;5	9;5	Ral guanine nucleotide dissociation stimulator-like 3	Rgl3	>sp|Q3UYI5|RGL3_MOUSE Ral guanine nucleotide dissociation stimulator-like 3 OS=Mus musculus GN=Rgl3 PE=1 SV=2;>sp|Q3UYI5-2|RGL3_MOUSE Isoform 2 of Ral guanine nucleotide dissociation stimulator-like 3 OS=Mus musculus GN=Rgl3	2	9	9	9	8	9	9	8	8	9	8	9	9	8	8	9	8	9	9	8	8	9	16.4	16.4	16.4	77.944	709	709;343	5.6		2	24	6				4	5	12	0	By MS/MS	By MS/MS
Q9Z1A1;B8JJG7;B8JJG8;B8JJG6;F6QJV5;B8JJG9;B8JJG3	Q9Z1A1	9;4;4;4;4;3;2	9;4;4;4;4;3;2	9;4;4;4;4;3;2		Tfg	>tr|Q9Z1A1|Q9Z1A1_MOUSE Protein Tfg OS=Mus musculus GN=Tfg PE=2 SV=1	7	9	9	9	7	8	8	7	8	9	7	8	8	7	8	9	7	8	8	7	8	9	39	39	39	43.02	397	397;103;131;143;220;89;202	4.5	5	20	1		6	6	12		6		0	By MS/MS	By MS/MS
Q9ER41;F6VK94;D6REF0;F6ZDX6	Q9ER41	9;4;4;1	9;4;4;1	9;4;4;1	Torsin-1B	Tor1b	>sp|Q9ER41|TOR1B_MOUSE Torsin-1B OS=Mus musculus GN=Tor1b PE=1 SV=2	4	9	9	9	9	8	9	9	9	9	9	8	9	9	9	9	9	8	9	9	9	9	36.3	36.3	36.3	37.817	336	336;122;179;68	5.44	6	12	22	20	6		13	16	18	6	0	By MS/MS	By MS/MS
Q99KN2;G3UYR5;G3UYN9;G3UYS4	Q99KN2	9;4;3;1	9;4;3;1	9;4;3;1	Probable cytosolic iron-sulfur protein assembly protein CIAO1	Ciao1	>sp|Q99KN2|CIAO1_MOUSE Probable cytosolic iron-sulfur protein assembly protein CIAO1 OS=Mus musculus GN=Ciao1 PE=2 SV=1	4	9	9	9	9	9	8	8	8	9	9	9	8	8	8	9	9	9	8	8	8	9	44.8	44.8	44.8	37.632	339	339;233;176;51	3.93		36	22	3			12	8	4		0	By MS/MS	By MS/MS
Q3TIV5;Q3TIV5-2;Q3TIV5-3	Q3TIV5	9;4;3	9;4;3	9;4;3	Zinc finger CCCH domain-containing protein 15	Zc3h15	>sp|Q3TIV5|ZC3HF_MOUSE Zinc finger CCCH domain-containing protein 15 OS=Mus musculus GN=Zc3h15 PE=1 SV=2	3	9	9	9	6	8	8	9	7	8	6	8	8	9	7	8	6	8	8	9	7	8	21.4	21.4	21.4	48.327	426	426;221;151	5.26	8	10			12	6	6	20			0	By MS/MS	By MS/MS
P62717;F6YJW4	P62717	9;4	9;4	9;4	60S ribosomal protein L18a	Rpl18a	>sp|P62717|RL18A_MOUSE 60S ribosomal protein L18a OS=Mus musculus GN=Rpl18a PE=1 SV=1	2	9	9	9	9	9	9	9	9	9	9	9	9	9	9	9	9	9	9	9	9	9	44.3	44.3	44.3	20.732	176	176;174	5.67	8	35	21	13	7	12	11	16	11	36	0	By MS/MS	By MS/MS
Q9ER38;M0QWH2	Q9ER38	9;4	9;4	9;4	Torsin-3A	Tor3a	>sp|Q9ER38|TOR3A_MOUSE Torsin-3A OS=Mus musculus GN=Tor3a PE=1 SV=2	2	9	9	9	8	9	7	8	8	8	8	9	7	8	8	8	8	9	7	8	8	8	30.4	30.4	30.4	43.813	385	385;245	5.78	17	7	5	7	6		10	12	31		0	By MS/MS	By MS/MS
Q8R4R6;A2ATJ2	Q8R4R6	9;4	9;4	9;4	Nucleoporin NUP53	Nup35	>sp|Q8R4R6|NUP53_MOUSE Nucleoporin NUP53 OS=Mus musculus GN=Nup35 PE=1 SV=2	2	9	9	9	8	8	8	9	8	9	8	8	8	9	8	9	8	8	8	9	8	9	39.4	39.4	39.4	34.785	325	325;197	5.68		12	12			12	10	17	6		0	By MS/MS	By MS/MS
Q8R3F9;Q8R3F9-2	Q8R3F9	9;4	9;4	9;4	Speckle targeted PIP5K1A-regulated poly(A) polymerase	Tut1	>sp|Q8R3F9|STPAP_MOUSE Speckle targeted PIP5K1A-regulated poly(A) polymerase OS=Mus musculus GN=Tut1 PE=1 SV=1	2	9	9	9	5	7	6	7	8	7	5	7	6	7	8	7	5	7	6	7	8	7	17.1	17.1	17.1	94.602	869	869;405	5.8		6	12			13	4	2	10	3	0	By MS/MS	By MS/MS
P59999;E9PWA7	P59999	9;4	9;4	9;4	Actin-related protein 2/3 complex subunit 4	Arpc4	>sp|P59999|ARPC4_MOUSE Actin-related protein 2/3 complex subunit 4 OS=Mus musculus GN=Arpc4 PE=1 SV=3	2	9	9	9	7	9	9	9	8	9	7	9	9	9	8	9	7	9	9	9	8	9	54.8	54.8	54.8	19.667	168	168;91	6.38	3	6	8	9	22	14	14	12	6	23	0	By MS/MS	By MS/MS
P62960;A2BGG7	P62960	9;4	6;4	6;4	Nuclease-sensitive element-binding protein 1	Ybx1	>sp|P62960|YBOX1_MOUSE Nuclease-sensitive element-binding protein 1 OS=Mus musculus GN=Ybx1 PE=1 SV=3	2	9	6	6	9	9	9	9	9	9	6	6	6	6	6	6	6	6	6	6	6	6	32.9	25.8	25.8	35.73	322	322;214	2.36	49	29			1	12				4	0	By MS/MS	By MS/MS
Q9JKX6;A0A0A6YVU1;A2ATT5	Q9JKX6	9;3;3	9;3;3	9;3;3	ADP-sugar pyrophosphatase	Nudt5	>sp|Q9JKX6|NUDT5_MOUSE ADP-sugar pyrophosphatase OS=Mus musculus GN=Nudt5 PE=1 SV=1	3	9	9	9	9	9	9	9	9	9	9	9	9	9	9	9	9	9	9	9	9	9	41.3	41.3	41.3	23.984	218	218;88;161	4.16	12	28	12		12	11	3	18	1		0	By MS/MS	By MS/MS
Q9JM13;D3YWB4;D3Z2L2	Q9JM13	9;3;3	9;3;3	9;3;3	Rab5 GDP/GTP exchange factor	Rabgef1	>sp|Q9JM13|RABX5_MOUSE Rab5 GDP/GTP exchange factor OS=Mus musculus GN=Rabgef1 PE=1 SV=1	3	9	9	9	6	7	8	8	9	7	6	7	8	8	9	7	6	7	8	8	9	7	18.7	18.7	18.7	56.868	491	491;221;250	3.8	6	14	6	5	5	3	9	1			0	By MS/MS	By MS/MS
Q9WUM4;E9PX03;E9PZJ0;E9PVJ1;Q920M5-3;B9EIZ7;Q920M5-2;Q920M5;Q920M5-4	Q9WUM4	9;3;2;2;1;1;1;1;1	8;3;2;2;1;1;1;1;1	8;3;2;2;1;1;1;1;1	Coronin-1C	Coro1c	>sp|Q9WUM4|COR1C_MOUSE Coronin-1C OS=Mus musculus GN=Coro1c PE=1 SV=2	9	9	8	8	7	9	9	9	9	9	6	8	8	8	8	8	6	8	8	8	8	8	18.1	16.7	16.7	53.12	474	474;159;66;85;431;432;471;471;472	5.4	4	5	13	19	9		6	15	8	4	0	By MS/MS	By MS/MS
P70697;A0A0A0MQG7	P70697	9;3	9;3	9;3	Uroporphyrinogen decarboxylase	Urod	>sp|P70697|DCUP_MOUSE Uroporphyrinogen decarboxylase OS=Mus musculus GN=Urod PE=1 SV=2	2	9	9	9	7	7	7	8	8	8	7	7	7	8	8	8	7	7	7	8	8	8	36	36	36	40.691	367	367;120	4.31	1	23	2	10	3			1	12		0	By MS/MS	By MS/MS
Q9WTP7;F6RP11	Q9WTP7	9;3	9;3	9;3	GTP:AMP phosphotransferase AK3, mitochondrial	Ak3	>sp|Q9WTP7|KAD3_MOUSE GTP:AMP phosphotransferase AK3, mitochondrial OS=Mus musculus GN=Ak3 PE=1 SV=3	2	9	9	9	8	8	8	7	8	9	8	8	8	7	8	9	8	8	8	7	8	9	45.4	45.4	45.4	25.426	227	227;65	4.38		23	27	11	1	6	18	9		1	0	By MS/MS	By MS/MS
Q8R3P6;Q8R3P6-2	Q8R3P6	9;3	9;3	9;3	von Willebrand factor A domain-containing protein 9	Vwa9	>sp|Q8R3P6|VWA9_MOUSE von Willebrand factor A domain-containing protein 9 OS=Mus musculus GN=Vwa9 PE=2 SV=1	2	9	9	9	6	5	7	8	7	8	6	5	7	8	7	8	6	5	7	8	7	8	21.4	21.4	21.4	57.236	515	515;257	7.32	7	2			6	3	1	2	33	6	0	By MS/MS	By MS/MS
P49442;E0CYQ4;E0CX64;H3BK26;E9QAI9	P49442	9;2;2;2;1	9;2;2;2;1	9;2;2;2;1	Inositol polyphosphate 1-phosphatase	Inpp1	>sp|P49442|INPP_MOUSE Inositol polyphosphate 1-phosphatase OS=Mus musculus GN=Inpp1 PE=1 SV=2	5	9	9	9	8	8	8	7	8	8	8	8	8	7	8	8	8	8	8	7	8	8	28	28	28	43.346	396	396;80;90;110;77	4.16		17	25	12	6		6	3	1	5	0	By MS/MS	By MS/MS
O70435;E0CZ34;F8WH02;E0CYL6	O70435	9;2;2;2	9;2;2;2	5;2;2;2	Proteasome subunit alpha type-3	Psma3	>sp|O70435|PSA3_MOUSE Proteasome subunit alpha type-3 OS=Mus musculus GN=Psma3 PE=1 SV=3	4	9	9	5	9	9	9	9	9	9	9	9	9	9	9	9	5	5	5	5	5	5	36.9	36.9	25.5	28.405	255	255;35;40;52	4.78		59	15	6	6	6	20	29	3	7	0	By MS/MS	By MS/MS
Q8K2Q7;A0A0A6YWK4;Q8K2Q7-2;A0A0A6YWP0;A0A0A6YVS9	Q8K2Q7	9;2;2;1;1	9;2;2;1;1	9;2;2;1;1	BRO1 domain-containing protein BROX	Brox	>sp|Q8K2Q7|BROX_MOUSE BRO1 domain-containing protein BROX OS=Mus musculus GN=Brox PE=2 SV=1	5	9	9	9	9	9	8	9	8	9	9	9	8	9	8	9	9	9	8	9	8	9	27.5	27.5	27.5	46.201	411	411;91;103;40;40	4.95	19	15			6		12	23	6		0	By MS/MS	By MS/MS
CON__Q9TRI1;Q61703;G3X977;Q3UEG7	CON__Q9TRI1	9;2;2;1	9;2;2;1	9;2;2;1			>Q9TRI1 TREMBL:Q9TRI1 (Bos taurus) similar to inter-alpha-trypsin inhibitor heavy chain2	4	9	9	9	8	8	8	8	9	9	8	8	8	8	9	9	8	8	8	8	9	9	12.6	12.6	12.6	106.19	946	946;946;950;452	4.94	6	9	18	2		12		13	6	2	0	By MS/MS	By MS/MS
Q8VC42;F6RDF1;F6X2I0	Q8VC42	9;2;2	9;2;2	9;2;2	Uncharacterized protein C18orf8 homolog	Mic1	>sp|Q8VC42|MIC1_MOUSE Uncharacterized protein C18orf8 homolog OS=Mus musculus GN=Mic1 PE=2 SV=1	3	9	9	9	9	8	8	8	8	8	9	8	8	8	8	8	9	8	8	8	8	8	18.9	18.9	18.9	74.922	657	657;134;141	5.28	10	8			1	8	18	12			0	By MS/MS	By MS/MS
Q9R099;D3YZH8;F8WI46	Q9R099	9;2;1	9;2;1	9;2;1	Transducin beta-like protein 2	Tbl2	>sp|Q9R099|TBL2_MOUSE Transducin beta-like protein 2 OS=Mus musculus GN=Tbl2 PE=2 SV=2	3	9	9	9	7	8	7	9	8	8	7	8	7	9	8	8	7	8	7	9	8	8	26.7	26.7	26.7	49.583	442	442;190;153	5.18	6		12	14	7	12	14	12			0	By MS/MS	By MS/MS
P62869;A6PWE0	P62869	9;2	9;2	9;2	Transcription elongation factor B polypeptide 2	Tceb2	>sp|P62869|ELOB_MOUSE Transcription elongation factor B polypeptide 2 OS=Mus musculus GN=Tceb2 PE=1 SV=1	2	9	9	9	8	6	8	9	8	8	8	6	8	9	8	8	8	6	8	9	8	8	72.9	72.9	72.9	13.17	118	118;161	5.79	7	20	1		11	3	12	25	4	9	0	By MS/MS	By MS/MS
Q99LH1;B1ASC2	Q99LH1	9;2	9;2	9;2	Nucleolar GTP-binding protein 2	Gnl2	>sp|Q99LH1|NOG2_MOUSE Nucleolar GTP-binding protein 2 OS=Mus musculus GN=Gnl2 PE=2 SV=2	2	9	9	9	8	8	8	8	8	9	8	8	8	8	8	9	8	8	8	8	8	9	11.7	11.7	11.7	83.345	728	728;100	6.79		7	6		1	15		1	18	9	0	By MS/MS	By MS/MS
Q9DBE8;F6RBY3	Q9DBE8	9;2	9;2	9;2	Alpha-1,3/1,6-mannosyltransferase ALG2	Alg2	>sp|Q9DBE8|ALG2_MOUSE Alpha-1,3/1,6-mannosyltransferase ALG2 OS=Mus musculus GN=Alg2 PE=2 SV=2	2	9	9	9	9	9	9	9	9	9	9	9	9	9	9	9	9	9	9	9	9	9	30.8	30.8	30.8	47.404	415	415;177	4.56		26	9	10		2	6	11	7		0	By MS/MS	By MS/MS
Q91YR1;D3Z2H0	Q91YR1	9;2	6;1	6;1	Twinfilin-1	Twf1	>sp|Q91YR1|TWF1_MOUSE Twinfilin-1 OS=Mus musculus GN=Twf1 PE=1 SV=2	2	9	6	6	8	8	8	8	9	9	5	5	5	5	6	6	5	5	5	5	6	6	28.9	22.9	22.9	40.079	350	350;114	4.17	5	27		5				12		5	0	By MS/MS	By MS/MS
Q8BZQ7;A2AI11	Q8BZQ7	9;2	9;2	9;2	Anaphase-promoting complex subunit 2	Anapc2	>sp|Q8BZQ7|ANC2_MOUSE Anaphase-promoting complex subunit 2 OS=Mus musculus GN=Anapc2 PE=1 SV=2	2	9	9	9	8	9	9	9	9	8	8	9	9	9	9	8	8	9	9	9	9	8	14.3	14.3	14.3	95.306	837	837;185	6.32				19	2	11	18	5	11		0	By MS/MS	By MS/MS
Q8CFE2;D6RIJ8	Q8CFE2	9;2	9;2	9;2	UPF0609 protein C4orf27 homolog		>sp|Q8CFE2|CD027_MOUSE UPF0609 protein C4orf27 homolog OS=Mus musculus PE=1 SV=1	2	9	9	9	8	8	8	9	9	9	8	8	8	9	9	9	8	8	8	9	9	9	31.5	31.5	31.5	39.291	346	346;89	5.49	10	6	18	19		6	15	2	18	10	0	By MS/MS	By MS/MS
P62830;A2A6F8	P62830	9;2	9;2	9;2	60S ribosomal protein L23	Rpl23	>sp|P62830|RL23_MOUSE 60S ribosomal protein L23 OS=Mus musculus GN=Rpl23 PE=1 SV=1	2	9	9	9	8	9	9	9	9	9	8	9	9	9	9	9	8	9	9	9	9	9	69.3	69.3	69.3	14.865	140	140;60	5.87	11	27	7	18	15	69	48	21	10	21	0	By MS/MS	By MS/MS
Q8BZ03;B1AU42;Q8CEQ0;Q8BLF2-4;Q8BLF2-6;Q9QUK0-2;Q9QUK0;Q8BLF2-5;Q8BLF2-7;Q8BLF2-8;Q8BLF2-2;F2Z3Z6;Q8BLF2;B1AU43;Q3UTQ8;E9Q341;Q69ZM6-3;Q69ZM6-2;Q69ZM6	Q8BZ03	9;1;1;1;1;1;1;1;1;1;1;1;1;1;1;1;1;1;1	9;1;1;1;1;1;1;1;1;1;1;1;1;1;1;1;1;1;1	5;0;0;0;0;0;0;0;0;0;0;0;0;0;0;0;0;0;0	Serine/threonine-protein kinase D2	Prkd2	>sp|Q8BZ03|KPCD2_MOUSE Serine/threonine-protein kinase D2 OS=Mus musculus GN=Prkd2 PE=1 SV=1	19	9	9	5	7	9	7	9	8	9	7	9	7	9	8	9	4	5	3	5	5	5	14.4	14.4	7.9	96.541	875	875;192;352;353;457;564;568;578;581;585;585;591;595;610;938;1048;1188;1268;1316	5.6			14	8	6	10	9	4		6	0	By MS/MS	By MS/MS
Q3UKC1;D3Z152;D3Z715;D3Z213	Q3UKC1	9;1;1;1	9;1;1;1	9;1;1;1	Tax1-binding protein 1 homolog	Tax1bp1	>sp|Q3UKC1|TAXB1_MOUSE Tax1-binding protein 1 homolog OS=Mus musculus GN=Tax1bp1 PE=1 SV=2	4	9	9	9	9	9	8	8	8	6	9	9	8	8	8	6	9	9	8	8	8	6	12.5	12.5	12.5	93.629	814	814;87;161;172	3.02	17	8		17	7	4					0	By MS/MS	By MS/MS
Q3U0V2;D6RCI0;D6RGL2	Q3U0V2	9;1;1	9;1;1	9;1;1	Tumor necrosis factor receptor type 1-associated DEATH domain protein	Tradd	>sp|Q3U0V2|TRADD_MOUSE Tumor necrosis factor receptor type 1-associated DEATH domain protein OS=Mus musculus GN=Tradd PE=1 SV=1	3	9	9	9	8	8	8	8	8	8	8	8	8	8	8	8	8	8	8	8	8	8	41.3	41.3	41.3	34.577	310	310;64;69	3.75		28	6	6	15	6	6				0	By MS/MS	By MS/MS
Q62087;D6RJ12	Q62087	9;1	9;1	8;1	Serum paraoxonase/lactonase 3	Pon3	>sp|Q62087|PON3_MOUSE Serum paraoxonase/lactonase 3 OS=Mus musculus GN=Pon3 PE=1 SV=2	2	9	9	8	9	9	9	9	9	9	9	9	9	9	9	9	8	8	8	8	8	8	29.4	29.4	24.6	39.351	354	354;74	4.34	11	33	11	26	12				18	8	0	By MS/MS	By MS/MS
Q6PD03;A0A0A6YVV9	Q6PD03	9;1	7;1	7;1	Serine/threonine-protein phosphatase 2A 56 kDa regulatory subunit alpha isoform	Ppp2r5a	>sp|Q6PD03|2A5A_MOUSE Serine/threonine-protein phosphatase 2A 56 kDa regulatory subunit alpha isoform OS=Mus musculus GN=Ppp2r5a PE=2 SV=1	2	9	7	7	9	9	9	9	9	9	7	7	7	7	7	7	7	7	7	7	7	7	19.3	17.5	17.5	56.346	486	486;60	3.54	7	17	11	4	11			6	1		0	By MS/MS	By MS/MS
Q8BP40;Q8BP40-2	Q8BP40	9;1	9;1	9;1	Lysophosphatidic acid phosphatase type 6	Acp6	>sp|Q8BP40|PPA6_MOUSE Lysophosphatidic acid phosphatase type 6 OS=Mus musculus GN=Acp6 PE=2 SV=1	2	9	9	9	8	8	8	9	8	8	8	8	8	9	8	8	8	8	8	9	8	8	28.2	28.2	28.2	47.624	418	418;159	4.6		22	23	5		7	6	6	12		0	By MS/MS	By MS/MS
O88738;S4R1L5;O88738-3;S4R2P8;O88738-2;S4R268;J3QP64;S4R1R8;S4R2N7;S4R1S3;REV__Q5NCS9;REV__S4R268;REV__S4R1L5;REV__O88738-3;REV__S4R2P8;REV__O88738-2;REV__O88738	O88738;S4R1L5;O88738-3;S4R2P8;O88738-2	84;83;83;83;83;9;8;5;4;2;1;1;1;1;1;1;1	84;83;83;83;83;9;8;5;4;2;1;1;1;1;1;1;1	84;83;83;83;83;9;8;5;4;2;1;1;1;1;1;1;1	Baculoviral IAP repeat-containing protein 6	Birc6	>sp|O88738|BIRC6_MOUSE Baculoviral IAP repeat-containing protein 6 OS=Mus musculus GN=Birc6 PE=1 SV=2;>tr|S4R1L5|S4R1L5_MOUSE Baculoviral IAP repeat-containing protein 6 OS=Mus musculus GN=Birc6 PE=1 SV=1;>sp|O88738-3|BIRC6_MOUSE Isoform 3 of Baculoviral I	17	84	84	84	70	79	74	81	77	77	70	79	74	81	77	77	70	79	74	81	77	77	24.3	24.3	24.3	532.16	4882	4882;4853;4867;4869;4873;597;973;343;437;95;454;597;4853;4867;4869;4873;4882	5.76	53	93	51	58	37	45	82	130	52	71	0	By MS/MS	By MS/MS
Q7TMY8;A2AFQ0;Q7TMY8-3;Q7TMY8-4;Q7TMY8-2;F6XP90;F6UYC1	Q7TMY8;A2AFQ0;Q7TMY8-3;Q7TMY8-4;Q7TMY8-2	82;82;81;73;63;25;5	82;82;81;73;63;25;5	82;82;81;73;63;25;5	E3 ubiquitin-protein ligase HUWE1	Huwe1	>sp|Q7TMY8|HUWE1_MOUSE E3 ubiquitin-protein ligase HUWE1 OS=Mus musculus GN=Huwe1 PE=1 SV=5;>tr|A2AFQ0|A2AFQ0_MOUSE E3 ubiquitin-protein ligase HUWE1 OS=Mus musculus GN=Huwe1 PE=1 SV=1;>sp|Q7TMY8-3|HUWE1_MOUSE Isoform 3 of E3 ubiquitin-protein ligase HUWE1	7	82	82	82	75	77	75	80	76	72	75	77	75	80	76	72	75	77	75	80	76	72	23.4	23.4	23.4	482.63	4377	4377;4378;4362;3832;3364;1176;150	5.48	10	103	91	62	91	77	96	77	61	38	0	By MS/MS	By MS/MS
E9PVA8;Q8BIX2	E9PVA8	81;33	81;33	81;33		Gcn1l1	>tr|E9PVA8|E9PVA8_MOUSE Protein Gcn1l1 OS=Mus musculus GN=Gcn1l1 PE=4 SV=1	2	81	81	81	73	77	78	79	73	75	73	77	78	79	73	75	73	77	78	79	73	75	36.1	36.1	36.1	293.02	2671	2671;1054	5.71	27	134	53	45	39	48	76	82	88	66	0	By MS/MS	By MS/MS
E0CXS2;E0CY14;F8WIE2;E0CXS9;Q08122-2;Q08122-1;Q08122;Q08122-4;J3KMT7;F6TS96;Q3TY99;E0CXU1;F6YM15;F6X5U5;E0CYM5;E0CY76	E0CXS2;E0CY14;F8WIE2;E0CXS9;Q08122-2;Q08122-1;Q08122;Q08122-4;J3KMT7;F6TS96;Q3TY99;E0CXU1	8;8;8;8;8;8;8;8;8;7;7;7;2;1;1;1	8;8;8;8;8;8;8;8;8;7;7;7;2;1;1;1	5;5;5;5;5;5;5;5;5;4;4;4;0;0;1;1	Transducin-like enhancer protein 3	Tle3	>tr|E0CXS2|E0CXS2_MOUSE Transducin-like enhancer protein 3 OS=Mus musculus GN=Tle3 PE=1 SV=1;>tr|E0CY14|E0CY14_MOUSE Transducin-like enhancer protein 3 OS=Mus musculus GN=Tle3 PE=1 SV=1;>tr|F8WIE2|F8WIE2_MOUSE Transducin-like enhancer protein 3 OS=Mus musc	16	8	8	5	8	8	7	8	8	7	8	8	7	8	8	7	5	5	4	5	5	4	15.4	15.4	11.4	82.251	760	760;762;764;767;769;771;772;782;783;702;712;716;119;134;235;335	3.98	11	6	6	13	12	10	6				0	By MS/MS	By MS/MS
Q9QYS9-8;Q9QYS9-4;Q9QYS9-3;Q9QYS9-2;Q9QYS9;Q9QYS9-7;Q9QYS9-6;Q9QYS9-5	Q9QYS9-8;Q9QYS9-4;Q9QYS9-3;Q9QYS9-2;Q9QYS9;Q9QYS9-7;Q9QYS9-6;Q9QYS9-5	8;8;8;8;8;8;7;4	8;8;8;8;8;8;7;4	8;8;8;8;8;8;7;4	Protein quaking	Qki	>sp|Q9QYS9-8|QKI_MOUSE Isoform 8 of Protein quaking OS=Mus musculus GN=Qki;>sp|Q9QYS9-4|QKI_MOUSE Isoform 4 of Protein quaking OS=Mus musculus GN=Qki;>sp|Q9QYS9-3|QKI_MOUSE Isoform 3 of Protein quaking OS=Mus musculus GN=Qki;>sp|Q9QYS9-2|QKI_MOUSE Isoform	8	8	8	8	8	8	8	8	8	8	8	8	8	8	8	8	8	8	8	8	8	8	37.9	37.9	37.9	35.226	319	319;319;325;338;341;344;330;187	6.47		24		6	9	1		6	29	15	0	By MS/MS	By MS/MS
O54931-5;O54931-4;O54931-2;O54931;A2API8;F7AA26;O54931-3	O54931-5;O54931-4;O54931-2;O54931;A2API8;F7AA26;O54931-3	8;8;8;8;8;8;7	8;8;8;8;8;8;7	8;8;8;8;8;8;7	A-kinase anchor protein 2	Akap2;Gm20459	>sp|O54931-5|AKAP2_MOUSE Isoform 5 of A-kinase anchor protein 2 OS=Mus musculus GN=Akap2;>sp|O54931-4|AKAP2_MOUSE Isoform 4 of A-kinase anchor protein 2 OS=Mus musculus GN=Akap2;>sp|O54931-2|AKAP2_MOUSE Isoform 2 of A-kinase anchor protein 2 OS=Mus musculu	7	8	8	8	7	6	7	7	7	8	7	6	7	7	7	8	7	6	7	7	7	8	19	19	19	84.076	756	756;769;880;893;921;1137;795	1.68	24	26	6								0	By MS/MS	By MS/MS
D3YZB4;Q9D2G5-4;Q9D2G5-2;D3YZB2;Q9D2G5;F8WHD8;D3YWM9;D3YZB3;E9Q4P5;D3Z6E7;Q9D2G5-6;Q9D2G5-5;D3YZB5;Q9D2G5-3;F7BI35	D3YZB4;Q9D2G5-4;Q9D2G5-2;D3YZB2;Q9D2G5;F8WHD8;D3YWM9;D3YZB3;E9Q4P5;D3Z6E7;Q9D2G5-6;Q9D2G5-5;D3YZB5;Q9D2G5-3	8;8;8;8;8;8;6;6;6;6;6;6;4;4;2	8;8;8;8;8;8;6;6;6;6;6;6;4;4;2	8;8;8;8;8;8;6;6;6;6;6;6;4;4;2	Synaptojanin-2	Synj2	>tr|D3YZB4|D3YZB4_MOUSE Synaptojanin-2 OS=Mus musculus GN=Synj2 PE=4 SV=1;>sp|Q9D2G5-4|SYNJ2_MOUSE Isoform 4 of Synaptojanin-2 OS=Mus musculus GN=Synj2;>sp|Q9D2G5-2|SYNJ2_MOUSE Isoform 2 of Synaptojanin-2 OS=Mus musculus GN=Synj2;>tr|D3YZB2|D3YZB2_MOUSE Sy	15	8	8	8	7	8	8	8	8	8	7	8	8	8	8	8	7	8	8	8	8	8	8.7	8.7	8.7	132.02	1194	1194;1273;1349;1394;1434;1479;660;1016;1118;1144;1216;1256;535;824;725	4.24	19		12	8	2		6	12	2	1	0	By MS/MS	By MS/MS
E9Q4G7;Q8BK63;E9Q3W1;E9PWB2;Q8BK63-2;H7BXB1;E9Q2U6;F6YBC9	E9Q4G7;Q8BK63;E9Q3W1;E9PWB2;Q8BK63-2;H7BXB1;E9Q2U6	8;8;8;8;7;7;7;3	8;8;8;8;7;7;7;3	8;8;8;8;7;7;7;3	Casein kinase I isoform alpha	Csnk1a1	>tr|E9Q4G7|E9Q4G7_MOUSE Casein kinase I isoform alpha OS=Mus musculus GN=Csnk1a1 PE=1 SV=1;>sp|Q8BK63|KC1A_MOUSE Casein kinase I isoform alpha OS=Mus musculus GN=Csnk1a1 PE=1 SV=2;>tr|E9Q3W1|E9Q3W1_MOUSE Casein kinase I isoform alpha OS=Mus musculus GN=Csn	8	8	8	8	8	8	8	8	8	7	8	8	8	8	8	7	8	8	8	8	8	7	30.1	30.1	30.1	38.767	336	336;337;365;374;325;334;353;159	4.42	20	18	5			6	17	3	12		0	By MS/MS	By MS/MS
B1AYU4;Q8C5N3-2;B1AYU7;Q8C5N3;A2AK44;A2AK42;J3QNR0;J3QM48	B1AYU4;Q8C5N3-2;B1AYU7;Q8C5N3;A2AK44;A2AK42	8;8;8;8;6;6;2;2	8;8;8;8;6;6;2;2	8;8;8;8;6;6;2;2	Pre-mRNA-splicing factor CWC22 homolog	Cwc22;Gm13695;Gm13697	>tr|B1AYU4|B1AYU4_MOUSE Pre-mRNA-splicing factor CWC22 homolog OS=Mus musculus GN=Cwc22 PE=1 SV=1;>sp|Q8C5N3-2|CWC22_MOUSE Isoform 2 of Pre-mRNA-splicing factor CWC22 homolog OS=Mus musculus GN=Cwc22;>tr|B1AYU7|B1AYU7_MOUSE Pre-mRNA-splicing factor CWC22 h	8	8	8	8	7	8	7	8	8	8	7	8	7	8	8	8	7	8	7	8	8	8	11.6	11.6	11.6	82.752	723	723;902;903;908;830;830;243;243	4.94	6	11	4	7			18	1		6	0	By MS/MS	By MS/MS
P62484;A0A087WPP8;Q6AXH6;Q6AXD2;A0A087WRS3;A0A087WNT3;A0A087WR90;A0A087WNU9	P62484;A0A087WPP8;Q6AXH6;Q6AXD2;A0A087WRS3;A0A087WNT3;A0A087WR90	8;8;8;8;6;5;4;3	4;4;4;4;2;2;2;2	4;4;4;4;2;2;2;2	Abl interactor 2	Abi2	>sp|P62484|ABI2_MOUSE Abl interactor 2 OS=Mus musculus GN=Abi2 PE=2 SV=1;>tr|A0A087WPP8|A0A087WPP8_MOUSE Abl interactor 2 OS=Mus musculus GN=Abi2 PE=4 SV=1;>tr|Q6AXH6|Q6AXH6_MOUSE Abi2 protein OS=Mus musculus GN=Abi2 PE=2 SV=1;>tr|Q6AXD2|Q6AXD2_MOUSE Abi2	8	8	4	4	7	7	8	6	8	8	3	3	4	2	4	4	3	3	4	2	4	4	20.4	12.6	12.6	49.387	446	446;475;480;487;458;360;151;395	3.13		10	7	1	3	2					0	By MS/MS	By MS/MS
O88974;G5E8N3;O88974-4;D3YYC3;O88974-7;O88974-5;O88974-6;O88974-2;O88974-3	O88974;G5E8N3;O88974-4;D3YYC3;O88974-7;O88974-5;O88974-6	8;8;8;8;6;4;4;3;2	8;8;8;8;6;4;4;3;2	8;8;8;8;6;4;4;3;2	Histone-lysine N-methyltransferase SETDB1	Setdb1	>sp|O88974|SETB1_MOUSE Histone-lysine N-methyltransferase SETDB1 OS=Mus musculus GN=Setdb1 PE=1 SV=1;>tr|G5E8N3|G5E8N3_MOUSE Histone-lysine N-methyltransferase SETDB1 OS=Mus musculus GN=Setdb1 PE=4 SV=1;>sp|O88974-4|SETB1_MOUSE Isoform 4 of Histone-lysine	9	8	8	8	5	4	6	6	7	7	5	4	6	6	7	7	5	4	6	6	7	7	7.6	7.6	7.6	144.55	1307	1307;1307;1308;1308;755;526;527;488;500	5.44		4	7	5	6	1	9	6	3		0	By MS/MS	By MS/MS
A2AH22-7;A2AH22-2;A2AH22-6;A2AH22;A2AH22-5;A2AH22-4;A2AH22-3	A2AH22-7;A2AH22-2;A2AH22-6;A2AH22;A2AH22-5	8;8;8;8;6;3;3	8;8;8;8;6;3;3	8;8;8;8;6;3;3	Activating molecule in BECN1-regulated autophagy protein 1	Ambra1	>sp|A2AH22-7|AMRA1_MOUSE Isoform 7 of Activating molecule in BECN1-regulated autophagy protein 1 OS=Mus musculus GN=Ambra1;>sp|A2AH22-2|AMRA1_MOUSE Isoform 2 of Activating molecule in BECN1-regulated autophagy protein 1 OS=Mus musculus GN=Ambra1;>sp|A2AH22	7	8	8	8	5	7	7	6	5	7	5	7	7	6	5	7	5	7	7	6	5	7	10.8	10.8	10.8	129.87	1180	1180;1209;1240;1300;896;752;781	6.18				8	5	10	3	11	1		0	By MS/MS	By MS/MS
Q80UG5-2;A2A6U3;Q80UG5-3;Q80UG5;A2A6U5;A8Y5D3	Q80UG5-2;A2A6U3;Q80UG5-3;Q80UG5;A2A6U5	8;8;8;8;6;3	8;8;8;8;6;3	8;8;8;8;6;3	Septin-9	43352	>sp|Q80UG5-2|SEPT9_MOUSE Isoform 2 of Septin-9 OS=Mus musculus GN=Sept9;>tr|A2A6U3|A2A6U3_MOUSE Septin-9 OS=Mus musculus GN=Sept9 PE=1 SV=1;>sp|Q80UG5-3|SEPT9_MOUSE Isoform 3 of Septin-9 OS=Mus musculus GN=Sept9;>sp|Q80UG5|SEPT9_MOUSE Septin-9 OS=Mus muscu	6	8	8	8	6	6	7	8	7	8	6	6	7	8	7	8	6	6	7	8	7	8	34.7	34.7	34.7	38.599	334	334;565;576;583;242;74	6.04	6	11	2	10	1	3		12	12	11	0	By MS/MS	By MS/MS
Q91Y86;A6P3E4;Q7TSJ7;G3X8U9;D3Z1Z4	Q91Y86;A6P3E4;Q7TSJ7;G3X8U9;D3Z1Z4	8;8;8;8;6	3;3;3;3;1	2;2;2;2;1	Mitogen-activated protein kinase 8	Mapk8	>sp|Q91Y86|MK08_MOUSE Mitogen-activated protein kinase 8 OS=Mus musculus GN=Mapk8 PE=1 SV=1;>tr|A6P3E4|A6P3E4_MOUSE Mitogen-activated protein kinase OS=Mus musculus GN=Mapk8 PE=2 SV=1;>tr|Q7TSJ7|Q7TSJ7_MOUSE Mitogen-activated protein kinase OS=Mus musculus	5	8	3	2	7	7	8	7	7	8	3	2	3	2	3	3	2	1	2	1	2	2	25.5	10.9	7.3	44.229	384	384;384;427;427;308	4.64	6		4	6						6	0	By MS/MS	By MS/MS
Q5XG73-2;Q5XG73-3;Q5XG73;E9QNH7;Z4YM84	Q5XG73-2;Q5XG73-3;Q5XG73;E9QNH7;Z4YM84	8;8;8;8;4	8;8;8;8;4	7;7;7;7;3	Acyl-CoA-binding domain-containing protein 5	Acbd5	>sp|Q5XG73-2|ACBD5_MOUSE Isoform 2 of Acyl-CoA-binding domain-containing protein 5 OS=Mus musculus GN=Acbd5;>sp|Q5XG73-3|ACBD5_MOUSE Isoform 3 of Acyl-CoA-binding domain-containing protein 5 OS=Mus musculus GN=Acbd5;>sp|Q5XG73|ACBD5_MOUSE Acyl-CoA-binding	5	8	8	7	7	8	7	8	6	7	7	8	7	8	6	7	6	7	6	7	5	6	19.5	19.5	17.6	52.369	472	472;473;508;509;157	3.32	18	11	4	17	6	3		6			0	By MS/MS	By MS/MS
Q8C1B1;Q8C1B1-2;A0A0A6YY67;H7BX08;A0A0A6YXV8	Q8C1B1;Q8C1B1-2;A0A0A6YY67;H7BX08;A0A0A6YXV8	8;8;8;8;4	8;8;8;8;4	8;8;8;8;4	Calmodulin-regulated spectrin-associated protein 2	Camsap2	>sp|Q8C1B1|CAMP2_MOUSE Calmodulin-regulated spectrin-associated protein 2 OS=Mus musculus GN=Camsap2 PE=1 SV=3;>sp|Q8C1B1-2|CAMP2_MOUSE Isoform 2 of Calmodulin-regulated spectrin-associated protein 2 OS=Mus musculus GN=Camsap2;>tr|A0A0A6YY67|A0A0A6YY67_MOU	5	8	8	8	5	6	8	6	6	8	5	6	8	6	6	8	5	6	8	6	6	8	7.9	7.9	7.9	164.33	1461	1461;1470;1472;1478;814	7.32					6	7	5	15	7	1	0	By MS/MS	By MS/MS
Q3TIZ5;Q9DBR4;E9QPX0;Q3TDW6;Q9DBR4-3;E9PWH3;Q9DBR4-2;E0CYY8;E0CZA9;E0CYJ4;F6V8Y6	Q3TIZ5;Q9DBR4;E9QPX0;Q3TDW6;Q9DBR4-3;E9PWH3;Q9DBR4-2	8;8;8;7;7;7;7;2;2;2;2	8;8;8;7;7;7;7;2;2;2;2	8;8;8;7;7;7;7;2;2;2;2	Amyloid beta A4 precursor protein-binding family B member 2	Apbb2	>tr|Q3TIZ5|Q3TIZ5_MOUSE Amyloid beta A4 precursor protein-binding family B member 2 OS=Mus musculus GN=Apbb2 PE=2 SV=1;>sp|Q9DBR4|APBB2_MOUSE Amyloid beta A4 precursor protein-binding family B member 2 OS=Mus musculus GN=Apbb2 PE=1 SV=2;>tr|E9QPX0|E9QPX0_M	11	8	8	8	7	8	7	8	7	8	7	8	7	8	7	8	7	8	7	8	7	8	12.5	12.5	12.5	82.914	758	758;760;760;736;737;738;739;93;102;107;243	5.01	6	1	5	8	22	6	17	2			0	By MS/MS	By MS/MS
Q9R1S3-2;Q9R1S3-3;Q9R1S3;A0A087WS03;A0A087WQ32;G3X9F1;A0A087WNT9	Q9R1S3-2;Q9R1S3-3;Q9R1S3;A0A087WS03;A0A087WQ32;G3X9F1	8;8;8;7;7;7;3	8;8;8;7;7;7;3	8;8;8;7;7;7;3	GPI ethanolamine phosphate transferase 1	Pign	>sp|Q9R1S3-2|PIGN_MOUSE Isoform 2 of GPI ethanolamine phosphate transferase 1 OS=Mus musculus GN=Pign;>sp|Q9R1S3-3|PIGN_MOUSE Isoform 3 of GPI ethanolamine phosphate transferase 1 OS=Mus musculus GN=Pign;>sp|Q9R1S3|PIGN_MOUSE GPI ethanolamine phosphate tra	7	8	8	8	6	7	8	8	7	8	6	7	8	8	7	8	6	7	8	8	7	8	12.2	12.2	12.2	90.436	798	798;826;931;798;826;931;74	5.07	12		11	16	5		5	11	12		0	By MS/MS	By MS/MS
Q8R550-3;Q8R550-2;Q8R550;Q8R550-5;Q8R550-4;B0R0Y8;E9Q0C1;Q8R550-6;Q8R550-7;Q8R550-8;B1AZ85	Q8R550-3;Q8R550-2;Q8R550;Q8R550-5;Q8R550-4;B0R0Y8;E9Q0C1;Q8R550-6	8;8;8;7;7;5;5;4;2;2;1	8;8;8;7;7;5;5;4;2;2;1	8;8;8;7;7;5;5;4;2;2;1	SH3 domain-containing kinase-binding protein 1	Sh3kbp1	>sp|Q8R550-3|SH3K1_MOUSE Isoform 3 of SH3 domain-containing kinase-binding protein 1 OS=Mus musculus GN=Sh3kbp1;>sp|Q8R550-2|SH3K1_MOUSE Isoform 2 of SH3 domain-containing kinase-binding protein 1 OS=Mus musculus GN=Sh3kbp1;>sp|Q8R550|SH3K1_MOUSE SH3 domai	11	8	8	8	7	7	6	7	8	8	7	7	6	7	8	8	7	7	6	7	8	8	17.8	17.8	17.8	68.819	628	628;665;709;427;464;209;447;253;110;354;208	3.39	15	8	6		6	1		8			0	By MS/MS	By MS/MS
B0V2N1-6;B0V2N1-2;B0V2N1;B0V2N1-4;B0V2N1-3;B0V2N1-5;Q5SPA9;Q64487-2;G3UYU6;Q64487-12;G3UX60;G3UWK6;E9Q7I7;E9PVW8;B9EJA3;Q64487-3;G3UY75;Q64487-1;Q64487-11;Q64487-9;Q64487-10;Q64487-7;Q64487-8;Q64487-5;Q64487-6;Q64487	B0V2N1-6;B0V2N1-2;B0V2N1;B0V2N1-4;B0V2N1-3	8;8;8;7;7;2;1;1;1;1;1;1;1;1;1;1;1;1;1;1;1;1;1;1;1;1	8;8;8;7;7;2;1;1;1;1;1;1;1;1;1;1;1;1;1;1;1;1;1;1;1;1	8;8;8;7;7;2;1;1;1;1;1;1;1;1;1;1;1;1;1;1;1;1;1;1;1;1	Receptor-type tyrosine-protein phosphatase S	Ptprs	>sp|B0V2N1-6|PTPRS_MOUSE Isoform 6 of Receptor-type tyrosine-protein phosphatase S OS=Mus musculus GN=Ptprs;>sp|B0V2N1-2|PTPRS_MOUSE Isoform 2 of Receptor-type tyrosine-protein phosphatase S OS=Mus musculus GN=Ptprs;>sp|B0V2N1|PTPRS_MOUSE Receptor-type tyr	26	8	8	8	7	7	8	8	7	8	7	7	8	8	7	8	7	7	8	8	7	8	6.6	6.6	6.6	206.82	1861	1861;1904;1907;1497;1501;592;1254;1293;1495;1501;1502;1505;1505;1506;1508;1695;1890;1893;1899;1902;1903;1905;1906;1908;1909;1912	5.89		4	5	16	3	5		12	12		0	By MS/MS	By MS/MS
Q8BKC8-2;Q8BKC8;E9Q8A3;Q8BKC8-3;D6RI80;F6W459	Q8BKC8-2;Q8BKC8;E9Q8A3;Q8BKC8-3	8;8;8;6;3;1	8;8;8;6;3;1	8;8;8;6;3;1	Phosphatidylinositol 4-kinase beta	Pi4kb	>sp|Q8BKC8-2|PI4KB_MOUSE Isoform 2 of Phosphatidylinositol 4-kinase beta OS=Mus musculus GN=Pi4kb;>sp|Q8BKC8|PI4KB_MOUSE Phosphatidylinositol 4-kinase beta OS=Mus musculus GN=Pi4kb PE=1 SV=2;>tr|E9Q8A3|E9Q8A3_MOUSE Phosphatidylinositol 4-kinase beta OS=Mus	6	8	8	8	8	8	8	8	8	8	8	8	8	8	8	8	8	8	8	8	8	8	12.4	12.4	12.4	89.942	801	801;816;828;484;174;227	5.7	6		5	16	1	6	18	8		6	0	By MS/MS	By MS/MS
B1AUY8;B1AUY7;Q9QY36;B1AUY9;B1AUZ1;Q3V4D5;Q3UX61	B1AUY8;B1AUY7;Q9QY36;B1AUY9;B1AUZ1;Q3V4D5	8;8;8;5;5;5;3	8;8;8;5;5;5;3	5;5;5;2;2;2;0	N-alpha-acetyltransferase 10	Naa10	>tr|B1AUY8|B1AUY8_MOUSE N-alpha-acetyltransferase 10 OS=Mus musculus GN=Naa10 PE=4 SV=1;>tr|B1AUY7|B1AUY7_MOUSE N-alpha-acetyltransferase 10 OS=Mus musculus GN=Naa10 PE=4 SV=1;>sp|Q9QY36|NAA10_MOUSE N-alpha-acetyltransferase 10 OS=Mus musculus GN=Naa10 PE=	7	8	8	5	5	7	8	8	8	6	5	7	8	8	8	6	2	4	5	5	5	3	45.5	45.5	30	24.845	220	220;233;235;170;206;225;218	3.41	28	8	9	4	7	16		6			0	By MS/MS	By MS/MS
Q3UHH1-2;Q3UHH1-3;Q3UHH1;Q3UHH1-5;Q3UHH1-4	Q3UHH1-2;Q3UHH1-3;Q3UHH1;Q3UHH1-5	8;8;8;5;2	8;8;8;5;2	8;8;8;5;2	Zinc finger SWIM domain-containing protein 8	Zswim8	>sp|Q3UHH1-2|ZSWM8_MOUSE Isoform 2 of Zinc finger SWIM domain-containing protein 8 OS=Mus musculus GN=Zswim8;>sp|Q3UHH1-3|ZSWM8_MOUSE Isoform 3 of Zinc finger SWIM domain-containing protein 8 OS=Mus musculus GN=Zswim8;>sp|Q3UHH1|ZSWM8_MOUSE Zinc finger SWI	5	8	8	8	5	7	5	7	7	5	5	7	5	7	7	5	5	7	5	7	7	5	4.6	4.6	4.6	193.56	1798	1798;1825;1832;650;839	4.43	11	2		10	1		4	5	4		0	By MS/MS	By MS/MS
P59438-2;E9Q3X4;P59438;P59438-3;F6Q7C7;F6YT95	P59438-2;E9Q3X4;P59438;P59438-3;F6Q7C7	8;8;8;4;4;1	8;8;8;4;4;1	8;8;8;4;4;1	Hermansky-Pudlak syndrome 5 protein homolog	Hps5	>sp|P59438-2|HPS5_MOUSE Isoform 2 of Hermansky-Pudlak syndrome 5 protein homolog OS=Mus musculus GN=Hps5;>tr|E9Q3X4|E9Q3X4_MOUSE Hermansky-Pudlak syndrome 5 protein OS=Mus musculus GN=Hps5 PE=1 SV=1;>sp|P59438|HPS5_MOUSE Hermansky-Pudlak syndrome 5 protein	6	8	8	8	6	7	8	7	7	6	6	7	8	7	7	6	6	7	8	7	7	6	10.5	10.5	10.5	108.22	961	961;1093;1126;526;534;253	7.88				6	2	1	10	12		18	0	By MS/MS	By MS/MS
Z4YL55;Q8CC12-2;Q8CC12;Q8CC12-3	Z4YL55;Q8CC12-2;Q8CC12;Q8CC12-3	8;8;8;4	8;8;8;4	8;8;8;4	Codanin-1	Cdan1	>tr|Z4YL55|Z4YL55_MOUSE Codanin-1 OS=Mus musculus GN=Cdan1 PE=4 SV=1;>sp|Q8CC12-2|CDAN1_MOUSE Isoform 2 of Codanin-1 OS=Mus musculus GN=Cdan1;>sp|Q8CC12|CDAN1_MOUSE Codanin-1 OS=Mus musculus GN=Cdan1 PE=2 SV=2;>sp|Q8CC12-3|CDAN1_MOUSE Isoform 3 of Codanin-	4	8	8	8	7	8	8	7	8	8	7	8	8	7	8	8	7	8	8	7	8	8	7	7	7	134.97	1232	1232;1232;1239;898	7.19			2	10		6	4	12	12	6	0	By MS/MS	By MS/MS
Q61179;E9Q8M6;E9PZJ2	Q61179;E9Q8M6;E9PZJ2	8;8;8	8;8;8	8;8;8	Interferon regulatory factor 9	Irf9	>sp|Q61179|IRF9_MOUSE Interferon regulatory factor 9 OS=Mus musculus GN=Irf9 PE=1 SV=1;>tr|E9Q8M6|E9Q8M6_MOUSE Interferon regulatory factor 9 OS=Mus musculus GN=Irf9 PE=1 SV=1;>tr|E9PZJ2|E9PZJ2_MOUSE Interferon regulatory factor 9 OS=Mus musculus GN=Irf9 P	3	8	8	8	6	8	7	7	7	8	6	8	7	7	7	8	6	8	7	7	7	8	33.3	33.3	33.3	44.61	399	399;417;465	4.27	10	4	11		1	6		12			0	By MS/MS	By MS/MS
A0A0A6YXG0;Q9JKK1-2;Q9JKK1	A0A0A6YXG0;Q9JKK1-2;Q9JKK1	8;8;8	8;8;8	8;8;8	Syntaxin-6	Stx6	>tr|A0A0A6YXG0|A0A0A6YXG0_MOUSE Syntaxin-6 OS=Mus musculus GN=Stx6 PE=4 SV=1;>sp|Q9JKK1-2|STX6_MOUSE Isoform 2 of Syntaxin-6 OS=Mus musculus GN=Stx6;>sp|Q9JKK1|STX6_MOUSE Syntaxin-6 OS=Mus musculus GN=Stx6 PE=1 SV=1	3	8	8	8	8	7	8	8	7	7	8	7	8	8	7	7	8	7	8	8	7	7	43.2	43.2	43.2	22.569	199	199;255;255	4.38		21	11	9	1	12	12			3	0	By MS/MS	By MS/MS
B0V3P3;B0V3P4;Q9WV76	B0V3P3;B0V3P4;Q9WV76	8;8;8	8;8;8	8;8;8	AP-4 complex subunit beta-1	Ap4b1	>tr|B0V3P3|B0V3P3_MOUSE AP complex subunit beta OS=Mus musculus GN=Ap4b1 PE=3 SV=1;>tr|B0V3P4|B0V3P4_MOUSE AP complex subunit beta OS=Mus musculus GN=Ap4b1 PE=3 SV=1;>sp|Q9WV76|AP4B1_MOUSE AP-4 complex subunit beta-1 OS=Mus musculus GN=Ap4b1 PE=2 SV=2	3	8	8	8	7	7	8	8	6	8	7	7	8	8	6	8	7	7	8	8	6	8	14	14	14	74.668	663	663;710;738	6.16	5	6				11	6	6	6	5	0	By MS/MS	By MS/MS
A6X8Z3;Q5SF07-2;Q5SF07	A6X8Z3;Q5SF07-2;Q5SF07	8;8;8	7;7;7	7;7;7	Insulin-like growth factor 2 mRNA-binding protein 2	Igf2bp2	>tr|A6X8Z3|A6X8Z3_MOUSE Insulin-like growth factor 2 mRNA-binding protein 2 OS=Mus musculus GN=Igf2bp2 PE=1 SV=1;>sp|Q5SF07-2|IF2B2_MOUSE Isoform 2 of Insulin-like growth factor 2 mRNA-binding protein 2 OS=Mus musculus GN=Igf2bp2;>sp|Q5SF07|IF2B2_MOUSE Ins	3	8	7	7	8	8	8	8	8	8	7	7	7	7	7	7	7	7	7	7	7	7	21	18.5	18.5	58.039	524	524;530;592	4.51	24	1	6			6		6		12	0	By MS/MS	By MS/MS
Q8BIH0-2;Q8BIH0;J3QNK5	Q8BIH0-2;Q8BIH0;J3QNK5	8;8;8	8;8;8	4;4;4	Histone deacetylase complex subunit SAP130	Sap130	>sp|Q8BIH0-2|SP130_MOUSE Isoform 2 of Histone deacetylase complex subunit SAP130 OS=Mus musculus GN=Sap130;>sp|Q8BIH0|SP130_MOUSE Histone deacetylase complex subunit SAP130 OS=Mus musculus GN=Sap130 PE=1 SV=2;>tr|J3QNK5|J3QNK5_MOUSE Histone deacetylase com	3	8	8	4	8	8	8	8	7	8	8	8	8	8	7	8	4	4	4	4	3	4	11.7	11.7	5	92.891	879	879;1057;1057	5.73		2	6	12	8	5	12	15			0	By MS/MS	By MS/MS
Q8BKL6;Q8BYN2;Q9D4F8	Q8BKL6;Q8BYN2;Q9D4F8	8;8;8	8;8;8	8;8;8	Gamma-tubulin complex component 4	Tubgcp4	>tr|Q8BKL6|Q8BKL6_MOUSE Gamma-tubulin complex component 4 OS=Mus musculus GN=Tubgcp4 PE=2 SV=1;>tr|Q8BYN2|Q8BYN2_MOUSE DNA segment, Chr 2, ERATO Doi 435, expressed, isoform CRA_e OS=Mus musculus GN=Tubgcp4 PE=2 SV=1;>sp|Q9D4F8|GCP4_MOUSE Gamma-tubulin comp	3	8	8	8	6	6	5	4	5	6	6	6	5	4	5	6	6	6	5	4	5	6	19.7	19.7	19.7	71.309	620	620;666;667	5.28		1	4	12	2	11	4	5			0	By MS/MS	By MS/MS
Q8BMB0-2;Q8BMB0-3;Q8BMB0	Q8BMB0-2;Q8BMB0-3;Q8BMB0	8;8;8	8;8;8	8;8;8	Protein EMSY	Emsy	>sp|Q8BMB0-2|EMSY_MOUSE Isoform 2 of Protein EMSY OS=Mus musculus GN=Emsy;>sp|Q8BMB0-3|EMSY_MOUSE Isoform 3 of Protein EMSY OS=Mus musculus GN=Emsy;>sp|Q8BMB0|EMSY_MOUSE Protein EMSY OS=Mus musculus GN=Emsy PE=1 SV=2	3	8	8	8	8	8	8	8	7	7	8	8	8	8	7	7	8	8	8	8	7	7	7.8	7.8	7.8	120.12	1118	1118;1250;1264	5.43	6	7		6	5	9	5	3	5	5	0	By MS/MS	By MS/MS
O88935-1;O88935-3;O88935	O88935-1;O88935-3;O88935	8;8;8	8;8;8	8;8;8	Synapsin-1	Syn1	>sp|O88935-1|SYN1_MOUSE Isoform Ib of Synapsin-1 OS=Mus musculus GN=Syn1;>sp|O88935-3|SYN1_MOUSE Isoform 3 of Synapsin-1 OS=Mus musculus GN=Syn1;>sp|O88935|SYN1_MOUSE Synapsin-1 OS=Mus musculus GN=Syn1 PE=1 SV=2	3	8	8	8	6	8	6	7	7	7	6	8	6	7	7	7	6	8	6	7	7	7	23.4	23.4	23.4	70.034	670	670;678;706	5.47	6	1	12	12			1	11	6	6	0	By MS/MS	By MS/MS
Q0P688;Q8BMB3;D3Z730;Q3UUT0;G3X9H1;D3Z729;D3YUV9;M0QWD1	Q0P688;Q8BMB3;D3Z730;Q3UUT0;G3X9H1;D3Z729;D3YUV9;M0QWD1	8;8;7;7;7;7;7;5	8;8;7;7;7;7;7;5	8;8;7;7;7;7;7;5	Eukaryotic translation initiation factor 4E type 2	Eif4e2	>tr|Q0P688|Q0P688_MOUSE Eukaryotic translation initiation factor 4E member 2 OS=Mus musculus GN=Eif4e2 PE=2 SV=1;>sp|Q8BMB3|IF4E2_MOUSE Eukaryotic translation initiation factor 4E type 2 OS=Mus musculus GN=Eif4e2 PE=1 SV=1;>tr|D3Z730|D3Z730_MOUSE Eukaryoti	8	8	8	8	8	8	8	8	8	6	8	8	8	8	8	6	8	8	8	8	8	6	34.2	34.2	34.2	27.66	240	240;245;228;233;234;236;259;128	4.68	5	12	11	8	6	12	11		1	5	0	By MS/MS	By MS/MS
P06537-3;P06537;P06537-4;P06537-2;E9PUR6;E9PYV1;E9Q310;E9Q8A6;D6RIL1;D3Z473;A3KN90	P06537-3;P06537;P06537-4;P06537-2;E9PUR6;E9PYV1	8;8;7;7;7;6;3;1;1;1;1	8;8;7;7;7;6;3;1;1;1;1	8;8;7;7;7;6;3;1;1;1;1	Glucocorticoid receptor	Nr3c1	>sp|P06537-3|GCR_MOUSE Isoform 1-B of Glucocorticoid receptor OS=Mus musculus GN=Nr3c1;>sp|P06537|GCR_MOUSE Glucocorticoid receptor OS=Mus musculus GN=Nr3c1 PE=1 SV=1;>sp|P06537-4|GCR_MOUSE Isoform 2-B of Glucocorticoid receptor OS=Mus musculus GN=Nr3c1;>s	11	8	8	8	6	7	7	8	8	8	6	7	7	8	8	8	6	7	7	8	8	8	16	16	16	83.272	756	756;783;757;784;792;793;488;129;698;867;980	4.25	21	10	3					10	12		0	By MS/MS	By MS/MS
Q9WUU8-3;D3Z2W0;Q9WUU8-2;Q9WUU8;E9QM75;D3Z3B6;D3Z410	Q9WUU8-3;D3Z2W0;Q9WUU8-2;Q9WUU8;E9QM75;D3Z3B6	8;8;7;7;7;5;1	8;8;7;7;7;5;1	8;8;7;7;7;5;1	TNFAIP3-interacting protein 1	Tnip1	>sp|Q9WUU8-3|TNIP1_MOUSE Isoform 3 of TNFAIP3-interacting protein 1 OS=Mus musculus GN=Tnip1;>tr|D3Z2W0|D3Z2W0_MOUSE TNFAIP3-interacting protein 1 OS=Mus musculus GN=Tnip1 PE=4 SV=1;>sp|Q9WUU8-2|TNIP1_MOUSE Isoform 2 of TNFAIP3-interacting protein 1 OS=Mus	7	8	8	8	7	7	7	6	8	7	7	7	7	6	8	7	7	7	7	6	8	7	19.3	19.3	19.3	73.037	646	646;646;594;647;647;272;214	4.69	6	6	18	4	11	19	10	6			0	By MS/MS	By MS/MS
Q8BRG8-2;Q8BRG8;Q8C214;Q8BRG8-3;F8WGT2	Q8BRG8-2;Q8BRG8;Q8C214;Q8BRG8-3;F8WGT2	8;8;7;7;7	8;8;7;7;7	8;8;7;7;7	Transmembrane protein 209	Tmem209	>sp|Q8BRG8-2|TM209_MOUSE Isoform 2 of Transmembrane protein 209 OS=Mus musculus GN=Tmem209;>sp|Q8BRG8|TM209_MOUSE Transmembrane protein 209 OS=Mus musculus GN=Tmem209 PE=2 SV=1;>tr|Q8C214|Q8C214_MOUSE Transmembrane protein 209 OS=Mus musculus GN=Tmem209 PE	5	8	8	8	7	8	8	8	7	7	7	8	8	8	7	7	7	8	8	8	7	7	23.2	23.2	23.2	62.85	560	560;561;403;438;519	4.44	6	11	2	13	12		4	11			0	By MS/MS	By MS/MS
Q8K019-2;Q8K019;A0A087WRN1;F8WI22;Q8K019-3;A0A087WQA0;A0A087WRF8	Q8K019-2;Q8K019;A0A087WRN1;F8WI22;Q8K019-3;A0A087WQA0	8;8;7;7;6;6;1	8;8;7;7;6;6;1	8;8;7;7;6;6;1	Bcl-2-associated transcription factor 1	Bclaf1	>sp|Q8K019-2|BCLF1_MOUSE Isoform 2 of Bcl-2-associated transcription factor 1 OS=Mus musculus GN=Bclaf1;>sp|Q8K019|BCLF1_MOUSE Bcl-2-associated transcription factor 1 OS=Mus musculus GN=Bclaf1 PE=1 SV=2;>tr|A0A087WRN1|A0A087WRN1_MOUSE Bcl-2-associated tran	7	8	8	8	7	8	7	8	7	7	7	8	7	8	7	7	7	8	7	8	7	7	11.6	11.6	11.6	105.83	917	917;919;583;870;748;750;43	4.73	12	33	2	1				12	21	2	0	By MS/MS	By MS/MS
Q5SUQ9-2;Q5SUQ9;E0CXE7;Q5SUQ9-3	Q5SUQ9-2;Q5SUQ9;E0CXE7;Q5SUQ9-3	8;8;7;7	8;8;7;7	8;8;7;7	CST complex subunit CTC1	Ctc1	>sp|Q5SUQ9-2|CTC1_MOUSE Isoform 2 of CST complex subunit CTC1 OS=Mus musculus GN=Ctc1;>sp|Q5SUQ9|CTC1_MOUSE CST complex subunit CTC1 OS=Mus musculus GN=Ctc1 PE=1 SV=2;>tr|E0CXE7|E0CXE7_MOUSE CST complex subunit CTC1 OS=Mus musculus GN=Ctc1 PE=4 SV=1;>sp|Q5	4	8	8	8	7	8	7	8	8	8	7	8	7	8	8	8	7	8	7	8	8	8	9.2	9.2	9.2	133.9	1211	1211;1212;965;966	6.92	5				6	10	11		6	12	0	By MS/MS	By MS/MS
D3Z645;Q9QZ88;Q9QZ88-2;D3YYD5;D3YW98	D3Z645;Q9QZ88;Q9QZ88-2;D3YYD5;D3YW98	8;8;7;6;5	8;8;7;6;5	8;8;7;6;5	Vacuolar protein sorting-associated protein 29	Vps29	>tr|D3Z645|D3Z645_MOUSE Vacuolar protein sorting-associated protein 29 OS=Mus musculus GN=Vps29 PE=4 SV=1;>sp|Q9QZ88|VPS29_MOUSE Vacuolar protein sorting-associated protein 29 OS=Mus musculus GN=Vps29 PE=1 SV=1;>sp|Q9QZ88-2|VPS29_MOUSE Isoform 2 of Vacuola	5	8	8	8	7	8	8	7	7	6	7	8	8	7	7	6	7	8	8	7	7	6	61.8	61.8	61.8	16.137	144	144;182;186;124;91	6.68	9	3	17		4	5	4	28	36	5	0	By MS/MS	By MS/MS
G3UZ63;G3X961;Q921I2;G3UZG5;G3UZF2	G3UZ63;G3X961;Q921I2;G3UZG5	8;8;7;5;2	8;8;7;5;2	8;8;7;5;2	Kelch domain-containing protein 4	Klhdc4	>tr|G3UZ63|G3UZ63_MOUSE Kelch domain-containing protein 4 OS=Mus musculus GN=Klhdc4 PE=4 SV=1;>tr|G3X961|G3X961_MOUSE Kelch domain containing 4, isoform CRA_a OS=Mus musculus GN=Klhdc4 PE=4 SV=1;>sp|Q921I2|KLDC4_MOUSE Kelch domain-containing protein 4 OS=M	5	8	8	8	7	7	7	6	8	8	7	7	7	6	8	8	7	7	7	6	8	8	18.1	18.1	18.1	61.479	553	553;584;584;527;162	4.89		17			11	12	9	5			0	By MS/MS	By MS/MS
G3X9L6;Q9DCX2;B1ASE2	G3X9L6;Q9DCX2;B1ASE2	8;8;7	8;8;7	8;8;7	ATP synthase subunit d, mitochondrial	Gm10250;Atp5h	>tr|G3X9L6|G3X9L6_MOUSE MCG55033 OS=Mus musculus GN=Gm10250 PE=4 SV=1;>sp|Q9DCX2|ATP5H_MOUSE ATP synthase subunit d, mitochondrial OS=Mus musculus GN=Atp5h PE=1 SV=3;>tr|B1ASE2|B1ASE2_MOUSE ATP synthase subunit d, mitochondrial (Fragment) OS=Mus musculus G	3	8	8	8	8	8	7	8	8	8	8	8	7	8	8	8	8	8	7	8	8	8	51.2	51.2	51.2	18.621	160	160;161;138	4.19	23	35	13	2		30	11		1	13	0	By MS/MS	By MS/MS
Q99M87-2;Q99M87;Q99M87-3	Q99M87-2;Q99M87;Q99M87-3	8;8;7	8;8;7	8;8;7	DnaJ homolog subfamily A member 3, mitochondrial	Dnaja3	>sp|Q99M87-2|DNJA3_MOUSE Isoform 2 of DnaJ homolog subfamily A member 3, mitochondrial OS=Mus musculus GN=Dnaja3;>sp|Q99M87|DNJA3_MOUSE DnaJ homolog subfamily A member 3, mitochondrial OS=Mus musculus GN=Dnaja3 PE=1 SV=1;>sp|Q99M87-3|DNJA3_MOUSE Isoform 3	3	8	8	8	4	6	8	7	6	7	4	6	8	7	6	7	4	6	8	7	6	7	24.3	24.3	24.3	49.486	453	453;480;429	3.02	1	29		5	9	3					0	By MS/MS	By MS/MS
P62270;F6YVP7;S4R1N6	P62270;F6YVP7;S4R1N6	8;8;7	8;8;7	8;8;7	40S ribosomal protein S18	Rps18;Gm10260	>sp|P62270|RS18_MOUSE 40S ribosomal protein S18 OS=Mus musculus GN=Rps18 PE=1 SV=3;>tr|F6YVP7|F6YVP7_MOUSE Uncharacterized protein OS=Mus musculus GN=Gm10260 PE=3 SV=2;>tr|S4R1N6|S4R1N6_MOUSE 40S ribosomal protein S18 OS=Mus musculus GN=Rps18 PE=3 SV=1	3	8	8	8	7	8	7	7	7	7	7	8	7	7	7	7	7	8	7	7	7	7	45.4	45.4	45.4	17.718	152	152;152;107	6.89	14	13	3	10	8	6	18	53	28	28	0	By MS/MS	By MS/MS
Q62441;F6ZBY9;Q62440-3;Q62440-2;Q62440;Q5SQA2;E9Q2Q6;Q5SQA4;Q5SQA3;Q62440-5;Q62440-6;Q3UN01;Q9WVB2;Q62440-4;E9PV07;D3Z2J7;D3Z1A4;Q5SQA5;Q62440-8;Q62440-7	Q62441;F6ZBY9;Q62440-3;Q62440-2;Q62440;Q5SQA2;E9Q2Q6;Q5SQA4;Q5SQA3;Q62440-5;Q62440-6;Q3UN01;Q9WVB2	8;8;6;6;6;6;6;6;6;5;4;4;4;3;3;1;1;1;1;1	5;5;3;3;3;3;3;3;3;2;3;1;1;1;1;1;1;1;1;1	5;5;3;3;3;3;3;3;3;2;3;1;1;1;1;1;1;1;1;1	Transducin-like enhancer protein 4;Transducin-like enhancer protein 1;Transducin-like enhancer protein 2	Tle4;Tle1;Tle2	>sp|Q62441|TLE4_MOUSE Transducin-like enhancer protein 4 OS=Mus musculus GN=Tle4 PE=1 SV=4;>tr|F6ZBY9|F6ZBY9_MOUSE Transducin-like enhancer protein 4 OS=Mus musculus GN=Tle4 PE=4 SV=1;>sp|Q62440-3|TLE1_MOUSE Isoform 3 of Transducin-like enhancer protein 1	20	8	5	5	7	5	7	7	8	7	4	2	4	4	5	4	4	2	4	4	5	4	13.6	9.7	9.7	83.786	773	773;773;650;696;770;770;770;777;780;740;653;732;767;514;736;121;153;194;199;200	5.15	1		10			10		6			0	By MS/MS	By MS/MS
Q925J9-4;Q925J9;Q925J9-3;B1AQH6;Q925J9-2	Q925J9-4;Q925J9;Q925J9-3;B1AQH6;Q925J9-2	8;8;6;6;6	8;8;6;6;6	8;8;6;6;6	Mediator of RNA polymerase II transcription subunit 1	Med1	>sp|Q925J9-4|MED1_MOUSE Isoform 4 of Mediator of RNA polymerase II transcription subunit 1 OS=Mus musculus GN=Med1;>sp|Q925J9|MED1_MOUSE Mediator of RNA polymerase II transcription subunit 1 OS=Mus musculus GN=Med1 PE=1 SV=2;>sp|Q925J9-3|MED1_MOUSE Isoform	5	8	8	8	8	8	8	8	8	7	8	8	8	8	8	7	8	8	8	8	8	7	6.9	6.9	6.9	165.45	1560	1560;1575;556;629;632	5.63	6	6	11	1	12			12	6	9	0	By MS/MS	By MS/MS
Q78ZM0;O70492;D3Z6Z0;D3Z789	Q78ZM0;O70492;D3Z6Z0;D3Z789	8;8;6;5	8;8;6;5	7;7;6;5	Sorting nexin-3	Snx3	>tr|Q78ZM0|Q78ZM0_MOUSE Sorting nexin 3 OS=Mus musculus GN=Snx3 PE=2 SV=1;>sp|O70492|SNX3_MOUSE Sorting nexin-3 OS=Mus musculus GN=Snx3 PE=1 SV=3;>tr|D3Z6Z0|D3Z6Z0_MOUSE Sorting nexin-3 OS=Mus musculus GN=Snx3 PE=4 SV=1;>tr|D3Z789|D3Z789_MOUSE Sorting nexi	4	8	8	7	8	8	8	8	8	8	8	8	8	8	8	8	7	7	7	7	7	7	40.7	40.7	36.4	18.762	162	162;162;140;130	4.46		26	19	14		6	12	3	2	7	0	By MS/MS	By MS/MS
Q8K2Y9-2;Q8K2Y9;F7AVU1;E0CXR5;E0CZ84;E0CYY2	Q8K2Y9-2;Q8K2Y9;F7AVU1	8;8;6;3;2;2	8;8;6;3;2;2	8;8;6;3;2;2	Malcavernin	Ccm2	>sp|Q8K2Y9-2|CCM2_MOUSE Isoform 2 of Malcavernin OS=Mus musculus GN=Ccm2;>sp|Q8K2Y9|CCM2_MOUSE Malcavernin OS=Mus musculus GN=Ccm2 PE=1 SV=1;>tr|F7AVU1|F7AVU1_MOUSE Malcavernin OS=Mus musculus GN=Ccm2 PE=4 SV=2	6	8	8	8	6	7	8	8	6	7	6	7	8	8	6	7	6	7	8	8	6	7	23.3	23.3	23.3	48.247	438	438;453;389;243;113;126	7.44			6	2		12	5		16	11	0	By MS/MS	By MS/MS
A0A087WRF2;Q8BXK8;E9Q3K3	A0A087WRF2;Q8BXK8;E9Q3K3	8;8;6	8;8;6	8;8;6	Arf-GAP with GTPase, ANK repeat and PH domain-containing protein 1	Agap1	>tr|A0A087WRF2|A0A087WRF2_MOUSE Arf-GAP with GTPase, ANK repeat and PH domain-containing protein 1 OS=Mus musculus GN=Agap1 PE=4 SV=1;>sp|Q8BXK8|AGAP1_MOUSE Arf-GAP with GTPase, ANK repeat and PH domain-containing protein 1 OS=Mus musculus GN=Agap1 PE=2 SV	3	8	8	8	6	7	5	6	7	4	6	7	5	6	7	4	6	7	5	6	7	4	12.1	12.1	12.1	89.02	804	804;857;670	5.87		5	7	10	1	6	2		6	9	0	By MS/MS	By MS/MS
O35368;O35368-3;O35368-2;E9PUG6;E9QAN9	O35368;O35368-3;O35368-2;E9PUG6;E9QAN9	8;8;5;5;5	5;5;2;5;5	5;5;2;5;5	Interferon-activable protein 203	Ifi203	>sp|O35368|IFI3_MOUSE Interferon-activable protein 203 OS=Mus musculus GN=Ifi203 PE=1 SV=1;>sp|O35368-3|IFI3_MOUSE Isoform 3 of Interferon-activable protein 203 OS=Mus musculus GN=Ifi203;>sp|O35368-2|IFI3_MOUSE Isoform 2 of Interferon-activable protein 203	5	8	5	5	5	7	6	7	6	8	3	5	4	5	4	5	3	5	4	5	4	5	24	17.2	17.2	46.299	408	408;456;191;409;871	2.63	11	8	3				5				0	By MS/MS	By MS/MS
P63001;Q3TLP8;P60764;A2AC13	P63001;Q3TLP8;P60764;A2AC13	8;8;5;4	7;7;4;4	4;4;1;1	Ras-related C3 botulinum toxin substrate 1;Ras-related C3 botulinum toxin substrate 3	Rac1;Rac3	>sp|P63001|RAC1_MOUSE Ras-related C3 botulinum toxin substrate 1 OS=Mus musculus GN=Rac1 PE=1 SV=1;>tr|Q3TLP8|Q3TLP8_MOUSE RAS-related C3 botulinum substrate 1, isoform CRA_a OS=Mus musculus GN=Rac1 PE=2 SV=1;>sp|P60764|RAC3_MOUSE Ras-related C3 botulinum	4	8	7	4	8	8	8	8	7	7	7	7	7	7	6	6	4	4	4	4	3	3	43.8	38	19.8	21.45	192	192;211;192;185	6.34	6	25	7	10	4	11	24	45	19	15	0	By MS/MS	By MS/MS
Q3TUH1;G5E881;G3UWL8;Q3TUH1-2;G3UYJ1;D6RGT1	Q3TUH1;G5E881;G3UWL8	8;8;5;3;2;2	8;8;5;3;2;2	8;8;5;3;2;2	Mitochondrial translocator assembly and maintenance protein 41 homolog	Tamm41	>sp|Q3TUH1|TAM41_MOUSE Phosphatidate cytidylyltransferase, mitochondrial OS=Mus musculus GN=Tamm41 PE=2 SV=2;>tr|G5E881|G5E881_MOUSE Phosphatidate cytidylyltransferase, mitochondrial OS=Mus musculus GN=Tamm41 PE=4 SV=1;>tr|G3UWL8|G3UWL8_MOUSE Phosphatidate	6	8	8	8	6	7	7	7	7	8	6	7	7	7	7	8	6	7	7	7	7	8	31.2	31.2	31.2	37.827	337	337;337;221;239;124;149	6.67	1			7	9	11	6	6		11	0	By MS/MS	By MS/MS
Q3UA37;G3X8R5;Q8BUN3;A0A0A6YXZ6;A0A0A6YVQ2;A0A0A6YXK0;A0A0A6YXK2;A0A0A6YWT7;A0A0A6YY13;A0A0A6YWV5	Q3UA37;G3X8R5;Q8BUN3	8;8;5;2;1;1;1;1;1;1	8;8;5;2;1;1;1;1;1;1	8;8;5;2;1;1;1;1;1;1	Glutamine-rich protein 1	Qrich1	>sp|Q3UA37|QRIC1_MOUSE Glutamine-rich protein 1 OS=Mus musculus GN=Qrich1 PE=2 SV=1;>tr|G3X8R5|G3X8R5_MOUSE Glutamine-rich protein 1 OS=Mus musculus GN=Qrich1 PE=4 SV=1;>tr|Q8BUN3|Q8BUN3_MOUSE Glutamine-rich protein 1 OS=Mus musculus GN=Qrich1 PE=2 SV=1	10	8	8	8	7	7	6	6	5	6	7	7	6	6	5	6	7	7	6	6	5	6	9.3	9.3	9.3	86.555	777	777;777;603;259;83;88;95;96;122;205	6.29			11	6	3	10	10	1	4	10	0	By MS/MS	By MS/MS
Q8BRH0;G5E8C4;Q8BRH0-2;D3Z2Z3	Q8BRH0;G5E8C4;Q8BRH0-2	8;8;5;1	8;8;5;1	8;8;5;1	Transmembrane and TPR repeat-containing protein 3	Tmtc3	>sp|Q8BRH0|TMTC3_MOUSE Transmembrane and TPR repeat-containing protein 3 OS=Mus musculus GN=Tmtc3 PE=2 SV=2;>tr|G5E8C4|G5E8C4_MOUSE MCG142017, isoform CRA_a OS=Mus musculus GN=Tmtc3 PE=4 SV=1;>sp|Q8BRH0-2|TMTC3_MOUSE Isoform 2 of Transmembrane and TPR repe	4	8	8	8	5	7	7	6	8	7	5	7	7	6	8	7	5	7	7	6	8	7	11.5	11.5	11.5	104.2	920	920;920;658;113	5.9		16	2			1	4	7		12	0	By MS/MS	By MS/MS
A3KFM7-2;A3KFM7;A3KFM8;Q8BYH8-2;Q8BYH8	A3KFM7-2;A3KFM7;A3KFM8;Q8BYH8-2;Q8BYH8	8;8;4;4;4	5;5;2;1;1	4;4;1;0;0	Chromodomain-helicase-DNA-binding protein 9	Chd6;Chd9	>sp|A3KFM7-2|CHD6_MOUSE Isoform 2 of Chromodomain-helicase-DNA-binding protein 6 OS=Mus musculus GN=Chd6;>sp|A3KFM7|CHD6_MOUSE Chromodomain-helicase-DNA-binding protein 6 OS=Mus musculus GN=Chd6 PE=1 SV=1;>tr|A3KFM8|A3KFM8_MOUSE Chromodomain-helicase-DNA-b	5	8	5	4	5	6	7	7	8	6	3	4	4	5	5	4	2	3	3	4	4	3	2.6	1.7	1.3	305.31	2710	2710;2711;1183;2869;2885	4.15		2	6	11	2	6					0	By MS/MS	By MS/MS
S4R2E1;Q7TMS5;D3Z150;D3YZX5;D3YVG8	S4R2E1;Q7TMS5;D3Z150	8;8;4;3;1	8;8;4;3;1	8;8;4;3;1	ATP-binding cassette sub-family G member 2	Abcg2	>tr|S4R2E1|S4R2E1_MOUSE ATP-binding cassette sub-family G member 2 OS=Mus musculus GN=Abcg2 PE=4 SV=1;>sp|Q7TMS5|ABCG2_MOUSE ATP-binding cassette sub-family G member 2 OS=Mus musculus GN=Abcg2 PE=2 SV=1;>tr|D3Z150|D3Z150_MOUSE ATP-binding cassette sub-fami	5	8	8	8	7	7	7	7	7	8	7	7	7	7	7	8	7	7	7	7	7	8	16.7	16.7	16.7	63.607	576	576;657;172;115;50	6.67			1	4	9	3	13	10	6		0	By MS/MS	By MS/MS
A2A4A6;Q62077;G3UXP4;F6SLL0	A2A4A6;Q62077;G3UXP4	8;8;4;1	8;8;4;1	8;8;4;1	1-phosphatidylinositol 4,5-bisphosphate phosphodiesterase gamma-1	Plcg1	>tr|A2A4A6|A2A4A6_MOUSE Phosphoinositide phospholipase C OS=Mus musculus GN=Plcg1 PE=4 SV=1;>sp|Q62077|PLCG1_MOUSE 1-phosphatidylinositol 4,5-bisphosphate phosphodiesterase gamma-1 OS=Mus musculus GN=Plcg1 PE=1 SV=2;>tr|G3UXP4|G3UXP4_MOUSE Phosphoinositide	4	8	8	8	4	5	5	6	5	7	4	5	5	6	5	7	4	5	5	6	5	7	8	8	8	148.53	1290	1290;1302;513;132	2.92	11	6	1	13	6						0	By MS/MS	By MS/MS
F6QA74;P28352;D3Z124	F6QA74;P28352;D3Z124	8;8;4	8;8;4	8;8;4	DNA-(apurinic or apyrimidinic site) lyase;DNA-(apurinic or apyrimidinic site) lyase, mitochondrial	Apex1	>tr|F6QA74|F6QA74_MOUSE DNA-(apurinic or apyrimidinic site) lyase (Fragment) OS=Mus musculus GN=Apex1 PE=4 SV=1;>sp|P28352|APEX1_MOUSE DNA-(apurinic or apyrimidinic site) lyase OS=Mus musculus GN=Apex1 PE=1 SV=2;>tr|D3Z124|D3Z124_MOUSE DNA-(apurinic or apy	3	8	8	8	8	8	8	8	8	8	8	8	8	8	8	8	8	8	8	8	8	8	45.3	45.3	45.3	32.318	289	289;317;177	4.95		23	1	6	7	12	11	13			0	By MS/MS	By MS/MS
Q9CQV8-2;Q9CQV8;A2A5N1	Q9CQV8-2;Q9CQV8;A2A5N1	8;8;4	3;3;2	3;3;2	14-3-3 protein beta/alpha;14-3-3 protein beta/alpha, N-terminally processed	Ywhab	>sp|Q9CQV8-2|1433B_MOUSE Isoform Short of 14-3-3 protein beta/alpha OS=Mus musculus GN=Ywhab;>sp|Q9CQV8|1433B_MOUSE 14-3-3 protein beta/alpha OS=Mus musculus GN=Ywhab PE=1 SV=3;>tr|A2A5N1|A2A5N1_MOUSE 14-3-3 protein beta/alpha (Fragment) OS=Mus musculus GN	3	8	3	3	7	7	7	8	8	6	2	3	3	3	3	3	2	3	3	3	3	3	42.6	20.5	20.5	27.854	244	244;246;159	4.1	7	16	6						3	8	0	By MS/MS	By MS/MS
P83093;I1E4X8;F6WBP9	P83093;I1E4X8;F6WBP9	8;8;4	8;8;4	8;8;4	Stromal interaction molecule 2	Stim2	>sp|P83093|STIM2_MOUSE Stromal interaction molecule 2 OS=Mus musculus GN=Stim2 PE=1 SV=2;>tr|I1E4X8|I1E4X8_MOUSE Stromal interaction molecule 2 OS=Mus musculus GN=Stim2 PE=1 SV=1;>tr|F6WBP9|F6WBP9_MOUSE Stromal interaction molecule 2 (Fragment) OS=Mus musc	3	8	8	8	6	7	8	7	8	8	6	7	8	7	8	8	6	7	8	7	8	8	17.7	17.7	17.7	83.924	746	746;754;384	4.57	16		1	6		12	10	6			0	By MS/MS	By MS/MS
P62897;G3UWG1;CON__P62894;P00015	P62897;G3UWG1	8;8;3;2	8;8;3;2	8;8;3;2	Cytochrome c, somatic	Cycs;Gm10108	>sp|P62897|CYC_MOUSE Cytochrome c, somatic OS=Mus musculus GN=Cycs PE=1 SV=2;>tr|G3UWG1|G3UWG1_MOUSE MCG115977 OS=Mus musculus GN=Gm10108 PE=3 SV=1	4	8	8	8	8	8	7	8	7	7	8	8	7	8	7	7	8	8	7	8	7	7	61.9	61.9	61.9	11.605	105	105;105;105;105	5.13	6	61	31	18	2		9	39	17	22	0	By MS/MS	By MS/MS
Q8BZN7;Q569Z6;F6YSQ2;F7AB07	Q8BZN7;Q569Z6	8;8;3;1	8;8;3;1	8;8;3;1	Thyroid hormone receptor-associated protein 3	Thrap3	>tr|Q8BZN7|Q8BZN7_MOUSE Thyroid hormone receptor-associated protein 3 OS=Mus musculus GN=Thrap3 PE=2 SV=1;>sp|Q569Z6|TR150_MOUSE Thyroid hormone receptor-associated protein 3 OS=Mus musculus GN=Thrap3 PE=1 SV=1	4	8	8	8	6	6	6	7	7	7	6	6	6	7	7	7	6	6	6	7	7	7	15	15	15	80.11	709	709;951;135;43	4.85	7	23	3		2	6		21	1	4	0	By MS/MS	By MS/MS
O35343;A0A0B4J1E7;D3YTN1	O35343;A0A0B4J1E7	8;8;3	4;4;1	4;4;1	Importin subunit alpha-3	Kpna4	>sp|O35343|IMA3_MOUSE Importin subunit alpha-3 OS=Mus musculus GN=Kpna4 PE=1 SV=1;>tr|A0A0B4J1E7|A0A0B4J1E7_MOUSE Importin subunit alpha-3 OS=Mus musculus GN=Kpna4 PE=4 SV=1	3	8	4	4	6	7	7	8	7	7	3	3	3	4	3	3	3	3	3	4	3	3	25	14	14	57.922	521	521;623;111	8.94							1	12	6	12	0	By MS/MS	By MS/MS
O88587-2;O88587;D3Z227	O88587-2;O88587	8;8;3	8;8;3	8;8;3	Catechol O-methyltransferase	Comt	>sp|O88587-2|COMT_MOUSE Isoform Soluble of Catechol O-methyltransferase OS=Mus musculus GN=Comt;>sp|O88587|COMT_MOUSE Catechol O-methyltransferase OS=Mus musculus GN=Comt PE=1 SV=2	3	8	8	8	7	8	5	7	7	6	7	8	5	7	7	6	7	8	5	7	7	6	44.1	44.1	44.1	24.707	222	222;265;171	2.12	6	41	13								0	By MS/MS	By MS/MS
Q99JR8-2;Q99JR8;G3UXC0	Q99JR8-2;Q99JR8	8;8;3	8;8;3	7;7;3	SWI/SNF-related matrix-associated actin-dependent regulator of chromatin subfamily D member 2	Smarcd2	>sp|Q99JR8-2|SMRD2_MOUSE Isoform 2 of SWI/SNF-related matrix-associated actin-dependent regulator of chromatin subfamily D member 2 OS=Mus musculus GN=Smarcd2;>sp|Q99JR8|SMRD2_MOUSE SWI/SNF-related matrix-associated actin-dependent regulator of chromatin s	3	8	8	7	7	7	7	8	7	7	7	7	7	8	7	7	6	6	6	7	6	6	25	25	21.5	55.373	484	484;531;247	4.45	6	12	6	13		12	8	6	1		0	By MS/MS	By MS/MS
Q8VHQ9;A2AVR6;F6SS52;E0CYS0;E0CYA0;E0CXP8	Q8VHQ9;A2AVR6	8;8;2;2;2;2	8;8;2;2;2;2	8;8;2;2;2;2	Acyl-coenzyme A thioesterase 11	Acot11	>sp|Q8VHQ9|ACO11_MOUSE Acyl-coenzyme A thioesterase 11 OS=Mus musculus GN=Acot11 PE=2 SV=1;>tr|A2AVR6|A2AVR6_MOUSE Acyl-coenzyme A thioesterase 11 OS=Mus musculus GN=Acot11 PE=4 SV=1	6	8	8	8	6	7	6	5	6	4	6	7	6	5	6	4	6	7	6	5	6	4	16.2	16.2	16.2	67.354	594	594;614;76;89;92;107	5			6	10	12	17	1	1			0	By MS/MS	By MS/MS
D3Z3F7;O70475;D3YXP9;F6ZQT4	D3Z3F7;O70475	8;8;2;1	8;8;2;1	8;8;2;1	UDP-glucose 6-dehydrogenase	Ugdh	>tr|D3Z3F7|D3Z3F7_MOUSE UDP-glucose 6-dehydrogenase OS=Mus musculus GN=Ugdh PE=1 SV=1;>sp|O70475|UGDH_MOUSE UDP-glucose 6-dehydrogenase OS=Mus musculus GN=Ugdh PE=1 SV=1	4	8	8	8	7	7	8	6	6	8	7	7	8	6	6	8	7	7	8	6	6	8	22.3	22.3	22.3	47.41	426	426;493;156;60	6.87	3	1			6	7	7	14	2	6	0	By MS/MS	By MS/MS
Q8BN21-2;Q8BN21;Q8BN21-3	Q8BN21-2;Q8BN21	8;8;2	8;8;2	8;8;2	Serine/threonine-protein kinase VRK2	Vrk2	>sp|Q8BN21-2|VRK2_MOUSE Isoform 2 of Serine/threonine-protein kinase VRK2 OS=Mus musculus GN=Vrk2;>sp|Q8BN21|VRK2_MOUSE Serine/threonine-protein kinase VRK2 OS=Mus musculus GN=Vrk2 PE=1 SV=2	3	8	8	8	7	7	8	8	7	7	7	7	8	8	7	7	7	7	8	8	7	7	20.9	20.9	20.9	52.493	454	454;503;163	4.5		18	8	7	1				6	6	0	By MS/MS	By MS/MS
D3Z0S6;Q62189;D6RI83	D3Z0S6;Q62189	8;8;2	8;8;2	7;7;2	U1 small nuclear ribonucleoprotein A	Snrpa	>tr|D3Z0S6|D3Z0S6_MOUSE U1 small nuclear ribonucleoprotein A (Fragment) OS=Mus musculus GN=Snrpa PE=4 SV=1;>sp|Q62189|SNRPA_MOUSE U1 small nuclear ribonucleoprotein A OS=Mus musculus GN=Snrpa PE=2 SV=3	3	8	8	7	7	6	8	8	7	8	7	6	8	8	7	8	7	6	7	7	7	7	34.4	34.4	31.2	27.372	247	247;287;44	5.59		19	12	3			9	15	15	1	0	By MS/MS	By MS/MS
D3Z3S1;Q9WUQ2;F6XLZ3	D3Z3S1;Q9WUQ2	8;8;2	8;8;2	8;8;2	Prolactin regulatory element-binding protein	Preb	>tr|D3Z3S1|D3Z3S1_MOUSE Prolactin regulatory element binding, isoform CRA_b OS=Mus musculus GN=Preb PE=4 SV=1;>sp|Q9WUQ2|PREB_MOUSE Prolactin regulatory element-binding protein OS=Mus musculus GN=Preb PE=1 SV=1	3	8	8	8	7	8	8	8	7	8	7	8	8	8	7	8	7	8	8	8	7	8	31.1	31.1	31.1	37.965	350	350;417;95	5.5	9	1	8	18	4	6	6	12	12	2	0	By MS/MS	By MS/MS
Q6P069-2;Q6P069;F6T867	Q6P069-2;Q6P069	8;8;1	8;8;1	8;8;1	Sorcin	Sri	>sp|Q6P069-2|SORCN_MOUSE Isoform 2 of Sorcin OS=Mus musculus GN=Sri;>sp|Q6P069|SORCN_MOUSE Sorcin OS=Mus musculus GN=Sri PE=1 SV=1	3	8	8	8	7	8	8	8	8	8	7	8	8	8	8	8	7	8	8	8	8	8	49.7	49.7	49.7	20.296	183	183;198;85	5.17		24	6		12	2	24	13	1	1	0	By MS/MS	By MS/MS
P15307;A4QPD3	P15307;A4QPD3	8;8	8;8	8;8	Proto-oncogene c-Rel	Rel	>sp|P15307|REL_MOUSE Proto-oncogene c-Rel OS=Mus musculus GN=Rel PE=1 SV=2;>tr|A4QPD3|A4QPD3_MOUSE Proto-oncogene c-Rel OS=Mus musculus GN=Rel PE=2 SV=1	2	8	8	8	7	8	8	8	8	8	7	8	8	8	8	8	7	8	8	8	8	8	16.5	16.5	16.5	64.959	587	587;588	3.37	6	21	11	8	13	8					0	By MS/MS	By MS/MS
O88829-2;O88829	O88829-2;O88829	8;8	8;8	8;8	Lactosylceramide alpha-2,3-sialyltransferase	St3gal5	>sp|O88829-2|SIAT9_MOUSE Isoform 2 of Lactosylceramide alpha-2,3-sialyltransferase OS=Mus musculus GN=St3gal5;>sp|O88829|SIAT9_MOUSE Lactosylceramide alpha-2,3-sialyltransferase OS=Mus musculus GN=St3gal5 PE=2 SV=2	2	8	8	8	8	8	8	7	8	7	8	8	8	7	8	7	8	8	8	7	8	7	20.1	20.1	20.1	46.127	403	403;414	4.38		13	19	1	10	5		12			0	By MS/MS	By MS/MS
Q9CPS5;Q9CX56	Q9CPS5;Q9CX56	8;8	8;8	8;8	26S proteasome non-ATPase regulatory subunit 8	Psmd8	>tr|Q9CPS5|Q9CPS5_MOUSE 26S proteasome non-ATPase regulatory subunit 8 OS=Mus musculus GN=Psmd8 PE=2 SV=2;>sp|Q9CX56|PSMD8_MOUSE 26S proteasome non-ATPase regulatory subunit 8 OS=Mus musculus GN=Psmd8 PE=1 SV=2	2	8	8	8	8	8	8	8	8	8	8	8	8	8	8	8	8	8	8	8	8	8	27.7	27.7	27.7	32.768	289	289;353	4.5	18	27	14	6	6				19	12	0	By MS/MS	By MS/MS
Q9D0C4-2;Q9D0C4	Q9D0C4-2;Q9D0C4	8;8	8;8	8;8	tRNA (guanine(37)-N1)-methyltransferase	Trmt5	>sp|Q9D0C4-2|TRM5_MOUSE Isoform 2 of tRNA (guanine(37)-N1)-methyltransferase OS=Mus musculus GN=Trmt5;>sp|Q9D0C4|TRM5_MOUSE tRNA (guanine(37)-N1)-methyltransferase OS=Mus musculus GN=Trmt5 PE=2 SV=1	2	8	8	8	6	8	7	7	7	7	6	8	7	7	7	7	6	8	7	7	7	7	15	15	15	55.465	487	487;501	5.69	4	8	6	1			8	24			0	By MS/MS	By MS/MS
Q3V3Q7;E9Q7E9	Q3V3Q7;E9Q7E9	8;8	7;7	7;7	Phosphofurin acidic cluster sorting protein 2	Pacs2	>sp|Q3V3Q7|PACS2_MOUSE Phosphofurin acidic cluster sorting protein 2 OS=Mus musculus GN=Pacs2 PE=2 SV=2;>tr|E9Q7E9|E9Q7E9_MOUSE Phosphofurin acidic cluster sorting protein 2 OS=Mus musculus GN=Pacs2 PE=4 SV=1	2	8	7	7	7	8	8	8	7	7	6	7	7	7	6	6	6	7	7	7	6	6	12.8	11.7	11.7	94.931	862	862;892	5.74	6	6		8	1	6	6		3	11	0	By MS/MS	By MS/MS
P97393;E9PYT0	P97393;E9PYT0	8;8	8;8	8;8	Rho GTPase-activating protein 5	Arhgap5	>sp|P97393|RHG05_MOUSE Rho GTPase-activating protein 5 OS=Mus musculus GN=Arhgap5 PE=1 SV=2;>tr|E9PYT0|E9PYT0_MOUSE Rho GTPase-activating protein 5 OS=Mus musculus GN=Arhgap5 PE=1 SV=1	2	8	8	8	6	6	7	7	6	5	6	6	7	7	6	5	6	6	7	7	6	5	6.3	6.3	6.3	172.11	1501	1501;1503	4.91	4	4	7	7	6	5	6		7		0	By MS/MS	By MS/MS
P35283;A2CG35	P35283;A2CG35	8;8	8;8	8;8	Ras-related protein Rab-12	Rab12	>sp|P35283|RAB12_MOUSE Ras-related protein Rab-12 OS=Mus musculus GN=Rab12 PE=1 SV=3;>tr|A2CG35|A2CG35_MOUSE Ras-related protein Rab-12 OS=Mus musculus GN=Rab12 PE=1 SV=1	2	8	8	8	8	8	8	8	8	8	8	8	8	8	8	8	8	8	8	8	8	8	34.2	34.2	34.2	27.328	243	243;291	6.1		12		6	6	8	12		12	6	0	By MS/MS	By MS/MS
Q9R049-2;Q9R049	Q9R049-2;Q9R049	8;8	8;8	8;8	E3 ubiquitin-protein ligase AMFR	Amfr	>sp|Q9R049-2|AMFR_MOUSE Isoform 2 of E3 ubiquitin-protein ligase AMFR OS=Mus musculus GN=Amfr;>sp|Q9R049|AMFR_MOUSE E3 ubiquitin-protein ligase AMFR OS=Mus musculus GN=Amfr PE=1 SV=2	2	8	8	8	8	8	8	7	7	7	8	8	8	7	7	7	8	8	8	7	7	7	14.1	14.1	14.1	72.752	639	639;643	6.46	5	1	6		2	9		15	6	6	0	By MS/MS	By MS/MS
Q9JL16-2;Q9JL16	Q9JL16-2;Q9JL16	8;8	8;8	8;8	Interferon-stimulated gene 20 kDa protein	Isg20	>sp|Q9JL16-2|ISG20_MOUSE Isoform 2 of Interferon-stimulated gene 20 kDa protein OS=Mus musculus GN=Isg20;>sp|Q9JL16|ISG20_MOUSE Interferon-stimulated gene 20 kDa protein OS=Mus musculus GN=Isg20 PE=1 SV=1	2	8	8	8	6	8	6	7	6	6	6	8	6	7	6	6	6	8	6	7	6	6	40.9	40.9	40.9	20.583	181	181;300	3.45	17	11	12	23				11			0	By MS/MS	By MS/MS
P05132-2;P05132	P05132-2;P05132	8;8	3;3	3;3	cAMP-dependent protein kinase catalytic subunit alpha	Prkaca	>sp|P05132-2|KAPCA_MOUSE Isoform 2 of cAMP-dependent protein kinase catalytic subunit alpha OS=Mus musculus GN=Prkaca;>sp|P05132|KAPCA_MOUSE cAMP-dependent protein kinase catalytic subunit alpha OS=Mus musculus GN=Prkaca PE=1 SV=3	2	8	3	3	8	8	8	8	8	8	3	3	3	3	3	3	3	3	3	3	3	3	24.8	8.5	8.5	39.802	343	343;351	5.3	6	16							6	12	0	By MS/MS	By MS/MS
Q8K330;Q8K330-2	Q8K330;Q8K330-2	8;8	8;8	8;8	Protein phosphatase Slingshot homolog 3	Ssh3	>sp|Q8K330|SSH3_MOUSE Protein phosphatase Slingshot homolog 3 OS=Mus musculus GN=Ssh3 PE=1 SV=1;>sp|Q8K330-2|SSH3_MOUSE Isoform 2 of Protein phosphatase Slingshot homolog 3 OS=Mus musculus GN=Ssh3	2	8	8	8	8	6	8	8	8	8	8	6	8	8	8	8	8	6	8	8	8	8	13.9	13.9	13.9	72.227	649	649;653	4.56	9	5	7	15	5	5	5	11	1		0	By MS/MS	By MS/MS
P16330-2;P16330	P16330-2;P16330	8;8	8;8	8;8	2,3-cyclic-nucleotide 3-phosphodiesterase	Cnp	>sp|P16330-2|CN37_MOUSE Isoform CNPI of 2,3-cyclic-nucleotide 3-phosphodiesterase OS=Mus musculus GN=Cnp;>sp|P16330|CN37_MOUSE 2,3-cyclic-nucleotide 3-phosphodiesterase OS=Mus musculus GN=Cnp PE=1 SV=3	2	8	8	8	6	6	7	7	5	6	6	6	7	7	5	6	6	6	7	7	5	6	23.8	23.8	23.8	44.654	400	400;420	5.52	7	8			5	10	12	7		5	0	By MS/MS	By MS/MS
E9PW15;Q80U70	E9PW15;Q80U70	8;8	8;8	8;8	Polycomb protein Suz12	Suz12	>tr|E9PW15|E9PW15_MOUSE Polycomb protein Suz12 OS=Mus musculus GN=Suz12 PE=1 SV=1;>sp|Q80U70|SUZ12_MOUSE Polycomb protein Suz12 OS=Mus musculus GN=Suz12 PE=1 SV=2	2	8	8	8	7	7	8	7	8	7	7	7	8	7	8	7	7	7	8	7	8	7	17	17	17	80.292	718	718;741	6.86	6	8		6	6			1	31	11	0	By MS/MS	By MS/MS
Q8BY71;A2ATU9	Q8BY71;A2ATU9	8;8	8;8	8;8	Histone acetyltransferase type B catalytic subunit	Hat1	>sp|Q8BY71|HAT1_MOUSE Histone acetyltransferase type B catalytic subunit OS=Mus musculus GN=Hat1 PE=1 SV=1;>tr|A2ATU9|A2ATU9_MOUSE Histone acetyltransferase type B catalytic subunit OS=Mus musculus GN=Hat1 PE=1 SV=1	2	8	8	8	7	8	8	6	7	7	7	8	8	6	7	7	7	8	8	6	7	7	18.3	18.3	18.3	49.278	416	416;423	3.8	11	29			2				6	8	0	By MS/MS	By MS/MS
P70188-2;P70188	P70188-2;P70188	8;8	8;8	8;8	Kinesin-associated protein 3	Kifap3	>sp|P70188-2|KIFA3_MOUSE Isoform KAP3B of Kinesin-associated protein 3 OS=Mus musculus GN=Kifap3;>sp|P70188|KIFA3_MOUSE Kinesin-associated protein 3 OS=Mus musculus GN=Kifap3 PE=1 SV=1	2	8	8	8	7	6	7	7	7	7	7	6	7	7	7	7	7	6	7	7	7	7	13.6	13.6	13.6	89.015	772	772;793	5.85		7	6	4			6	12	6		0	By MS/MS	By MS/MS
E9QKX5;Q80TY5	E9QKX5;Q80TY5	8;8	8;8	8;8	Vacuolar protein sorting-associated protein 13B	Vps13b	>tr|E9QKX5|E9QKX5_MOUSE Vacuolar protein sorting-associated protein 13B OS=Mus musculus GN=Vps13b PE=4 SV=1;>sp|Q80TY5|VP13B_MOUSE Vacuolar protein sorting-associated protein 13B OS=Mus musculus GN=Vps13b PE=2 SV=2	2	8	8	8	7	7	6	7	6	7	7	7	6	7	6	7	7	7	6	7	6	7	2.8	2.8	2.8	444.01	3993	3993;4013	6.48				6	15	8	5	6	6	4	0	By MS/MS	By MS/MS
G5E823;Q99KK9	G5E823;Q99KK9	8;8	6;6	6;6	Probable histidine--tRNA ligase, mitochondrial	Hars2	>tr|G5E823|G5E823_MOUSE Histidyl-tRNA synthetase-like, isoform CRA_a OS=Mus musculus GN=Hars2 PE=4 SV=1;>sp|Q99KK9|SYHM_MOUSE Probable histidine--tRNA ligase, mitochondrial OS=Mus musculus GN=Hars2 PE=2 SV=1	2	8	6	6	6	6	7	6	8	6	5	5	5	5	6	4	5	5	5	5	6	4	21.5	17	17	48.277	424	424;505	4.27		6	1	17	10	7					0	By MS/MS	By MS/MS
P28656;E9PW66	P28656;E9PW66	8;8	8;8	8;8	Nucleosome assembly protein 1-like 1	Nap1l1	>sp|P28656|NP1L1_MOUSE Nucleosome assembly protein 1-like 1 OS=Mus musculus GN=Nap1l1 PE=1 SV=2;>tr|E9PW66|E9PW66_MOUSE Nucleosome assembly protein 1-like 1 OS=Mus musculus GN=Nap1l1 PE=1 SV=1	2	8	8	8	6	7	7	7	7	8	6	7	7	7	7	8	6	7	7	7	7	8	27.4	27.4	27.4	45.345	391	391;418	4.66	13	29	6	1	7	7	8	22	6	1	0	By MS/MS	By MS/MS
Q792F9;Q00651	Q792F9;Q00651	8;8	8;8	8;8	Integrin alpha-4	Itga4	>tr|Q792F9|Q792F9_MOUSE Alpha-4 integrin OS=Mus musculus GN=Itga4 PE=2 SV=1;>sp|Q00651|ITA4_MOUSE Integrin alpha-4 OS=Mus musculus GN=Itga4 PE=1 SV=1	2	8	8	8	7	6	8	7	8	8	7	6	8	7	8	8	7	6	8	7	8	8	10.9	10.9	10.9	115.08	1032	1032;1039	4.6	12		9	13				18	1		0	By MS/MS	By MS/MS
E9QKK1;Q6RT24	E9QKK1;Q6RT24	8;8	8;8	8;8	Centromere-associated protein E	Cenpe	>tr|E9QKK1|E9QKK1_MOUSE Kinesin-like protein OS=Mus musculus GN=Cenpe PE=3 SV=1;>sp|Q6RT24|CENPE_MOUSE Centromere-associated protein E OS=Mus musculus GN=Cenpe PE=1 SV=1	2	8	8	8	6	7	7	5	6	6	6	7	7	5	6	6	6	7	7	5	6	6	3.7	3.7	3.7	286.21	2471	2471;2474	5.3	6		7	2	6	8	7	1	7		0	By MS/MS	By MS/MS
Q91XU0-2;Q91XU0	Q91XU0-2;Q91XU0	8;8	8;8	8;8	ATPase WRNIP1	Wrnip1	>sp|Q91XU0-2|WRIP1_MOUSE Isoform 2 of ATPase WRNIP1 OS=Mus musculus GN=Wrnip1;>sp|Q91XU0|WRIP1_MOUSE ATPase WRNIP1 OS=Mus musculus GN=Wrnip1 PE=1 SV=2	2	8	8	8	4	4	4	6	4	5	4	4	4	6	4	5	4	4	4	6	4	5	18.5	18.5	18.5	61.405	568	568;660	5.03	7	1	2	3		5	5		6		0	By MS/MS	By MS/MS
Q9EPJ9;Q9EPJ9-2;Q3TGS9;V9GXM1;V9GWV1	Q9EPJ9;Q9EPJ9-2;Q3TGS9;V9GXM1;V9GWV1	8;7;7;7;6	8;7;7;7;6	8;7;7;7;6	ADP-ribosylation factor GTPase-activating protein 1	Arfgap1	>sp|Q9EPJ9|ARFG1_MOUSE ADP-ribosylation factor GTPase-activating protein 1 OS=Mus musculus GN=Arfgap1 PE=1 SV=2;>sp|Q9EPJ9-2|ARFG1_MOUSE Isoform 2 of ADP-ribosylation factor GTPase-activating protein 1 OS=Mus musculus GN=Arfgap1;>tr|Q3TGS9|Q3TGS9_MOUSE ADP	5	8	8	8	8	8	8	8	8	8	8	8	8	8	8	8	8	8	8	8	8	8	25.8	25.8	25.8	45.288	414	414;392;394;424;402	4.31	6	13	7	25	10			1	12		0	By MS/MS	By MS/MS
Q4VAA2;A0A087WNP6;Q4VAA2-2;A0A087WS49;F8WGL9	Q4VAA2;A0A087WNP6;Q4VAA2-2;A0A087WS49	8;7;7;4;3	8;7;7;4;3	5;4;4;2;1	Protein CDV3	Cdv3	>sp|Q4VAA2|CDV3_MOUSE Protein CDV3 OS=Mus musculus GN=Cdv3 PE=1 SV=2;>tr|A0A087WNP6|A0A087WNP6_MOUSE Protein CDV3 OS=Mus musculus GN=Cdv3 PE=1 SV=1;>sp|Q4VAA2-2|CDV3_MOUSE Isoform 2 of Protein CDV3 OS=Mus musculus GN=Cdv3;>tr|A0A087WS49|A0A087WS49_MOUSE Pr	5	8	8	5	6	8	8	8	8	8	6	8	8	8	8	8	4	5	5	5	5	5	41.3	41.3	29.9	29.729	281	281;235;236;154;109	3.13	22	33	28	11	9	4	4	2	3	1	0	By MS/MS	By MS/MS
Q99104;D3YZ62;D3Z4J3;F6TDE5;F6Z2S4;B8JK05	Q99104;D3YZ62;D3Z4J3	8;7;7;2;1;1	8;7;7;2;1;1	8;7;7;2;1;1	Unconventional myosin-Va	Myo5a	>sp|Q99104|MYO5A_MOUSE Unconventional myosin-Va OS=Mus musculus GN=Myo5a PE=1 SV=2;>tr|D3YZ62|D3YZ62_MOUSE Unconventional myosin-Va OS=Mus musculus GN=Myo5a PE=1 SV=1;>tr|D3Z4J3|D3Z4J3_MOUSE Unconventional myosin-Va OS=Mus musculus GN=Myo5a PE=1 SV=1	6	8	8	8	4	6	8	8	5	6	4	6	8	8	5	6	4	6	8	8	5	6	5.3	5.3	5.3	215.54	1853	1853;1828;1855;585;217;228	4.38	10		1	14	8	1	13				0	By MS/MS	By MS/MS
P30285;E9Q9E4;E9PZX7;D3YWB0;D6RHS5	P30285;E9Q9E4;E9PZX7	8;7;7;2;1	7;6;6;2;1	7;6;6;2;1	Cyclin-dependent kinase 4	Cdk4	>sp|P30285|CDK4_MOUSE Cyclin-dependent kinase 4 OS=Mus musculus GN=Cdk4 PE=1 SV=1;>tr|E9Q9E4|E9Q9E4_MOUSE Cyclin-dependent kinase 4 (Fragment) OS=Mus musculus GN=Cdk4 PE=4 SV=1;>tr|E9PZX7|E9PZX7_MOUSE Cyclin-dependent kinase 4 (Fragment) OS=Mus musculus GN	5	8	7	7	8	8	8	7	6	7	7	7	7	6	5	6	7	7	7	6	5	6	35.3	32.7	32.7	33.75	303	303;253;271;158;74	5.19		19	8		6			11		10	0	By MS/MS	By MS/MS
Q920Q8;Q920Q8-4;Q920Q8-3;Q920Q8-2;A0A087WQT3	Q920Q8;Q920Q8-4;Q920Q8-3	8;7;7;2;1	8;7;7;2;1	8;7;7;2;1	Influenza virus NS1A-binding protein homolog	Ivns1abp	>sp|Q920Q8|NS1BP_MOUSE Influenza virus NS1A-binding protein homolog OS=Mus musculus GN=Ivns1abp PE=1 SV=2;>sp|Q920Q8-4|NS1BP_MOUSE Isoform 4 of Influenza virus NS1A-binding protein homolog OS=Mus musculus GN=Ivns1abp;>sp|Q920Q8-3|NS1BP_MOUSE Isoform 3 of I	5	8	8	8	5	6	8	5	5	6	5	6	8	5	5	6	5	6	8	5	5	6	15.3	15.3	15.3	71.58	642	642;600;602;221;77	4.8		2	8	15	7	1	9	3			0	By MS/MS	By MS/MS
Q5SS80;Q5SS80-2;B0QZT2;Q5SS84	Q5SS80;Q5SS80-2;B0QZT2	8;7;7;1	8;7;7;1	8;7;7;1	Dehydrogenase/reductase SDR family member 13	Dhrs13	>sp|Q5SS80|DHR13_MOUSE Dehydrogenase/reductase SDR family member 13 OS=Mus musculus GN=Dhrs13 PE=2 SV=1;>sp|Q5SS80-2|DHR13_MOUSE Isoform 2 of Dehydrogenase/reductase SDR family member 13 OS=Mus musculus GN=Dhrs13;>tr|B0QZT2|B0QZT2_MOUSE Dehydrogenase/reduc	4	8	8	8	8	8	8	8	7	8	8	8	8	8	7	8	8	8	8	8	7	8	27.4	27.4	27.4	40.744	376	376;285;326;116	5.1	10	10	6		9	19	3		6	8	0	By MS/MS	By MS/MS
Q8VDQ1;Q3TXN1;Q8VDQ1-2;D6RGL6	Q8VDQ1;Q3TXN1;Q8VDQ1-2	8;7;7;1	8;7;7;1	8;7;7;1	Prostaglandin reductase 2	Ptgr2	>sp|Q8VDQ1|PTGR2_MOUSE Prostaglandin reductase 2 OS=Mus musculus GN=Ptgr2 PE=1 SV=2;>tr|Q3TXN1|Q3TXN1_MOUSE Prostaglandin reductase 2 OS=Mus musculus GN=Ptgr2 PE=2 SV=1;>sp|Q8VDQ1-2|PTGR2_MOUSE Isoform 2 of Prostaglandin reductase 2 OS=Mus musculus GN=Ptgr	4	8	8	8	5	7	6	8	8	8	5	7	6	8	8	8	5	7	6	8	8	8	32.5	32.5	32.5	38.015	351	351;315;316;56	5.36	6	16				6	2	17		6	0	By MS/MS	By MS/MS
Q9R062;V9GX26;K3W4S6	Q9R062;V9GX26;K3W4S6	8;7;7	8;7;7	8;7;7	Glycogenin-1	Gyg1;Gyg	>sp|Q9R062|GLYG_MOUSE Glycogenin-1 OS=Mus musculus GN=Gyg1 PE=1 SV=3;>tr|V9GX26|V9GX26_MOUSE Glycogenin-1 (Fragment) OS=Mus musculus GN=Gyg PE=4 SV=1;>tr|K3W4S6|K3W4S6_MOUSE Glycogenin-1 OS=Mus musculus GN=Gyg PE=4 SV=1	3	8	8	8	8	8	8	7	8	8	8	8	8	7	8	8	8	8	8	7	8	8	29.7	29.7	29.7	37.402	333	333;372;377	5.33	6	6	1	13	40	12	9	1	8	5	0	By MS/MS	By MS/MS
Q8BKP1;F6VQ81;Q3TUJ9	Q8BKP1;F6VQ81;Q3TUJ9	8;7;7	1;1;1	1;1;1		Tpd52l2	>tr|Q8BKP1|Q8BKP1_MOUSE Tumor protein D52-like 2, isoform CRA_d OS=Mus musculus GN=Tpd52l2 PE=2 SV=1;>tr|F6VQ81|F6VQ81_MOUSE Tumor protein D54 (Fragment) OS=Mus musculus GN=Tpd52l2 PE=4 SV=1;>tr|Q3TUJ9|Q3TUJ9_MOUSE Tumor protein D52-like 2, isoform CRA_a O	3	8	1	1	8	8	7	8	7	7	1	1	1	1	1	1	1	1	1	1	1	1	56	6	6	21.706	200	200;161;186	2		6									1	By MS/MS	By matching
Q9DBN5;Q9DBN5-2;Q9DBN5-3;Q8BK80	Q9DBN5;Q9DBN5-2;Q9DBN5-3	8;7;6;3	8;7;6;3	8;7;6;3	Lon protease homolog 2, peroxisomal	Lonp2	>sp|Q9DBN5|LONP2_MOUSE Lon protease homolog 2, peroxisomal OS=Mus musculus GN=Lonp2 PE=2 SV=1;>sp|Q9DBN5-2|LONP2_MOUSE Isoform 2 of Lon protease homolog 2, peroxisomal OS=Mus musculus GN=Lonp2;>sp|Q9DBN5-3|LONP2_MOUSE Isoform 3 of Lon protease homolog 2, p	4	8	8	8	8	7	7	8	7	8	8	7	7	8	7	8	8	7	7	8	7	8	12.8	12.8	12.8	94.525	852	852;659;710;432	6.96		6	1	5		1	10	12	18		0	By MS/MS	By MS/MS
O88839;O88839-2;O88839-3;O88839-4	O88839;O88839-2;O88839-3	8;7;6;3	8;7;6;3	8;7;6;3	Disintegrin and metalloproteinase domain-containing protein 15	Adam15	>sp|O88839|ADA15_MOUSE Disintegrin and metalloproteinase domain-containing protein 15 OS=Mus musculus GN=Adam15 PE=1 SV=2;>sp|O88839-2|ADA15_MOUSE Isoform 2 of Disintegrin and metalloproteinase domain-containing protein 15 OS=Mus musculus GN=Adam15;>sp|O88	4	8	8	8	5	8	7	6	7	8	5	8	7	6	7	8	5	8	7	6	7	8	17.6	17.6	17.6	92.663	864	864;839;815;448	5.46	6		11	6	6	3	10		6	6	0	By MS/MS	By MS/MS
P48774;E9PVM7;E9PV63;E9Q5L9;E9Q024	P48774;E9PVM7;E9PV63	8;7;6;2;2	7;6;5;2;2	6;5;5;1;1	Glutathione S-transferase Mu 5	Gstm5	>sp|P48774|GSTM5_MOUSE Glutathione S-transferase Mu 5 OS=Mus musculus GN=Gstm5 PE=1 SV=1;>tr|E9PVM7|E9PVM7_MOUSE Glutathione S-transferase Mu 5 (Fragment) OS=Mus musculus GN=Gstm5 PE=3 SV=1;>tr|E9PV63|E9PV63_MOUSE Glutathione S-transferase Mu 5 OS=Mus musc	5	8	7	6	8	6	6	6	6	7	7	5	5	5	5	6	6	5	5	5	5	5	37.1	33	29.9	26.635	224	224;215;158;69;73	5.66		1	3	2	16	26	2	6			0	By MS/MS	By MS/MS
Q9EST3-2;Q9EST3;A8Y5K6;Q5NBZ7;Q5NBZ4	Q9EST3-2;Q9EST3;A8Y5K6	8;7;6;1;1	8;7;6;1;1	8;7;6;1;1	Eukaryotic translation initiation factor 4E transporter	Eif4enif1	>sp|Q9EST3-2|4ET_MOUSE Isoform 2 of Eukaryotic translation initiation factor 4E transporter OS=Mus musculus GN=Eif4enif1;>sp|Q9EST3|4ET_MOUSE Eukaryotic translation initiation factor 4E transporter OS=Mus musculus GN=Eif4enif1 PE=1 SV=2;>tr|A8Y5K6|A8Y5K6_M	5	8	8	8	6	6	7	8	6	6	6	6	7	8	6	6	6	6	7	8	6	6	13.3	13.3	13.3	105.39	959	959;983;808;194;239	6.29	2			13		2	12		12		0	By MS/MS	By MS/MS
Q6PCN7;G3UVU1;E9PVX5	Q6PCN7;G3UVU1;E9PVX5	8;7;6	8;7;6	8;7;6	Helicase-like transcription factor	Hltf	>sp|Q6PCN7|HLTF_MOUSE Helicase-like transcription factor OS=Mus musculus GN=Hltf PE=1 SV=1;>tr|G3UVU1|G3UVU1_MOUSE Helicase-like transcription factor OS=Mus musculus GN=Hltf PE=4 SV=1;>tr|E9PVX5|E9PVX5_MOUSE Helicase-like transcription factor OS=Mus muscul	3	8	8	8	6	7	8	8	7	6	6	7	8	8	7	6	6	7	8	8	7	6	11.9	11.9	11.9	113.32	1003	1003;628;566	4.91	1	8	6	18	7	1	10	1	1	5	0	By MS/MS	By MS/MS
Q8BMQ2;E9Q2B0;Q8BMQ2-2;Q8BMQ2-3	Q8BMQ2;E9Q2B0;Q8BMQ2-2	8;7;5;3	8;7;5;3	8;7;5;3	General transcription factor 3C polypeptide 4	Gtf3c4	>sp|Q8BMQ2|TF3C4_MOUSE General transcription factor 3C polypeptide 4 OS=Mus musculus GN=Gtf3c4 PE=2 SV=2;>tr|E9Q2B0|E9Q2B0_MOUSE General transcription factor 3C polypeptide 4 OS=Mus musculus GN=Gtf3c4 PE=4 SV=1;>sp|Q8BMQ2-2|TF3C4_MOUSE Isoform 2 of General	4	8	8	8	8	7	8	8	8	7	8	7	8	8	8	7	8	7	8	8	8	7	12	12	12	91.612	817	817;676;494;269	5.74	11			8	6	17	20		6	5	0	By MS/MS	By MS/MS
E9PWW6;E9Q8M5;E9Q0D3;F6X2N3;D6RI42;D3YZY2	E9PWW6;E9Q8M5;E9Q0D3	8;7;5;2;2;1	8;7;5;2;2;1	7;7;5;2;2;1		Zc3h7a	>tr|E9PWW6|E9PWW6_MOUSE Protein Zc3h7a OS=Mus musculus GN=Zc3h7a PE=4 SV=1;>tr|E9Q8M5|E9Q8M5_MOUSE Protein Zc3h7a (Fragment) OS=Mus musculus GN=Zc3h7a PE=4 SV=1;>tr|E9Q0D3|E9Q0D3_MOUSE Protein Zc3h7a (Fragment) OS=Mus musculus GN=Zc3h7a PE=4 SV=1	6	8	8	7	8	7	7	6	8	7	8	7	7	6	8	7	7	6	6	5	7	6	10	10	8.4	110.8	970	970;762;583;174;390;206	3.89	22		1	3	2		12	6			0	By MS/MS	By MS/MS
Q9JL62;D3Z1H9;D3Z1H8	Q9JL62;D3Z1H9;D3Z1H8	8;7;5	8;7;5	8;7;5	Glycolipid transfer protein	Gltp	>sp|Q9JL62|GLTP_MOUSE Glycolipid transfer protein OS=Mus musculus GN=Gltp PE=2 SV=3;>tr|D3Z1H9|D3Z1H9_MOUSE Glycolipid transfer protein OS=Mus musculus GN=Gltp PE=4 SV=1;>tr|D3Z1H8|D3Z1H8_MOUSE Glycolipid transfer protein OS=Mus musculus GN=Gltp PE=4 SV=1	3	8	8	8	7	8	7	8	7	8	7	8	7	8	7	8	7	8	7	8	7	8	40.7	40.7	40.7	23.689	209	209;190;179	5.28	8	13	1	1	1	12	5	13		6	0	By MS/MS	By MS/MS
Q923D2;E9PZC3;E9PZC4	Q923D2;E9PZC3;E9PZC4	8;7;5	8;7;5	8;7;5	Flavin reductase (NADPH)	Blvrb	>sp|Q923D2|BLVRB_MOUSE Flavin reductase (NADPH) OS=Mus musculus GN=Blvrb PE=2 SV=3;>tr|E9PZC3|E9PZC3_MOUSE Flavin reductase (NADPH) OS=Mus musculus GN=Blvrb PE=4 SV=1;>tr|E9PZC4|E9PZC4_MOUSE Flavin reductase (NADPH) OS=Mus musculus GN=Blvrb PE=4 SV=1	3	8	8	8	7	6	7	7	7	8	7	6	7	7	7	8	7	6	7	7	7	8	55.8	55.8	55.8	22.197	206	206;247;120	5.23	12	18	7	4	27	4		7	6	19	0	By MS/MS	By MS/MS
Q9R1Q9;Q3TKX1;B7FAU3;B7FAU7;F6X9J0;F6ZE56	Q9R1Q9;Q3TKX1;B7FAU3;B7FAU7	8;7;4;4;2;1	8;7;4;4;2;1	8;7;4;4;2;1	V-type proton ATPase subunit S1	Atp6ap1	>sp|Q9R1Q9|VAS1_MOUSE V-type proton ATPase subunit S1 OS=Mus musculus GN=Atp6ap1 PE=1 SV=1;>tr|Q3TKX1|Q3TKX1_MOUSE ATPase, H+ transporting, lysosomal accessory protein OS=Mus musculus GN=Atp6ap1 PE=2 SV=1;>tr|B7FAU3|B7FAU3_MOUSE ATPase, H+ transporting, ly	6	8	8	8	6	8	8	8	7	7	6	8	8	8	7	7	6	8	8	8	7	7	21.2	21.2	21.2	51.007	463	463;415;224;272;101;68	5.22			7	17	9	22	12				0	By MS/MS	By MS/MS
O08917;G3UYU4;G3UZZ5;G3UWW8;G3XA73	O08917;G3UYU4;G3UZZ5;G3UWW8	8;7;4;4;2	8;7;4;4;2	8;7;4;4;2	Flotillin-1	Flot1	>sp|O08917|FLOT1_MOUSE Flotillin-1 OS=Mus musculus GN=Flot1 PE=1 SV=1;>tr|G3UYU4|G3UYU4_MOUSE Flotillin-1 OS=Mus musculus GN=Flot1 PE=4 SV=1;>tr|G3UZZ5|G3UZZ5_MOUSE Flotillin-1 (Fragment) OS=Mus musculus GN=Flot1 PE=4 SV=1;>tr|G3UWW8|G3UWW8_MOUSE Flotillin	5	8	8	8	7	8	8	8	8	8	7	8	8	8	8	8	7	8	8	8	8	8	25.5	25.5	25.5	47.513	428	428;380;192;196;40	6.61		6	12	4	6	6	12	13	13	12	0	By MS/MS	By MS/MS
P31750;D3Z783;D3YXX3;D3YYP9;D3Z490	P31750;D3Z783;D3YXX3	8;7;4;3;1	8;7;4;3;1	6;6;3;2;0	RAC-alpha serine/threonine-protein kinase	Akt1	>sp|P31750|AKT1_MOUSE RAC-alpha serine/threonine-protein kinase OS=Mus musculus GN=Akt1 PE=1 SV=2;>tr|D3Z783|D3Z783_MOUSE RAC-alpha serine/threonine-protein kinase OS=Mus musculus GN=Akt1 PE=1 SV=2;>tr|D3YXX3|D3YXX3_MOUSE RAC-alpha serine/threonine-protein	5	8	8	6	7	7	8	8	7	8	7	7	8	8	7	8	5	6	6	6	5	6	23.3	23.3	16.9	55.707	480	480;437;202;134;98	4.56	12	12	1	5	10	1	10	6	6		0	By MS/MS	By MS/MS
Q7TQ95;A2ASL8;A2ASM0	Q7TQ95;A2ASL8;A2ASM0	8;7;4	8;7;4	6;5;2	Protein lunapark	Lnp	>sp|Q7TQ95|LNP_MOUSE Protein lunapark OS=Mus musculus GN=Lnp PE=1 SV=1;>tr|A2ASL8|A2ASL8_MOUSE Limb and neural patterns, isoform CRA_c OS=Mus musculus GN=Lnp PE=4 SV=1;>tr|A2ASM0|A2ASM0_MOUSE Protein lunapark (Fragment) OS=Mus musculus GN=Lnp PE=4 SV=4	3	8	8	6	7	7	8	7	8	8	7	7	8	7	8	8	6	5	6	6	6	6	27.3	27.3	21.9	47.499	425	425;376;254	3.84	18	5	12	3			5	8	4		0	By MS/MS	By MS/MS
O70251;A0A087WS46;G3UX43;M0QWK5;M0QWH8;G3UZ47	O70251;A0A087WS46	8;7;3;2;2;2	7;6;3;2;2;2	7;6;3;2;2;2	Elongation factor 1-beta	Eef1b	>sp|O70251|EF1B_MOUSE Elongation factor 1-beta OS=Mus musculus GN=Eef1b PE=1 SV=5;>tr|A0A087WS46|A0A087WS46_MOUSE Elongation factor 1-beta OS=Mus musculus GN=Eef1b2 PE=1 SV=1	6	8	7	7	7	6	6	7	8	6	6	5	5	6	7	5	6	5	5	6	7	5	49.8	44.4	44.4	24.693	225	225;184;68;43;48;94	3.97	1	34	40	10	5	5	6	5		9	0	By MS/MS	By MS/MS
P98197;E9Q3G7;D6RII8;F6Z4J2	P98197;E9Q3G7	8;7;3;2	8;7;3;2	7;6;3;1	Probable phospholipid-transporting ATPase IH	Atp11a	>sp|P98197|AT11A_MOUSE Probable phospholipid-transporting ATPase IH OS=Mus musculus GN=Atp11a PE=2 SV=1;>tr|E9Q3G7|E9Q3G7_MOUSE Phospholipid-translocating ATPase OS=Mus musculus GN=Atp11a PE=4 SV=1	4	8	8	7	7	7	8	8	8	6	7	7	8	8	8	6	6	6	7	7	7	5	8.3	8.3	7.7	135.5	1187	1187;1142;291;590	5.36	6		4	6	6	13		6	6		0	By MS/MS	By MS/MS
P35278;Q8C266;A2A5F5;A2A5F6	P35278;Q8C266	8;7;3;1	5;4;1;0	5;4;1;0	Ras-related protein Rab-5C	Rab5c	>sp|P35278|RAB5C_MOUSE Ras-related protein Rab-5C OS=Mus musculus GN=Rab5c PE=1 SV=2;>tr|Q8C266|Q8C266_MOUSE Ras-related protein Rab-5C OS=Mus musculus GN=Rab5c PE=2 SV=1	4	8	5	5	8	8	8	7	7	8	5	5	5	4	4	5	5	5	5	4	4	5	57.4	42.6	42.6	23.412	216	216;234;83;34	6.1	5	14	12	5	2	1	23	39	5	6	0	By MS/MS	By MS/MS
P26450;Q80UI5;A0A087WQM2;Q64143	P26450;Q80UI5	8;7;2;1	7;6;2;1	7;6;2;1	Phosphatidylinositol 3-kinase regulatory subunit alpha	Pik3r1	>sp|P26450|P85A_MOUSE Phosphatidylinositol 3-kinase regulatory subunit alpha OS=Mus musculus GN=Pik3r1 PE=1 SV=2;>tr|Q80UI5|Q80UI5_MOUSE Phosphatidylinositol 3-kinase regulatory subunit alpha OS=Mus musculus GN=Pik3r1 PE=2 SV=1	4	8	7	7	6	7	7	7	7	7	5	6	6	6	6	6	5	6	6	6	6	6	13.3	11.3	11.3	83.516	724	724;454;174;461	4.84	8		6		11		5		7		0	By MS/MS	By MS/MS
G5E884;O88643;S4R2K7	G5E884;O88643	8;7;2	5;4;1	4;3;1	Serine/threonine-protein kinase PAK 1	Pak1	>tr|G5E884|G5E884_MOUSE Non-specific serine/threonine protein kinase OS=Mus musculus GN=Pak1 PE=4 SV=1;>sp|O88643|PAK1_MOUSE Serine/threonine-protein kinase PAK 1 OS=Mus musculus GN=Pak1 PE=1 SV=1	3	8	5	4	8	8	8	7	7	8	5	5	5	4	4	5	4	4	4	4	3	4	21	12.9	11.2	60.607	544	544;545;178	5.33		5	6		10	1	6			5	0	By MS/MS	By MS/MS
D3YVW2;Q8BXA1;F6RUD1	D3YVW2;Q8BXA1	8;7;1	8;7;1	8;7;1	Golgi integral membrane protein 4	Golim4	>tr|D3YVW2|D3YVW2_MOUSE Golgi integral membrane protein 4 OS=Mus musculus GN=Golim4 PE=1 SV=1;>sp|Q8BXA1|GOLI4_MOUSE Golgi integral membrane protein 4 OS=Mus musculus GN=Golim4 PE=1 SV=1	3	8	8	8	7	8	7	7	7	7	7	8	7	7	7	7	7	8	7	7	7	7	13.5	13.5	13.5	79.904	683	683;655;144	3.54	16	12	6		12	10	2	3			0	By MS/MS	By MS/MS
Q9JK23;D3Z795;D6RG59	Q9JK23;D3Z795	8;7;1	8;7;1	8;7;1	Proteasome assembly chaperone 1	Psmg1	>sp|Q9JK23|PSMG1_MOUSE Proteasome assembly chaperone 1 OS=Mus musculus GN=Psmg1 PE=2 SV=1;>tr|D3Z795|D3Z795_MOUSE Proteasome assembly chaperone 1 OS=Mus musculus GN=Psmg1 PE=4 SV=1	3	8	8	8	7	7	7	7	7	7	7	7	7	7	7	7	7	7	7	7	7	7	27.3	27.3	27.3	33.104	289	289;268;64	6.15		7		12	11	6		17	13		0	By MS/MS	By MS/MS
CON__Q3MHN5;CON__ENSEMBL:ENSBTAP00000018229	CON__Q3MHN5;CON__ENSEMBL:ENSBTAP00000018229	8;7	8;7	8;7			>Q3MHN5 SWISS-PROT:Q3MHN5 (Bos taurus) Vitamin D-binding protein precursor;>ENSEMBL:ENSBTAP00000018229 (Bos taurus) 54 kDa protein	2	8	8	8	5	6	8	8	7	5	5	6	8	8	7	5	5	6	8	8	7	5	24.9	24.9	24.9	53.341	474	474;475	4.76	18				5	15	3	3		6	0	By MS/MS	By MS/MS
G3X934;Q3TWF6	G3X934;Q3TWF6	8;7	8;7	8;7	WD repeat-containing protein 70	Wdr70	>tr|G3X934|G3X934_MOUSE MCG115964 OS=Mus musculus GN=Wdr70 PE=4 SV=1;>sp|Q3TWF6|WDR70_MOUSE WD repeat-containing protein 70 OS=Mus musculus GN=Wdr70 PE=1 SV=1	2	8	8	8	5	6	6	8	6	6	5	6	6	8	6	6	5	6	6	8	6	6	14.8	14.8	14.8	73.06	657	657;657	4.26	11	10		4	4	1	9	8			0	By MS/MS	By MS/MS
Q9DCZ1;F6VY18	Q9DCZ1;F6VY18	8;7	8;7	8;7	GMP reductase 1	Gmpr	>sp|Q9DCZ1|GMPR1_MOUSE GMP reductase 1 OS=Mus musculus GN=Gmpr PE=2 SV=1;>tr|F6VY18|F6VY18_MOUSE GMP reductase 1 (Fragment) OS=Mus musculus GN=Gmpr PE=4 SV=1	2	8	8	8	8	8	8	8	8	8	8	8	8	8	8	8	8	8	8	8	8	8	34.2	34.2	34.2	37.482	345	345;290	2.56	19	18	14	13	6						0	By MS/MS	By MS/MS
Q32NY4;Q32NY4-2	Q32NY4;Q32NY4-2	8;7	7;6	6;5	Metal transporter CNNM3	Cnnm3	>sp|Q32NY4|CNNM3_MOUSE Metal transporter CNNM3 OS=Mus musculus GN=Cnnm3 PE=1 SV=2;>sp|Q32NY4-2|CNNM3_MOUSE Isoform 2 of Metal transporter CNNM3 OS=Mus musculus GN=Cnnm3	2	8	7	6	7	8	7	7	7	7	6	7	6	6	7	6	5	6	5	5	6	5	12.9	11.8	9.8	76.278	713	713;708	6.16	8				1	18		6	12		0	By MS/MS	By MS/MS
Q8BP00;Q8BP00-2	Q8BP00;Q8BP00-2	8;7	8;7	8;7	IQ calmodulin-binding motif-containing protein 1	Iqcb1	>sp|Q8BP00|IQCB1_MOUSE IQ calmodulin-binding motif-containing protein 1 OS=Mus musculus GN=Iqcb1 PE=1 SV=2;>sp|Q8BP00-2|IQCB1_MOUSE Isoform 2 of IQ calmodulin-binding motif-containing protein 1 OS=Mus musculus GN=Iqcb1	2	8	8	8	7	7	7	7	8	8	7	7	7	7	8	8	7	7	7	7	8	8	16.4	16.4	16.4	68.733	598	598;597	5.15		11	8	1	7	15	8	8	1		0	By MS/MS	By MS/MS
Q6QI06;Q6QI06-2	Q6QI06;Q6QI06-2	8;7	8;7	8;7	Rapamycin-insensitive companion of mTOR	Rictor	>sp|Q6QI06|RICTR_MOUSE Rapamycin-insensitive companion of mTOR OS=Mus musculus GN=Rictor PE=1 SV=2;>sp|Q6QI06-2|RICTR_MOUSE Isoform 2 of Rapamycin-insensitive companion of mTOR OS=Mus musculus GN=Rictor	2	8	8	8	6	7	8	8	7	7	6	7	8	8	7	7	6	7	8	8	7	7	5.6	5.6	5.6	191.57	1708	1708;1556	5.89		3	6	6	5	15			6	6	0	By MS/MS	By MS/MS
Q8CIV8;E0CZ81	Q8CIV8;E0CZ81	8;7	8;7	8;7	Tubulin-specific chaperone E	Tbce	>sp|Q8CIV8|TBCE_MOUSE Tubulin-specific chaperone E OS=Mus musculus GN=Tbce PE=1 SV=1;>tr|E0CZ81|E0CZ81_MOUSE Tubulin-specific chaperone E OS=Mus musculus GN=Tbce PE=4 SV=1	2	8	8	8	7	7	7	7	6	8	7	7	7	7	6	8	7	7	7	7	6	8	19.5	19.5	19.5	59.085	524	524;428	5.18			12	20	7		6	3	2	5	0	By MS/MS	By MS/MS
Q8VEH3;F6QKK2	Q8VEH3;F6QKK2	8;7	8;7	3;2	ADP-ribosylation factor-like protein 8A	Arl8a	>sp|Q8VEH3|ARL8A_MOUSE ADP-ribosylation factor-like protein 8A OS=Mus musculus GN=Arl8a PE=2 SV=1;>tr|F6QKK2|F6QKK2_MOUSE ADP-ribosylation factor-like protein 8A (Fragment) OS=Mus musculus GN=Arl8a PE=4 SV=1	2	8	8	3	8	8	8	8	8	8	8	8	8	8	8	8	3	3	3	3	3	3	48.9	48.9	17.2	21.39	186	186;165	5.18		28	1	12	12	6		20	12		0	By MS/MS	By MS/MS
G5E8A7;Q80XS6	G5E8A7;Q80XS6	8;7	8;7	8;7	Protein Smaug homolog 2	Samd4b	>tr|G5E8A7|G5E8A7_MOUSE Serine/threonine-protein kinase PAK 4 OS=Mus musculus GN=Samd4b PE=4 SV=1;>sp|Q80XS6|SMAG2_MOUSE Protein Smaug homolog 2 OS=Mus musculus GN=Samd4b PE=2 SV=1	2	8	8	8	7	8	8	8	8	8	7	8	8	8	8	8	7	8	8	8	8	8	15.9	15.9	15.9	74.993	687	687;687	6.19	6	3	5	8			18	14	12	1	0	By MS/MS	By MS/MS
F8VQF9;Q3TLI0	F8VQF9;Q3TLI0	8;7	8;7	8;7	Trafficking protein particle complex subunit 10	Trappc10	>tr|F8VQF9|F8VQF9_MOUSE Trafficking protein particle complex subunit 10 OS=Mus musculus GN=Trappc10 PE=1 SV=1;>sp|Q3TLI0|TPC10_MOUSE Trafficking protein particle complex subunit 10 OS=Mus musculus GN=Trappc10 PE=1 SV=2	2	8	8	8	5	6	7	6	7	7	5	6	7	6	7	7	5	6	7	6	7	7	9.1	9.1	9.1	141.49	1258	1258;1259	5.18	6	6	3			5	12	6	2		0	By MS/MS	By MS/MS
Q9CQC8;Q9CQC8-2	Q9CQC8;Q9CQC8-2	8;7	8;7	8;7	Maspardin	Spg21	>sp|Q9CQC8|SPG21_MOUSE Maspardin OS=Mus musculus GN=Spg21 PE=1 SV=1;>sp|Q9CQC8-2|SPG21_MOUSE Isoform 2 of Maspardin OS=Mus musculus GN=Spg21	2	8	8	8	6	8	6	7	8	8	6	8	6	7	8	8	6	8	6	7	8	8	33.4	33.4	33.4	34.952	308	308;291	4.71	7	17	14	6	8	7			6	12	0	By MS/MS	By MS/MS
P33611;Q8C2T6	P33611;Q8C2T6	8;7	8;7	8;7	DNA polymerase alpha subunit B	Pola2	>sp|P33611|DPOA2_MOUSE DNA polymerase alpha subunit B OS=Mus musculus GN=Pola2 PE=1 SV=2;>tr|Q8C2T6|Q8C2T6_MOUSE DNA polymerase alpha subunit B OS=Mus musculus GN=Pola2 PE=2 SV=1	2	8	8	8	7	7	7	7	7	8	7	7	7	7	7	8	7	7	7	7	7	8	19.3	19.3	19.3	66.213	600	600;566	6.13	6	1	7	6	6	8	6	12	16	1	0	By MS/MS	By MS/MS
Q8BGQ1;Q8BGQ1-2	Q8BGQ1;Q8BGQ1-2	8;7	8;7	8;7	Spermatogenesis-defective protein 39 homolog	Vipas39	>sp|Q8BGQ1|SPE39_MOUSE Spermatogenesis-defective protein 39 homolog OS=Mus musculus GN=Vipas39 PE=1 SV=1;>sp|Q8BGQ1-2|SPE39_MOUSE Isoform 2 of Spermatogenesis-defective protein 39 homolog OS=Mus musculus GN=Vipas39	2	8	8	8	6	7	8	7	7	8	6	7	8	7	7	8	6	7	8	7	7	8	24.6	24.6	24.6	56.624	491	491;472	3.06	10	21		8	4		7				0	By MS/MS	By MS/MS
Q3UHQ6;Q3UHQ6-2	Q3UHQ6;Q3UHQ6-2	8;7	8;7	8;7	Protein dopey-2	Dopey2	>sp|Q3UHQ6|DOP2_MOUSE Protein dopey-2 OS=Mus musculus GN=Dopey2 PE=1 SV=3;>sp|Q3UHQ6-2|DOP2_MOUSE Isoform 2 of Protein dopey-2 OS=Mus musculus GN=Dopey2	2	8	8	8	7	8	8	8	8	7	7	8	8	8	8	7	7	8	8	8	8	7	5.5	5.5	5.5	257.48	2295	2295;2177	9.06							6	6	20	21	0	By MS/MS	By MS/MS
P62082;F6SVV1	P62082;F6SVV1	8;7	8;7	8;7	40S ribosomal protein S7	Rps7;Gm9493	>sp|P62082|RS7_MOUSE 40S ribosomal protein S7 OS=Mus musculus GN=Rps7 PE=2 SV=1;>tr|F6SVV1|F6SVV1_MOUSE Protein Gm9493 OS=Mus musculus GN=Gm9493 PE=4 SV=1	2	8	8	8	8	7	8	8	7	8	8	7	8	8	7	8	8	7	8	8	7	8	51.5	51.5	51.5	22.127	194	194;192	5.13	9	47	15	10	2	2	6	6	7	35	0	By MS/MS	By MS/MS
Q8R570;B2FDF6;Q8R570-2;I7HPB1;I7HFU4;J3JS29	Q8R570;B2FDF6;Q8R570-2;I7HPB1;I7HFU4;J3JS29	8;6;6;5;5;4	8;6;6;5;5;4	8;6;6;5;5;4	Synaptosomal-associated protein 47	Snap47	>sp|Q8R570|SNP47_MOUSE Synaptosomal-associated protein 47 OS=Mus musculus GN=Snap47 PE=1 SV=1;>tr|B2FDF6|B2FDF6_MOUSE Synaptosomal-associated protein 47 OS=Mus musculus GN=Snap47 PE=4 SV=1;>sp|Q8R570-2|SNP47_MOUSE Isoform 2 of Synaptosomal-associated prote	6	8	8	8	6	8	8	7	8	8	6	8	8	7	8	8	6	8	8	7	8	8	27.4	27.4	27.4	46.524	413	413;329;333;181;183;147	4.98	17			6	11			11	10		0	By MS/MS	By MS/MS
Q91YJ5;F6RR02;Q5M6W7;Q5M6W8	Q91YJ5;F6RR02;Q5M6W7	8;6;6;2	8;6;6;2	8;6;6;2	Translation initiation factor IF-2, mitochondrial	Mtif2	>sp|Q91YJ5|IF2M_MOUSE Translation initiation factor IF-2, mitochondrial OS=Mus musculus GN=Mtif2 PE=1 SV=2;>tr|F6RR02|F6RR02_MOUSE Translation initiation factor IF-2, mitochondrial (Fragment) OS=Mus musculus GN=Mtif2 PE=4 SV=1;>tr|Q5M6W7|Q5M6W7_MOUSE Trans	4	8	8	8	7	8	7	8	8	8	7	8	7	8	8	8	7	8	7	8	8	8	14.6	14.6	14.6	81.288	727	727;247;401;196	5.7	5		8		8	18	12	13			0	By MS/MS	By MS/MS
Q3UMW7;Q3UMW7-2;Q3UMW7-3	Q3UMW7;Q3UMW7-2;Q3UMW7-3	8;6;6	6;4;4	6;4;4	MAP kinase-activated protein kinase 3	Mapkapk3	>sp|Q3UMW7|MAPK3_MOUSE MAP kinase-activated protein kinase 3 OS=Mus musculus GN=Mapkapk3 PE=1 SV=2;>sp|Q3UMW7-2|MAPK3_MOUSE Isoform 2 of MAP kinase-activated protein kinase 3 OS=Mus musculus GN=Mapkapk3;>sp|Q3UMW7-3|MAPK3_MOUSE Isoform 3 of MAP kinase-acti	3	8	6	6	8	8	7	7	7	8	6	6	5	5	5	6	6	6	5	5	5	6	33.9	28.6	28.6	43.293	384	384;227;266	5.49	6	10					6	12		5	0	By MS/MS	By MS/MS
Q5DTM8;Q5DTM8-2;A2AIR2;A2AIR0	Q5DTM8;Q5DTM8-2;A2AIR2	8;6;5;1	7;5;4;1	7;5;4;1	E3 ubiquitin-protein ligase BRE1A	Rnf20	>sp|Q5DTM8|BRE1A_MOUSE E3 ubiquitin-protein ligase BRE1A OS=Mus musculus GN=Rnf20 PE=2 SV=2;>sp|Q5DTM8-2|BRE1A_MOUSE Isoform 2 of E3 ubiquitin-protein ligase BRE1A OS=Mus musculus GN=Rnf20;>tr|A2AIR2|A2AIR2_MOUSE E3 ubiquitin-protein ligase BRE1A (Fragment	4	8	7	7	7	6	6	7	8	7	6	5	5	6	7	6	6	5	5	6	7	6	11	9.6	9.6	113.52	973	973;823;606;174	1.87	21	14				4					0	By MS/MS	By MS/MS
Q8BVW3;Q8BVW3-2;Q8BVW3-3	Q8BVW3;Q8BVW3-2;Q8BVW3-3	8;6;4	8;6;4	8;6;4	Tripartite motif-containing protein 14	Trim14	>sp|Q8BVW3|TRI14_MOUSE Tripartite motif-containing protein 14 OS=Mus musculus GN=Trim14 PE=1 SV=2;>sp|Q8BVW3-2|TRI14_MOUSE Isoform 2 of Tripartite motif-containing protein 14 OS=Mus musculus GN=Trim14;>sp|Q8BVW3-3|TRI14_MOUSE Isoform 3 of Tripartite motif-	3	8	8	8	5	6	8	7	6	5	5	6	8	7	6	5	5	6	8	7	6	5	26.1	26.1	26.1	49.64	440	440;283;178	4.17	12	6	10	1	6	2	7	9			0	By MS/MS	By MS/MS
Q3UYC0;Q3UYC0-2;E0CYP3	Q3UYC0;Q3UYC0-2	8;6;3	8;6;3	8;6;3	Protein phosphatase 1H	Ppm1h	>sp|Q3UYC0|PPM1H_MOUSE Protein phosphatase 1H OS=Mus musculus GN=Ppm1h PE=1 SV=1;>sp|Q3UYC0-2|PPM1H_MOUSE Isoform 2 of Protein phosphatase 1H OS=Mus musculus GN=Ppm1h	3	8	8	8	4	7	7	6	7	8	4	7	7	6	7	8	4	7	7	6	7	8	19.3	19.3	19.3	56.379	513	513;469;132	4.32	6	4	12	1	2		11	4			0	By MS/MS	By MS/MS
P61750;E9Q798;F6UFB9	P61750;E9Q798	8;6;3	3;3;3	3;3;3	ADP-ribosylation factor 4	Arf4	>sp|P61750|ARF4_MOUSE ADP-ribosylation factor 4 OS=Mus musculus GN=Arf4 PE=1 SV=2;>tr|E9Q798|E9Q798_MOUSE ADP-ribosylation factor 4 OS=Mus musculus GN=Arf4 PE=3 SV=1	3	8	3	3	7	8	7	8	8	8	3	3	3	3	3	3	3	3	3	3	3	3	54.4	17.8	17.8	20.396	180	180;153;60	5.55		12				6	6			7	0	By MS/MS	By MS/MS
A2AKX3;A2AKX3-2;F6R186	A2AKX3;A2AKX3-2	8;6;2	8;6;2	8;6;2	Probable helicase senataxin	Setx	>sp|A2AKX3|SETX_MOUSE Probable helicase senataxin OS=Mus musculus GN=Setx PE=1 SV=1;>sp|A2AKX3-2|SETX_MOUSE Isoform 2 of Probable helicase senataxin OS=Mus musculus GN=Setx	3	8	8	8	7	6	7	8	6	6	7	6	7	8	6	6	7	6	7	8	6	6	3.4	3.4	3.4	297.59	2646	2646;2265;381	5.31		5	6	5	12	3		6	1	4	0	By MS/MS	By MS/MS
Q9EQ06;Q9EQ06-2;A8Y5N4;Q8VCR2-2;Q8VCR2	Q9EQ06;Q9EQ06-2	8;6;1;1;1	8;6;1;1;1	8;6;1;1;1	Estradiol 17-beta-dehydrogenase 11	Hsd17b11	>sp|Q9EQ06|DHB11_MOUSE Estradiol 17-beta-dehydrogenase 11 OS=Mus musculus GN=Hsd17b11 PE=2 SV=1;>sp|Q9EQ06-2|DHB11_MOUSE Isoform 2 of Estradiol 17-beta-dehydrogenase 11 OS=Mus musculus GN=Hsd17b11	5	8	8	8	7	8	7	8	8	7	7	8	7	8	8	7	7	8	7	8	8	7	28.9	28.9	28.9	32.88	298	298;232;264;300;304	5.59		11	14	10	11	20	10	12	10	3	0	By MS/MS	By MS/MS
Q8BGG7;Q8BGG7-2;D3YVT5	Q8BGG7;Q8BGG7-2	8;6;1	8;6;1	8;6;1	Ubiquitin-associated and SH3 domain-containing protein B	Ubash3b	>sp|Q8BGG7|UBS3B_MOUSE Ubiquitin-associated and SH3 domain-containing protein B OS=Mus musculus GN=Ubash3b PE=1 SV=1;>sp|Q8BGG7-2|UBS3B_MOUSE Isoform 2 of Ubiquitin-associated and SH3 domain-containing protein B OS=Mus musculus GN=Ubash3b	3	8	8	8	5	7	8	8	4	7	5	7	8	8	4	7	5	7	8	8	4	7	15.8	15.8	15.8	71.443	638	638;516;116	4.93		6	7	10	9	4		5	5		0	By MS/MS	By MS/MS
Q6PFQ7;Q6PFQ7-2;F6WTE9	Q6PFQ7;Q6PFQ7-2	8;6;1	8;6;1	8;6;1	Ras GTPase-activating protein 4	Rasa4	>sp|Q6PFQ7|RASL2_MOUSE Ras GTPase-activating protein 4 OS=Mus musculus GN=Rasa4 PE=2 SV=1;>sp|Q6PFQ7-2|RASL2_MOUSE Isoform 2 of Ras GTPase-activating protein 4 OS=Mus musculus GN=Rasa4	3	8	8	8	7	7	7	8	7	7	7	7	7	8	7	7	7	7	7	8	7	7	12.1	12.1	12.1	90.059	802	802;756;141	5.98	13	6	6					7	12	14	0	By MS/MS	By MS/MS
Q8BX80;F7CXI4;E9Q017	Q8BX80;F7CXI4	8;6;1	8;6;1	8;6;1	Cytosolic endo-beta-N-acetylglucosaminidase	Engase	>sp|Q8BX80|ENASE_MOUSE Cytosolic endo-beta-N-acetylglucosaminidase OS=Mus musculus GN=Engase PE=2 SV=1;>tr|F7CXI4|F7CXI4_MOUSE Cytosolic endo-beta-N-acetylglucosaminidase (Fragment) OS=Mus musculus GN=Engase PE=4 SV=1	3	8	8	8	7	8	7	8	6	7	7	8	7	8	6	7	7	8	7	8	6	7	14.3	14.3	14.3	82.944	734	734;373;151	7.54				6	6		8	20	3	11	0	By MS/MS	By MS/MS
Q61171;D3Z4A4	Q61171;D3Z4A4	8;6	8;6	8;6	Peroxiredoxin-2	Prdx2	>sp|Q61171|PRDX2_MOUSE Peroxiredoxin-2 OS=Mus musculus GN=Prdx2 PE=1 SV=3;>tr|D3Z4A4|D3Z4A4_MOUSE Peroxiredoxin-2 (Fragment) OS=Mus musculus GN=Prdx2 PE=4 SV=4	2	8	8	8	8	8	8	8	8	8	8	8	8	8	8	8	8	8	8	8	8	8	61.1	61.1	61.1	21.778	198	198;146	5.31	2	21	24	10	5	9	27	12	6	9	0	By MS/MS	By MS/MS
Q3UZ39;Q3UZ39-2;E9Q9T1;A0A087WPK3;Q3UZ39-3	Q3UZ39;Q3UZ39-2;E9Q9T1;A0A087WPK3	8;5;5;5;3	8;5;5;5;3	3;0;0;0;3	Leucine-rich repeat flightless-interacting protein 1	Lrrfip1	>sp|Q3UZ39|LRRF1_MOUSE Leucine-rich repeat flightless-interacting protein 1 OS=Mus musculus GN=Lrrfip1 PE=1 SV=2;>sp|Q3UZ39-2|LRRF1_MOUSE Isoform 2 of Leucine-rich repeat flightless-interacting protein 1 OS=Mus musculus GN=Lrrfip1;>tr|E9Q9T1|E9Q9T1_MOUSE L	5	8	8	3	6	7	6	7	7	8	6	7	6	7	7	8	2	3	2	3	3	3	18.5	18.5	9.1	79.248	729	729;628;628;663;490	5.23	18	29	12			7	15	25	19	5	0	By MS/MS	By MS/MS
F7BGR7;J3QPA9;Q8C7Q4;Q5CZX8;S4R1A6;Q8C7Q4-2;F6TBN8;B0LM42;Q8VE92	F7BGR7;J3QPA9;Q8C7Q4;Q5CZX8;S4R1A6;Q8C7Q4-2;F6TBN8;B0LM42;Q8VE92	8;5;5;4;4;4;4;4;4	5;5;5;4;4;4;4;1;4	5;5;5;4;4;4;4;1;4	RNA-binding protein 4;RNA-binding protein 4B	Rbm4;Rbm4b;Rbm14	>tr|F7BGR7|F7BGR7_MOUSE Protein Gm21992 OS=Mus musculus GN=Gm21992 PE=4 SV=1;>tr|J3QPA9|J3QPA9_MOUSE RNA-binding protein 4 (Fragment) OS=Mus musculus GN=Rbm4 PE=4 SV=1;>sp|Q8C7Q4|RBM4_MOUSE RNA-binding protein 4 OS=Mus musculus GN=Rbm4 PE=1 SV=1;>tr|Q5CZX8	9	8	5	5	8	8	8	8	7	8	5	5	5	5	4	5	5	5	5	5	4	5	21.4	13.4	13.4	52.791	477	477;227;361;143;152;168;172;336;357	3.25	17		12						6	1	0	By MS/MS	By MS/MS
P35980;G3UZJ6;G3UZK4;G3UYV6;G3UX28	P35980;G3UZJ6;G3UZK4	8;5;5;2;2	8;5;5;2;2	8;5;5;2;2	60S ribosomal protein L18	Rpl18	>sp|P35980|RL18_MOUSE 60S ribosomal protein L18 OS=Mus musculus GN=Rpl18 PE=2 SV=3;>tr|G3UZJ6|G3UZJ6_MOUSE 60S ribosomal protein L18 (Fragment) OS=Mus musculus GN=Rpl18 PE=3 SV=1;>tr|G3UZK4|G3UZK4_MOUSE 60S ribosomal protein L18 OS=Mus musculus GN=Rpl18 PE	5	8	8	8	8	8	8	8	7	8	8	8	8	8	7	8	8	8	8	8	7	8	41.5	41.5	41.5	21.644	188	188;126;136;57;80	6.37	19	7	10	26	35	27	10	31	46	30	0	By MS/MS	By MS/MS
O88708;A2AI40;Q9CZF7;CON__Q2YDI2;A2AI43;A2AI42	O88708;A2AI40;Q9CZF7;CON__Q2YDI2	8;5;4;4;3;2	8;5;4;4;3;2	8;5;4;4;3;2	Origin recognition complex subunit 4	Orc4	>sp|O88708|ORC4_MOUSE Origin recognition complex subunit 4 OS=Mus musculus GN=Orc4 PE=1 SV=2;>tr|A2AI40|A2AI40_MOUSE Origin recognition complex subunit 4 (Fragment) OS=Mus musculus GN=Orc4 PE=4 SV=4;>tr|Q9CZF7|Q9CZF7_MOUSE Origin recognition complex subuni	6	8	8	8	8	8	7	7	8	8	8	8	7	7	8	8	8	8	7	7	8	8	22.2	22.2	22.2	49.981	433	433;237;138;436;72;49	5.38		12	3		5	20	5	11			0	By MS/MS	By MS/MS
Q80TJ7;Z4YL84;A2ABV1;Q80TJ7-2;F7BTQ5;Q80TJ7-3	Q80TJ7;Z4YL84;A2ABV1	8;5;4;3;2;2	8;5;4;3;2;2	8;5;4;3;2;2	Histone lysine demethylase PHF8	Phf8	>sp|Q80TJ7|PHF8_MOUSE Histone lysine demethylase PHF8 OS=Mus musculus GN=Phf8 PE=1 SV=2;>tr|Z4YL84|Z4YL84_MOUSE Histone lysine demethylase PHF8 OS=Mus musculus GN=Phf8 PE=1 SV=1;>tr|A2ABV1|A2ABV1_MOUSE Histone lysine demethylase PHF8 OS=Mus musculus GN=Phf	6	8	8	8	6	8	7	6	7	7	6	8	7	6	7	7	6	8	7	6	7	7	11.2	11.2	11.2	113.55	1023	1023;820;602;795;124;464	4.62		6	18	5	2	5		12			0	By MS/MS	By MS/MS
Q9Z321;F6SDD7;D3YWY3;D3Z2F4;D3YW63;D3YY65;D3Z084;D3Z758;B0QZI1;Q5NCT0;Q3V3P1;O70157	Q9Z321;F6SDD7;D3YWY3	8;5;4;2;2;2;2;1;1;1;1;1	8;5;4;2;2;2;2;1;1;1;1;1	8;5;4;2;2;2;2;1;1;1;1;1	DNA topoisomerase 3-beta-1;DNA topoisomerase	Top3b	>sp|Q9Z321|TOP3B_MOUSE DNA topoisomerase 3-beta-1 OS=Mus musculus GN=Top3b PE=2 SV=1;>tr|F6SDD7|F6SDD7_MOUSE DNA topoisomerase (Fragment) OS=Mus musculus GN=Top3b PE=3 SV=1;>tr|D3YWY3|D3YWY3_MOUSE DNA topoisomerase 3-beta-1 (Fragment) OS=Mus musculus GN=To	12	8	8	8	8	6	7	7	6	6	8	6	7	7	6	6	8	6	7	7	6	6	13.8	13.8	13.8	96.948	862	862;527;289;55;69;118;233;33;670;773;954;1003	4.98	4		5	5	20		6	6			0	By MS/MS	By MS/MS
Q6QD59;B8JJI4;F7C279;F6QGF9	Q6QD59;B8JJI4;F7C279	8;5;4;1	8;5;4;1	8;5;4;1	Vesicle transport protein SEC20	Bnip1	>sp|Q6QD59|SEC20_MOUSE Vesicle transport protein SEC20 OS=Mus musculus GN=Bnip1 PE=2 SV=1;>tr|B8JJI4|B8JJI4_MOUSE Vesicle transport protein SEC20 OS=Mus musculus GN=Bnip1 PE=4 SV=1;>tr|F7C279|F7C279_MOUSE Vesicle transport protein SEC20 (Fragment) OS=Mus m	4	8	8	8	7	8	8	8	7	7	7	8	8	8	7	7	7	8	8	8	7	7	39.5	39.5	39.5	26.175	228	228;194;126;125	2.64	24	7	1	6	15						0	By MS/MS	By MS/MS
Q8K370;D3Z7X0;D3Z2B3	Q8K370;D3Z7X0;D3Z2B3	8;5;4	8;5;4	8;5;4	Acyl-CoA dehydrogenase family member 10	Acad10;Acad12	>sp|Q8K370|ACD10_MOUSE Acyl-CoA dehydrogenase family member 10 OS=Mus musculus GN=Acad10 PE=1 SV=1;>tr|D3Z7X0|D3Z7X0_MOUSE MCG142036 OS=Mus musculus GN=Acad12 PE=3 SV=1;>tr|D3Z2B3|D3Z2B3_MOUSE Protein Acad12 OS=Mus musculus GN=Acad12 PE=4 SV=1	3	8	8	8	6	7	8	8	8	8	6	7	8	8	8	8	6	7	8	8	8	8	11.5	11.5	11.5	118.98	1069	1069;555;373	6.28		6			7	13	22			6	0	By MS/MS	By MS/MS
Q9D753;D3YYN3;F6SGT4	Q9D753;D3YYN3;F6SGT4	8;5;4	8;5;4	8;5;4	Exosome complex component RRP43	Exosc8	>sp|Q9D753|EXOS8_MOUSE Exosome complex component RRP43 OS=Mus musculus GN=Exosc8 PE=2 SV=1;>tr|D3YYN3|D3YYN3_MOUSE Exosome complex component RRP43 (Fragment) OS=Mus musculus GN=Exosc8 PE=4 SV=1;>tr|F6SGT4|F6SGT4_MOUSE Exosome complex component RRP43 (Fragm	3	8	8	8	8	8	8	8	8	8	8	8	8	8	8	8	8	8	8	8	8	8	43.5	43.5	43.5	29.949	276	276;130;114	4.34	12	13	10	10	8	11	17	5			0	By MS/MS	By MS/MS
Q9ESX5;B7ZCL7;A2AN81;F6YUI5;F6S1S5	Q9ESX5;B7ZCL7	8;5;3;3;2	8;5;3;3;2	8;5;3;3;2	H/ACA ribonucleoprotein complex subunit 4	Dkc1	>sp|Q9ESX5|DKC1_MOUSE H/ACA ribonucleoprotein complex subunit 4 OS=Mus musculus GN=Dkc1 PE=1 SV=4;>tr|B7ZCL7|B7ZCL7_MOUSE H/ACA ribonucleoprotein complex subunit 4 (Fragment) OS=Mus musculus GN=Dkc1 PE=4 SV=1	5	8	8	8	7	8	7	7	8	8	7	8	7	7	8	8	7	8	7	7	8	8	25	25	25	57.401	509	509;260;145;184;74	6.55		18		6	2	3	8	6	7	21	0	By MS/MS	By MS/MS
Q8CBE3;H3BJB3;H3BJR7;H3BJS1;H3BK66;Q05BF4	Q8CBE3;H3BJB3	8;5;2;2;1;1	8;5;2;2;1;1	8;5;2;2;1;1	WD repeat-containing protein 37	Wdr37	>sp|Q8CBE3|WDR37_MOUSE WD repeat-containing protein 37 OS=Mus musculus GN=Wdr37 PE=2 SV=1;>tr|H3BJB3|H3BJB3_MOUSE WD repeat-containing protein 37 (Fragment) OS=Mus musculus GN=Wdr37 PE=4 SV=4	6	8	8	8	6	6	6	6	5	6	6	6	6	6	5	6	6	6	6	6	5	6	13.1	13.1	13.1	55.045	496	496;193;179;185;133;170	4.62			10	12	16	8	1		1		0	By MS/MS	By MS/MS
O09172;H3BJA3;F6VNW5	O09172;H3BJA3	8;5;2	8;5;2	8;5;2	Glutamate--cysteine ligase regulatory subunit	Gclm	>sp|O09172|GSH0_MOUSE Glutamate--cysteine ligase regulatory subunit OS=Mus musculus GN=Gclm PE=2 SV=1;>tr|H3BJA3|H3BJA3_MOUSE Glutamate--cysteine ligase regulatory subunit (Fragment) OS=Mus musculus GN=Gclm PE=4 SV=1	3	8	8	8	8	8	8	8	8	8	8	8	8	8	8	8	8	8	8	8	8	8	37.6	37.6	37.6	30.534	274	274;199;153	4.48	6	30	30	6	2			6	18	7	0	By MS/MS	By MS/MS
Q9QYR9;O55137;Q32Q92-2;Q32Q92;Q8BWN8	Q9QYR9;O55137	8;5;1;1;1	8;5;1;1;1	8;5;1;1;1	Acyl-coenzyme A thioesterase 2, mitochondrial;Acyl-coenzyme A thioesterase 1	Acot2;Acot1	>sp|Q9QYR9|ACOT2_MOUSE Acyl-coenzyme A thioesterase 2, mitochondrial OS=Mus musculus GN=Acot2 PE=1 SV=2;>sp|O55137|ACOT1_MOUSE Acyl-coenzyme A thioesterase 1 OS=Mus musculus GN=Acot1 PE=1 SV=1	5	8	8	8	7	7	7	8	7	8	7	7	7	8	7	8	7	7	7	8	7	8	21.6	21.6	21.6	49.656	453	453;419;176;419;421	5.2		29		2		7	12	23	1		0	By MS/MS	By MS/MS
Q99J09;F7D5L2;D6RIL4	Q99J09;F7D5L2	8;5;1	8;5;1	8;5;1	Methylosome protein 50	Wdr77	>sp|Q99J09|MEP50_MOUSE Methylosome protein 50 OS=Mus musculus GN=Wdr77 PE=1 SV=1;>tr|F7D5L2|F7D5L2_MOUSE Methylosome protein 50 (Fragment) OS=Mus musculus GN=Wdr77 PE=4 SV=1	3	8	8	8	7	6	7	7	6	7	7	6	7	7	6	7	7	6	7	7	6	7	33.6	33.6	33.6	36.942	342	342;167;60	4.09		18	33	17	8	9	6	6	2		0	By MS/MS	By MS/MS
Q922R5;Q922R5-2;M0QW93	Q922R5;Q922R5-2	8;5;1	5;2;1	5;2;1	Serine/threonine-protein phosphatase 4 regulatory subunit 3B	Smek2	>sp|Q922R5|P4R3B_MOUSE Serine/threonine-protein phosphatase 4 regulatory subunit 3B OS=Mus musculus GN=Smek2 PE=2 SV=2;>sp|Q922R5-2|P4R3B_MOUSE Isoform 2 of Serine/threonine-protein phosphatase 4 regulatory subunit 3B OS=Mus musculus GN=Smek2	3	8	5	5	7	7	7	7	7	8	4	4	4	4	4	5	4	4	4	4	4	5	11.8	7.8	7.8	93.933	820	820;616;89	4.22	7	6				8	1	5			0	By MS/MS	By MS/MS
Q9JKB1;P58321	Q9JKB1;P58321	8;5	8;5	8;5	Ubiquitin carboxyl-terminal hydrolase isozyme L3;Ubiquitin carboxyl-terminal hydrolase isozyme L4	Uchl3;Uchl4	>sp|Q9JKB1|UCHL3_MOUSE Ubiquitin carboxyl-terminal hydrolase isozyme L3 OS=Mus musculus GN=Uchl3 PE=1 SV=2;>sp|P58321|UCHL4_MOUSE Ubiquitin carboxyl-terminal hydrolase isozyme L4 OS=Mus musculus GN=Uchl4 PE=2 SV=1	2	8	8	8	8	8	8	8	8	8	8	8	8	8	8	8	8	8	8	8	8	8	45.2	45.2	45.2	26.151	230	230;233	5.69	9	19	1			17	9	3	17	8	0	By MS/MS	By MS/MS
Q8K4K6;Q8K4K6-2	Q8K4K6;Q8K4K6-2	8;5	6;3	6;3	Pantothenate kinase 1	Pank1	>sp|Q8K4K6|PANK1_MOUSE Pantothenate kinase 1 OS=Mus musculus GN=Pank1 PE=1 SV=1;>sp|Q8K4K6-2|PANK1_MOUSE Isoform 2 of Pantothenate kinase 1 OS=Mus musculus GN=Pank1	2	8	6	6	6	7	6	7	7	7	5	6	5	6	5	6	5	6	5	6	5	6	18.4	15.5	15.5	60.091	548	548;373	6.11	6			6		6		12	2	4	0	By MS/MS	By MS/MS
O54824;O54824-2	O54824;O54824-2	8;5	8;5	8;5	Pro-interleukin-16;Interleukin-16	Il16	>sp|O54824|IL16_MOUSE Pro-interleukin-16 OS=Mus musculus GN=Il16 PE=1 SV=3;>sp|O54824-2|IL16_MOUSE Isoform 2 of Pro-interleukin-16 OS=Mus musculus GN=Il16	2	8	8	8	6	6	6	6	7	7	6	6	6	6	7	7	6	6	6	6	7	7	7.5	7.5	7.5	141.43	1322	1322;624	3.63	7	6	6	12	1			6			0	By MS/MS	By MS/MS
P62317;D3Z5N9	P62317;D3Z5N9	8;5	8;5	8;5	Small nuclear ribonucleoprotein Sm D2	Snrpd2;Gm5449	>sp|P62317|SMD2_MOUSE Small nuclear ribonucleoprotein Sm D2 OS=Mus musculus GN=Snrpd2 PE=2 SV=1;>tr|D3Z5N9|D3Z5N9_MOUSE MCG49198 OS=Mus musculus GN=Gm5449 PE=4 SV=1	2	8	8	8	8	7	8	8	8	7	8	7	8	8	8	7	8	7	8	8	8	7	59.3	59.3	59.3	13.527	118	118;118	2.76	12	34	18	6	5	3				2	0	By MS/MS	By MS/MS
Q9CPR5;A0A0A6YVP4;Q9CPR5-2;F8WHN1	Q9CPR5;A0A0A6YVP4;Q9CPR5-2	8;4;4;1	8;4;4;1	8;4;4;1	39S ribosomal protein L15, mitochondrial	Mrpl15	>sp|Q9CPR5|RM15_MOUSE 39S ribosomal protein L15, mitochondrial OS=Mus musculus GN=Mrpl15 PE=2 SV=1;>tr|A0A0A6YVP4|A0A0A6YVP4_MOUSE 39S ribosomal protein L15, mitochondrial OS=Mus musculus GN=Mrpl15 PE=4 SV=1;>sp|Q9CPR5-2|RM15_MOUSE Isoform 2 of 39S ribosom	4	8	8	8	6	7	8	7	7	7	6	7	8	7	7	7	6	7	8	7	7	7	28.8	28.8	28.8	33.541	295	295;168;204;52	5.34		4	13	3	2	24	3	9	1		0	By MS/MS	By MS/MS
Q9D6J6;Q9D6J6-2;M0QWP9;D6RGN4	Q9D6J6;Q9D6J6-2	8;4;3;1	8;4;3;1	8;4;3;1	NADH dehydrogenase [ubiquinone] flavoprotein 2, mitochondrial	Ndufv2	>sp|Q9D6J6|NDUV2_MOUSE NADH dehydrogenase [ubiquinone] flavoprotein 2, mitochondrial OS=Mus musculus GN=Ndufv2 PE=1 SV=2;>sp|Q9D6J6-2|NDUV2_MOUSE Isoform 2 of NADH dehydrogenase [ubiquinone] flavoprotein 2, mitochondrial OS=Mus musculus GN=Ndufv2	4	8	8	8	6	8	7	8	8	8	6	8	7	8	8	8	6	8	7	8	8	8	42.3	42.3	42.3	27.285	248	248;152;59;29	3.33	31	6		5	12	6	6	4			0	By MS/MS	By MS/MS
Q99LD9;D3Z487;D3Z7J6	Q99LD9;D3Z487	8;4;3	8;4;3	8;4;3	Translation initiation factor eIF-2B subunit beta	Eif2b2	>sp|Q99LD9|EI2BB_MOUSE Translation initiation factor eIF-2B subunit beta OS=Mus musculus GN=Eif2b2 PE=2 SV=1;>tr|D3Z487|D3Z487_MOUSE Translation initiation factor eIF-2B subunit beta (Fragment) OS=Mus musculus GN=Eif2b2 PE=3 SV=1	3	8	8	8	6	7	6	6	7	8	6	7	6	6	7	8	6	7	6	6	7	8	32.8	32.8	32.8	38.897	351	351;302;228	4.72	4	26	1		12	17		3	6	5	0	By MS/MS	By MS/MS
P47809;B1ATL6;M0QWR0;M0QWG5;M0QW52	P47809;B1ATL6	8;4;2;1;1	8;4;2;1;1	8;4;2;1;1	Dual specificity mitogen-activated protein kinase kinase 4	Map2k4	>sp|P47809|MP2K4_MOUSE Dual specificity mitogen-activated protein kinase kinase 4 OS=Mus musculus GN=Map2k4 PE=1 SV=2;>tr|B1ATL6|B1ATL6_MOUSE Dual-specificity mitogen-activated protein kinase kinase 4 (Fragment) OS=Mus musculus GN=Map2k4 PE=4 SV=1	5	8	8	8	8	8	8	6	8	8	8	8	8	6	8	8	8	8	8	6	8	8	32.5	32.5	32.5	44.113	397	397;206;90;101;130	4.28	5	13	7	13	14	1	9	6			0	By MS/MS	By MS/MS
Q8BMS9;A2APB1;A2AVI0	Q8BMS9;A2APB1	8;4;2	7;3;2	7;3;2	Ras association domain-containing protein 2	Rassf2	>sp|Q8BMS9|RASF2_MOUSE Ras association domain-containing protein 2 OS=Mus musculus GN=Rassf2 PE=2 SV=1;>tr|A2APB1|A2APB1_MOUSE Ras association domain-containing protein 2 (Fragment) OS=Mus musculus GN=Rassf2 PE=4 SV=1	3	8	7	7	7	8	7	8	7	8	6	7	6	7	6	7	6	7	6	7	6	7	30.1	25.5	25.5	37.973	326	326;202;29	3.19	5	13	13	6	4	6					0	By MS/MS	By MS/MS
Q9DC16;F6SLP4;F6Z6A5	Q9DC16;F6SLP4	8;4;2	8;4;2	8;4;2	Endoplasmic reticulum-Golgi intermediate compartment protein 1	Ergic1	>sp|Q9DC16|ERGI1_MOUSE Endoplasmic reticulum-Golgi intermediate compartment protein 1 OS=Mus musculus GN=Ergic1 PE=1 SV=1;>tr|F6SLP4|F6SLP4_MOUSE Endoplasmic reticulum-Golgi intermediate compartment protein 1 (Fragment) OS=Mus musculus GN=Ergic1 PE=4 SV=1	3	8	8	8	8	7	7	7	6	8	8	7	7	7	6	8	8	7	7	7	6	8	33.4	33.4	33.4	32.562	290	290;102;97	4.06	3	15	24	16	12	4				8	0	By MS/MS	By MS/MS
Q9Z2W1;D3Z359;A0A087WQY6	Q9Z2W1;D3Z359	8;4;1	4;1;1	4;1;1	Serine/threonine-protein kinase 25	Stk25	>sp|Q9Z2W1|STK25_MOUSE Serine/threonine-protein kinase 25 OS=Mus musculus GN=Stk25 PE=1 SV=2;>tr|D3Z359|D3Z359_MOUSE Serine/threonine-protein kinase 25 (Fragment) OS=Mus musculus GN=Stk25 PE=4 SV=1	3	8	4	4	7	6	8	7	6	7	3	3	4	3	3	4	3	3	4	3	3	4	17.8	6.8	6.8	48.157	426	426;234;106	2.95	6		6	5	3						0	By MS/MS	By MS/MS
G3X9Z4;F6UFZ5	G3X9Z4;F6UFZ5	8;4	8;4	8;4		Pcf11	>tr|G3X9Z4|G3X9Z4_MOUSE Cleavage and polyadenylation factor subunit homolog (S. cerevisiae) OS=Mus musculus GN=Pcf11 PE=4 SV=1;>tr|F6UFZ5|F6UFZ5_MOUSE Protein Pcf11 (Fragment) OS=Mus musculus GN=Pcf11 PE=4 SV=1	2	8	8	8	7	7	7	6	6	7	7	7	7	6	6	7	7	7	7	6	6	7	5.2	5.2	5.2	172.72	1553	1553;1476	6.09	5		3	5		7	6	15	4		0	By MS/MS	By MS/MS
Q8VEH6;Q8VEH6-2	Q8VEH6;Q8VEH6-2	8;4	8;4	8;4	COBW domain-containing protein 1	Cbwd1	>sp|Q8VEH6|CBWD1_MOUSE COBW domain-containing protein 1 OS=Mus musculus GN=Cbwd1 PE=2 SV=1;>sp|Q8VEH6-2|CBWD1_MOUSE Isoform 2 of COBW domain-containing protein 1 OS=Mus musculus GN=Cbwd1	2	8	8	8	6	8	8	8	8	8	6	8	8	8	8	8	6	8	8	8	8	8	29.8	29.8	29.8	43.771	393	393;272	5.69	6	16	1			7	13	22	6		0	By MS/MS	By MS/MS
Q8VDM1;F7C2Y9	Q8VDM1;F7C2Y9	8;4	8;4	8;4	Zinc finger CCCH-type with G patch domain-containing protein	Zgpat	>sp|Q8VDM1|ZGPAT_MOUSE Zinc finger CCCH-type with G patch domain-containing protein OS=Mus musculus GN=Zgpat PE=2 SV=1;>tr|F7C2Y9|F7C2Y9_MOUSE Zinc finger CCCH-type with G patch domain-containing protein (Fragment) OS=Mus musculus GN=Zgpat PE=4 SV=1	2	8	8	8	6	5	8	6	7	7	6	5	8	6	7	7	6	5	8	6	7	7	18	18	18	56.41	511	511;185	3.11	15		13	8	6			3			0	By MS/MS	By MS/MS
Q9D1D4;Q9D1D4-2	Q9D1D4;Q9D1D4-2	8;4	8;4	8;4	Transmembrane emp24 domain-containing protein 10	Tmed10	>sp|Q9D1D4|TMEDA_MOUSE Transmembrane emp24 domain-containing protein 10 OS=Mus musculus GN=Tmed10 PE=2 SV=1;>sp|Q9D1D4-2|TMEDA_MOUSE Isoform 2 of Transmembrane emp24 domain-containing protein 10 OS=Mus musculus GN=Tmed10	2	8	8	8	8	8	7	8	8	8	8	8	7	8	8	8	8	8	7	8	8	8	34.2	34.2	34.2	24.911	219	219;94	2.83		41	62	17		1					0	By MS/MS	By MS/MS
Q6A0D4;D3Z731	Q6A0D4;D3Z731	8;4	8;4	8;4	Raftlin	Rftn1	>sp|Q6A0D4|RFTN1_MOUSE Raftlin OS=Mus musculus GN=Rftn1 PE=1 SV=4;>tr|D3Z731|D3Z731_MOUSE Raftlin OS=Mus musculus GN=Rftn1 PE=1 SV=1	2	8	8	8	7	6	6	7	6	6	7	6	6	7	6	6	7	6	6	7	6	6	18.6	18.6	18.6	61.536	554	554;276	5.27	7	6	6	6			6	14	6		0	By MS/MS	By MS/MS
Q8K0F1;Q8K0F1-2	Q8K0F1;Q8K0F1-2	8;4	8;4	8;4	TBC1 domain family member 23	Tbc1d23	>sp|Q8K0F1|TBC23_MOUSE TBC1 domain family member 23 OS=Mus musculus GN=Tbc1d23 PE=2 SV=1;>sp|Q8K0F1-2|TBC23_MOUSE Isoform 2 of TBC1 domain family member 23 OS=Mus musculus GN=Tbc1d23	2	8	8	8	7	8	8	7	7	7	7	8	8	7	7	7	7	8	8	7	7	7	16.4	16.4	16.4	76.425	684	684;203	4.1	4	10	8	1	12	6	7				0	By MS/MS	By MS/MS
P19182;E9Q1E6;E9Q949;F6TBT6;E9QA38;E9QA50;E9PVS0;E9PZB9	P19182	8;3;3;2;2;2;2;1	8;3;3;2;2;2;2;1	8;3;3;2;2;2;2;1	Interferon-related developmental regulator 1	Ifrd1	>sp|P19182|IFRD1_MOUSE Interferon-related developmental regulator 1 OS=Mus musculus GN=Ifrd1 PE=2 SV=2	8	8	8	8	8	8	8	8	8	8	8	8	8	8	8	8	8	8	8	8	8	8	22	22	22	49.935	449	449;138;148;86;86;100;119;137	3.12	6	23	23	8		12					0	By MS/MS	By MS/MS
Q9D7H3;D6RD00;D3Z263;D6REI7	Q9D7H3	8;3;3;2	8;3;3;2	8;3;3;2	RNA 3-terminal phosphate cyclase	RtcA	>sp|Q9D7H3|RTCA_MOUSE RNA 3-terminal phosphate cyclase OS=Mus musculus GN=RtcA PE=2 SV=2	4	8	8	8	6	8	8	8	7	8	6	8	8	8	7	8	6	8	8	8	7	8	35	35	35	39.254	366	366;113;142;52	6.57		12	1		3	5	23	2	5	12	0	By MS/MS	By MS/MS
Q9DCE9;E9PW35;E9Q9N8	Q9DCE9	8;3;3	8;3;3	6;3;3		Igtp	>tr|Q9DCE9|Q9DCE9_MOUSE Protein Igtp OS=Mus musculus GN=Igtp PE=2 SV=1	3	8	8	6	6	5	8	7	8	7	6	5	8	7	8	7	6	5	6	6	6	6	24.3	24.3	15.6	48.493	423	423;53;72	5.19	12		10	1	4	12	2	5	6	5	0	By MS/MS	By MS/MS
Q9DB20;F7D3P8;F6XVM5	Q9DB20	8;3;2	8;3;2	8;3;2	ATP synthase subunit O, mitochondrial	Atp5o	>sp|Q9DB20|ATPO_MOUSE ATP synthase subunit O, mitochondrial OS=Mus musculus GN=Atp5o PE=1 SV=1	3	8	8	8	8	8	8	8	8	8	8	8	8	8	8	8	8	8	8	8	8	8	54.5	54.5	54.5	23.363	213	213;176;71	6.78	3	12	18	42	1		13	24	29	51	0	By MS/MS	By MS/MS
O70172;F6RJE8	O70172	8;3	8;3	4;2	Phosphatidylinositol 5-phosphate 4-kinase type-2 alpha	Pip4k2a	>sp|O70172|PI42A_MOUSE Phosphatidylinositol 5-phosphate 4-kinase type-2 alpha OS=Mus musculus GN=Pip4k2a PE=1 SV=1	2	8	8	4	7	7	8	7	7	7	7	7	8	7	7	7	4	4	4	4	4	4	21.7	21.7	12.8	46.151	405	405;214	3.2	12	24	1	6	12			6			0	By MS/MS	By MS/MS
Q91VT4;D3Z6C4	Q91VT4	8;3	8;3	8;3	Carbonyl reductase family member 4	Cbr4	>sp|Q91VT4|CBR4_MOUSE Carbonyl reductase family member 4 OS=Mus musculus GN=Cbr4 PE=1 SV=2	2	8	8	8	6	7	8	8	8	8	6	7	8	8	8	8	6	7	8	8	8	8	46.2	46.2	46.2	25.414	236	236;138	6.2	6		1	16	12	2	5	10	6	12	0	By MS/MS	By MS/MS
Q9EP97;F6Z9L5	Q9EP97	8;3	8;3	8;3	Sentrin-specific protease 3	Senp3	>sp|Q9EP97|SENP3_MOUSE Sentrin-specific protease 3 OS=Mus musculus GN=Senp3 PE=1 SV=1	2	8	8	8	8	8	8	8	8	8	8	8	8	8	8	8	8	8	8	8	8	8	19.4	19.4	19.4	64.402	568	568;169	5.68	6	12		7	6	12	22		1	12	0	By MS/MS	By MS/MS
E9Q4P1;D3YWG9;A0A087WPX9;D3Z057;Q9DAD3	E9Q4P1	8;2;2;2;2	8;2;2;2;2	8;2;2;2;2		Wdfy1	>tr|E9Q4P1|E9Q4P1_MOUSE Protein Wdfy1 OS=Mus musculus GN=Wdfy1 PE=4 SV=1	5	8	8	8	7	8	8	8	7	8	7	8	8	8	7	8	7	8	8	8	7	8	25.4	25.4	25.4	46.217	410	410;75;110;182;187	4.48		24	18	3	15	7	4	13	3		0	By MS/MS	By MS/MS
P43277;Q07133;I7HFT9	P43277	8;2;2	8;2;2	1;0;0	Histone H1.3	Hist1h1d	>sp|P43277|H13_MOUSE Histone H1.3 OS=Mus musculus GN=Hist1h1d PE=1 SV=2	3	8	8	1	8	8	7	6	6	8	8	8	7	6	6	8	1	1	1	1	1	1	29.9	29.9	7.2	22.099	221	221;208;209	3.75	41	23	20	8	6	4	3	3	4	17	0	By MS/MS	By MS/MS
Q05CL8;Q05CL8-2;A2AMD0	Q05CL8	8;2;2	8;2;2	8;2;2	La-related protein 7	Larp7	>sp|Q05CL8|LARP7_MOUSE La-related protein 7 OS=Mus musculus GN=Larp7 PE=1 SV=2	3	8	8	8	4	7	8	7	6	8	4	7	8	7	6	8	4	7	8	7	6	8	16	16	16	64.802	570	570;185;254	3.67	4	14	8	6			10	1			0	By MS/MS	By MS/MS
O55135;A6PWZ2;D6RG53;D6RJJ3;B1AZQ4	O55135	8;2;1;1;1	8;2;1;1;1	8;2;1;1;1	Eukaryotic translation initiation factor 6	Eif6	>sp|O55135|IF6_MOUSE Eukaryotic translation initiation factor 6 OS=Mus musculus GN=Eif6 PE=1 SV=2	5	8	8	8	7	8	7	8	7	6	7	8	7	8	7	6	7	8	7	8	7	6	47.3	47.3	47.3	26.511	245	245;58;59;71;81	4.59	14	28	32	21	9	6	22	16	4	9	0	By MS/MS	By MS/MS
B2RUR8;D3Z210;H3BKW8;Q8R554	B2RUR8	8;2;1;1	8;2;1;1	8;2;1;1	OTU domain-containing protein 7B	Otud7b	>sp|B2RUR8|OTU7B_MOUSE OTU domain-containing protein 7B OS=Mus musculus GN=Otud7b PE=1 SV=1	4	8	8	8	8	8	8	8	8	8	8	8	8	8	8	8	8	8	8	8	8	8	13.5	13.5	13.5	91.982	840	840;195;685;926	6		12	6	6	10	1	12	18	12	1	0	By MS/MS	By MS/MS
P70362;E9Q0Y6;E9Q475;E9Q646	P70362	8;2;1;1	8;2;1;1	8;2;1;1	Ubiquitin fusion degradation protein 1 homolog	Ufd1l	>sp|P70362|UFD1_MOUSE Ubiquitin fusion degradation protein 1 homolog OS=Mus musculus GN=Ufd1l PE=1 SV=2	4	8	8	8	8	8	8	8	8	8	8	8	8	8	8	8	8	8	8	8	8	8	32.2	32.2	32.2	34.481	307	307;72;48;58	5.8		13	7	1	6	11	6	14	11		0	By MS/MS	By MS/MS
P62492;E9Q6B3	P62492	8;2	1;1	1;1	Ras-related protein Rab-11A	Rab11a	>sp|P62492|RB11A_MOUSE Ras-related protein Rab-11A OS=Mus musculus GN=Rab11a PE=1 SV=3	2	8	1	1	8	8	8	8	8	8	1	1	1	1	1	1	1	1	1	1	1	1	48.1	11.1	11.1	24.393	216	216;86	2		11									0	By MS/MS	By MS/MS
Q80ZV0;F6WF94	Q80ZV0	8;2	8;2	8;2	Ribonuclease H2 subunit B	Rnaseh2b	>sp|Q80ZV0|RNH2B_MOUSE Ribonuclease H2 subunit B OS=Mus musculus GN=Rnaseh2b PE=1 SV=2	2	8	8	8	6	7	7	6	6	8	6	7	7	6	6	8	6	7	7	6	6	8	23.1	23.1	23.1	34.729	308	308;44	5.52		1	11	6	14	8	11	4	5		0	By MS/MS	By MS/MS
Q80W54;I7HIP5	Q80W54	8;2	8;2	8;2	CAAX prenyl protease 1 homolog	Zmpste24	>sp|Q80W54|FACE1_MOUSE CAAX prenyl protease 1 homolog OS=Mus musculus GN=Zmpste24 PE=1 SV=2	2	8	8	8	6	8	7	6	6	7	6	8	7	6	6	7	6	8	7	6	6	7	21.9	21.9	21.9	54.734	475	475;146	4.01	19	12	29		3		20	12			0	By MS/MS	By MS/MS
Q56A08;F6XU64	Q56A08	8;2	8;2	8;2	G patch domain and KOW motifs-containing protein	Gpkow	>sp|Q56A08|GPKOW_MOUSE G patch domain and KOW motifs-containing protein OS=Mus musculus GN=Gpkow PE=2 SV=2	2	8	8	8	6	7	7	8	8	8	6	7	7	8	8	8	6	7	7	8	8	8	27.7	27.7	27.7	53.831	488	488;190	5.73	6	6	6	8	3	1	13	12	12		0	By MS/MS	By MS/MS
P35492;F8WH73	P35492	8;2	8;2	8;2	Histidine ammonia-lyase	Hal	>sp|P35492|HUTH_MOUSE Histidine ammonia-lyase OS=Mus musculus GN=Hal PE=1 SV=1	2	8	8	8	7	8	8	6	7	8	7	8	8	6	7	8	7	8	8	6	7	8	19.3	19.3	19.3	72.257	657	657;167	4.04	16	12			6	10	6		6		0	By MS/MS	By MS/MS
Q924M7;F6Q3K8	Q924M7	8;2	8;2	8;2	Mannose-6-phosphate isomerase	Mpi	>sp|Q924M7|MPI_MOUSE Mannose-6-phosphate isomerase OS=Mus musculus GN=Mpi PE=2 SV=1	2	8	8	8	8	8	8	8	8	7	8	8	8	8	8	7	8	8	8	8	8	7	24.6	24.6	24.6	46.575	423	423;122	5.13	12	13		6	8		12	8	6	6	0	By MS/MS	By MS/MS
Q9D8C4;D6RFB1	Q9D8C4	8;2	8;2	8;2	Interferon-induced 35 kDa protein homolog	Ifi35	>sp|Q9D8C4|IN35_MOUSE Interferon-induced 35 kDa protein homolog OS=Mus musculus GN=Ifi35 PE=2 SV=3	2	8	8	8	5	6	6	8	7	6	5	6	6	8	7	6	5	6	6	8	7	6	39.5	39.5	39.5	31.875	286	286;54	5.19		22	5	1		8		12	6	4	0	By MS/MS	By MS/MS
Q8CJF7;F6SJR1	Q8CJF7	8;2	8;2	8;2	Protein ELYS	Ahctf1	>sp|Q8CJF7|ELYS_MOUSE Protein ELYS OS=Mus musculus GN=Ahctf1 PE=1 SV=1	2	8	8	8	3	5	5	6	5	6	3	5	5	6	5	6	3	5	5	6	5	6	6.1	6.1	6.1	247.64	2243	2243;176	7.46					2	6	18	3		8	0	By matching	By MS/MS
Q05144;G3UZM2;D3Z3L1;F2Z463;D3YX61	Q05144	8;1;1;1;1	4;0;0;0;0	4;0;0;0;0	Ras-related C3 botulinum toxin substrate 2	Rac2	>sp|Q05144|RAC2_MOUSE Ras-related C3 botulinum toxin substrate 2 OS=Mus musculus GN=Rac2 PE=2 SV=1	5	8	4	4	8	8	8	8	8	8	4	4	4	4	4	4	4	4	4	4	4	4	43.8	19.8	19.8	21.441	192	192;96;153;167;171	7.41	4		8	9	6	3	27	25	31	22	0	By MS/MS	By MS/MS
P17809;G3UYL0;A2A7P3;G3V010	P17809	8;1;1;1	8;1;1;1	8;1;1;1	Solute carrier family 2, facilitated glucose transporter member 1	Slc2a1	>sp|P17809|GTR1_MOUSE Solute carrier family 2, facilitated glucose transporter member 1 OS=Mus musculus GN=Slc2a1 PE=1 SV=4	4	8	8	8	7	7	7	7	6	8	7	7	7	7	6	8	7	7	7	7	6	8	18.9	18.9	18.9	53.984	492	492;123;128;173	5.78	31	7	3	3		7	22	8	18	20	0	By MS/MS	By MS/MS
P70343;C6L648;E9Q575;O08736	P70343	8;1;1;1	8;1;1;1	8;1;1;1	Caspase-4;Caspase-4 subunit p10;Caspase-4 subunit p20	Casp4	>sp|P70343|CASP4_MOUSE Caspase-4 OS=Mus musculus GN=Casp4 PE=1 SV=2	4	8	8	8	6	8	7	8	8	8	6	8	7	8	8	8	6	8	7	8	8	8	26.8	26.8	26.8	42.741	373	373;118;349;419	5.81		6		8	5		22	7			0	By MS/MS	By MS/MS
O35405;D6RCG9;D3Z179;D3YY25	O35405	8;1;1;1	8;1;1;1	8;1;1;1	Phospholipase D3	Pld3	>sp|O35405|PLD3_MOUSE Phospholipase D3 OS=Mus musculus GN=Pld3 PE=2 SV=1	4	8	8	8	7	8	8	6	7	8	7	8	8	6	7	8	7	8	8	6	7	8	24.8	24.8	24.8	54.388	488	488;42;63;103	4.46	6	12	6	7		3	12		6		0	By MS/MS	By MS/MS
CON__P01966;P06467;A7M7S6	CON__P01966	8;1;1	8;1;1	6;0;0			>P01966 SWISS-PROT:P01966 (Bos taurus) Hemoglobin subunit alpha	3	8	8	6	8	8	8	8	8	8	8	8	8	8	8	8	6	6	6	6	6	6	78.2	78.2	71.8	15.184	142	142;142;156	6.19	30	41	8	8	25	35	26	23	70	39	0	By MS/MS	By MS/MS
Q8BYW9;D3YWW8;D3Z459	Q8BYW9	8;1;1	8;1;1	8;1;1	EGF domain-specific O-linked N-acetylglucosamine transferase	Eogt	>sp|Q8BYW9|EOGT_MOUSE EGF domain-specific O-linked N-acetylglucosamine transferase OS=Mus musculus GN=Eogt PE=1 SV=1	3	8	8	8	7	7	7	8	7	8	7	7	7	8	7	8	7	7	7	8	7	8	15.9	15.9	15.9	61.445	527	527;90;148	4.48	15	5	10	6	6	11	1	17			0	By MS/MS	By MS/MS
Q9DBP5;F6TY56;D6RIL5	Q9DBP5	8;1;1	8;1;1	8;1;1	UMP-CMP kinase	Cmpk1	>sp|Q9DBP5|KCY_MOUSE UMP-CMP kinase OS=Mus musculus GN=Cmpk1 PE=1 SV=1	3	8	8	8	7	8	8	8	8	8	7	8	8	8	8	8	7	8	8	8	8	8	45.9	45.9	45.9	22.165	196	196;42;62	5.48	16	12	13	12	7	2	6	7	1	30	0	By MS/MS	By MS/MS
O09131;D3Z1Q9;Q8K2Q2	O09131	8;1;1	8;1;1	8;1;1	Glutathione S-transferase omega-1	Gsto1	>sp|O09131|GSTO1_MOUSE Glutathione S-transferase omega-1 OS=Mus musculus GN=Gsto1 PE=2 SV=2	3	8	8	8	8	8	8	8	8	8	8	8	8	8	8	8	8	8	8	8	8	8	33.8	33.8	33.8	27.497	240	240;172;248	5.33		29	5	5	1	24	13	1	5	12	0	By MS/MS	By MS/MS
Q9ESJ4;A0A0A6YWW3;A0A0A6YWU4	Q9ESJ4	8;1;1	8;1;1	8;1;1	NCK-interacting protein with SH3 domain	Nckipsd	>sp|Q9ESJ4|SPN90_MOUSE NCK-interacting protein with SH3 domain OS=Mus musculus GN=Nckipsd PE=2 SV=2	3	8	8	8	7	8	8	8	8	7	7	8	8	8	8	7	7	8	8	8	8	7	11.1	11.1	11.1	78.572	714	714;76;101	4.46		18	9	17				9		6	0	By MS/MS	By MS/MS
Q9DBS5;D3Z710;Q91W40	Q9DBS5	8;1;1	5;0;0	5;0;0	Kinesin light chain 4	Klc4	>sp|Q9DBS5|KLC4_MOUSE Kinesin light chain 4 OS=Mus musculus GN=Klc4 PE=1 SV=1	3	8	5	5	8	8	8	8	8	8	5	5	5	5	5	5	5	5	5	5	5	5	19.4	12.8	12.8	68.612	619	619;505;508	4.95	12	8					11		12		0	By MS/MS	By MS/MS
CON__P17690;Q01339	CON__P17690	8;1	8;1	8;1			>P17690 SWISS-PROT:P17690 (Bos taurus) Beta-2-glycoprotein 1 precursor	2	8	8	8	8	6	7	7	5	6	8	6	7	7	5	6	8	6	7	7	5	6	41.4	41.4	41.4	38.252	345	345;345	6.36	4	2	11	3		10	21	11	5	9	0	By MS/MS	By MS/MS
Q9QYA2;G3UY77	Q9QYA2	8;1	8;1	8;1	Mitochondrial import receptor subunit TOM40 homolog	Tomm40	>sp|Q9QYA2|TOM40_MOUSE Mitochondrial import receptor subunit TOM40 homolog OS=Mus musculus GN=Tomm40 PE=1 SV=3	2	8	8	8	7	7	7	7	7	8	7	7	7	7	7	8	7	7	7	7	7	8	34.6	34.6	34.6	37.895	361	361;73	4.31	1	43	7	6						20	0	By MS/MS	By MS/MS
CON__P12763;P29699	CON__P12763	8;1	8;1	8;1			>P12763 SWISS-PROT:P12763 (Bos taurus) Alpha-2-HS-glycoprotein precursor	2	8	8	8	8	8	8	7	8	8	8	8	8	7	8	8	8	8	8	7	8	8	35.4	35.4	35.4	38.418	359	359;345	4.71	36	44	18	20	7	21	19	8	12	28	0	By MS/MS	By MS/MS
Q9CZE3;Q8QZZ8	Q9CZE3	8;1	8;1	7;0	Ras-related protein Rab-32	Rab32	>sp|Q9CZE3|RAB32_MOUSE Ras-related protein Rab-32 OS=Mus musculus GN=Rab32 PE=1 SV=3	2	8	8	7	8	8	8	8	8	8	8	8	8	8	8	8	7	7	7	7	7	7	48.4	48.4	43.5	25.068	223	223;211	4.76	21	18	6	1		6	3	18	16		0	By MS/MS	By MS/MS
Q810D6;D6REU5	Q810D6	8;1	8;1	8;1	Glutamate-rich WD repeat-containing protein 1	Grwd1	>sp|Q810D6|GRWD1_MOUSE Glutamate-rich WD repeat-containing protein 1 OS=Mus musculus GN=Grwd1 PE=2 SV=2	2	8	8	8	7	7	7	7	7	8	7	7	7	7	7	8	7	7	7	7	7	8	28	28	28	49.223	446	446;97	4.4	2	12	18		6	6	7	5		2	0	By MS/MS	By MS/MS
Q6PAL8;A2RSQ0	Q6PAL8	8;1	8;1	8;1	DENN domain-containing protein 5A	Dennd5a	>sp|Q6PAL8|DEN5A_MOUSE DENN domain-containing protein 5A OS=Mus musculus GN=Dennd5a PE=1 SV=1	2	8	8	8	5	6	6	7	6	7	5	6	6	7	6	7	5	6	6	7	6	7	8.5	8.5	8.5	146.65	1287	1287;1274	6.76	1				6	11	9	18			0	By MS/MS	By MS/MS
B1AVH7;B1AVH7-2	B1AVH7	8;1	8;1	8;1	TBC1 domain family member 2A	Tbc1d2	>sp|B1AVH7|TBD2A_MOUSE TBC1 domain family member 2A OS=Mus musculus GN=Tbc1d2 PE=2 SV=1	2	8	8	8	6	8	7	6	7	7	6	8	7	6	7	7	6	8	7	6	7	7	11.1	11.1	11.1	104.26	922	922;242	3.74	6	9	1	23	6	7	1				0	By MS/MS	By MS/MS
Q9D0Q7;F6QAU7	Q9D0Q7	8;1	8;1	8;1	39S ribosomal protein L45, mitochondrial	Mrpl45	>sp|Q9D0Q7|RM45_MOUSE 39S ribosomal protein L45, mitochondrial OS=Mus musculus GN=Mrpl45 PE=2 SV=1	2	8	8	8	7	8	8	8	7	8	7	8	8	8	7	8	7	8	8	8	7	8	36.3	36.3	36.3	35.41	306	306;129	3.93		17	16		6	11	6				0	By MS/MS	By MS/MS
Q9D4H2;F6VDD7	Q9D4H2	8;1	8;1	8;1	GRIP and coiled-coil domain-containing protein 1	Gcc1	>sp|Q9D4H2|GCC1_MOUSE GRIP and coiled-coil domain-containing protein 1 OS=Mus musculus GN=Gcc1 PE=1 SV=2	2	8	8	8	7	8	7	7	6	7	7	8	7	7	6	7	7	8	7	7	6	7	12.7	12.7	12.7	87.676	778	778;194	5.2	5	11	4	2		18	17	8			0	By MS/MS	By MS/MS
CON__P50448;P97290	CON__P50448	8;1	8;1	8;1			>P50448 SWISS-PROT:P50448 (Bos taurus) Factor XIIa inhibitor precursor	2	8	8	8	8	8	8	7	8	8	8	8	8	7	8	8	8	8	8	7	8	8	18.6	18.6	18.6	51.723	468	468;504	5.81	6	13	11	6	5	22	1	12	16	10	0	By MS/MS	By MS/MS
Q8BSL7;A2A6T9	Q8BSL7	8;1	1;1	1;1	ADP-ribosylation factor 2	Arf2	>sp|Q8BSL7|ARF2_MOUSE ADP-ribosylation factor 2 OS=Mus musculus GN=Arf2 PE=1 SV=2	2	8	1	1	7	8	7	8	8	8	1	1	1	1	1	1	1	1	1	1	1	1	54.1	5.5	5.5	20.746	181	181;101	6.33						6	3				0.00031586	By matching	By MS/MS
Q99PV0;B7ZC27	Q99PV0	74;28	74;28	74;28	Pre-mRNA-processing-splicing factor 8	Prpf8	>sp|Q99PV0|PRP8_MOUSE Pre-mRNA-processing-splicing factor 8 OS=Mus musculus GN=Prpf8 PE=1 SV=2	2	74	74	74	63	67	67	73	66	67	63	67	67	73	66	67	63	67	67	73	66	67	36.5	36.5	36.5	273.61	2335	2335;1044	5.15	48	131	63	65	36	49	65	102	54	35	0	By MS/MS	By MS/MS
Q68FD5;Q5SXR6;F6Z1R4	Q68FD5;Q5SXR6	70;70;4	70;70;4	70;70;4	Clathrin heavy chain 1	Cltc	>sp|Q68FD5|CLH1_MOUSE Clathrin heavy chain 1 OS=Mus musculus GN=Cltc PE=1 SV=3;>tr|Q5SXR6|Q5SXR6_MOUSE Clathrin heavy chain OS=Mus musculus GN=Cltc PE=1 SV=1	3	70	70	70	65	67	70	66	67	68	65	67	70	66	67	68	65	67	70	66	67	68	51.7	51.7	51.7	191.55	1675	1675;1679;216	4.57	100	249	138	111	104	93	75	53	50	94	0	By MS/MS	By MS/MS
P15379-2;Q3U8S1;A2APM5;P15379-3;A2APM3;P15379-6;A2APM4;P15379-11;P15379-5;E9QKM8;Q80X37;P15379-10;P15379-9;P15379-4;A2APM1;P15379-8;P15379-7;P15379;A2APM2;P15379-12;P15379-13	P15379-2;Q3U8S1;A2APM5;P15379-3;A2APM3;P15379-6;A2APM4;P15379-11;P15379-5;E9QKM8;Q80X37;P15379-10;P15379-9;P15379-4;A2APM1;P15379-8;P15379-7;P15379;A2APM2	7;7;7;7;7;7;7;7;7;7;7;7;7;7;7;7;7;7;7;3;3	7;7;7;7;7;7;7;7;7;7;7;7;7;7;7;7;7;7;7;3;3	7;7;7;7;7;7;7;7;7;7;7;7;7;7;7;7;7;7;7;3;3	CD44 antigen	Cd44	>sp|P15379-2|CD44_MOUSE Isoform 13 of CD44 antigen OS=Mus musculus GN=Cd44;>tr|Q3U8S1|Q3U8S1_MOUSE CD44 antigen OS=Mus musculus GN=Cd44 PE=2 SV=1;>tr|A2APM5|A2APM5_MOUSE CD44 antigen OS=Mus musculus GN=Cd44 PE=1 SV=1;>sp|P15379-3|CD44_MOUSE Isoform 12 of C	21	7	7	7	6	6	7	7	7	6	6	6	7	7	7	6	6	6	7	7	7	6	24.5	24.5	24.5	39.998	363	363;365;434;461;464;496;498;575;576;577;580;616;617;654;657;697;736;778;780;580;592	3.3	24	36		1	12	5				10	0	By MS/MS	By MS/MS
D3Z637;D3Z125;Q62393-2;E9PUA7;Q62393-3;D3Z7X7;Q62393;F8WHQ1;D3Z2U2	D3Z637;D3Z125;Q62393-2;E9PUA7;Q62393-3;D3Z7X7;Q62393;F8WHQ1;D3Z2U2	7;7;7;7;7;7;7;7;5	7;7;7;7;7;7;7;7;5	7;7;7;7;7;7;7;7;5	Tumor protein D52	Tpd52	>tr|D3Z637|D3Z637_MOUSE MCG10134, isoform CRA_c OS=Mus musculus GN=Tpd52 PE=4 SV=1;>tr|D3Z125|D3Z125_MOUSE Tumor protein D52 (Fragment) OS=Mus musculus GN=Tpd52 PE=4 SV=1;>sp|Q62393-2|TPD52_MOUSE Isoform 2 of Tumor protein D52 OS=Mus musculus GN=Tpd52;>tr|	9	7	7	7	7	7	7	7	7	7	7	7	7	7	7	7	7	7	7	7	7	7	42	42	42	17.603	162	162;179;185;194;199;206;224;247;77	5.29	12	18	17	16	10	32	10	4	5	22	0	By MS/MS	By MS/MS
A2AUK7;Q9Z2H5-3;Q9Z2H5-2;A2AUK8;Q9Z2H5;A2AUK5;A2AUK6;E9PV14	A2AUK7;Q9Z2H5-3;Q9Z2H5-2;A2AUK8;Q9Z2H5;A2AUK5;A2AUK6;E9PV14	7;7;7;7;7;7;6;4	7;7;7;7;7;7;6;4	7;7;7;7;7;7;6;4	Band 4.1-like protein 1	Epb4.1l1;Epb41l1	>tr|A2AUK7|A2AUK7_MOUSE Band 4.1-like protein 1 OS=Mus musculus GN=Epb4.1l1 PE=1 SV=1;>sp|Q9Z2H5-3|E41L1_MOUSE Isoform 3 of Band 4.1-like protein 1 OS=Mus musculus GN=Epb41l1;>sp|Q9Z2H5-2|E41L1_MOUSE Isoform 2 of Band 4.1-like protein 1 OS=Mus musculus GN=	8	7	7	7	7	7	6	6	6	6	7	7	6	6	6	6	7	7	6	6	6	6	12.1	12.1	12.1	81.89	730	730;731;867;867;879;879;631;1064	2.8	12	6	8	6	8						0	By MS/MS	By MS/MS
Q52KI8-2;E9QKA4;A2A8V8;A2A8V9;E9PUK6;Q52KI8;A2A983;F7BWM1;F6T4M4	Q52KI8-2;E9QKA4;A2A8V8;A2A8V9;E9PUK6;Q52KI8	7;7;7;7;7;7;3;3;1	7;7;7;7;7;7;3;3;1	7;7;7;7;7;7;3;3;1	Serine/arginine repetitive matrix protein 1	Srrm1	>sp|Q52KI8-2|SRRM1_MOUSE Isoform 2 of Serine/arginine repetitive matrix protein 1 OS=Mus musculus GN=Srrm1;>tr|E9QKA4|E9QKA4_MOUSE Serine/arginine repetitive matrix protein 1 OS=Mus musculus GN=Srrm1 PE=1 SV=1;>tr|A2A8V8|A2A8V8_MOUSE Serine/arginine repeti	9	7	7	7	6	5	5	6	6	6	6	5	5	6	6	6	6	5	5	6	6	6	8.4	8.4	8.4	101.1	897	897;897;909;918;923;946;198;239;140	5.24	16	1	9	2		2	1	15	13		0	By MS/MS	By MS/MS
Q9QXL2-3;Q9QXL2-2;Q9QXL2-4;F8WGN6;Q9QXL2;E9Q0J5	Q9QXL2-3;Q9QXL2-2;Q9QXL2-4;F8WGN6;Q9QXL2;E9Q0J5	7;7;7;7;7;7	4;4;4;4;4;4	4;4;4;4;4;4	Kinesin-like protein KIF21A	Kif21a	>sp|Q9QXL2-3|KI21A_MOUSE Isoform 3 of Kinesin-like protein KIF21A OS=Mus musculus GN=Kif21a;>sp|Q9QXL2-2|KI21A_MOUSE Isoform 2 of Kinesin-like protein KIF21A OS=Mus musculus GN=Kif21a;>sp|Q9QXL2-4|KI21A_MOUSE Isoform 4 of Kinesin-like protein KIF21A OS=Mus	6	7	4	4	4	4	4	5	6	5	2	1	1	2	3	2	2	1	1	2	3	2	5.7	3.6	3.6	174.8	1567	1567;1573;1616;1628;1672;1672	5.6	2			3			10				0	By MS/MS	By MS/MS
Q8R5M8-4;Q8R5M8-3;Q8R5M8-2;Q8R5M8;E9PYN1;Q8R5M8-5;E0CY16;Q8R5M8-7;Q8R5M8-6	Q8R5M8-4;Q8R5M8-3;Q8R5M8-2;Q8R5M8;E9PYN1;Q8R5M8-5;E0CY16;Q8R5M8-7;Q8R5M8-6	7;7;7;7;7;6;6;5;5	7;7;7;7;7;6;6;5;5	7;7;7;7;7;6;6;5;5	Cell adhesion molecule 1	Cadm1	>sp|Q8R5M8-4|CADM1_MOUSE Isoform 4 of Cell adhesion molecule 1 OS=Mus musculus GN=Cadm1;>sp|Q8R5M8-3|CADM1_MOUSE Isoform 3 of Cell adhesion molecule 1 OS=Mus musculus GN=Cadm1;>sp|Q8R5M8-2|CADM1_MOUSE Isoform 2 of Cell adhesion molecule 1 OS=Mus musculus G	9	7	7	7	6	7	5	7	6	7	6	7	5	7	6	7	6	7	5	7	6	7	24	24	24	45.779	417	417;428;445;456;474;336;390;289;295	3.22	11	35	15	9				6	6		0	By MS/MS	By MS/MS
E9Q6C1;F6UHR6;E9PXZ2;A2A8Z1;A0A0A6YXH3;Q5FWX7;A2A8Z1-2	E9Q6C1;F6UHR6;E9PXZ2;A2A8Z1;A0A0A6YXH3;Q5FWX7;A2A8Z1-2	7;7;7;7;7;6;6	7;7;7;7;7;6;6	7;7;7;7;7;6;6	Oxysterol-binding protein;Oxysterol-binding protein-related protein 9	Osbpl9	>tr|E9Q6C1|E9Q6C1_MOUSE Oxysterol-binding protein OS=Mus musculus GN=Osbpl9 PE=1 SV=1;>tr|F6UHR6|F6UHR6_MOUSE Oxysterol-binding protein OS=Mus musculus GN=Osbpl9 PE=1 SV=2;>tr|E9PXZ2|E9PXZ2_MOUSE Oxysterol-binding protein OS=Mus musculus GN=Osbpl9 PE=3 SV=	7	7	7	7	6	7	7	7	6	7	6	7	7	7	6	7	6	7	7	7	6	7	12.8	12.8	12.8	73.903	656	656;719;723;736;746;626;639	5.23		6	6	12	7	11		6		5	0	By MS/MS	By MS/MS
B2Z893;B2Z892;Q6GTL7;A0A087WRG0;A0A087WRM7;P70265;B2Z894;B2Z891	B2Z893;B2Z892;Q6GTL7;A0A087WRG0;A0A087WRM7;P70265	7;7;7;7;7;6;3;1	5;5;5;5;5;4;3;1	4;4;4;4;4;3;2;0	6-phosphofructo-2-kinase/fructose-2,6-bisphosphatase 2;6-phosphofructo-2-kinase;Fructose-2,6-bisphosphatase	Pfkfb2	>tr|B2Z893|B2Z893_MOUSE 6-phosphofructo-2-kinase/fructose-2, 6-biphosphatase 2, isoform CRA_a OS=Mus musculus GN=Pfkfb2 PE=2 SV=1;>tr|B2Z892|B2Z892_MOUSE 6-phosphofructo-2-kinase/fructose-2, 6-bisphosphatase 2 variant 4 OS=Mus musculus GN=Pfkfb2 PE=2 SV=1;	8	7	5	4	7	6	7	7	6	6	5	4	5	5	4	4	4	3	4	4	3	3	15.2	11.2	9.1	54.72	473	473;497;518;533;556;519;374;196	5.13	9	1	1		6			11	3		0	By MS/MS	By MS/MS
Q924K8-2;Q3U3A7;E9Q794;Q3UII8;Q924K8;H3BLE1	Q924K8-2;Q3U3A7;E9Q794;Q3UII8;Q924K8;H3BLE1	7;7;7;7;7;5	2;2;2;2;2;1	2;2;2;2;2;1	Metastasis-associated protein MTA3	Mta3	>sp|Q924K8-2|MTA3_MOUSE Isoform 2 of Metastasis-associated protein MTA3 OS=Mus musculus GN=Mta3;>tr|Q3U3A7|Q3U3A7_MOUSE Metastasis-associated protein MTA3 OS=Mus musculus GN=Mta3 PE=2 SV=1;>tr|E9Q794|E9Q794_MOUSE Metastasis-associated protein MTA3 OS=Mus m	6	7	2	2	6	6	6	5	7	6	1	1	1	1	2	1	1	1	1	1	2	1	16	4.9	4.9	58.309	512	512;513;514;586;591;271	5.31			1		6	6					0	By matching	By MS/MS
A2AWT6;P25976-2;A2AWT7;A2AWT5;P25976;E9Q4A8	A2AWT6;P25976-2;A2AWT7;A2AWT5;P25976	7;7;7;7;7;1	7;7;7;7;7;1	7;7;7;7;7;1	Nucleolar transcription factor 1	Ubtf	>tr|A2AWT6|A2AWT6_MOUSE Nucleolar transcription factor 1 OS=Mus musculus GN=Ubtf PE=4 SV=1;>sp|P25976-2|UBF1_MOUSE Isoform UBF2 of Nucleolar transcription factor 1 OS=Mus musculus GN=Ubtf;>tr|A2AWT7|A2AWT7_MOUSE Nucleolar transcription factor 1 OS=Mus musc	6	7	7	7	5	6	6	7	6	6	5	6	6	7	6	6	5	6	6	7	6	6	12.9	12.9	12.9	85.009	727	727;728;752;764;765;169	3.88	12	10	1	3	12	7	3	4			0	By MS/MS	By MS/MS
Q3UB58;Q3UNJ0;A2AIN5;P21855;Q3UZ35	Q3UB58;Q3UNJ0;A2AIN5;P21855;Q3UZ35	7;7;7;7;7	7;7;7;7;7	7;7;7;7;7	B-cell differentiation antigen CD72	Cd72	>tr|Q3UB58|Q3UB58_MOUSE B-cell differentiation antigen CD72 OS=Mus musculus GN=Cd72 PE=2 SV=1;>tr|Q3UNJ0|Q3UNJ0_MOUSE B-cell differentiation antigen CD72 OS=Mus musculus GN=Cd72 PE=2 SV=1;>tr|A2AIN5|A2AIN5_MOUSE B-cell differentiation antigen CD72 OS=Mus m	5	7	7	7	6	6	5	7	5	6	6	6	5	7	5	6	6	6	5	7	5	6	30.3	30.3	30.3	34.608	300	300;337;347;354;361	3.02	12	19	9		7	10					0	By MS/MS	By MS/MS
Q8C2D3;P70347-2;A2AR76;P70347;A2AR78;P70347-4;P70347-3	Q8C2D3;P70347-2;A2AR76;P70347;A2AR78;P70347-4;P70347-3	7;7;7;7;6;6;5	7;7;7;7;6;6;5	7;7;7;7;6;6;5	TRAF family member-associated NF-kappa-B activator	Tank	>tr|Q8C2D3|Q8C2D3_MOUSE TRAF family member-associated NF-kappa-B activator OS=Mus musculus GN=Tank PE=2 SV=1;>sp|P70347-2|TANK_MOUSE Isoform 2 of TRAF family member-associated NF-kappa-B activator OS=Mus musculus GN=Tank;>tr|A2AR76|A2AR76_MOUSE TRAF family	7	7	7	7	4	5	7	5	4	4	4	5	7	5	4	4	4	5	7	5	4	4	15.7	15.7	15.7	47.018	413	413;414;447;448;360;395;251	1.93	17	1	9	3							0	By MS/MS	By MS/MS
P08101-3;E9Q415;P08101;A0A0B4J1E6;P08101-2;A0A0B4J1G1	P08101-3;E9Q415;P08101;A0A0B4J1E6;P08101-2;A0A0B4J1G1	7;7;7;7;6;6	7;7;7;7;6;6	5;5;5;5;4;4	Low affinity immunoglobulin gamma Fc region receptor II	Fcgr2;Fcgr2b	>sp|P08101-3|FCGR2_MOUSE Isoform IIB1 of Low affinity immunoglobulin gamma Fc region receptor II OS=Mus musculus GN=Fcgr2;>tr|E9Q415|E9Q415_MOUSE Low affinity immunoglobulin gamma Fc region receptor II OS=Mus musculus GN=Fcgr2b PE=4 SV=1;>sp|P08101|FCGR2_	6	7	7	5	7	7	7	7	7	7	7	7	7	7	7	7	5	5	5	5	5	5	22.8	22.8	16.9	33.954	302	302;312;330;340;283;293	5.42		25	5	6		7	30	13	6		0	By MS/MS	By MS/MS
Q8BXN9;Q8BXN9-2;A2AQJ5;A2AQJ6;Q8BXN9-3;A2AQJ7	Q8BXN9;Q8BXN9-2;A2AQJ5;A2AQJ6;Q8BXN9-3;A2AQJ7	7;7;7;7;6;6	7;7;7;7;6;6	7;7;7;7;6;6	Transmembrane protein 87A	Tmem87a	>sp|Q8BXN9|TM87A_MOUSE Transmembrane protein 87A OS=Mus musculus GN=Tmem87a PE=1 SV=1;>sp|Q8BXN9-2|TM87A_MOUSE Isoform 2 of Transmembrane protein 87A OS=Mus musculus GN=Tmem87a;>tr|A2AQJ5|A2AQJ5_MOUSE Transmembrane protein 87A OS=Mus musculus GN=Tmem87a PE	6	7	7	7	5	6	5	7	6	5	5	6	5	7	6	5	5	6	5	7	6	5	13.3	13.3	13.3	63.379	555	555;556;559;560;483;500	2.9	12	17	5	5	5		4	1			0	By MS/MS	By MS/MS
Q8VC91;O88522;E9Q2Y3;Q7TSS3;A3KG44;A3KG41;A3KG38;A3KG40	Q8VC91;O88522;E9Q2Y3;Q7TSS3;A3KG44;A3KG41;A3KG38	7;7;7;7;6;4;4;3	7;7;7;7;6;4;4;3	7;7;7;7;6;4;4;3	NF-kappa-B essential modulator	Ikbkg	>tr|Q8VC91|Q8VC91_MOUSE Ikbkg protein OS=Mus musculus GN=Ikbkg PE=2 SV=1;>sp|O88522|NEMO_MOUSE NF-kappa-B essential modulator OS=Mus musculus GN=Ikbkg PE=1 SV=2;>tr|E9Q2Y3|E9Q2Y3_MOUSE NF-kappa-B essential modulator OS=Mus musculus GN=Ikbkg PE=4 SV=1;>tr|Q	8	7	7	7	5	7	7	6	7	7	5	7	7	6	7	7	5	7	7	6	7	7	27	27	27	47.844	411	411;412;424;430;190;249;265;228	3.59	6	31			6	2	10	4			0	By MS/MS	By MS/MS
Q8BHD7-2;Q8BHD7;G8JL74;G3UXA6;G3UZ01;G3UY95;G3UXZ8;F7C521	Q8BHD7-2;Q8BHD7;G8JL74;G3UXA6;G3UZ01	7;7;7;7;6;2;2;1	6;6;6;6;6;2;2;0	6;6;6;6;6;2;2;0	Polypyrimidine tract-binding protein 3	Ptbp3	>sp|Q8BHD7-2|PTBP3_MOUSE Isoform 2 of Polypyrimidine tract-binding protein 3 OS=Mus musculus GN=Ptbp3;>sp|Q8BHD7|PTBP3_MOUSE Polypyrimidine tract-binding protein 3 OS=Mus musculus GN=Ptbp3 PE=2 SV=1;>tr|G8JL74|G8JL74_MOUSE Polypyrimidine tract-binding prot	8	7	6	6	7	7	7	7	7	7	6	6	6	6	6	6	6	6	6	6	6	6	18.7	17.1	17.1	56.381	520	520;523;551;554;457;146;188;104	4.48		7	23	4		17	11				0	By MS/MS	By MS/MS
A2AU61;Q64012-2;A2AU62;Q64012;A2AU60	A2AU61;Q64012-2;A2AU62;Q64012;A2AU60	7;7;7;7;6	7;7;7;7;6	7;7;7;7;6	RNA-binding protein Raly	Raly	>tr|A2AU61|A2AU61_MOUSE RNA-binding protein Raly (Fragment) OS=Mus musculus GN=Raly PE=1 SV=1;>sp|Q64012-2|RALY_MOUSE Isoform 1 of RNA-binding protein Raly OS=Mus musculus GN=Raly;>tr|A2AU62|A2AU62_MOUSE RNA-binding protein Raly (Fragment) OS=Mus musculus	5	7	7	7	6	5	6	6	6	7	6	5	6	6	6	7	6	5	6	6	6	7	37.9	37.9	37.9	23.12	211	211;296;298;312;141	6.17		2	6		6	17	11	6	2	3	0	By MS/MS	By MS/MS
D3Z7V3;Q3URD3-2;H7BX64;Q3URD3;D3YV81;Q3URD3-4;Q3URD3-3;F6UV57;Q3URD3-5;F6YCM8;F8WIH0	D3Z7V3;Q3URD3-2;H7BX64;Q3URD3;D3YV81;Q3URD3-4;Q3URD3-3;F6UV57;Q3URD3-5;F6YCM8;F8WIH0	7;7;7;7;5;5;5;5;5;5;5	7;7;7;7;5;5;5;5;5;5;5	7;7;7;7;5;5;5;5;5;5;5	Sarcolemmal membrane-associated protein	Slmap	>tr|D3Z7V3|D3Z7V3_MOUSE Sarcolemmal membrane-associated protein OS=Mus musculus GN=Slmap PE=4 SV=1;>sp|Q3URD3-2|SLMAP_MOUSE Isoform 2 of Sarcolemmal membrane-associated protein OS=Mus musculus GN=Slmap;>tr|H7BX64|H7BX64_MOUSE Sarcolemmal membrane-associate	11	7	7	7	5	6	6	6	6	4	5	6	6	6	6	4	5	6	6	6	6	4	8.9	8.9	8.9	90.72	790	790;821;828;845;283;359;362;433;459;477;690	3.81	17			7	5	4	10				0	By MS/MS	By MS/MS
D3YYK8;E9Q6X0;Q8R001-2;Q8R001;Q3TG90	D3YYK8;E9Q6X0;Q8R001-2;Q8R001;Q3TG90	7;7;7;7;5	7;7;7;7;5	6;6;6;6;4	Microtubule-associated protein RP/EB family member 2	Mapre2	>tr|D3YYK8|D3YYK8_MOUSE Microtubule-associated protein RP/EB family member 2 (Fragment) OS=Mus musculus GN=Mapre2 PE=1 SV=1;>tr|E9Q6X0|E9Q6X0_MOUSE Microtubule-associated protein RP/EB family member 2 OS=Mus musculus GN=Mapre2 PE=1 SV=1;>sp|Q8R001-2|MARE2_	5	7	7	6	5	4	5	6	6	6	5	4	5	6	6	6	4	3	4	5	5	5	37.7	37.7	33.8	29.425	260	260;284;317;326;171	3.43	7	14	3	1			8	2			0	By MS/MS	By MS/MS
Q3TET1;Q3UI47;P28741;B1AQZ2;B1AQZ5;F6V6Z9;E9PX57	Q3TET1;Q3UI47;P28741;B1AQZ2	7;7;7;7;3;2;1	6;6;6;6;3;2;0	6;6;6;6;3;2;0	Kinesin-like protein KIF3A	Kif3a	>tr|Q3TET1|Q3TET1_MOUSE Kinesin-like protein OS=Mus musculus GN=Kif3a PE=2 SV=1;>tr|Q3UI47|Q3UI47_MOUSE Kinesin-like protein OS=Mus musculus GN=Kif3a PE=2 SV=1;>sp|P28741|KIF3A_MOUSE Kinesin-like protein KIF3A OS=Mus musculus GN=Kif3a PE=1 SV=2;>tr|B1AQZ2|	7	7	6	6	6	6	6	6	6	6	6	6	6	5	6	6	6	6	6	5	6	6	11	9.4	9.4	79.444	694	694;698;701;725;185;178;802	4.56	6	5	6	2	2	12			6		0	By MS/MS	By MS/MS
Q9EP53-4;Q9EP53-3;Q9EP53-2;Q9EP53;F2Z3X2	Q9EP53-4;Q9EP53-3;Q9EP53-2;Q9EP53	7;7;7;7;3	7;7;7;7;3	4;4;4;4;0	Hamartin	Tsc1	>sp|Q9EP53-4|TSC1_MOUSE Isoform 4 of Hamartin OS=Mus musculus GN=Tsc1;>sp|Q9EP53-3|TSC1_MOUSE Isoform 3 of Hamartin OS=Mus musculus GN=Tsc1;>sp|Q9EP53-2|TSC1_MOUSE Isoform 2 of Hamartin OS=Mus musculus GN=Tsc1;>sp|Q9EP53|TSC1_MOUSE Hamartin OS=Mus musculus	5	7	7	4	6	7	6	6	6	6	6	7	6	6	6	6	3	4	3	3	3	3	8.4	8.4	4.6	127.38	1148	1148;1155;1160;1161;459	6.57	6		5	8	3				6	18	0	By MS/MS	By MS/MS
Q5SRY7-4;Q5SRY7-3;Q5SRY7;Q5SRY7-2;Q3ULA2-2;Q3ULA2	Q5SRY7-4;Q5SRY7-3;Q5SRY7;Q5SRY7-2	7;7;7;7;2;2	7;7;7;7;2;2	7;7;7;7;2;2	F-box/WD repeat-containing protein 11	Fbxw11	>sp|Q5SRY7-4|FBW1B_MOUSE Isoform 4 of F-box/WD repeat-containing protein 11 OS=Mus musculus GN=Fbxw11;>sp|Q5SRY7-3|FBW1B_MOUSE Isoform 3 of F-box/WD repeat-containing protein 11 OS=Mus musculus GN=Fbxw11;>sp|Q5SRY7|FBW1B_MOUSE F-box/WD repeat-containing pr	6	7	7	7	7	7	7	7	7	6	7	7	7	7	7	6	7	7	7	7	7	6	14.6	14.6	14.6	58.394	508	508;529;542;563;569;605	2.98	12	14	1	23	7						0	By MS/MS	By MS/MS
Q6PDM2-3;Q6PDM2-2;Q6PDM2;H7BX95;F7AI47;F6QXN3	Q6PDM2-3;Q6PDM2-2;Q6PDM2;H7BX95	7;7;7;7;2;1	7;7;7;7;2;1	7;7;7;7;2;1	Serine/arginine-rich splicing factor 1	Srsf1	>sp|Q6PDM2-3|SRSF1_MOUSE Isoform 3 of Serine/arginine-rich splicing factor 1 OS=Mus musculus GN=Srsf1;>sp|Q6PDM2-2|SRSF1_MOUSE Isoform 2 of Serine/arginine-rich splicing factor 1 OS=Mus musculus GN=Srsf1;>sp|Q6PDM2|SRSF1_MOUSE Serine/arginine-rich splicing	6	7	7	7	7	7	7	7	7	7	7	7	7	7	7	7	7	7	7	7	7	7	36.2	36.2	36.2	21.807	196	196;201;248;253;106;58	3.21	16	37	8	19	12	10	1			2	0	By MS/MS	By MS/MS
Q91YN5-2;Q91YN5-3;Q91YN5;Q3UHZ7	Q91YN5-2;Q91YN5-3;Q91YN5;Q3UHZ7	7;7;7;7	6;6;6;6	6;6;6;6	UDP-N-acetylhexosamine pyrophosphorylase;UDP-N-acetylgalactosamine pyrophosphorylase;UDP-N-acetylglucosamine pyrophosphorylase	Uap1	>sp|Q91YN5-2|UAP1_MOUSE Isoform AGX1 of UDP-N-acetylhexosamine pyrophosphorylase OS=Mus musculus GN=Uap1;>sp|Q91YN5-3|UAP1_MOUSE Isoform 3 of UDP-N-acetylhexosamine pyrophosphorylase OS=Mus musculus GN=Uap1;>sp|Q91YN5|UAP1_MOUSE UDP-N-acetylhexosamine pyro	4	7	6	6	7	5	6	7	7	7	6	4	5	6	6	6	6	4	5	6	6	6	16.8	14.3	14.3	56.897	505	505;521;522;522	5.61	11		5	7					17	4	0	By MS/MS	By MS/MS
A2A6J4;A2A6J7;P19973-2;P19973	A2A6J4;A2A6J7;P19973-2;P19973	7;7;7;7	7;7;7;7	7;7;7;7	Lymphocyte-specific protein 1	Lsp1	>tr|A2A6J4|A2A6J4_MOUSE Lymphocyte-specific protein 1 OS=Mus musculus GN=Lsp1 PE=4 SV=1;>tr|A2A6J7|A2A6J7_MOUSE Lymphocyte-specific protein 1 OS=Mus musculus GN=Lsp1 PE=4 SV=1;>sp|P19973-2|LSP1_MOUSE Isoform 2 of Lymphocyte-specific protein 1 OS=Mus muscul	4	7	7	7	7	7	7	7	7	7	7	7	7	7	7	7	7	7	7	7	7	7	29.5	29.5	29.5	35.763	322	322;324;328;330	2.81	54	31			2	2	1	5	4	8	0	By MS/MS	By MS/MS
E0CYI9;E9PWI6;Q8CHG3;B2RSU7	E0CYI9;E9PWI6;Q8CHG3;B2RSU7	7;7;7;7	7;7;7;7	7;7;7;7	GRIP and coiled-coil domain-containing protein 2	Gcc2	>tr|E0CYI9|E0CYI9_MOUSE GRIP and coiled-coil domain-containing protein 2 OS=Mus musculus GN=Gcc2 PE=4 SV=1;>tr|E9PWI6|E9PWI6_MOUSE GRIP and coiled-coil domain-containing protein 2 OS=Mus musculus GN=Gcc2 PE=4 SV=1;>sp|Q8CHG3|GCC2_MOUSE GRIP and coiled-coil	4	7	7	7	5	6	6	7	5	7	5	6	6	7	5	7	5	6	6	7	5	7	5.1	5.1	5.1	183.01	1576	1576;1644;1679;1680	2.89	12		10	8	6						0	By MS/MS	By MS/MS
Q6ZWQ5;O70493;Q3TGS7;Q3V2H3	Q6ZWQ5;O70493;Q3TGS7;Q3V2H3	7;7;7;7	6;6;6;6	6;6;6;6	Sorting nexin-12	Snx12	>tr|Q6ZWQ5|Q6ZWQ5_MOUSE Sorting nexin 12, isoform CRA_c OS=Mus musculus GN=Snx12 PE=2 SV=1;>sp|O70493|SNX12_MOUSE Sorting nexin-12 OS=Mus musculus GN=Snx12 PE=1 SV=1;>tr|Q3TGS7|Q3TGS7_MOUSE Sorting nexin 12, isoform CRA_b OS=Mus musculus GN=Snx12 PE=2 SV=1	4	7	6	6	7	7	7	7	7	7	6	6	6	6	6	6	6	6	6	6	6	6	40.1	35.8	35.8	18.884	162	162;165;166;170	4		30	3	9	11	2		6		4	0	By MS/MS	By MS/MS
Q8K012-2;E9PUK3;Q8K012;E9PUI5	Q8K012-2;E9PUK3;Q8K012;E9PUI5	7;7;7;7	7;7;7;7	7;7;7;7	Formin-binding protein 1-like	Fnbp1l	>sp|Q8K012-2|FBP1L_MOUSE Isoform 2 of Formin-binding protein 1-like OS=Mus musculus GN=Fnbp1l;>tr|E9PUK3|E9PUK3_MOUSE Formin-binding protein 1-like OS=Mus musculus GN=Fnbp1l PE=1 SV=1;>sp|Q8K012|FBP1L_MOUSE Formin-binding protein 1-like OS=Mus musculus GN=	4	7	7	7	6	6	6	6	5	6	6	6	6	6	5	6	6	6	6	6	5	6	15.3	15.3	15.3	63.917	550	550;551;605;609	2.63	12	13	6						4		0	By MS/MS	By MS/MS
B7ZNS2;B1AZP2-2;B1AZP2;I1E4X0;F6YMR0;E9PUF2;B1AZP2-3;H3BJD4;H3BJW9;H3BKJ0	B7ZNS2;B1AZP2-2;B1AZP2;I1E4X0;F6YMR0;E9PUF2;B1AZP2-3	7;7;7;6;6;6;6;3;3;1	7;7;7;6;6;6;6;3;3;1	7;7;7;6;6;6;6;3;3;1	Disks large-associated protein 4	Dlgap4	>tr|B7ZNS2|B7ZNS2_MOUSE Disks large-associated protein 4 OS=Mus musculus GN=Dlgap4 PE=2 SV=1;>sp|B1AZP2-2|DLGP4_MOUSE Isoform 2 of Disks large-associated protein 4 OS=Mus musculus GN=Dlgap4;>sp|B1AZP2|DLGP4_MOUSE Disks large-associated protein 4 OS=Mus mus	10	7	7	7	5	7	7	7	7	7	5	7	7	7	7	7	5	7	7	7	7	7	8.6	8.6	8.6	106.17	975	975;989;992;244;266;285;453;109;122;68	4.36	11	18	6	6					12	6	0	By MS/MS	By MS/MS
D3Z2E3;E9Q632;O54916;O54916-3;O54916-4;F6R6F1;D6RIN6;O54916-2;F6YT69;F7AB82	D3Z2E3;E9Q632;O54916;O54916-3;O54916-4;F6R6F1	7;7;7;6;6;6;3;2;2;1	7;7;7;6;6;6;3;2;2;1	7;7;7;6;6;6;3;2;2;1	RalBP1-associated Eps domain-containing protein 1	Reps1	>tr|D3Z2E3|D3Z2E3_MOUSE RalBP1-associated Eps domain-containing protein 1 OS=Mus musculus GN=Reps1 PE=1 SV=1;>tr|E9Q632|E9Q632_MOUSE RalBP1-associated Eps domain-containing protein 1 OS=Mus musculus GN=Reps1 PE=1 SV=1;>sp|O54916|REPS1_MOUSE RalBP1-associat	10	7	7	7	6	6	6	7	6	6	6	6	6	7	6	6	6	6	6	7	6	6	13.3	13.3	13.3	76.826	705	705;768;795;716;743;755;220;210;210;240	4.41	16	8				6			14		0	By MS/MS	By MS/MS
Q99KB8-2;Q99KB8;G5E8T9;E9Q2H8;E9PYA3;D3YWI0;D3YUX8	Q99KB8-2;Q99KB8;G5E8T9;E9Q2H8;E9PYA3;D3YWI0	7;7;7;6;6;5;3	7;7;7;6;6;5;3	7;7;7;6;6;5;3	Hydroxyacylglutathione hydrolase, mitochondrial	Hagh	>sp|Q99KB8-2|GLO2_MOUSE Isoform 2 of Hydroxyacylglutathione hydrolase, mitochondrial OS=Mus musculus GN=Hagh;>sp|Q99KB8|GLO2_MOUSE Hydroxyacylglutathione hydrolase, mitochondrial OS=Mus musculus GN=Hagh PE=1 SV=2;>tr|G5E8T9|G5E8T9_MOUSE Hydroxyacyl glutath	7	7	7	7	6	7	7	7	7	7	6	7	7	7	7	7	6	7	7	7	7	7	38.5	38.5	38.5	28.901	260	260;309;309;217;237;167;132	4.79	25	12	5			18	8	12	3	9	0	By MS/MS	By MS/MS
Q3U2I3-3;Q3U2I3;J3QP99;Q3U2I3-2;F8WHJ1;D6RCH8	Q3U2I3-3;Q3U2I3;J3QP99;Q3U2I3-2;F8WHJ1	7;7;7;6;6;2	7;7;7;6;6;2	7;7;7;6;6;2	FTS and Hook-interacting protein	Fam160a2	>sp|Q3U2I3-3|F16A2_MOUSE Isoform 3 of FTS and Hook-interacting protein OS=Mus musculus GN=Fam160a2;>sp|Q3U2I3|F16A2_MOUSE FTS and Hook-interacting protein OS=Mus musculus GN=Fam160a2 PE=1 SV=2;>tr|J3QP99|J3QP99_MOUSE FTS and Hook-interacting protein OS=Mus	6	7	7	7	4	3	3	3	5	4	4	3	3	3	5	4	4	3	3	3	5	4	10.2	10.2	10.2	86.327	791	791;975;989;909;909;260	7.39			5	1	2	2			1	12	0	By MS/MS	By MS/MS
B2LVG5;B2LVG6;E0CXT7;Q8BQZ5;Q8BQZ5-3;Q8BQZ5-2;F7B6Z5;M0QWM8	B2LVG5;B2LVG6;E0CXT7;Q8BQZ5;Q8BQZ5-3;Q8BQZ5-2	7;7;7;6;4;4;3;2	7;7;7;6;4;4;3;2	7;7;7;6;4;4;3;2	Cleavage and polyadenylation specificity factor subunit 4	Cpsf4	>tr|B2LVG5|B2LVG5_MOUSE Cleavage and polyadenylation specific factor 4 isoform 1 OS=Mus musculus GN=Cpsf4 PE=2 SV=1;>tr|B2LVG6|B2LVG6_MOUSE Cleavage and polyadenylation specific factor 4 isoform 2 OS=Mus musculus GN=Cpsf4 PE=2 SV=1;>tr|E0CXT7|E0CXT7_MOUSE	8	7	7	7	7	7	7	7	7	7	7	7	7	7	7	7	7	7	7	7	7	7	39.5	39.5	39.5	27.419	243	243;244;269;211;212;221;208;62	3.3	12	4	18	6	6	6	2				0	By MS/MS	By MS/MS
S4R1B9;Q80UV9-3;Q80UV9;D3YZK4;A0A067XG50;Q80UV9-2	S4R1B9;Q80UV9-3;Q80UV9;D3YZK4;A0A067XG50	7;7;7;6;4;2	7;7;7;6;4;2	7;7;7;6;4;2	Transcription initiation factor TFIID subunit 1	Taf1	>tr|S4R1B9|S4R1B9_MOUSE Transcription initiation factor TFIID subunit 1 OS=Mus musculus GN=Taf1 PE=1 SV=1;>sp|Q80UV9-3|TAF1_MOUSE Isoform 3 of Transcription initiation factor TFIID subunit 1 OS=Mus musculus GN=Taf1;>sp|Q80UV9|TAF1_MOUSE Transcription initi	6	7	7	7	7	6	7	7	7	7	7	6	7	7	7	7	7	6	7	7	7	7	5.8	5.8	5.8	197.37	1733	1733;1870;1891;1902;710;929	6.25			6	2	12	9	9	12	5		0	By MS/MS	By MS/MS
Q9D6Y7-4;Q9D6Y7-2;Q9D6Y7;Q9D6Y7-3	Q9D6Y7-4;Q9D6Y7-2;Q9D6Y7;Q9D6Y7-3	7;7;7;6	7;7;7;6	7;7;7;6	Mitochondrial peptide methionine sulfoxide reductase	Msra	>sp|Q9D6Y7-4|MSRA_MOUSE Isoform 4 of Mitochondrial peptide methionine sulfoxide reductase OS=Mus musculus GN=Msra;>sp|Q9D6Y7-2|MSRA_MOUSE Isoform 2 of Mitochondrial peptide methionine sulfoxide reductase OS=Mus musculus GN=Msra;>sp|Q9D6Y7|MSRA_MOUSE Mitoch	4	7	7	7	6	6	7	7	6	7	6	6	7	7	6	7	6	6	7	7	6	7	56.5	56.5	56.5	21.588	191	191;213;233;193	3.7		8	25	12		12					0	By MS/MS	By MS/MS
A2AMC3;Q3UXG7;Q91ZW2;E9PZ15;E9Q686	A2AMC3;Q3UXG7;Q91ZW2;E9PZ15;E9Q686	7;7;7;5;5	7;7;7;5;5	7;7;7;5;5	GDP-fucose protein O-fucosyltransferase 1	Pofut1	>tr|A2AMC3|A2AMC3_MOUSE GDP-fucose protein O-fucosyltransferase 1 OS=Mus musculus GN=Pofut1 PE=4 SV=1;>tr|Q3UXG7|Q3UXG7_MOUSE GDP-fucose protein O-fucosyltransferase 1 OS=Mus musculus GN=Pofut1 PE=2 SV=1;>sp|Q91ZW2|OFUT1_MOUSE GDP-fucose protein O-fucosylt	5	7	7	7	7	7	7	7	7	6	7	7	7	7	7	6	7	7	7	7	7	6	29.3	29.3	29.3	40.02	352	352;353;393;297;298	4.92	5	6	6	18	2		12	13			0	By MS/MS	By MS/MS
REV__E9Q8N1;REV__E9Q8K5;REV__A2ASS6;REV__A2ASS6-2;REV__F7CR78	REV__E9Q8N1;REV__E9Q8K5;REV__A2ASS6;REV__A2ASS6-2	7;7;7;5;2	7;7;7;5;2	7;7;7;5;2			>tr|E9Q8N1|E9Q8N1_MOUSE Titin OS=Mus musculus GN=Ttn PE=1 SV=1;>tr|E9Q8K5|E9Q8K5_MOUSE Titin OS=Mus musculus GN=Ttn PE=1 SV=1;>sp|A2ASS6|TITIN_MOUSE Titin OS=Mus musculus GN=Ttn PE=1 SV=1;>sp|A2ASS6-2|TITIN_MOUSE Isoform 2 of Titin OS=Mus musculus GN=Ttn	5	7	7	7	3	4	4	5	3	5	3	4	4	5	3	5	3	4	4	5	3	5	0	0	0	3716	33467	33467;33467;35213;26886;8272	4.69	15			2	1			1		10	0.0051192	By matching	By MS/MS
Q9DBA9;G3X8R4;E9QKD9;E9PWY2;D6RJL7	Q9DBA9;G3X8R4;E9QKD9	7;7;7;3;1	7;7;7;3;1	7;7;7;3;1	General transcription factor IIH subunit 1	Gtf2h1	>sp|Q9DBA9|TF2H1_MOUSE General transcription factor IIH subunit 1 OS=Mus musculus GN=Gtf2h1 PE=1 SV=2;>tr|G3X8R4|G3X8R4_MOUSE General transcription factor II H, polypeptide 1 OS=Mus musculus GN=Gtf2h1 PE=4 SV=1;>tr|E9QKD9|E9QKD9_MOUSE General transcription	5	7	7	7	6	7	7	7	7	6	6	7	7	7	7	6	6	7	7	7	7	6	15	15	15	61.851	547	547;547;553;144;51	4.95	18	1		7	9	6	4	7	11		0	By MS/MS	By MS/MS
Q8BZ98-2;Q8BZ98;E9QLL2;F2Z460;E0CXZ8	Q8BZ98-2;Q8BZ98;E9QLL2	7;7;7;2;2	1;1;1;1;1	1;1;1;1;1	Dynamin-3	Dnm3	>sp|Q8BZ98-2|DYN3_MOUSE Isoform 2 of Dynamin-3 OS=Mus musculus GN=Dnm3;>sp|Q8BZ98|DYN3_MOUSE Dynamin-3 OS=Mus musculus GN=Dnm3 PE=1 SV=1;>tr|E9QLL2|E9QLL2_MOUSE Dynamin-3 OS=Mus musculus GN=Dnm3 PE=1 SV=1	5	7	1	1	7	7	7	7	6	6	1	1	1	1	1	1	1	1	1	1	1	1	8.6	1.3	1.3	96.803	859	859;863;863;319;319	7.33							12	6			0.00016313	By MS/MS	By MS/MS
Q501J7-2;Q501J7;Q501J7-3;A0A0A0MQJ4;B1B1B8;Q2M3X8-2;Q2M3X8;Q2M3X8-3;Q2M3X8-4	Q501J7-2;Q501J7;Q501J7-3	7;7;7;2;1;1;1;1;1	7;7;7;2;1;1;1;1;1	7;7;7;2;1;1;1;1;1	Phosphatase and actin regulator 4	Phactr4	>sp|Q501J7-2|PHAR4_MOUSE Isoform 2 of Phosphatase and actin regulator 4 OS=Mus musculus GN=Phactr4;>sp|Q501J7|PHAR4_MOUSE Phosphatase and actin regulator 4 OS=Mus musculus GN=Phactr4 PE=1 SV=2;>sp|Q501J7-3|PHAR4_MOUSE Isoform 3 of Phosphatase and actin reg	9	7	7	7	7	6	7	7	6	7	7	6	7	7	6	7	7	6	7	7	6	7	13.9	13.9	13.9	73.4	667	667;694;704;298;557;573;580;642;649	5.31	6			4	17	6	6		6		0	By MS/MS	By MS/MS
Q5SUT0;Q61545;Q5SUS9;Q5SUS8	Q5SUT0;Q61545;Q5SUS9	7;7;7;1	7;7;7;1	7;7;7;1	RNA-binding protein EWS	Ewsr1	>tr|Q5SUT0|Q5SUT0_MOUSE RNA-binding protein EWS OS=Mus musculus GN=Ewsr1 PE=1 SV=1;>sp|Q61545|EWS_MOUSE RNA-binding protein EWS OS=Mus musculus GN=Ewsr1 PE=1 SV=2;>tr|Q5SUS9|Q5SUS9_MOUSE RNA-binding protein EWS OS=Mus musculus GN=Ewsr1 PE=1 SV=1	4	7	7	7	7	7	7	7	6	7	7	7	7	7	6	7	7	7	7	7	6	7	13.9	13.9	13.9	64.988	618	618;655;661;354	2.71	18	22	24	12	1		5				0	By MS/MS	By MS/MS
Q3UR39;A2AD03;Q9QXG2;Q9QZD5	Q3UR39;A2AD03;Q9QXG2	7;7;7;1	7;7;7;1	7;7;7;1	Rab proteins geranylgeranyltransferase component A 1	Chm	>tr|Q3UR39|Q3UR39_MOUSE Rab proteins geranylgeranyltransferase component A 1 OS=Mus musculus GN=Chm PE=2 SV=1;>tr|A2AD03|A2AD03_MOUSE Rab proteins geranylgeranyltransferase component A 1 OS=Mus musculus GN=Chm PE=4 SV=1;>sp|Q9QXG2|RAE1_MOUSE Rab proteins g	4	7	7	7	6	6	7	5	6	6	6	6	7	5	6	6	6	6	7	5	6	6	12	12	12	69.14	623	623;662;665;621	5.5	6		4	6		6		6	8		0	By MS/MS	By MS/MS
Q3TN85;Q8CAP3;P54726;F6YL88	Q3TN85;Q8CAP3;P54726	7;7;7;1	7;7;7;1	5;5;5;1	UV excision repair protein RAD23 homolog A	Rad23a	>tr|Q3TN85|Q3TN85_MOUSE UV excision repair protein RAD23 homolog A (Fragment) OS=Mus musculus GN=Rad23a PE=2 SV=1;>tr|Q8CAP3|Q8CAP3_MOUSE Rad23a protein OS=Mus musculus GN=Rad23a PE=2 SV=1;>sp|P54726|RD23A_MOUSE UV excision repair protein RAD23 homolog A O	4	7	7	5	7	7	7	7	7	7	7	7	7	7	7	7	5	5	5	5	5	5	34.5	34.5	29.2	34.834	322	322;362;363;147	2.63	38	7				11				4	0	By MS/MS	By MS/MS
D3YZE7;Q6GQV7;E9Q9F9;H3BJF7	D3YZE7;Q6GQV7;E9Q9F9	7;7;7;1	7;7;7;1	7;7;7;1	Erythroid differentiation-related factor 1	2700050L05Rik;Edrf1	>tr|D3YZE7|D3YZE7_MOUSE Erythroid differentiation-related factor 1 OS=Mus musculus GN=Edrf1 PE=4 SV=2;>sp|Q6GQV7|EDRF1_MOUSE Erythroid differentiation-related factor 1 OS=Mus musculus GN=Edrf1 PE=2 SV=1;>tr|E9Q9F9|E9Q9F9_MOUSE Erythroid differentiation-rel	4	7	7	7	5	7	5	6	7	7	5	7	5	6	7	7	5	7	5	6	7	7	6.1	6.1	6.1	135.34	1206	1206;1239;1240;127	7.15			6			12	1	8	2	10	0	By MS/MS	By MS/MS
O09012-2;D3Z600;O09012	O09012-2;D3Z600;O09012	7;7;7	7;7;7	7;7;7	Peroxisomal targeting signal 1 receptor	Pex5	>sp|O09012-2|PEX5_MOUSE Isoform 2 of Peroxisomal targeting signal 1 receptor OS=Mus musculus GN=Pex5;>tr|D3Z600|D3Z600_MOUSE Peroxisomal targeting signal 1 receptor OS=Mus musculus GN=Pex5 PE=4 SV=1;>sp|O09012|PEX5_MOUSE Peroxisomal targeting signal 1 rece	3	7	7	7	7	6	6	6	7	6	7	6	6	6	7	6	7	6	6	6	7	6	15.6	15.6	15.6	66.805	602	602;632;639	3.47	2	13	17	6	1			6			0	By MS/MS	By MS/MS
Q8CFZ0;G3UYP0;P63280	Q8CFZ0;G3UYP0;P63280	7;7;7	7;7;7	7;7;7	SUMO-conjugating enzyme UBC9	Ube2i	>tr|Q8CFZ0|Q8CFZ0_MOUSE SUMO-conjugating enzyme UBC9 OS=Mus musculus GN=Ube2i PE=2 SV=1;>tr|G3UYP0|G3UYP0_MOUSE SUMO-conjugating enzyme UBC9 (Fragment) OS=Mus musculus GN=Ube2i PE=3 SV=1;>sp|P63280|UBC9_MOUSE SUMO-conjugating enzyme UBC9 OS=Mus musculus GN	3	7	7	7	7	7	7	7	7	7	7	7	7	7	7	7	7	7	7	7	7	7	54.5	54.5	54.5	11.225	101	101;103;158	4.8		15	14	17	17	31	16			1	0	By MS/MS	By MS/MS
B1AXI9;Q62036;J3QMP9	B1AXI9;Q62036;J3QMP9	7;7;7	7;7;7	7;7;7	5-azacytidine-induced protein 1	Azi1	>tr|B1AXI9|B1AXI9_MOUSE 5-azacytidine induced gene 1 OS=Mus musculus GN=Cep131 PE=2 SV=1;>sp|Q62036|CP131_MOUSE Centrosomal protein of 131 kDa OS=Mus musculus GN=Cep131 PE=1 SV=2;>tr|J3QMP9|J3QMP9_MOUSE Centrosomal protein of 131 kDa OS=Mus musculus GN=Cep	3	7	7	7	7	6	7	7	5	6	7	6	7	7	5	6	7	6	7	7	5	6	9.6	9.6	9.6	120.23	1059	1059;1060;1060	5.04	5	6	5	6	6	6		6	8		0	By MS/MS	By MS/MS
A2AUF7;B0R0S4;Q8VCH5	A2AUF7;B0R0S4;Q8VCH5	7;7;7	7;7;7	7;7;7	Rab9 effector protein with kelch motifs	Rabepk	>tr|A2AUF7|A2AUF7_MOUSE Rab9 effector protein with kelch motifs OS=Mus musculus GN=Rabepk PE=4 SV=1;>tr|B0R0S4|B0R0S4_MOUSE Rab9 effector protein with kelch motifs OS=Mus musculus GN=Rabepk PE=4 SV=1;>sp|Q8VCH5|RABEK_MOUSE Rab9 effector protein with kelch	3	7	7	7	6	7	7	6	7	7	6	7	7	6	7	7	6	7	7	6	7	7	38	38	38	34.581	321	321;372;380	5.87		6			6	23	19			1	0	By MS/MS	By MS/MS
Q5SUF2;Q5SUF2-3;Q5SUF2-2	Q5SUF2;Q5SUF2-3;Q5SUF2-2	7;7;7	7;7;7	7;7;7	Luc7-like protein 3	Luc7l3	>sp|Q5SUF2|LC7L3_MOUSE Luc7-like protein 3 OS=Mus musculus GN=Luc7l3 PE=1 SV=1;>sp|Q5SUF2-3|LC7L3_MOUSE Isoform 3 of Luc7-like protein 3 OS=Mus musculus GN=Luc7l3;>sp|Q5SUF2-2|LC7L3_MOUSE Isoform 2 of Luc7-like protein 3 OS=Mus musculus GN=Luc7l3	3	7	7	7	7	6	6	7	7	7	7	6	6	7	7	7	7	6	6	7	7	7	21.5	21.5	21.5	51.45	432	432;477;491	3.21	9	30	18	1				11		1	0	By MS/MS	By MS/MS
E9Q066;Q8BWW4;G3X9Q6	E9Q066;Q8BWW4;G3X9Q6	7;7;7	7;7;7	7;7;7	La-related protein 4	Larp4	>tr|E9Q066|E9Q066_MOUSE La-related protein 4 OS=Mus musculus GN=Larp4 PE=4 SV=1;>sp|Q8BWW4|LARP4_MOUSE La-related protein 4 OS=Mus musculus GN=Larp4 PE=2 SV=2;>tr|G3X9Q6|G3X9Q6_MOUSE La-related protein 4 OS=Mus musculus GN=Larp4 PE=4 SV=1	3	7	7	7	6	6	7	7	7	7	6	6	7	7	7	7	6	6	7	7	7	7	15.2	15.2	15.2	79.601	718	718;719;719	3.98	15	11	4	1		11		12			0	By MS/MS	By MS/MS
E9Q855;O35609;Q3UXS0	E9Q855;O35609;Q3UXS0	7;7;7	7;7;7	7;7;7	Secretory carrier-associated membrane protein 3	Scamp3	>tr|E9Q855|E9Q855_MOUSE Secretory carrier-associated membrane protein 3 OS=Mus musculus GN=Scamp3 PE=1 SV=1;>sp|O35609|SCAM3_MOUSE Secretory carrier-associated membrane protein 3 OS=Mus musculus GN=Scamp3 PE=1 SV=3;>tr|Q3UXS0|Q3UXS0_MOUSE Secretory carrier	3	7	7	7	7	7	7	7	7	7	7	7	7	7	7	7	7	7	7	7	7	7	36.5	36.5	36.5	34.515	315	315;349;350	2.49	6	28	17	6	2						0	By MS/MS	By MS/MS
Q8BH60-2;Q8BH60;K3W4Q9	Q8BH60-2;Q8BH60;K3W4Q9	7;7;7	7;7;7	7;7;7	Golgi-associated PDZ and coiled-coil motif-containing protein	Gopc	>sp|Q8BH60-2|GOPC_MOUSE Isoform 2 of Golgi-associated PDZ and coiled-coil motif-containing protein OS=Mus musculus GN=Gopc;>sp|Q8BH60|GOPC_MOUSE Golgi-associated PDZ and coiled-coil motif-containing protein OS=Mus musculus GN=Gopc PE=1 SV=1;>tr|K3W4Q9|K3W4	3	7	7	7	6	6	6	7	6	5	6	6	6	7	6	5	6	6	6	7	6	5	22	22	22	49.795	455	455;463;463	4.93	8	6		6	5		7	13			0	By MS/MS	By MS/MS
B1ARA3;B1ARA5;P61255	B1ARA3;B1ARA5;P61255	7;7;7	7;7;7	7;7;7	60S ribosomal protein L26	Rpl26	>tr|B1ARA3|B1ARA3_MOUSE 60S ribosomal protein L26 (Fragment) OS=Mus musculus GN=Rpl26 PE=4 SV=1;>tr|B1ARA5|B1ARA5_MOUSE 60S ribosomal protein L26 OS=Mus musculus GN=Rpl26 PE=1 SV=1;>sp|P61255|RL26_MOUSE 60S ribosomal protein L26 OS=Mus musculus GN=Rpl26 PE	3	7	7	7	7	7	7	7	7	7	7	7	7	7	7	7	7	7	7	7	7	7	47.6	47.6	47.6	12.217	103	103;143;145	4.82		10	31	21	38	38	4	4	2	4	0	By MS/MS	By MS/MS
Q8BW72-2;A2A8L9;Q8BW72	Q8BW72-2;A2A8L9;Q8BW72	7;7;7	7;7;7	7;7;7	Lysine-specific demethylase 4A	Kdm4a	>sp|Q8BW72-2|KDM4A_MOUSE Isoform 2 of Lysine-specific demethylase 4A OS=Mus musculus GN=Kdm4a;>tr|A2A8L9|A2A8L9_MOUSE Lysine-specific demethylase 4A OS=Mus musculus GN=Kdm4a PE=4 SV=1;>sp|Q8BW72|KDM4A_MOUSE Lysine-specific demethylase 4A OS=Mus musculus GN	3	7	7	7	6	7	7	6	5	6	6	7	7	6	5	6	6	7	7	6	5	6	9.1	9.1	9.1	115.96	1033	1033;1033;1064	3.53	23			4	6	6			6		0	By MS/MS	By MS/MS
Q8VCR7;E9QN99;A0A087WPF8;A0A087WQN8;A0A087WSR2;A0A087WRJ2;A0A087WP24	Q8VCR7;E9QN99;A0A087WPF8;A0A087WQN8;A0A087WSR2;A0A087WRJ2;A0A087WP24	7;7;6;6;6;5;4	7;7;6;6;6;5;4	7;7;6;6;6;5;4	Alpha/beta hydrolase domain-containing protein 14B	Abhd14b	>sp|Q8VCR7|ABHEB_MOUSE Alpha/beta hydrolase domain-containing protein 14B OS=Mus musculus GN=Abhd14b PE=2 SV=1;>tr|E9QN99|E9QN99_MOUSE Alpha/beta hydrolase domain-containing protein 14B OS=Mus musculus GN=Abhd14b PE=4 SV=1;>tr|A0A087WPF8|A0A087WPF8_MOUSE A	7	7	7	7	7	7	7	7	7	7	7	7	7	7	7	7	7	7	7	7	7	7	47.6	47.6	47.6	22.45	210	210;210;174;183;194;151;142	5.31		12	7	17		12	8			12	0	By MS/MS	By MS/MS
O70305;E9QM77;F6U2C2;O70305-2;O70305-3;F7B6X4;F6V8M6	O70305;E9QM77;F6U2C2;O70305-2;O70305-3	7;7;6;6;5;3;2	7;7;6;6;5;3;2	7;7;6;6;5;3;2	Ataxin-2	Atxn2	>sp|O70305|ATX2_MOUSE Ataxin-2 OS=Mus musculus GN=Atxn2 PE=1 SV=1;>tr|E9QM77|E9QM77_MOUSE Ataxin-2 OS=Mus musculus GN=Atxn2 PE=1 SV=1;>tr|F6U2C2|F6U2C2_MOUSE Ataxin-2 (Fragment) OS=Mus musculus GN=Atxn2 PE=1 SV=1;>sp|O70305-2|ATX2_MOUSE Isoform 2 of Ataxin	7	7	7	7	6	6	6	6	6	7	6	6	6	6	6	7	6	6	6	6	6	7	7.8	7.8	7.8	136.48	1285	1285;1286;929;1215;1154;330;399	4.88	12	19					6	2	15	4	0	By MS/MS	By MS/MS
Q5SQB0;Q61937;Q9DAY9;Q5SQB5;E9Q5T3	Q5SQB0;Q61937;Q9DAY9;Q5SQB5;E9Q5T3	7;7;6;6;5	7;7;6;6;5	7;7;6;6;5	Nucleophosmin	Npm1;Gm5611	>tr|Q5SQB0|Q5SQB0_MOUSE Nucleophosmin OS=Mus musculus GN=Npm1 PE=1 SV=1;>sp|Q61937|NPM_MOUSE Nucleophosmin OS=Mus musculus GN=Npm1 PE=1 SV=1;>tr|Q9DAY9|Q9DAY9_MOUSE Nucleophosmin OS=Mus musculus GN=Npm1 PE=2 SV=1;>tr|Q5SQB5|Q5SQB5_MOUSE Nucleophosmin OS=Mu	5	7	7	7	7	7	7	7	7	7	7	7	7	7	7	7	7	7	7	7	7	7	38.3	38.3	38.3	29.524	264	264;292;257;285;272	4.49	10	58	17	17	6	7	7	24	2	16	0	By MS/MS	By MS/MS
E9Q5H2;E9PZF5;P97822-2;P97822;E9Q0X5	E9Q5H2;E9PZF5;P97822-2;P97822	7;7;6;6;1	7;7;6;6;1	7;7;6;6;1	Acidic leucine-rich nuclear phosphoprotein 32 family member E	Anp32e	>tr|E9Q5H2|E9Q5H2_MOUSE Acidic leucine-rich nuclear phosphoprotein 32 family member E (Fragment) OS=Mus musculus GN=Anp32e PE=4 SV=1;>tr|E9PZF5|E9PZF5_MOUSE Acidic leucine-rich nuclear phosphoprotein 32 family member E (Fragment) OS=Mus musculus GN=Anp32e	5	7	7	7	6	6	6	6	7	7	6	6	6	6	7	7	6	6	6	6	7	7	67.3	67.3	67.3	12.078	107	107;171;248;260;219	3.68		32	17	18	9	12	6				0	By MS/MS	By MS/MS
Q9CXW4;E9PYL9;A2BH06;E9PZB3	Q9CXW4;E9PYL9;A2BH06;E9PZB3	7;7;6;5	7;7;6;5	7;7;6;5	60S ribosomal protein L11	Rpl11;Gm10036;Gm5093	>sp|Q9CXW4|RL11_MOUSE 60S ribosomal protein L11 OS=Mus musculus GN=Rpl11 PE=1 SV=4;>tr|E9PYL9|E9PYL9_MOUSE Uncharacterized protein OS=Mus musculus GN=Gm10036 PE=3 SV=1;>tr|A2BH06|A2BH06_MOUSE 60S ribosomal protein L11 (Fragment) OS=Mus musculus GN=Rpl11 PE	4	7	7	7	7	7	7	7	7	7	7	7	7	7	7	7	7	7	7	7	7	7	39.9	39.9	39.9	20.252	178	178;178;172;174	6.13	6	16	15	10	4	13	11	10	12	28	0	By MS/MS	By MS/MS
A0A087WQB0;P60762-2;P60762;A0A087WQ34	A0A087WQB0;P60762-2;P60762	7;7;6;2	7;7;6;2	6;6;5;2	Mortality factor 4-like protein 1	Morf4l1	>tr|A0A087WQB0|A0A087WQB0_MOUSE Mortality factor 4-like protein 1 OS=Mus musculus GN=Morf4l1 PE=4 SV=1;>sp|P60762-2|MO4L1_MOUSE Isoform 2 of Mortality factor 4-like protein 1 OS=Mus musculus GN=Morf4l1;>sp|P60762|MO4L1_MOUSE Mortality factor 4-like protein	4	7	7	6	7	6	6	6	6	6	7	6	6	6	6	6	6	6	5	5	5	5	30.7	30.7	26.4	34.343	296	296;323;362;172	4.47	6	14	5				8	12			0	By MS/MS	By MS/MS
P49312;Q5EBP8;P49312-2;V9GXF8	P49312;Q5EBP8;P49312-2	7;7;6;1	7;7;6;1	7;7;6;1	Heterogeneous nuclear ribonucleoprotein A1	Hnrnpa1	>sp|P49312|ROA1_MOUSE Heterogeneous nuclear ribonucleoprotein A1 OS=Mus musculus GN=Hnrnpa1 PE=1 SV=2;>tr|Q5EBP8|Q5EBP8_MOUSE Heterogeneous nuclear ribonucleoprotein A1 OS=Mus musculus GN=Hnrnpa1 PE=2 SV=1;>sp|P49312-2|ROA1_MOUSE Isoform Short of Heterogen	4	7	7	7	7	7	6	6	6	7	7	7	6	6	6	7	7	7	6	6	6	7	31.2	31.2	31.2	34.196	320	320;373;268;45	2.63	28	57	10	10	2					8	0	By MS/MS	By MS/MS
P57722-2;P57722;E9Q7D8	P57722-2;P57722;E9Q7D8	7;7;6	2;2;2	2;2;2	Poly(rC)-binding protein 3	Pcbp3	>sp|P57722-2|PCBP3_MOUSE Isoform 2 of Poly(rC)-binding protein 3 OS=Mus musculus GN=Pcbp3;>sp|P57722|PCBP3_MOUSE Poly(rC)-binding protein 3 OS=Mus musculus GN=Pcbp3 PE=2 SV=3;>tr|E9Q7D8|E9Q7D8_MOUSE Poly(rC)-binding protein 3 OS=Mus musculus GN=Pcbp3 PE=4	3	7	2	2	6	7	7	7	6	7	2	2	2	2	2	2	2	2	2	2	2	2	24.6	7.8	7.8	39.166	370	370;371;226	6					6		6				0	By MS/MS	By MS/MS
Q6Y685;F8VQ95;Q6Y685-2	Q6Y685;F8VQ95;Q6Y685-2	7;7;6	7;7;6	6;6;5	Transforming acidic coiled-coil-containing protein 1	Tacc1	>sp|Q6Y685|TACC1_MOUSE Transforming acidic coiled-coil-containing protein 1 OS=Mus musculus GN=Tacc1 PE=1 SV=1;>tr|F8VQ95|F8VQ95_MOUSE Transforming acidic coiled-coil-containing protein 1 OS=Mus musculus GN=Tacc1 PE=1 SV=1;>sp|Q6Y685-2|TACC1_MOUSE Isoform	3	7	7	6	5	6	5	5	6	6	5	6	5	5	6	6	4	5	4	4	5	5	11.5	11.5	10.5	83.951	774	774;776;368	3.56	12	8	6	2	5					6	0	By MS/MS	By MS/MS
Q9R008;Q3UEB4;D3YV77	Q9R008;Q3UEB4;D3YV77	7;7;6	7;7;6	7;7;6	Mevalonate kinase	Mvk	>sp|Q9R008|KIME_MOUSE Mevalonate kinase OS=Mus musculus GN=Mvk PE=2 SV=1;>tr|Q3UEB4|Q3UEB4_MOUSE Mevalonate kinase OS=Mus musculus GN=Mvk PE=2 SV=1;>tr|D3YV77|D3YV77_MOUSE Mevalonate kinase (Fragment) OS=Mus musculus GN=Mvk PE=3 SV=4	3	7	7	7	6	7	6	7	7	6	6	7	6	7	7	6	6	7	6	7	7	6	27.3	27.3	27.3	41.877	395	395;407;266	6.06		3	7		6	10	12	6	6		0	By MS/MS	By MS/MS
Q9D2X5-2;Q9D2X5;Z4YNA3	Q9D2X5-2;Q9D2X5;Z4YNA3	7;7;6	7;7;6	7;7;6	MAU2 chromatid cohesion factor homolog	Mau2	>sp|Q9D2X5-2|SCC4_MOUSE Isoform 2 of MAU2 chromatid cohesion factor homolog OS=Mus musculus GN=Mau2;>sp|Q9D2X5|SCC4_MOUSE MAU2 chromatid cohesion factor homolog OS=Mus musculus GN=Mau2 PE=2 SV=3;>tr|Z4YNA3|Z4YNA3_MOUSE MAU2 chromatid cohesion factor homolo	3	7	7	7	5	6	6	7	6	5	5	6	6	7	6	5	5	6	6	7	6	5	13.3	13.3	13.3	69.48	618	618;619;619	6.33			8	6	7	7		1	19		0	By MS/MS	By MS/MS
Q3TMX0;O08992;H3BLG5;A2AKJ9;A2AKJ6;A2AKJ5	Q3TMX0;O08992;H3BLG5;A2AKJ9;A2AKJ6	7;7;5;4;4;1	7;7;5;4;4;1	7;7;5;4;4;1	Syntenin-1	Sdcbp	>tr|Q3TMX0|Q3TMX0_MOUSE MCG4375, isoform CRA_b OS=Mus musculus GN=Sdcbp PE=2 SV=1;>sp|O08992|SDCB1_MOUSE Syntenin-1 OS=Mus musculus GN=Sdcbp PE=1 SV=1;>tr|H3BLG5|H3BLG5_MOUSE Syntenin-1 (Fragment) OS=Mus musculus GN=Sdcbp PE=4 SV=1;>tr|A2AKJ9|A2AKJ9_MOUSE	6	7	7	7	7	7	7	7	7	7	7	7	7	7	7	7	7	7	7	7	7	7	38.3	38.3	38.3	32.251	298	298;299;249;199;209;91	3.65	12	19	21	43	6				4	5	0	By MS/MS	By MS/MS
Q80US4;A0A0A0MQ89;V9GXE4;Q80US4-3	Q80US4;A0A0A0MQ89;V9GXE4;Q80US4-3	7;7;5;4	7;7;5;4	7;7;5;4	Actin-related protein 5	Actr5	>sp|Q80US4|ARP5_MOUSE Actin-related protein 5 OS=Mus musculus GN=Actr5 PE=2 SV=3;>tr|A0A0A0MQ89|A0A0A0MQ89_MOUSE Actin-related protein 5 OS=Mus musculus GN=Actr5 PE=4 SV=1;>tr|V9GXE4|V9GXE4_MOUSE Actin-related protein 5 OS=Mus musculus GN=Actr5 PE=3 SV=1;>	4	7	7	7	7	7	7	7	7	7	7	7	7	7	7	7	7	7	7	7	7	7	17.4	17.4	17.4	67.844	605	605;608;401;266	3.4	6	21	6	6	6	10	2				0	By MS/MS	By MS/MS
Q8VDQ8-2;Q8VDQ8;Q8VDQ8-4;Q8VDQ8-3	Q8VDQ8-2;Q8VDQ8;Q8VDQ8-4;Q8VDQ8-3	7;7;5;4	7;7;5;4	7;7;5;4	NAD-dependent protein deacetylase sirtuin-2	Sirt2	>sp|Q8VDQ8-2|SIR2_MOUSE Isoform 2 of NAD-dependent protein deacetylase sirtuin-2 OS=Mus musculus GN=Sirt2;>sp|Q8VDQ8|SIR2_MOUSE NAD-dependent protein deacetylase sirtuin-2 OS=Mus musculus GN=Sirt2 PE=1 SV=2;>sp|Q8VDQ8-4|SIR2_MOUSE Isoform 4 of NAD-dependen	4	7	7	7	5	7	7	7	7	7	5	7	7	7	7	7	5	7	7	7	7	7	29.8	29.8	29.8	39.553	352	352;389;319;235	4.9	11	13	1	5	2	6	4	10	10		0	By MS/MS	By MS/MS
Q9DBF1-2;Q9DBF1;G3UYR8;G3UY72;E9Q1H3;E9Q1G1	Q9DBF1-2;Q9DBF1;G3UYR8	7;7;5;3;2;1	7;7;5;3;2;1	7;7;5;3;2;1	Alpha-aminoadipic semialdehyde dehydrogenase	Aldh7a1	>sp|Q9DBF1-2|AL7A1_MOUSE Isoform 2 of Alpha-aminoadipic semialdehyde dehydrogenase OS=Mus musculus GN=Aldh7a1;>sp|Q9DBF1|AL7A1_MOUSE Alpha-aminoadipic semialdehyde dehydrogenase OS=Mus musculus GN=Aldh7a1 PE=1 SV=4;>tr|G3UYR8|G3UYR8_MOUSE Alpha-aminoadipic	6	7	7	7	5	6	6	6	7	6	5	6	6	6	7	6	5	6	6	6	7	6	18.8	18.8	18.8	55.644	511	511;539;475;321;161;121	5.91		1		3	11	13	17				0	By MS/MS	By MS/MS
Q80WT5-2;Q80WT5;H3BJH7;H3BKM5;H3BIZ9	Q80WT5-2;Q80WT5;H3BJH7	7;7;5;3;1	7;7;5;3;1	7;7;5;3;1	Aftiphilin	Aftph	>sp|Q80WT5-2|AFTIN_MOUSE Isoform 2 of Aftiphilin OS=Mus musculus GN=Aftph;>sp|Q80WT5|AFTIN_MOUSE Aftiphilin OS=Mus musculus GN=Aftph PE=1 SV=2;>tr|H3BJH7|H3BJH7_MOUSE Aftiphilin OS=Mus musculus GN=Aftph PE=1 SV=1	5	7	7	7	6	6	6	6	7	6	6	6	6	6	7	6	6	6	6	6	7	6	10.4	10.4	10.4	98.489	904	904;931;822;685;292	4.73	13	1		6	11		6	12			0	By MS/MS	By MS/MS
E9PU93;Q91X20;D3YYA0;D6RI55	E9PU93;Q91X20;D3YYA0	7;7;5;1	7;7;5;1	7;7;5;1	Set1/Ash2 histone methyltransferase complex subunit ASH2	Ash2l	>tr|E9PU93|E9PU93_MOUSE Set1/Ash2 histone methyltransferase complex subunit ASH2 OS=Mus musculus GN=Ash2l PE=4 SV=1;>sp|Q91X20|ASH2L_MOUSE Set1/Ash2 histone methyltransferase complex subunit ASH2 OS=Mus musculus GN=Ash2l PE=1 SV=1;>tr|D3YYA0|D3YYA0_MOUSE S	4	7	7	7	6	5	5	6	6	7	6	5	5	6	6	7	6	5	5	6	6	7	16.9	16.9	16.9	60.17	534	534;623;501;346	4.95		14	2	2	18		18	3			0	By MS/MS	By MS/MS
O89084-3;O89084;O89084-2;Q3UEI1	O89084-3;O89084;O89084-2	7;7;5;1	7;7;5;1	7;7;5;1	cAMP-specific 3,5-cyclic phosphodiesterase 4A	Pde4a	>sp|O89084-3|PDE4A_MOUSE Isoform 3 of cAMP-specific 3,5-cyclic phosphodiesterase 4A OS=Mus musculus GN=Pde4a;>sp|O89084|PDE4A_MOUSE cAMP-specific 3,5-cyclic phosphodiesterase 4A OS=Mus musculus GN=Pde4a PE=2 SV=2;>sp|O89084-2|PDE4A_MOUSE Isoform 2 of c	4	7	7	7	4	5	6	7	4	7	4	5	6	7	4	7	4	5	6	7	4	7	12.3	12.3	12.3	87.192	787	787;844;610;686	6.89	4			3	4			17	10		0	By MS/MS	By MS/MS
Q66JX5-2;Q66JX5;F6UTB8;P0CAX8	Q66JX5-2;Q66JX5;F6UTB8	7;7;5;1	7;7;5;1	7;7;5;1	FGFR1 oncogene partner	Fgfr1op	>sp|Q66JX5-2|FR1OP_MOUSE Isoform 2 of FGFR1 oncogene partner OS=Mus musculus GN=Fgfr1op;>sp|Q66JX5|FR1OP_MOUSE FGFR1 oncogene partner OS=Mus musculus GN=Fgfr1op PE=1 SV=1;>tr|F6UTB8|F6UTB8_MOUSE FGFR1 oncogene partner (Fragment) OS=Mus musculus GN=Fgfr1op	4	7	7	7	4	6	6	7	6	6	4	6	6	7	6	6	4	6	6	7	6	6	25.6	25.6	25.6	40.548	379	379;399;151;505	4.26	5	9			24	6	3				0	By MS/MS	By MS/MS
Q8VHN8;Q8VHN8-2;Q8VHN8-3	Q8VHN8;Q8VHN8-2;Q8VHN8-3	7;7;5	6;6;5	6;6;5	Protein syndesmos	Nudt16l1	>sp|Q8VHN8|SDOS_MOUSE Protein syndesmos OS=Mus musculus GN=Nudt16l1 PE=1 SV=2;>sp|Q8VHN8-2|SDOS_MOUSE Isoform 2 of Protein syndesmos OS=Mus musculus GN=Nudt16l1;>sp|Q8VHN8-3|SDOS_MOUSE Isoform 3 of Protein syndesmos OS=Mus musculus GN=Nudt16l1	3	7	6	6	6	7	7	7	7	7	5	6	6	6	6	6	5	6	6	6	6	6	41.7	36.5	36.5	23.414	211	211;237;151	6.6			6	7	1	12	7		12	5	0	By MS/MS	By MS/MS
Q14AX6-3;Q14AX6;Q14AX6-2	Q14AX6-3;Q14AX6;Q14AX6-2	7;7;5	6;6;4	6;6;4	Cyclin-dependent kinase 12	Cdk12	>sp|Q14AX6-3|CDK12_MOUSE Isoform 3 of Cyclin-dependent kinase 12 OS=Mus musculus GN=Cdk12;>sp|Q14AX6|CDK12_MOUSE Cyclin-dependent kinase 12 OS=Mus musculus GN=Cdk12 PE=1 SV=2;>sp|Q14AX6-2|CDK12_MOUSE Isoform 2 of Cyclin-dependent kinase 12 OS=Mus musculus	3	7	6	6	7	7	7	7	7	7	6	6	6	6	6	6	6	6	6	6	6	6	6.2	5.6	5.6	162.75	1475	1475;1484;1258	4.82	6	6	4	15	13	6			12		0	By MS/MS	By MS/MS
D3Z6I4;Q921W4;D3YU21;Q921W4-2;D3YZD6;F7BGV1	D3Z6I4;Q921W4;D3YU21;Q921W4-2;D3YZD6	7;7;4;4;4;3	7;7;4;4;4;3	7;7;4;4;4;3	Quinone oxidoreductase-like protein 1	Cryzl1	>tr|D3Z6I4|D3Z6I4_MOUSE Crystallin, zeta (Quinone reductase)-like 1, isoform CRA_h OS=Mus musculus GN=Cryzl1 PE=4 SV=1;>sp|Q921W4|QORL1_MOUSE Quinone oxidoreductase-like protein 1 OS=Mus musculus GN=Cryzl1 PE=2 SV=1;>tr|D3YU21|D3YU21_MOUSE Crystallin, zeta	6	7	7	7	7	7	7	7	7	7	7	7	7	7	7	7	7	7	7	7	7	7	22.5	22.5	22.5	37.007	333	333;348;191;231;300;220	4.12	12	25	13	6	1		10	12	6		0	By MS/MS	By MS/MS
Q6GYP7;Q6GYP7-2;Q6GYP7-4;Q6GYP7-6;Q6GYP7-3;Q6GYP7-5	Q6GYP7;Q6GYP7-2;Q6GYP7-4;Q6GYP7-6	7;7;4;4;2;1	7;7;4;4;2;1	7;7;4;4;2;1	Ral GTPase-activating protein subunit alpha-1	Ralgapa1	>sp|Q6GYP7|RGPA1_MOUSE Ral GTPase-activating protein subunit alpha-1 OS=Mus musculus GN=Ralgapa1 PE=1 SV=1;>sp|Q6GYP7-2|RGPA1_MOUSE Isoform 2 of Ral GTPase-activating protein subunit alpha-1 OS=Mus musculus GN=Ralgapa1;>sp|Q6GYP7-4|RGPA1_MOUSE Isoform 5 of	6	7	7	7	6	4	4	6	3	6	6	4	4	6	3	6	6	4	4	6	3	6	4	4	4	229.39	2035	2035;2068;1037;1480;737;567	6.66		3	1	1	3		15			6	0	By MS/MS	By MS/MS
Q9CQ56;E9Q496;Q9CQ56-2;D3Z6D3	Q9CQ56;E9Q496;Q9CQ56-2	7;7;4;3	7;7;4;3	7;7;4;3	Vesicle transport protein USE1	Use1	>sp|Q9CQ56|USE1_MOUSE Vesicle transport protein USE1 OS=Mus musculus GN=Use1 PE=2 SV=1;>tr|E9Q496|E9Q496_MOUSE Vesicle transport protein USE1 OS=Mus musculus GN=Use1 PE=4 SV=1;>sp|Q9CQ56-2|USE1_MOUSE Isoform 2 of Vesicle transport protein USE1 OS=Mus muscu	4	7	7	7	7	6	7	7	7	6	7	6	7	7	7	6	7	6	7	7	7	6	27.4	27.4	27.4	30.593	270	270;284;190;74	3.1	6	13	12	5			6				0	By MS/MS	By MS/MS
Q6P5D3-2;Q6P5D3;Q6P5D3-3;Q6P5D3-4	Q6P5D3-2;Q6P5D3;Q6P5D3-3	7;7;4;3	5;5;2;3	3;3;2;1	Putative ATP-dependent RNA helicase DHX57	Dhx57	>sp|Q6P5D3-2|DHX57_MOUSE Isoform 2 of Putative ATP-dependent RNA helicase DHX57 OS=Mus musculus GN=Dhx57;>sp|Q6P5D3|DHX57_MOUSE Putative ATP-dependent RNA helicase DHX57 OS=Mus musculus GN=Dhx57 PE=2 SV=2;>sp|Q6P5D3-3|DHX57_MOUSE Isoform 3 of Putative ATP-	4	7	5	3	7	7	7	7	6	5	5	5	5	5	4	3	3	3	3	3	2	2	5.4	3.9	1.9	149.87	1335	1335;1388;1025;388	6.22		4			7	9	6			6	0	By MS/MS	By MS/MS
Q7TPM1;F8WHT3;F7AYW2;Q7TPM1-2	Q7TPM1;F8WHT3;F7AYW2	7;7;4;2	4;4;4;2	4;4;4;2	Protein PRRC2B	Prrc2b	>sp|Q7TPM1|PRC2B_MOUSE Protein PRRC2B OS=Mus musculus GN=Prrc2b PE=1 SV=1;>tr|F8WHT3|F8WHT3_MOUSE Protein PRRC2B OS=Mus musculus GN=Prrc2b PE=1 SV=1;>tr|F7AYW2|F7AYW2_MOUSE Protein PRRC2B (Fragment) OS=Mus musculus GN=Prrc2b PE=1 SV=1	4	7	4	4	5	7	6	7	6	7	2	4	3	4	3	4	2	4	3	4	3	4	5.9	4.6	4.6	160.91	1486	1486;2230;1472;778	7.7						6		8	6		0	By MS/MS	By MS/MS
Q8BH65-2;Q8BH65;Q8BH65-3;Q8BH65-4	Q8BH65-2;Q8BH65;Q8BH65-3	7;7;4;1	7;7;4;1	7;7;4;1	Protein DENND6A	Dennd6a	>sp|Q8BH65-2|DEN6A_MOUSE Isoform 2 of Protein DENND6A OS=Mus musculus GN=Dennd6a;>sp|Q8BH65|DEN6A_MOUSE Protein DENND6A OS=Mus musculus GN=Dennd6a PE=2 SV=1;>sp|Q8BH65-3|DEN6A_MOUSE Isoform 3 of Protein DENND6A OS=Mus musculus GN=Dennd6a	4	7	7	7	7	6	7	7	6	6	7	6	7	7	6	6	7	6	7	7	6	6	15.2	15.2	15.2	63.858	559	559;605;381;199	6.89			6	6	6			12	11	5	0	By MS/MS	By MS/MS
E9Q0A3;Q68FM7;D6RGQ8	E9Q0A3;Q68FM7;D6RGQ8	7;7;4	7;7;4	7;7;4		Arhgef11	>tr|E9Q0A3|E9Q0A3_MOUSE Protein Arhgef11 (Fragment) OS=Mus musculus GN=Arhgef11 PE=1 SV=4;>tr|Q68FM7|Q68FM7_MOUSE Protein Arhgef11 OS=Mus musculus GN=Arhgef11 PE=1 SV=1;>tr|D6RGQ8|D6RGQ8_MOUSE Protein Arhgef11 OS=Mus musculus GN=Arhgef11 PE=1 SV=1	3	7	7	7	5	5	6	7	7	7	5	5	6	7	7	7	5	5	6	7	7	7	7.5	7.5	7.5	163.51	1475	1475;1552;608	6.39			6	2	10	11	6			11	0	By MS/MS	By MS/MS
Q8VE38-2;Q8VE38;E9PZL5;E9Q690;E9Q8U8;F6XLU3;E9Q2B7;F6SAD4	Q8VE38-2;Q8VE38	7;7;3;3;3;2;2;1	7;7;3;3;3;2;2;1	7;7;3;3;3;2;2;1	Oxidoreductase NAD-binding domain-containing protein 1	Oxnad1	>sp|Q8VE38-2|OXND1_MOUSE Isoform 2 of Oxidoreductase NAD-binding domain-containing protein 1 OS=Mus musculus GN=Oxnad1;>sp|Q8VE38|OXND1_MOUSE Oxidoreductase NAD-binding domain-containing protein 1 OS=Mus musculus GN=Oxnad1 PE=2 SV=2	8	7	7	7	6	5	5	4	6	5	6	5	5	4	6	5	6	5	5	4	6	5	30.8	30.8	30.8	28.166	250	250;311;141;157;160;86;115;105	2.79	22			12	8					1	0	By MS/MS	By MS/MS
B2RX14;A2A8R7;A0A0A0MQJ6;A2A9H0	B2RX14;A2A8R7	7;7;3;1	7;7;3;1	7;7;3;1	Terminal uridylyltransferase 4	Zcchc11	>sp|B2RX14|TUT4_MOUSE Terminal uridylyltransferase 4 OS=Mus musculus GN=Zcchc11 PE=1 SV=2;>tr|A2A8R7|A2A8R7_MOUSE Terminal uridylyltransferase 4 OS=Mus musculus GN=Zcchc11 PE=1 SV=1	4	7	7	7	6	7	6	7	6	7	6	7	6	7	6	7	6	7	6	7	6	7	5.6	5.6	5.6	184.65	1644	1644;1648;1006;63	7.62			6	2		4	1	17	5	12	0	By MS/MS	By MS/MS
Q8BX10-2;Q8BX10;F6YJC6	Q8BX10-2;Q8BX10	7;7;3	7;7;3	7;7;3	Serine/threonine-protein phosphatase PGAM5, mitochondrial	Pgam5	>sp|Q8BX10-2|PGAM5_MOUSE Isoform 2 of Serine/threonine-protein phosphatase PGAM5, mitochondrial OS=Mus musculus GN=Pgam5;>sp|Q8BX10|PGAM5_MOUSE Serine/threonine-protein phosphatase PGAM5, mitochondrial OS=Mus musculus GN=Pgam5 PE=2 SV=1	3	7	7	7	6	5	7	6	6	5	6	5	7	6	6	5	6	5	7	6	6	5	19.2	19.2	19.2	31.866	287	287;288;116	4.82	6	5		8	11	6	13	2			0	By MS/MS	By MS/MS
P39098-2;P39098;A2A723	P39098-2;P39098	7;7;3	7;7;3	7;7;3	Mannosyl-oligosaccharide 1,2-alpha-mannosidase IB	Man1a2	>sp|P39098-2|MA1A2_MOUSE Isoform 2 of Mannosyl-oligosaccharide 1,2-alpha-mannosidase IB OS=Mus musculus GN=Man1a2;>sp|P39098|MA1A2_MOUSE Mannosyl-oligosaccharide 1,2-alpha-mannosidase IB OS=Mus musculus GN=Man1a2 PE=2 SV=1	3	7	7	7	7	7	5	7	6	7	7	7	5	7	6	7	7	7	5	7	6	7	18.2	18.2	18.2	69.911	614	614;641;246	6.38		18				8	4		4	19	0	By MS/MS	By MS/MS
Q6A098;A2AQE2;F6QQ13	Q6A098;A2AQE2	7;7;3	7;7;3	7;7;3	Selenocysteine insertion sequence-binding protein 2-like	Secisbp2l	>sp|Q6A098|SBP2L_MOUSE Selenocysteine insertion sequence-binding protein 2-like OS=Mus musculus GN=Secisbp2l PE=1 SV=2;>tr|A2AQE2|A2AQE2_MOUSE SECIS binding protein 2-like OS=Mus musculus GN=Secisbp2l PE=2 SV=1	3	7	7	7	6	5	7	6	6	6	6	5	7	6	6	6	6	5	7	6	6	6	7.6	7.6	7.6	119.64	1086	1086;1089;428	5.72		6		5	6	7		6	6		0	By MS/MS	By MS/MS
P58044;G3XA48;H3BLF8;H3BLP1;H3BKD7	P58044;G3XA48	7;7;2;1;1	7;7;2;1;1	7;7;2;1;1	Isopentenyl-diphosphate Delta-isomerase 1	Idi1	>sp|P58044|IDI1_MOUSE Isopentenyl-diphosphate Delta-isomerase 1 OS=Mus musculus GN=Idi1 PE=2 SV=1;>tr|G3XA48|G3XA48_MOUSE Isopentenyl-diphosphate Delta-isomerase 1 OS=Mus musculus GN=Idi1 PE=4 SV=1	5	7	7	7	7	7	7	7	7	7	7	7	7	7	7	7	7	7	7	7	7	7	39.2	39.2	39.2	26.289	227	227;283;163;146;163	4.3	7	46	10	6	10	20	1	12	1	9	0	By MS/MS	By MS/MS
Q9JK30-2;Q9JK30;A2AT40	Q9JK30-2;Q9JK30	7;7;2	7;7;2	7;7;2	Origin recognition complex subunit 3	Orc3	>sp|Q9JK30-2|ORC3_MOUSE Isoform 2 of Origin recognition complex subunit 3 OS=Mus musculus GN=Orc3;>sp|Q9JK30|ORC3_MOUSE Origin recognition complex subunit 3 OS=Mus musculus GN=Orc3 PE=1 SV=1	3	7	7	7	5	6	6	3	4	7	5	6	6	3	4	7	5	6	6	3	4	7	10.9	10.9	10.9	82.27	714	714;715;277	7.38					1	6	14	6	6	1	0	By MS/MS	By MS/MS
E9Q1J7;Q99MN9;D3YZC1	E9Q1J7;Q99MN9	7;7;2	7;7;2	6;6;1	Propionyl-CoA carboxylase beta chain, mitochondrial	Pccb	>tr|E9Q1J7|E9Q1J7_MOUSE Propionyl-CoA carboxylase beta chain, mitochondrial OS=Mus musculus GN=Pccb PE=1 SV=1;>sp|Q99MN9|PCCB_MOUSE Propionyl-CoA carboxylase beta chain, mitochondrial OS=Mus musculus GN=Pccb PE=1 SV=2	3	7	7	6	5	7	6	5	7	6	5	7	6	5	7	6	4	6	5	4	6	5	18.7	18.7	16.7	54.613	504	504;541;256	5.31		6	4	1	6	10	15				0	By MS/MS	By MS/MS
D3YW48;O88456;Q9D7J7	D3YW48;O88456	7;7;2	7;7;2	7;7;2	Calpain small subunit 1	Capns1	>tr|D3YW48|D3YW48_MOUSE Calpain small subunit 1 (Fragment) OS=Mus musculus GN=Capns1 PE=4 SV=1;>sp|O88456|CPNS1_MOUSE Calpain small subunit 1 OS=Mus musculus GN=Capns1 PE=2 SV=1	3	7	7	7	7	7	7	7	7	7	7	7	7	7	7	7	7	7	7	7	7	7	27	27	27	25.31	241	241;269;247	5.18	26	12					6	2	5	23	0	By MS/MS	By MS/MS
Q8BG67;Q8BG67-2;Q8BWC5	Q8BG67;Q8BG67-2	7;7;2	7;7;2	7;7;2	Protein EFR3 homolog A	Efr3a	>sp|Q8BG67|EFR3A_MOUSE Protein EFR3 homolog A OS=Mus musculus GN=Efr3a PE=1 SV=1;>sp|Q8BG67-2|EFR3A_MOUSE Isoform 2 of Protein EFR3 homolog A OS=Mus musculus GN=Efr3a	3	7	7	7	7	7	6	6	7	7	7	7	6	6	7	7	7	7	6	6	7	7	10.1	10.1	10.1	92.612	819	819;821;174	6.62			11	2		9	9	5		12	0	By MS/MS	By MS/MS
Q9EST4-3;Q9EST4;REV__A0A0A6YWX5;Q9EST4-2	Q9EST4-3;Q9EST4	7;7;1;1	7;7;1;1	7;7;1;1	Proteasome assembly chaperone 2	Psmg2	>sp|Q9EST4-3|PSMG2_MOUSE Isoform 3 of Proteasome assembly chaperone 2 OS=Mus musculus GN=Psmg2;>sp|Q9EST4|PSMG2_MOUSE Proteasome assembly chaperone 2 OS=Mus musculus GN=Psmg2 PE=2 SV=1	4	7	7	7	7	7	7	7	7	7	7	7	7	7	7	7	7	7	7	7	7	7	31.7	31.7	31.7	25.351	224	224;264;143;161	6.4		12	1	6			6	19	14		0	By MS/MS	By MS/MS
B1AW21;Q9Z2C5;Q3UDN6	B1AW21;Q9Z2C5	7;7;1	6;6;1	6;6;1	Myotubularin	Mtm1	>tr|B1AW21|B1AW21_MOUSE Myotubularin OS=Mus musculus GN=Mtm1 PE=4 SV=1;>sp|Q9Z2C5|MTM1_MOUSE Myotubularin OS=Mus musculus GN=Mtm1 PE=1 SV=2	3	7	6	6	6	5	6	5	7	6	5	5	5	5	6	5	5	5	5	5	6	5	13.6	12.1	12.1	65.962	572	572;603;162	7.54	1					2	12	13	7		0	By MS/MS	By MS/MS
Q9CPR4;Q6ZWZ7;B2RY53	Q9CPR4;Q6ZWZ7	7;7;1	7;7;1	7;7;1	60S ribosomal protein L17	Rpl17	>sp|Q9CPR4|RL17_MOUSE 60S ribosomal protein L17 OS=Mus musculus GN=Rpl17 PE=2 SV=3;>tr|Q6ZWZ7|Q6ZWZ7_MOUSE 60S ribosomal protein L17 OS=Mus musculus GN=Rpl17 PE=2 SV=1	3	7	7	7	6	7	7	7	7	7	6	7	7	7	7	7	6	7	7	7	7	7	38	38	38	21.423	184	184;184;190	6.09	15	12	11	10	22	7	6	47	16	16	0	By MS/MS	By MS/MS
Q71RI9-2;Q71RI9;D6RJ70	Q71RI9-2;Q71RI9	7;7;1	7;7;1	7;7;1	Kynurenine--oxoglutarate transaminase 3	Ccbl2	>sp|Q71RI9-2|KAT3_MOUSE Isoform 2 of Kynurenine--oxoglutarate transaminase 3 OS=Mus musculus GN=Ccbl2;>sp|Q71RI9|KAT3_MOUSE Kynurenine--oxoglutarate transaminase 3 OS=Mus musculus GN=Ccbl2 PE=1 SV=1	3	7	7	7	7	6	6	6	6	6	7	6	6	6	6	6	7	6	6	6	6	6	19	19	19	47.32	420	420;455;71	6.85			6	2	2	10	3	13	12		0	By MS/MS	By MS/MS
Q60605-2;Q60605;Q8CI43	Q60605-2;Q60605	7;7;1	7;7;1	7;7;1	Myosin light polypeptide 6	Myl6	>sp|Q60605-2|MYL6_MOUSE Isoform Smooth muscle of Myosin light polypeptide 6 OS=Mus musculus GN=Myl6;>sp|Q60605|MYL6_MOUSE Myosin light polypeptide 6 OS=Mus musculus GN=Myl6 PE=1 SV=3	3	7	7	7	7	7	7	7	7	7	7	7	7	7	7	7	7	7	7	7	7	7	47.7	47.7	47.7	16.961	151	151;151;207	5.31	18	28	37	9	7	2	6	35	9	28	0	By MS/MS	By MS/MS
O35465;O35465-2;F6WP10	O35465;O35465-2	7;7;1	7;7;1	7;7;1	Peptidyl-prolyl cis-trans isomerase FKBP8	Fkbp8	>sp|O35465|FKBP8_MOUSE Peptidyl-prolyl cis-trans isomerase FKBP8 OS=Mus musculus GN=Fkbp8 PE=1 SV=2;>sp|O35465-2|FKBP8_MOUSE Isoform 2 of Peptidyl-prolyl cis-trans isomerase FKBP8 OS=Mus musculus GN=Fkbp8	3	7	7	7	6	6	5	7	7	6	6	6	5	7	7	6	6	6	5	7	7	6	19.7	19.7	19.7	43.528	402	402;403;36	3.88	15	2	22	16	6			5		6	0	By MS/MS	By MS/MS
Q8K1G9;A2ACQ1;A2ACP9	Q8K1G9;A2ACQ1	7;7;1	7;7;1	7;7;1		Dhx35	>tr|Q8K1G9|Q8K1G9_MOUSE DEAH (Asp-Glu-Ala-His) box polypeptide 35 OS=Mus musculus GN=Dhx35 PE=2 SV=1;>tr|A2ACQ1|A2ACQ1_MOUSE Protein Dhx35 OS=Mus musculus GN=Dhx35 PE=4 SV=1	3	7	7	7	7	6	7	7	6	6	7	6	7	7	6	6	7	6	7	7	6	6	10.9	10.9	10.9	75.876	679	679;703;213	6.19		5	1	12	2		5	16	7		0	By MS/MS	By MS/MS
Q8BQ30;Q8BQ30-2;A0A087WRI9	Q8BQ30;Q8BQ30-2	7;7;1	7;7;1	7;7;1	Phostensin	Ppp1r18	>sp|Q8BQ30|PPR18_MOUSE Phostensin OS=Mus musculus GN=Ppp1r18 PE=1 SV=1;>sp|Q8BQ30-2|PPR18_MOUSE Isoform 2 of Phostensin OS=Mus musculus GN=Ppp1r18	3	7	7	7	7	6	7	7	7	7	7	6	7	7	7	7	7	6	7	7	7	7	15.3	15.3	15.3	65.629	594	594;609;166	3.2	12	18	1	5	6	12					0	By MS/MS	By MS/MS
Q80TE4-2;Q80TE4;G3X9J0	Q80TE4-2;Q80TE4	7;7;1	7;7;1	6;6;0	Signal-induced proliferation-associated 1-like protein 2	Sipa1l2	>sp|Q80TE4-2|SI1L2_MOUSE Isoform 2 of Signal-induced proliferation-associated 1-like protein 2 OS=Mus musculus GN=Sipa1l2;>sp|Q80TE4|SI1L2_MOUSE Signal-induced proliferation-associated 1-like protein 2 OS=Mus musculus GN=Sipa1l2 PE=1 SV=3	3	7	7	6	5	6	5	6	6	4	5	6	5	6	6	4	4	5	5	5	6	4	6	6	5.4	187.33	1703	1703;1722;1776	4.6	9				6	18	2				0	By MS/MS	By MS/MS
A2AKI5;P43406;F6W6Q6	A2AKI5;P43406	7;7;1	7;7;1	7;7;1	Integrin alpha-V;Integrin alpha-V heavy chain;Integrin alpha-V light chain	Itgav	>tr|A2AKI5|A2AKI5_MOUSE Integrin alpha-V OS=Mus musculus GN=Itgav PE=3 SV=1;>sp|P43406|ITAV_MOUSE Integrin alpha-V OS=Mus musculus GN=Itgav PE=1 SV=2	3	7	7	7	5	5	5	6	6	5	5	5	5	6	6	5	5	5	5	6	6	5	7.9	7.9	7.9	111.51	1008	1008;1044;120	6.21			1	6	6	6	7		7		0	By MS/MS	By MS/MS
A2ADR8;Q8R3G1	A2ADR8;Q8R3G1	7;7	7;7	7;7	Nuclear inhibitor of protein phosphatase 1	Ppp1r8	>tr|A2ADR8|A2ADR8_MOUSE Nuclear inhibitor of protein phosphatase 1 OS=Mus musculus GN=Ppp1r8 PE=4 SV=1;>sp|Q8R3G1|PP1R8_MOUSE Nuclear inhibitor of protein phosphatase 1 OS=Mus musculus GN=Ppp1r8 PE=1 SV=1	2	7	7	7	7	7	5	7	6	6	7	7	5	7	6	6	7	7	5	7	6	6	22.3	22.3	22.3	38.399	350	350;351	3.86	12	6		12	16	12					0	By MS/MS	By MS/MS
Q9D2C2-2;Q9D2C2	Q9D2C2-2;Q9D2C2	7;7	7;7	7;7	Protein SAAL1	Saal1	>sp|Q9D2C2-2|SAAL1_MOUSE Isoform 2 of Protein SAAL1 OS=Mus musculus GN=Saal1;>sp|Q9D2C2|SAAL1_MOUSE Protein SAAL1 OS=Mus musculus GN=Saal1 PE=1 SV=1	2	7	7	7	7	7	7	7	7	7	7	7	7	7	7	7	7	7	7	7	7	7	20.1	20.1	20.1	48.234	433	433;474	5.33	6	17					12	6		10	0	By MS/MS	By MS/MS
Q3URS9-2;Q3URS9	Q3URS9-2;Q3URS9	7;7	7;7	7;7	Coiled-coil domain-containing protein 51	Ccdc51	>sp|Q3URS9-2|CCD51_MOUSE Isoform 2 of Coiled-coil domain-containing protein 51 OS=Mus musculus GN=Ccdc51;>sp|Q3URS9|CCD51_MOUSE Coiled-coil domain-containing protein 51 OS=Mus musculus GN=Ccdc51 PE=2 SV=1	2	7	7	7	7	7	7	7	7	7	7	7	7	7	7	7	7	7	7	7	7	7	22.9	22.9	22.9	41.761	375	375;406	3.46	25	18						12	6		0	By MS/MS	By MS/MS
Q9EP82;E9Q156	Q9EP82;E9Q156	7;7	7;7	7;7	tRNA (guanine-N(7)-)-methyltransferase subunit WDR4	Wdr4	>sp|Q9EP82|WDR4_MOUSE tRNA (guanine-N(7)-)-methyltransferase non-catalytic subunit WDR4 OS=Mus musculus GN=Wdr4 PE=2 SV=2;>tr|E9Q156|E9Q156_MOUSE tRNA (guanine-N(7)-)-methyltransferase non-catalytic subunit Wdr4 OS=Mus musculus GN=Wdr4 PE=3 SV=1	2	7	7	7	3	6	6	6	7	7	3	6	6	6	7	7	3	6	6	6	7	7	23.7	23.7	23.7	45.755	413	413;456	4.76	6	5		2	10	7	12				0	By MS/MS	By MS/MS
Q64281-2;Q64281	Q64281-2;Q64281	7;7	7;7	5;5	Leukocyte immunoglobulin-like receptor subfamily B member 4	Lilrb4	>sp|Q64281-2|LIRB4_MOUSE Isoform 2 of Leukocyte immunoglobulin-like receptor subfamily B member 4 OS=Mus musculus GN=Lilrb4;>sp|Q64281|LIRB4_MOUSE Leukocyte immunoglobulin-like receptor subfamily B member 4 OS=Mus musculus GN=Lilrb4 PE=1 SV=1	2	7	7	5	7	7	7	7	7	7	7	7	7	7	7	7	5	5	5	5	5	5	32.1	32.1	25	33.048	296	296;335	3.92		38	1	1	6			12		3	0	By MS/MS	By MS/MS
Q8BUV3;A0JNY3	Q8BUV3;A0JNY3	7;7	7;7	7;7	Gephyrin;Molybdopterin adenylyltransferase;Molybdopterin molybdenumtransferase	Gphn	>sp|Q8BUV3|GEPH_MOUSE Gephyrin OS=Mus musculus GN=Gphn PE=1 SV=2;>tr|A0JNY3|A0JNY3_MOUSE Gephyrin OS=Mus musculus GN=Gphn PE=2 SV=1	2	7	7	7	6	5	5	6	6	7	6	5	5	6	6	7	6	5	5	6	6	7	14.7	14.7	14.7	83.281	769	769;772	6.45	4			13	5			5		15	0	By MS/MS	By MS/MS
A2AJK6-3;A2AJK6	A2AJK6-3;A2AJK6	7;7	3;3	3;3	Chromodomain-helicase-DNA-binding protein 7	Chd7	>sp|A2AJK6-3|CHD7_MOUSE Isoform 3 of Chromodomain-helicase-DNA-binding protein 7 OS=Mus musculus GN=Chd7;>sp|A2AJK6|CHD7_MOUSE Chromodomain-helicase-DNA-binding protein 7 OS=Mus musculus GN=Chd7 PE=1 SV=1	2	7	3	3	3	5	6	6	5	6	0	2	2	3	1	3	0	2	2	3	1	3	2.5	1.4	1.4	331.19	2960	2960;2986	5.23			1	5	2		5				0	By matching	By MS/MS
Q922P9;D3YYT1	Q922P9;D3YYT1	7;7	7;7	7;7	Putative oxidoreductase GLYR1	Glyr1	>sp|Q922P9|GLYR1_MOUSE Putative oxidoreductase GLYR1 OS=Mus musculus GN=Glyr1 PE=1 SV=1;>tr|D3YYT1|D3YYT1_MOUSE Putative oxidoreductase GLYR1 OS=Mus musculus GN=Glyr1 PE=4 SV=1	2	7	7	7	6	6	7	6	6	6	6	6	7	6	6	6	6	6	7	6	6	6	19.4	19.4	19.4	59.715	546	546;552	5.52	6		12	7	2	1		6		12	0	By MS/MS	By MS/MS
F6SQH7;Q91VA6	F6SQH7;Q91VA6	7;7	7;7	7;7	Polymerase delta-interacting protein 2	Poldip2	>tr|F6SQH7|F6SQH7_MOUSE Polymerase delta-interacting protein 2 (Fragment) OS=Mus musculus GN=Poldip2 PE=4 SV=1;>sp|Q91VA6|PDIP2_MOUSE Polymerase delta-interacting protein 2 OS=Mus musculus GN=Poldip2 PE=2 SV=1	2	7	7	7	6	6	5	7	6	6	6	6	5	7	6	6	6	6	5	7	6	6	28.5	28.5	28.5	32.545	284	284;368	4.12	13		17	12	3				6	5	0	By MS/MS	By MS/MS
Q9CQ43;Q8VCG1	Q9CQ43;Q8VCG1	7;7	7;7	7;7		Dut	>tr|Q9CQ43|Q9CQ43_MOUSE Deoxyuridine triphosphatase OS=Mus musculus GN=Dut PE=2 SV=1;>tr|Q8VCG1|Q8VCG1_MOUSE Deoxyuridine triphosphatase, isoform CRA_b OS=Mus musculus GN=Dut PE=2 SV=1	2	7	7	7	7	7	6	6	7	7	7	7	6	6	7	7	7	7	6	6	7	7	58.6	58.6	58.6	17.384	162	162;200	2.72	16	35	18	4				1	6		0	By MS/MS	By MS/MS
O35326;Q9D8S5	O35326;Q9D8S5	7;7	7;7	6;6	Serine/arginine-rich splicing factor 5	Srsf5	>sp|O35326|SRSF5_MOUSE Serine/arginine-rich splicing factor 5 OS=Mus musculus GN=Srsf5 PE=1 SV=2;>tr|Q9D8S5|Q9D8S5_MOUSE MCG7614, isoform CRA_c OS=Mus musculus GN=Srsf5 PE=2 SV=1	2	7	7	6	6	6	6	6	7	6	6	6	6	6	7	6	5	5	5	5	6	5	23.8	23.8	20.4	30.891	269	269;270	3.35	6	31	7	7	7	1				6	0	By MS/MS	By MS/MS
E9Q4M4;Q91VN4	E9Q4M4;Q91VN4	7;7	7;7	7;7	Coiled-coil-helix-coiled-coil-helix domain-containing protein 6, mitochondrial	Chchd6	>tr|E9Q4M4|E9Q4M4_MOUSE MICOS complex subunit Mic25 OS=Mus musculus GN=Chchd6 PE=4 SV=1;>sp|Q91VN4|MIC25_MOUSE MICOS complex subunit Mic25 OS=Mus musculus GN=Chchd6 PE=2 SV=2	2	7	7	7	6	5	4	5	6	6	6	5	4	5	6	6	6	5	4	5	6	6	33.1	33.1	33.1	26.388	245	245;273	3.44	3	28		6	1		12				0	By MS/MS	By MS/MS
D3YWK1;Q80W47	D3YWK1;Q80W47	7;7	7;7	7;7	WD repeat domain phosphoinositide-interacting protein 2	Wipi2	>tr|D3YWK1|D3YWK1_MOUSE WD repeat domain phosphoinositide-interacting protein 2 OS=Mus musculus GN=Wipi2 PE=4 SV=1;>sp|Q80W47|WIPI2_MOUSE WD repeat domain phosphoinositide-interacting protein 2 OS=Mus musculus GN=Wipi2 PE=1 SV=1	2	7	7	7	7	7	6	7	6	7	7	7	6	7	6	7	7	7	6	7	6	7	20.5	20.5	20.5	46.434	425	425;445	5.71		5	5	7	12	19				11	0	By MS/MS	By MS/MS
Q99LI2;A2AEM2	Q99LI2;A2AEM2	7;7	7;7	7;7	Chloride channel CLIC-like protein 1	Clcc1	>sp|Q99LI2|CLCC1_MOUSE Chloride channel CLIC-like protein 1 OS=Mus musculus GN=Clcc1 PE=1 SV=1;>tr|A2AEM2|A2AEM2_MOUSE Chloride channel CLIC-like 1, isoform CRA_a OS=Mus musculus GN=Clcc1 PE=4 SV=1	2	7	7	7	5	6	5	6	5	6	5	6	5	6	5	6	5	6	5	6	5	6	21.7	21.7	21.7	60.621	539	539;544	2.59	27	7			6			6			0	By MS/MS	By MS/MS
Q8K2M0-2;Q8K2M0	Q8K2M0-2;Q8K2M0	7;7	7;7	7;7	39S ribosomal protein L38, mitochondrial	Mrpl38	>sp|Q8K2M0-2|RM38_MOUSE Isoform 2 of 39S ribosomal protein L38, mitochondrial OS=Mus musculus GN=Mrpl38;>sp|Q8K2M0|RM38_MOUSE 39S ribosomal protein L38, mitochondrial OS=Mus musculus GN=Mrpl38 PE=2 SV=2	2	7	7	7	6	5	6	6	4	6	6	5	6	6	4	6	6	5	6	6	4	6	26	26	26	41.278	346	346;380	5.54		8	3		6	5	7			6	0	By MS/MS	By MS/MS
Q91X21;Q91X21-2	Q91X21;Q91X21-2	7;7	7;7	7;7	Uncharacterized protein KIAA2013	Kiaa2013	>sp|Q91X21|K2013_MOUSE Uncharacterized protein KIAA2013 OS=Mus musculus GN=Kiaa2013 PE=2 SV=1;>sp|Q91X21-2|K2013_MOUSE Isoform 2 of Uncharacterized protein KIAA2013 OS=Mus musculus GN=Kiaa2013	2	7	7	7	6	6	6	6	6	7	6	6	6	6	6	7	6	6	6	6	6	7	17	17	17	69.424	634	634;635	5.33		12		11	6	3	1	6	10		0	By MS/MS	By MS/MS
Q9CQM8;O09167	Q9CQM8;O09167	7;7	7;7	7;7	60S ribosomal protein L21	Rpl21	>tr|Q9CQM8|Q9CQM8_MOUSE 60S ribosomal protein L21 OS=Mus musculus GN=Rpl21 PE=2 SV=1;>sp|O09167|RL21_MOUSE 60S ribosomal protein L21 OS=Mus musculus GN=Rpl21 PE=2 SV=3	2	7	7	7	7	6	6	6	5	6	7	6	6	6	5	6	7	6	6	6	5	6	37.5	37.5	37.5	18.579	160	160;160	6.3	16	21	1	3	11	6	21	41	16	20	0	By MS/MS	By MS/MS
Q9EST5;Q9EST5-2	Q9EST5;Q9EST5-2	7;7	6;6	6;6	Acidic leucine-rich nuclear phosphoprotein 32 family member B	Anp32b	>sp|Q9EST5|AN32B_MOUSE Acidic leucine-rich nuclear phosphoprotein 32 family member B OS=Mus musculus GN=Anp32b PE=1 SV=1;>sp|Q9EST5-2|AN32B_MOUSE Isoform 2 of Acidic leucine-rich nuclear phosphoprotein 32 family member B OS=Mus musculus GN=Anp32b	2	7	6	6	7	7	7	7	7	7	6	6	6	6	6	6	6	6	6	6	6	6	27.9	25	25	31.078	272	272;329	4.85		17	3	4	12	26				5	0	By MS/MS	By MS/MS
Q8BH40;O70439	Q8BH40;O70439	7;7	7;7	7;7	Syntaxin-7	Stx7	>tr|Q8BH40|Q8BH40_MOUSE Syntaxin 7 OS=Mus musculus GN=Stx7 PE=2 SV=1;>sp|O70439|STX7_MOUSE Syntaxin-7 OS=Mus musculus GN=Stx7 PE=1 SV=3	2	7	7	7	6	7	7	7	6	6	6	7	7	7	6	6	6	7	7	7	6	6	34.9	34.9	34.9	29.736	261	261;261	3.67		38								10	0	By MS/MS	By MS/MS
Q9D0M3-2;Q9D0M3	Q9D0M3-2;Q9D0M3	7;7	7;7	7;7	Cytochrome c1, heme protein, mitochondrial	Cyc1	>sp|Q9D0M3-2|CY1_MOUSE Isoform 2 of Cytochrome c1, heme protein, mitochondrial OS=Mus musculus GN=Cyc1;>sp|Q9D0M3|CY1_MOUSE Cytochrome c1, heme protein, mitochondrial OS=Mus musculus GN=Cyc1 PE=1 SV=1	2	7	7	7	6	7	7	7	7	6	6	7	7	7	7	6	6	7	7	7	7	6	31.6	31.6	31.6	29.497	266	266;325	4.92	6	6	8	23	28	4				14	0	By MS/MS	By MS/MS
Q69ZA1-2;Q69ZA1	Q69ZA1-2;Q69ZA1	7;7	6;6	6;6	Cyclin-dependent kinase 13	Cdk13	>sp|Q69ZA1-2|CDK13_MOUSE Isoform 2 of Cyclin-dependent kinase 13 OS=Mus musculus GN=Cdk13;>sp|Q69ZA1|CDK13_MOUSE Cyclin-dependent kinase 13 OS=Mus musculus GN=Cdk13 PE=1 SV=3	2	7	6	6	7	7	7	6	7	6	6	6	6	5	6	5	6	6	6	5	6	5	6.8	6.3	6.3	158.13	1451	1451;1511	4.08	6		6	9	3	12					0	By MS/MS	By MS/MS
P58802;Q5SPX8	P58802;Q5SPX8	7;7	7;7	7;7	TBC1 domain family member 10A	Tbc1d10a	>sp|P58802|TB10A_MOUSE TBC1 domain family member 10A OS=Mus musculus GN=Tbc1d10a PE=2 SV=1;>tr|Q5SPX8|Q5SPX8_MOUSE TBC1 domain family member 10A OS=Mus musculus GN=Tbc1d10a PE=4 SV=1	2	7	7	7	6	7	6	7	7	4	6	7	6	7	7	4	6	7	6	7	7	4	15.6	15.6	15.6	56.202	500	500;534	4.88	9	5		3	5	7		6	6		0	By MS/MS	By MS/MS
Q8QZX2-2;Q8QZX2	Q8QZX2-2;Q8QZX2	7;7	7;7	7;7	HAUS augmin-like complex subunit 3	Haus3	>sp|Q8QZX2-2|HAUS3_MOUSE Isoform 2 of HAUS augmin-like complex subunit 3 OS=Mus musculus GN=Haus3;>sp|Q8QZX2|HAUS3_MOUSE HAUS augmin-like complex subunit 3 OS=Mus musculus GN=Haus3 PE=2 SV=1	2	7	7	7	4	6	5	3	7	6	4	6	5	3	7	6	4	6	5	3	7	6	15.9	15.9	15.9	61.847	533	533;570	4.45	9		8	2	3		6		1	4	0	By MS/MS	By MS/MS
Q921F2;A0A087WR97;A0A087WRZ5;Q8R0B4;Q6VYI5;Q6VYI4;A0A087WQA5;A0A087WRP4;H3BJV1;A0A087WSH7;A0A087WQX8;A0A087WNY6;A0A087WS74;A0A087WS17;A0A087WSE4;A0A087WP57;A0A087WSC6	Q921F2;A0A087WR97;A0A087WRZ5;Q8R0B4;Q6VYI5;Q6VYI4;A0A087WQA5;A0A087WRP4;H3BJV1;A0A087WSH7	7;6;6;6;6;6;5;4;4;4;3;3;3;2;2;1;1	7;6;6;6;6;6;5;4;4;4;3;3;3;2;2;1;1	1;1;0;0;0;0;0;0;0;0;0;0;0;0;0;0;0	TAR DNA-binding protein 43	Tardbp	>sp|Q921F2|TADBP_MOUSE TAR DNA-binding protein 43 OS=Mus musculus GN=Tardbp PE=1 SV=1;>tr|A0A087WR97|A0A087WR97_MOUSE TAR DNA-binding protein 43 (Fragment) OS=Mus musculus GN=Tardbp PE=4 SV=1;>tr|A0A087WRZ5|A0A087WRZ5_MOUSE TAR DNA-binding protein 43 OS=Mu	17	7	7	1	7	6	7	6	7	7	7	6	7	6	7	7	1	1	1	1	1	1	20	20	4.3	44.547	414	414;243;285;295;302;304;200;138;140;175;85;88;128;78;149;84;99	4.59	7	29	6	6	4	12	16	7		6	0	By MS/MS	By MS/MS
Q99K82-2;Q3TLR8;Q99K82-9;Q99K82;Q99K82-8;Q99K82-5;Q99K82-7;Q99K82-6;Q99K82-4;Q99K82-3;A2ANQ4;Q99K82-10;A2ANQ3;A2AP08;V9GXE5;V9GXD6	Q99K82-2;Q3TLR8;Q99K82-9;Q99K82;Q99K82-8;Q99K82-5;Q99K82-7;Q99K82-6	7;6;6;6;5;4;4;4;3;3;3;2;2;1;1;1	7;6;6;6;5;4;4;4;3;3;3;2;2;1;1;1	7;6;6;6;5;4;4;4;3;3;3;2;2;1;1;1	Spermine oxidase	Smox	>sp|Q99K82-2|SMOX_MOUSE Isoform 2 of Spermine oxidase OS=Mus musculus GN=Smox;>tr|Q3TLR8|Q3TLR8_MOUSE Spermine oxidase OS=Mus musculus GN=Smox PE=2 SV=1;>sp|Q99K82-9|SMOX_MOUSE Isoform 9 of Spermine oxidase OS=Mus musculus GN=Smox;>sp|Q99K82|SMOX_MOUSE Spe	16	7	7	7	7	7	7	7	7	7	7	7	7	7	7	7	7	7	7	7	7	7	16.2	16.2	16.2	65.134	585	585;385;543;555;419;248;512;536;209;238;243;190;194;56;68;80	5.61			18	13	16	6		12	6	6	0	By MS/MS	By MS/MS
Q8BFS6;D3Z7F7;Q8BFS6-4;Q8BFS6-2;Q8BFS6-3;Q8BFS6-5	Q8BFS6;D3Z7F7;Q8BFS6-4;Q8BFS6-2;Q8BFS6-3	7;6;6;6;4;2	7;6;6;6;4;2	7;6;6;6;4;2	Calcineurin-like phosphoesterase domain-containing protein 1	Cpped1	>sp|Q8BFS6|CPPED_MOUSE Serine/threonine-protein phosphatase CPPED1 OS=Mus musculus GN=Cpped1 PE=2 SV=1;>tr|D3Z7F7|D3Z7F7_MOUSE Serine/threonine-protein phosphatase CPPED1 (Fragment) OS=Mus musculus GN=Cpped1 PE=4 SV=1;>sp|Q8BFS6-4|CPPED_MOUSE Isoform 4 of	6	7	7	7	4	6	5	6	5	7	4	6	5	6	5	7	4	6	5	6	5	7	37.2	37.2	37.2	35.247	312	312;240;266;298;153;172	3.92	6	17	1				5	1	5	1	0	By MS/MS	By MS/MS
Q9D394-2;Q9D394;Q9D394-3;Q9D394-4	Q9D394-2;Q9D394;Q9D394-3;Q9D394-4	7;6;6;6	7;6;6;6	7;6;6;6	Protein RUFY3	Rufy3	>sp|Q9D394-2|RUFY3_MOUSE Isoform 2 of Protein RUFY3 OS=Mus musculus GN=Rufy3;>sp|Q9D394|RUFY3_MOUSE Protein RUFY3 OS=Mus musculus GN=Rufy3 PE=1 SV=1;>sp|Q9D394-3|RUFY3_MOUSE Isoform 3 of Protein RUFY3 OS=Mus musculus GN=Rufy3;>sp|Q9D394-4|RUFY3_MOUSE Isofo	4	7	7	7	6	7	7	7	6	6	6	7	7	7	6	6	6	7	7	7	6	6	13.2	13.2	13.2	74.401	665	665;469;487;519	3.2	10	6	11	13	1		5				0	By MS/MS	By MS/MS
Q8K3W0;D3Z7P0;Q8K3W0-1;Q8K3W0-5;E9Q0U3;Q8K3W0-6;Q8K3W0-4;E9Q8Q1	Q8K3W0;D3Z7P0;Q8K3W0-1;Q8K3W0-5;E9Q0U3;Q8K3W0-6	7;6;6;5;4;4;3;1	7;6;6;5;4;4;3;1	7;6;6;5;4;4;3;1	BRCA1-A complex subunit BRE	Bre	>sp|Q8K3W0|BRE_MOUSE BRCA1-A complex subunit BRE OS=Mus musculus GN=Bre PE=1 SV=2;>tr|D3Z7P0|D3Z7P0_MOUSE BRCA1-A complex subunit BRE OS=Mus musculus GN=Bre PE=4 SV=1;>sp|Q8K3W0-1|BRE_MOUSE Isoform 1 of BRCA1-A complex subunit BRE OS=Mus musculus GN=Bre;>s	8	7	7	7	7	6	7	6	7	6	7	6	7	6	7	6	7	6	7	6	7	6	23.8	23.8	23.8	43.544	383	383;385;420;374;205;319;245;43	5.04	6	13	2	8	6		5	4		11	0	By MS/MS	By MS/MS
Q9DBY1;Q9DBY1-2;D3Z1Y1;E9QQ99;D3YZH4	Q9DBY1;Q9DBY1-2;D3Z1Y1;E9QQ99	7;6;6;5;2	7;6;6;5;2	7;6;6;5;2	E3 ubiquitin-protein ligase synoviolin	Syvn1	>sp|Q9DBY1|SYVN1_MOUSE E3 ubiquitin-protein ligase synoviolin OS=Mus musculus GN=Syvn1 PE=1 SV=3;>sp|Q9DBY1-2|SYVN1_MOUSE Isoform 2 of E3 ubiquitin-protein ligase synoviolin OS=Mus musculus GN=Syvn1;>tr|D3Z1Y1|D3Z1Y1_MOUSE E3 ubiquitin-protein ligase synov	5	7	7	7	7	7	5	7	7	7	7	7	5	7	7	7	7	7	5	7	7	7	14.2	14.2	14.2	67.296	612	612;556;608;561;160	7.05		11					4	28	6	6	0	By MS/MS	By MS/MS
Q920B0;Q920B0-2;Q6ZQ04;D3Z6Q1;H3BKK8;F7CDA2;H3BK97;H3BL79	Q920B0;Q920B0-2;Q6ZQ04;D3Z6Q1	7;6;6;5;1;1;1;1	7;6;6;5;1;1;1;1	6;5;5;4;0;0;0;0	FERM domain-containing protein 4B	Frmd4b	>sp|Q920B0|FRM4B_MOUSE FERM domain-containing protein 4B OS=Mus musculus GN=Frmd4b PE=1 SV=2;>sp|Q920B0-2|FRM4B_MOUSE Isoform 2 of FERM domain-containing protein 4B OS=Mus musculus GN=Frmd4b;>tr|Q6ZQ04|Q6ZQ04_MOUSE FERM domain-containing protein 4B (Fragme	8	7	7	6	7	7	7	7	5	6	7	7	7	7	5	6	6	6	6	6	4	5	7.9	7.9	6.7	118.01	1035	1035;981;989;274;115;142;387;525	4.86	16			6	1		6	9		5	0	By MS/MS	By MS/MS
Q7TPQ3;Q7TPQ3-2;Q7TPQ3-5;Q7TPQ3-3	Q7TPQ3;Q7TPQ3-2;Q7TPQ3-5;Q7TPQ3-3	7;6;6;4	7;6;6;4	7;6;6;4	E3 ubiquitin-protein ligase SHPRH	Shprh	>sp|Q7TPQ3|SHPRH_MOUSE E3 ubiquitin-protein ligase SHPRH OS=Mus musculus GN=Shprh PE=1 SV=1;>sp|Q7TPQ3-2|SHPRH_MOUSE Isoform 2 of E3 ubiquitin-protein ligase SHPRH OS=Mus musculus GN=Shprh;>sp|Q7TPQ3-5|SHPRH_MOUSE Isoform 4 of E3 ubiquitin-protein ligase S	4	7	7	7	5	6	6	6	4	6	5	6	6	6	4	6	5	6	6	6	4	6	5.2	5.2	5.2	191.49	1674	1674;1616;1646;1031	8.35					4		1	10	28		0	By MS/MS	By MS/MS
P61082;F7CDT0;F6WMC0;G5E919;F6YXS3	P61082;F7CDT0;F6WMC0	7;6;6;3;3	7;6;6;3;3	7;6;6;3;3	NEDD8-conjugating enzyme Ubc12	Ube2m	>sp|P61082|UBC12_MOUSE NEDD8-conjugating enzyme Ubc12 OS=Mus musculus GN=Ube2m PE=2 SV=1;>tr|F7CDT0|F7CDT0_MOUSE NEDD8-conjugating enzyme Ubc12 (Fragment) OS=Mus musculus GN=Ube2m PE=3 SV=1;>tr|F6WMC0|F6WMC0_MOUSE NEDD8-conjugating enzyme Ubc12 (Fragment)	5	7	7	7	7	5	7	6	7	7	7	5	7	6	7	7	7	5	7	6	7	7	36.6	36.6	36.6	20.9	183	183;171;172;86;138	1.96	13	30	1	5							0	By MS/MS	By MS/MS
Q8K2F0;A2AKA9;Q8K2F0-2;S4R1Z1;A2AKB0	Q8K2F0;A2AKA9;Q8K2F0-2	7;6;6;1;1	3;3;3;0;1	3;3;3;0;1	Bromodomain-containing protein 3	Brd3	>sp|Q8K2F0|BRD3_MOUSE Bromodomain-containing protein 3 OS=Mus musculus GN=Brd3 PE=1 SV=2;>tr|A2AKA9|A2AKA9_MOUSE Bromodomain-containing protein 3 (Fragment) OS=Mus musculus GN=Brd3 PE=4 SV=1;>sp|Q8K2F0-2|BRD3_MOUSE Isoform 2 of Bromodomain-containing prote	5	7	3	3	6	6	6	7	7	6	3	3	3	3	3	3	3	3	3	3	3	3	10.9	6.1	6.1	79.761	726	726;682;743;64;90	4.5	6				6	2	6				0	By MS/MS	By MS/MS
Q9CWY8;Q05C51;F6RP29;D3YWG3	Q9CWY8;Q05C51;F6RP29	7;6;6;1	7;6;6;1	7;6;6;1	Ribonuclease H2 subunit A;Ribonuclease	Rnaseh2a	>sp|Q9CWY8|RNH2A_MOUSE Ribonuclease H2 subunit A OS=Mus musculus GN=Rnaseh2a PE=1 SV=2;>tr|Q05C51|Q05C51_MOUSE Ribonuclease OS=Mus musculus GN=Rnaseh2a PE=2 SV=1;>tr|F6RP29|F6RP29_MOUSE Ribonuclease (Fragment) OS=Mus musculus GN=Rnaseh2a PE=3 SV=1	4	7	7	7	5	6	7	7	7	7	5	6	7	7	7	7	5	6	7	7	7	7	33.9	33.9	33.9	33.512	301	301;254;284;54	6.11		4			12	12	20	7			0	By MS/MS	By MS/MS
E9Q723;Q3UMK4;D3YVV0	E9Q723;Q3UMK4;D3YVV0	7;6;6	7;6;6	7;6;6		Ttc13	>tr|E9Q723|E9Q723_MOUSE Protein Ttc13 OS=Mus musculus GN=Ttc13 PE=4 SV=1;>tr|Q3UMK4|Q3UMK4_MOUSE Protein Ttc13 OS=Mus musculus GN=Ttc13 PE=2 SV=1;>tr|D3YVV0|D3YVV0_MOUSE Protein Ttc13 OS=Mus musculus GN=Ttc13 PE=4 SV=1	3	7	7	7	6	6	5	6	7	6	6	6	5	6	7	6	6	6	5	6	7	6	10.5	10.5	10.5	93.836	835	835;759;781	6.28			5	2	7	23	5		12		0	By MS/MS	By MS/MS
Q9CY27;G3UWE1;Q52L67	Q9CY27;G3UWE1;Q52L67	7;6;6	7;6;6	7;6;6	Very-long-chain enoyl-CoA reductase	Tecr	>sp|Q9CY27|TECR_MOUSE Very-long-chain enoyl-CoA reductase OS=Mus musculus GN=Tecr PE=1 SV=1;>tr|G3UWE1|G3UWE1_MOUSE MCG11048, isoform CRA_c OS=Mus musculus GN=Tecr PE=4 SV=1;>tr|Q52L67|Q52L67_MOUSE Gpsn2 protein OS=Mus musculus GN=Tecr PE=2 SV=1	3	7	7	7	7	7	7	7	7	7	7	7	7	7	7	7	7	7	7	7	7	7	23.1	23.1	23.1	36.09	308	308;293;362	6.49		1	14	13		13	1	25	13	6	0	By MS/MS	By MS/MS
CON__P01044-1;CON__P01045-1;CON__Q2KJ62	CON__P01044-1;CON__P01045-1;CON__Q2KJ62	7;6;6	7;6;6	7;6;6			>P01044-1 SWISS-PROT:P01044-1 (Bos taurus) Isoform HMW of Kininogen-1 precursor;>P01045-1 SWISS-PROT:P01045-1 (Bos taurus) Isoform HMW of Kininogen-2 precursor;>Q2KJ62 TREMBL:Q2KJ62 (Bos taurus) KNG protein	3	7	7	7	7	7	7	6	4	5	7	7	7	6	4	5	7	7	7	6	4	5	11.8	11.8	11.8	68.889	621	621;619;621	4.08	12		5	6		4	5	4	1		0	By MS/MS	By MS/MS
P62264;D3YVF4;D3Z7I1	P62264;D3YVF4;D3Z7I1	7;6;6	7;6;6	7;6;6	40S ribosomal protein S14	Rps14	>sp|P62264|RS14_MOUSE 40S ribosomal protein S14 OS=Mus musculus GN=Rps14 PE=2 SV=3;>tr|D3YVF4|D3YVF4_MOUSE 40S ribosomal protein S14 (Fragment) OS=Mus musculus GN=Rps14 PE=4 SV=1;>tr|D3Z7I1|D3Z7I1_MOUSE 40S ribosomal protein S14 (Fragment) OS=Mus musculus	3	7	7	7	7	6	7	7	7	7	7	6	7	7	7	7	7	6	7	7	7	7	39.1	39.1	39.1	16.273	151	151;119;138	3.76	12	50	9	11	4	9	5	2	6	7	0	By MS/MS	By MS/MS
Q8BFU3;Q8BFU3-3;Q8BFU3-5;Q8BFU3-4;Q8BFU3-2	Q8BFU3;Q8BFU3-3;Q8BFU3-5;Q8BFU3-4;Q8BFU3-2	7;6;5;5;4	7;6;5;5;4	7;6;5;5;4	RING finger protein 214	Rnf214	>sp|Q8BFU3|RN214_MOUSE RING finger protein 214 OS=Mus musculus GN=Rnf214 PE=2 SV=1;>sp|Q8BFU3-3|RN214_MOUSE Isoform 3 of RING finger protein 214 OS=Mus musculus GN=Rnf214;>sp|Q8BFU3-5|RN214_MOUSE Isoform 5 of RING finger protein 214 OS=Mus musculus GN=Rnf2	5	7	7	7	7	7	5	5	6	5	7	7	5	5	6	5	7	7	5	5	6	5	16	16	16	73.624	668	668;613;513;714;548	5.11	2	9			12		6	1	6		0	By MS/MS	By MS/MS
A2A8W8;O08605;F6VT22;F6YIU3;F6Y5U1;F7B478	A2A8W8;O08605;F6VT22;F6YIU3	7;6;5;4;3;1	7;6;5;4;3;1	6;5;4;3;3;1	MAP kinase-interacting serine/threonine-protein kinase 1	Mknk1	>tr|A2A8W8|A2A8W8_MOUSE MAP kinase-interacting serine/threonine kinase 1, isoform CRA_b OS=Mus musculus GN=Mknk1 PE=4 SV=1;>sp|O08605|MKNK1_MOUSE MAP kinase-interacting serine/threonine-protein kinase 1 OS=Mus musculus GN=Mknk1 PE=1 SV=2;>tr|F6VT22|F6VT22_	6	7	7	6	6	7	7	6	6	6	6	7	7	6	6	6	5	6	6	5	5	5	22.9	22.9	21.2	46.543	415	415;427;141;114;101;21	4.66	10	8	12	6	2	6	17	10			0	By MS/MS	By MS/MS
P19253;E9Q5A0;S4R281	P19253;E9Q5A0;S4R281	7;6;5	7;6;5	7;6;5	60S ribosomal protein L13a	Rpl13a	>sp|P19253|RL13A_MOUSE 60S ribosomal protein L13a OS=Mus musculus GN=Rpl13a PE=1 SV=4;>tr|E9Q5A0|E9Q5A0_MOUSE 60S ribosomal protein L13a OS=Mus musculus GN=Rpl13a PE=3 SV=1;>tr|S4R281|S4R281_MOUSE 60S ribosomal protein L13a OS=Mus musculus GN=Rpl13a PE=3 S	3	7	7	7	7	7	6	6	7	7	7	7	6	6	7	7	7	7	6	6	7	7	34	34	34	23.464	203	203;423;148	4.11	22	29	13		5	20	5	1	5	10	0	By MS/MS	By MS/MS
Q3U3D8;Q6DFW0;A2ANZ2	Q3U3D8;Q6DFW0;A2ANZ2	7;6;5	7;6;5	7;6;5	Protein C9orf72 homolog	3110043O21Rik	>tr|Q3U3D8|Q3U3D8_MOUSE MCG141727, isoform CRA_a OS=Mus musculus GN=3110043O21Rik PE=2 SV=1;>sp|Q6DFW0|CI072_MOUSE Protein C9orf72 homolog OS=Mus musculus PE=1 SV=1;>tr|A2ANZ2|A2ANZ2_MOUSE MCG141727, isoform CRA_b OS=Mus musculus GN=3110043O21Rik PE=4 SV=1	3	7	7	7	6	7	7	7	6	7	6	7	7	7	6	7	6	7	7	7	6	7	13.5	13.5	13.5	54.277	481	481;420;317	5.44			5	12	11	8	6	1	5		0	By MS/MS	By MS/MS
Q9D486;Q9D486-3;Q9D486-2	Q9D486;Q9D486-3;Q9D486-2	7;6;5	7;6;5	7;6;5	C-Maf-inducing protein	Cmip	>sp|Q9D486|CMIP_MOUSE C-Maf-inducing protein OS=Mus musculus GN=Cmip PE=2 SV=3;>sp|Q9D486-3|CMIP_MOUSE Isoform 3 of C-Maf-inducing protein OS=Mus musculus GN=Cmip;>sp|Q9D486-2|CMIP_MOUSE Isoform 2 of C-Maf-inducing protein OS=Mus musculus GN=Cmip	3	7	7	7	6	6	6	5	5	4	6	6	6	5	5	4	6	6	6	5	5	4	11	11	11	86.258	773	773;485;685	7.49			4	2		6		11	2	10	0	By MS/MS	By MS/MS
P67871;G3UXG7;G3UXU2;G3UZJ5;G3UZA4;G3UZX4;G3UWU5	P67871;G3UXG7;G3UXU2;G3UZJ5	7;6;4;4;3;3;1	7;6;4;4;3;3;1	7;6;4;4;3;3;1	Casein kinase II subunit beta	Csnk2b	>sp|P67871|CSK2B_MOUSE Casein kinase II subunit beta OS=Mus musculus GN=Csnk2b PE=1 SV=1;>tr|G3UXG7|G3UXG7_MOUSE Casein kinase II subunit beta OS=Mus musculus GN=Csnk2b PE=3 SV=1;>tr|G3UXU2|G3UXU2_MOUSE Casein kinase II subunit beta (Fragment) OS=Mus muscu	7	7	7	7	6	7	6	6	6	6	6	7	6	6	6	6	6	7	6	6	6	6	31.2	31.2	31.2	24.942	215	215;164;180;206;122;257;58	6.65		18			12	12		16	14	17	0	By MS/MS	By MS/MS
Q91VM9;D3Z636;Q91VM9-2;G8JL76;D3Z096	Q91VM9;D3Z636;Q91VM9-2	7;6;4;3;1	7;6;4;3;1	7;6;4;3;1	Inorganic pyrophosphatase 2, mitochondrial	Ppa2	>sp|Q91VM9|IPYR2_MOUSE Inorganic pyrophosphatase 2, mitochondrial OS=Mus musculus GN=Ppa2 PE=1 SV=1;>tr|D3Z636|D3Z636_MOUSE Inorganic pyrophosphatase 2, mitochondrial OS=Mus musculus GN=Ppa2 PE=1 SV=1;>sp|Q91VM9-2|IPYR2_MOUSE Isoform 2 of Inorganic pyropho	5	7	7	7	6	7	7	7	7	7	6	7	7	7	7	7	6	7	7	7	7	7	27.3	27.3	27.3	38.114	330	330;329;204;152;132	3.65	6	17	18		6	13	5				0	By MS/MS	By MS/MS
Q8BKF1;E9PWD9;E0CY15;F6TLB0	Q8BKF1;E9PWD9;E0CY15	7;6;4;3	7;6;4;3	7;6;4;3	DNA-directed RNA polymerase, mitochondrial;DNA-directed RNA polymerase	Polrmt	>sp|Q8BKF1|RPOM_MOUSE DNA-directed RNA polymerase, mitochondrial OS=Mus musculus GN=Polrmt PE=2 SV=1;>tr|E9PWD9|E9PWD9_MOUSE DNA-directed RNA polymerase OS=Mus musculus GN=Polrmt PE=3 SV=1;>tr|E0CY15|E0CY15_MOUSE DNA-directed RNA polymerase, mitochondrial	4	7	7	7	4	7	5	5	3	6	4	7	5	5	3	6	4	7	5	5	3	6	7.9	7.9	7.9	136.7	1207	1207;1133;903;393	6.13			5	1	10		3	5	6		0	By MS/MS	By MS/MS
Q9Z2C4;I7HJQ9;F6T9H9;Q8CIU6;Q8CIU3;Q8CIU5;I7HPV7	Q9Z2C4;I7HJQ9	7;6;3;2;2;2;2	7;6;3;2;2;2;2	7;6;3;2;2;2;2	Myotubularin-related protein 1	Mtmr1	>sp|Q9Z2C4|MTMR1_MOUSE Myotubularin-related protein 1 OS=Mus musculus GN=Mtmr1 PE=1 SV=1;>tr|I7HJQ9|I7HJQ9_MOUSE Myotubularin-related protein 1 OS=Mus musculus GN=Mtmr1 PE=4 SV=1	7	7	7	7	6	7	7	7	7	7	6	7	7	7	7	7	6	7	7	7	7	7	11.8	11.8	11.8	75.313	669	669;671;309;132;140;149;187	7.05				6		17	6	14	12		0	By MS/MS	By MS/MS
Q8BJL0;Q8BJL0-2;Q8BJL0-3;Q8BJL0-4;D3Z0J8;D3YUX5	Q8BJL0;Q8BJL0-2	7;6;3;2;1;1	7;6;3;2;1;1	7;6;3;2;1;1	SWI/SNF-related matrix-associated actin-dependent regulator of chromatin subfamily A-like protein 1	Smarcal1	>sp|Q8BJL0|SMAL1_MOUSE SWI/SNF-related matrix-associated actin-dependent regulator of chromatin subfamily A-like protein 1 OS=Mus musculus GN=Smarcal1 PE=1 SV=1;>sp|Q8BJL0-2|SMAL1_MOUSE Isoform 2 of SWI/SNF-related matrix-associated actin-dependent regulat	6	7	7	7	6	7	7	7	5	7	6	7	7	7	5	7	6	7	7	7	5	7	10	10	10	100.84	910	910;788;574;404;98;194	6.07	7	5		6			4	6	18		0	By MS/MS	By MS/MS
Q99J45;D3YUV1;F7AZ06;F7C5I8;F7C033	Q99J45;D3YUV1	7;6;3;2;1	7;6;3;2;1	7;6;3;2;1	Nuclear receptor-binding protein	Nrbp1	>sp|Q99J45|NRBP_MOUSE Nuclear receptor-binding protein OS=Mus musculus GN=Nrbp1 PE=1 SV=1;>tr|D3YUV1|D3YUV1_MOUSE Nuclear receptor-binding protein OS=Mus musculus GN=Nrbp1 PE=1 SV=1	5	7	7	7	5	7	7	7	5	6	5	7	7	7	5	6	5	7	7	7	5	6	19.1	19.1	19.1	59.865	535	535;543;258;193;157	5.68		11	2	7		4	24	5	4		0	By MS/MS	By MS/MS
P32883-2;P32883;C0H5X4;B2KGV5;E9Q8V2;E9PVD5	P32883-2;P32883	7;6;3;1;1;1	7;6;3;1;1;1	3;2;0;0;0;0	GTPase KRas;GTPase KRas, N-terminally processed	Kras	>sp|P32883-2|RASK_MOUSE Isoform 2B of GTPase KRas OS=Mus musculus GN=Kras;>sp|P32883|RASK_MOUSE GTPase KRas OS=Mus musculus GN=Kras PE=1 SV=1	6	7	7	3	6	7	7	7	7	7	6	7	7	7	7	7	2	3	3	3	3	3	52.7	52.7	19.1	21.482	188	188;189;119;34;40;46	3.67	12	18	1	6	5	6	12				0	By MS/MS	By MS/MS
Q80SY4;F6ZBL2;F6YFW9	Q80SY4;F6ZBL2	7;6;3	7;6;3	7;6;3	E3 ubiquitin-protein ligase MIB1	Mib1	>sp|Q80SY4|MIB1_MOUSE E3 ubiquitin-protein ligase MIB1 OS=Mus musculus GN=Mib1 PE=1 SV=1;>tr|F6ZBL2|F6ZBL2_MOUSE E3 ubiquitin-protein ligase MIB1 (Fragment) OS=Mus musculus GN=Mib1 PE=4 SV=1	3	7	7	7	5	7	6	5	5	5	5	7	6	5	5	5	5	7	6	5	5	5	11	11	11	110.09	1006	1006;641;265	2.7	11	6	10			6					0	By MS/MS	By MS/MS
Q8BYZ1;Q8BYZ1-2;F6RXN4	Q8BYZ1;Q8BYZ1-2	7;6;3	7;6;3	7;6;3	ABI gene family member 3	Abi3	>sp|Q8BYZ1|ABI3_MOUSE ABI gene family member 3 OS=Mus musculus GN=Abi3 PE=2 SV=3;>sp|Q8BYZ1-2|ABI3_MOUSE Isoform 2 of ABI gene family member 3 OS=Mus musculus GN=Abi3	3	7	7	7	6	5	6	7	6	6	6	5	6	7	6	6	6	5	6	7	6	6	24.5	24.5	24.5	39.106	367	367;314;244	5.27	4		6	6	17	2	5		5	3	0	By MS/MS	By MS/MS
Q925I1;Q925I1-2;H3BK90;V9GWS5;H3BKI6	Q925I1;Q925I1-2	7;6;2;1;1	7;6;2;1;1	7;6;2;1;1	ATPase family AAA domain-containing protein 3	Atad3	>sp|Q925I1|ATAD3_MOUSE ATPase family AAA domain-containing protein 3 OS=Mus musculus GN=Atad3 PE=1 SV=1;>sp|Q925I1-2|ATAD3_MOUSE Isoform 2 of ATPase family AAA domain-containing protein 3 OS=Mus musculus GN=Atad3	5	7	7	7	6	6	6	7	7	5	6	6	6	7	7	5	6	6	6	7	7	5	13.7	13.7	13.7	66.741	591	591;512;218;127;211	4	13	5	3	1	6	13		5			0	By MS/MS	By MS/MS
Q99MP8-2;Q99MP8;D6RG84;Q99MP8-3	Q99MP8-2;Q99MP8	7;6;2;1	7;6;2;1	7;6;2;1	BRCA1-associated protein	Brap	>sp|Q99MP8-2|BRAP_MOUSE Isoform 2 of BRCA1-associated protein OS=Mus musculus GN=Brap;>sp|Q99MP8|BRAP_MOUSE BRCA1-associated protein OS=Mus musculus GN=Brap PE=2 SV=1	4	7	7	7	6	6	6	7	6	5	6	6	6	7	6	5	6	6	6	7	6	5	13.5	13.5	13.5	63.95	561	561;591;83;374	4.42	5		12	5	6	19	1				0	By MS/MS	By MS/MS
B7ZNL9;F8VQE6;F7CWI0;F6W3K2	B7ZNL9;F8VQE6	7;6;2;1	7;6;2;1	7;6;2;1		Tatdn2	>tr|B7ZNL9|B7ZNL9_MOUSE Protein Tatdn2 OS=Mus musculus GN=Tatdn2 PE=2 SV=1;>tr|F8VQE6|F8VQE6_MOUSE Protein Tatdn2 OS=Mus musculus GN=Tatdn2 PE=4 SV=1	4	7	7	7	5	6	6	5	5	4	5	6	6	5	5	4	5	6	6	5	5	4	9.7	9.7	9.7	87.561	783	783;722;147;138	3.26	12	1	3	11	4			3			0	By MS/MS	By MS/MS
Q62311;D3Z0T0;S4R1R2;D3Z5H6	Q62311;D3Z0T0	7;6;1;1	7;6;1;1	7;6;1;1	Transcription initiation factor TFIID subunit 6	Taf6	>sp|Q62311|TAF6_MOUSE Transcription initiation factor TFIID subunit 6 OS=Mus musculus GN=Taf6 PE=2 SV=1;>tr|D3Z0T0|D3Z0T0_MOUSE Transcription initiation factor TFIID subunit 6 OS=Mus musculus GN=Taf6 PE=4 SV=1	4	7	7	7	4	6	6	6	6	6	4	6	6	6	6	6	4	6	6	6	6	6	15.2	15.2	15.2	72.673	678	678;636;114;214	5.6			6	12	2	7	9		6		0	By MS/MS	By MS/MS
Q9ERS5;F8WIK5;D3Z3L8	Q9ERS5;F8WIK5	7;6;1	7;6;1	7;6;1	Pleckstrin homology domain-containing family A member 2	Plekha2	>sp|Q9ERS5|PKHA2_MOUSE Pleckstrin homology domain-containing family A member 2 OS=Mus musculus GN=Plekha2 PE=1 SV=1;>tr|F8WIK5|F8WIK5_MOUSE Pleckstrin homology domain-containing family A member 2 (Fragment) OS=Mus musculus GN=Plekha2 PE=1 SV=4	3	7	7	7	7	7	7	7	7	7	7	7	7	7	7	7	7	7	7	7	7	7	21.4	21.4	21.4	47.379	425	425;336;95	5.23		14	18	7	6		6		1	17	0	By MS/MS	By MS/MS
Q64152-2;Q64152	Q64152-2;Q64152	7;6	7;6	7;6	Transcription factor BTF3	Btf3	>sp|Q64152-2|BTF3_MOUSE Isoform 2 of Transcription factor BTF3 OS=Mus musculus GN=Btf3;>sp|Q64152|BTF3_MOUSE Transcription factor BTF3 OS=Mus musculus GN=Btf3 PE=1 SV=3	2	7	7	7	6	7	7	7	7	7	6	7	7	7	7	7	6	7	7	7	7	7	54.3	54.3	54.3	17.699	162	162;204	4.94	19	23	6		12	6	20	5	1	17	0	By MS/MS	By MS/MS
O88986;E9PWY6	O88986;E9PWY6	7;6	7;6	7;6	2-amino-3-ketobutyrate coenzyme A ligase, mitochondrial	Gcat	>sp|O88986|KBL_MOUSE 2-amino-3-ketobutyrate coenzyme A ligase, mitochondrial OS=Mus musculus GN=Gcat PE=1 SV=2;>tr|E9PWY6|E9PWY6_MOUSE 2-amino-3-ketobutyrate coenzyme A ligase, mitochondrial OS=Mus musculus GN=Gcat PE=1 SV=1	2	7	7	7	6	5	6	6	6	7	6	5	6	6	6	7	6	5	6	6	6	7	25.7	25.7	25.7	44.93	416	416;382	5.15	6	18			1	12	22	4	5		0	By MS/MS	By MS/MS
Q08093;D3Z7R6	Q08093;D3Z7R6	7;6	7;6	6;5	Calponin-2	Cnn2	>sp|Q08093|CNN2_MOUSE Calponin-2 OS=Mus musculus GN=Cnn2 PE=1 SV=1;>tr|D3Z7R6|D3Z7R6_MOUSE Calponin OS=Mus musculus GN=Cnn2 PE=1 SV=1	2	7	7	6	6	6	6	6	6	7	6	6	6	6	6	7	6	6	6	6	6	6	32.1	32.1	28.5	33.155	305	305;266	4.53	1	18	6	4	10	6	12	5			0	By MS/MS	By MS/MS
Q9DCT1;Q8CEB6	Q9DCT1;Q8CEB6	7;6	7;6	7;6	1,5-anhydro-D-fructose reductase	Akr1e2;Akr1e1	>sp|Q9DCT1|AKCL2_MOUSE 1,5-anhydro-D-fructose reductase OS=Mus musculus GN=Akr1e2 PE=1 SV=1;>tr|Q8CEB6|Q8CEB6_MOUSE 1,5-anhydro-D-fructose reductase OS=Mus musculus GN=Akr1e1 PE=2 SV=1	2	7	7	7	5	6	5	4	6	6	5	6	5	4	6	6	5	6	5	4	6	6	28.6	28.6	28.6	34.46	301	301;245	5.27		11			1	28	6	2			0	By MS/MS	By MS/MS
Q6P3A8;Q6P3A8-2	Q6P3A8;Q6P3A8-2	7;6	7;6	7;6	2-oxoisovalerate dehydrogenase subunit beta, mitochondrial	Bckdhb	>sp|Q6P3A8|ODBB_MOUSE 2-oxoisovalerate dehydrogenase subunit beta, mitochondrial OS=Mus musculus GN=Bckdhb PE=1 SV=2;>sp|Q6P3A8-2|ODBB_MOUSE Isoform 2 of 2-oxoisovalerate dehydrogenase subunit beta, mitochondrial OS=Mus musculus GN=Bckdhb	2	7	7	7	6	6	6	6	6	7	6	6	6	6	6	7	6	6	6	6	6	7	30.8	30.8	30.8	42.88	390	390;322	4.38	6	6	11	8	2	6	10	3	1		0	By MS/MS	By MS/MS
Q8BUE4;Q8BUE4-2	Q8BUE4;Q8BUE4-2	7;6	7;6	7;6	Apoptosis-inducing factor 2	Aifm2	>sp|Q8BUE4|AIFM2_MOUSE Apoptosis-inducing factor 2 OS=Mus musculus GN=Aifm2 PE=2 SV=1;>sp|Q8BUE4-2|AIFM2_MOUSE Isoform 2 of Apoptosis-inducing factor 2 OS=Mus musculus GN=Aifm2	2	7	7	7	5	6	5	6	6	6	5	6	5	6	6	6	5	6	5	6	6	6	24.7	24.7	24.7	40.634	373	373;380	4.22	6	6	6	1	6	12			3		0	By MS/MS	By MS/MS
Q9CQB5;D3Z3X4	Q9CQB5;D3Z3X4	7;6	7;6	7;6	CDGSH iron-sulfur domain-containing protein 2	Cisd2	>sp|Q9CQB5|CISD2_MOUSE CDGSH iron-sulfur domain-containing protein 2 OS=Mus musculus GN=Cisd2 PE=1 SV=1;>tr|D3Z3X4|D3Z3X4_MOUSE CDGSH iron-sulfur domain-containing protein 2 OS=Mus musculus GN=Cisd2 PE=4 SV=1	2	7	7	7	6	6	6	7	6	6	6	6	6	7	6	6	6	6	6	7	6	6	48.1	48.1	48.1	15.242	135	135;108	3.48		30			1	13		1	1		0	By MS/MS	By MS/MS
Q9DBL1;E9Q5L3	Q9DBL1;E9Q5L3	7;6	7;6	7;6	Short/branched chain specific acyl-CoA dehydrogenase, mitochondrial	Acadsb	>sp|Q9DBL1|ACDSB_MOUSE Short/branched chain specific acyl-CoA dehydrogenase, mitochondrial OS=Mus musculus GN=Acadsb PE=1 SV=1;>tr|E9Q5L3|E9Q5L3_MOUSE Short/branched chain-specific acyl-CoA dehydrogenase, mitochondrial OS=Mus musculus GN=Acadsb PE=1 SV=1	2	7	7	7	7	7	7	5	6	6	7	7	7	5	6	6	7	7	7	5	6	6	19.9	19.9	19.9	47.874	432	432;465	4.33		23		3	4	12	12				0	By MS/MS	By MS/MS
O09110;O09110-2	O09110;O09110-2	7;6	7;6	7;6	Dual specificity mitogen-activated protein kinase kinase 3	Map2k3	>sp|O09110|MP2K3_MOUSE Dual specificity mitogen-activated protein kinase kinase 3 OS=Mus musculus GN=Map2k3 PE=1 SV=2;>sp|O09110-2|MP2K3_MOUSE Isoform 1 of Dual specificity mitogen-activated protein kinase kinase 3 OS=Mus musculus GN=Map2k3	2	7	7	7	7	7	7	7	7	7	7	7	7	7	7	7	7	7	7	7	7	7	30	30	30	39.296	347	347;314	4.81		17	17			12	12	12			0	By MS/MS	By MS/MS
Q5RL20;Q99N89	Q5RL20;Q99N89	7;6	7;6	7;6	39S ribosomal protein L43, mitochondrial	Mrpl43	>tr|Q5RL20|Q5RL20_MOUSE 39S ribosomal protein L43, mitochondrial OS=Mus musculus GN=Mrpl43 PE=2 SV=1;>sp|Q99N89|RM43_MOUSE 39S ribosomal protein L43, mitochondrial OS=Mus musculus GN=Mrpl43 PE=2 SV=1	2	7	7	7	7	7	7	7	7	6	7	7	7	7	7	6	7	7	7	7	7	6	49.7	49.7	49.7	17.877	159	159;183	5.73		12	4	6	1	6	12	5		9	0	By MS/MS	By MS/MS
Q9D786;Q9D786-2	Q9D786;Q9D786-2	7;6	7;6	7;6	HAUS augmin-like complex subunit 5	Haus5	>sp|Q9D786|HAUS5_MOUSE HAUS augmin-like complex subunit 5 OS=Mus musculus GN=Haus5 PE=2 SV=1;>sp|Q9D786-2|HAUS5_MOUSE Isoform 2 of HAUS augmin-like complex subunit 5 OS=Mus musculus GN=Haus5	2	7	7	7	6	6	7	7	6	7	6	6	7	7	6	7	6	6	7	7	6	7	13.1	13.1	13.1	69.571	619	619;517	8.53		4	1					6	18	18	0	By MS/MS	By MS/MS
Q9CY97;Q9CY97-2	Q9CY97;Q9CY97-2	7;6	7;6	7;6	RNA polymerase II subunit A C-terminal domain phosphatase SSU72	Ssu72	>sp|Q9CY97|SSU72_MOUSE RNA polymerase II subunit A C-terminal domain phosphatase SSU72 OS=Mus musculus GN=Ssu72 PE=2 SV=1;>sp|Q9CY97-2|SSU72_MOUSE Isoform 2 of RNA polymerase II subunit A C-terminal domain phosphatase SSU72 OS=Mus musculus GN=Ssu72	2	7	7	7	7	6	6	7	7	7	7	6	6	7	7	7	7	6	6	7	7	7	47.4	47.4	47.4	22.517	194	194;182	2.53	12	25	10				6				0	By MS/MS	By MS/MS
E9PY39;Q9CZY3;B7ZBY7;Q9CZY3-2	E9PY39;Q9CZY3;B7ZBY7	7;5;5;3	7;5;5;3	2;2;2;1	Ubiquitin-conjugating enzyme E2 variant 1	Gm20431;Ube2v1	>tr|E9PY39|E9PY39_MOUSE Protein Gm20431 OS=Mus musculus GN=Gm20431 PE=4 SV=1;>sp|Q9CZY3|UB2V1_MOUSE Ubiquitin-conjugating enzyme E2 variant 1 OS=Mus musculus GN=Ube2v1 PE=1 SV=1;>tr|B7ZBY7|B7ZBY7_MOUSE Ubiquitin-conjugating enzyme E2 variant 1 OS=Mus muscu	4	7	7	2	7	7	7	7	7	7	7	7	7	7	7	7	2	2	2	2	2	2	19.9	19.9	7.5	42.096	371	371;147;173;105	5.7	13	26	7	10	3			7	40	11	0	By MS/MS	By MS/MS
Q9CYI4;D3Z765;Q9CYI4-2;D6REI1;D6RGP6;F6QU81	Q9CYI4;D3Z765;Q9CYI4-2	7;5;5;1;1;1	4;2;2;1;1;1	4;2;2;1;1;1	Putative RNA-binding protein Luc7-like 1	Luc7l	>sp|Q9CYI4|LUC7L_MOUSE Putative RNA-binding protein Luc7-like 1 OS=Mus musculus GN=Luc7l PE=2 SV=2;>tr|D3Z765|D3Z765_MOUSE Putative RNA-binding protein Luc7-like 1 (Fragment) OS=Mus musculus GN=Luc7l PE=4 SV=1;>sp|Q9CYI4-2|LUC7L_MOUSE Isoform 2 of Putative	6	7	4	4	7	7	6	7	7	7	4	4	3	4	4	4	4	4	3	4	4	4	19.4	11.6	11.6	43.934	371	371;172;318;70;79;170	6.57		5	12			1	6		12	10	0	By MS/MS	By MS/MS
Q8BU33;Q8BU33-3;Q8BU33-2	Q8BU33;Q8BU33-3;Q8BU33-2	7;5;5	7;5;5	7;5;5	Acetolactate synthase-like protein	Ilvbl	>sp|Q8BU33|ILVBL_MOUSE Acetolactate synthase-like protein OS=Mus musculus GN=Ilvbl PE=2 SV=1;>sp|Q8BU33-3|ILVBL_MOUSE Isoform 3 of Acetolactate synthase-like protein OS=Mus musculus GN=Ilvbl;>sp|Q8BU33-2|ILVBL_MOUSE Isoform 2 of Acetolactate synthase-like	3	7	7	7	5	7	7	7	6	7	5	7	7	7	6	7	5	7	7	7	6	7	20.3	20.3	20.3	68.155	632	632;401;416	8.77							6	12	16	13	0	By MS/MS	By MS/MS
E9Q1W7;Q8BM85-2;Q8BM85	E9Q1W7;Q8BM85-2;Q8BM85	7;5;5	7;5;5	7;5;5	TBC domain-containing protein kinase-like protein	Tbck	>tr|E9Q1W7|E9Q1W7_MOUSE TBC domain-containing protein kinase-like protein OS=Mus musculus GN=Tbck PE=4 SV=1;>sp|Q8BM85-2|TBCK_MOUSE Isoform 2 of TBC domain-containing protein kinase-like protein OS=Mus musculus GN=Tbck;>sp|Q8BM85|TBCK_MOUSE TBC domain-cont	3	7	7	7	7	7	7	7	7	6	7	7	7	7	7	6	7	7	7	7	7	6	9.3	9.3	9.3	100.64	893	893;688;762	6.84	6		6	1				18	17	1	0	By MS/MS	By MS/MS
Q8VC04;A2A4M9;A2A4N0	Q8VC04;A2A4M9;A2A4N0	7;5;5	7;5;5	7;5;5	Transmembrane protein 106A	Tmem106a	>sp|Q8VC04|T106A_MOUSE Transmembrane protein 106A OS=Mus musculus GN=Tmem106a PE=2 SV=1;>tr|A2A4M9|A2A4M9_MOUSE Transmembrane protein 106A (Fragment) OS=Mus musculus GN=Tmem106a PE=4 SV=1;>tr|A2A4N0|A2A4N0_MOUSE Transmembrane protein 106A (Fragment) OS=Mus	3	7	7	7	7	7	7	7	7	7	7	7	7	7	7	7	7	7	7	7	7	7	41.4	41.4	41.4	29.109	261	261;156;171	2.89	24	27	31	7	8	12	1				0	By MS/MS	By MS/MS
Q6XLQ8;O35887;G3V004;G3UXA3;G3UWV3;G3UXA8;G3UWR0;G3UY49;G3UYI3	Q6XLQ8;O35887;G3V004	7;5;4;3;3;2;2;1;1	7;5;4;3;3;2;2;1;1	7;5;4;3;3;2;2;1;1	Calumenin	Calu	>tr|Q6XLQ8|Q6XLQ8_MOUSE Calumenin OS=Mus musculus GN=Calu PE=2 SV=1;>sp|O35887|CALU_MOUSE Calumenin OS=Mus musculus GN=Calu PE=1 SV=1;>tr|G3V004|G3V004_MOUSE Calumenin OS=Mus musculus GN=Calu PE=1 SV=1	9	7	7	7	6	6	7	6	5	5	6	6	7	6	5	5	6	6	7	6	5	5	34	34	34	37.117	315	315;315;163;74;154;168;227;139;167	1.92	30	28	6	6	2						0	By MS/MS	By MS/MS
Q9D2V8;D3YWD5;D3YYM9;D6RI23;D3Z2Z9	Q9D2V8;D3YWD5;D3YYM9	7;5;4;3;1	7;5;4;3;1	7;5;4;3;1	Major facilitator superfamily domain-containing protein 10	Mfsd10	>sp|Q9D2V8|MFS10_MOUSE Major facilitator superfamily domain-containing protein 10 OS=Mus musculus GN=Mfsd10 PE=2 SV=1;>tr|D3YWD5|D3YWD5_MOUSE Major facilitator superfamily domain-containing protein 10 (Fragment) OS=Mus musculus GN=Mfsd10 PE=4 SV=4;>tr|D3YY	5	7	7	7	7	7	7	6	7	7	7	7	7	6	7	7	7	7	7	6	7	7	21.5	21.5	21.5	49.369	456	456;278;266;101;58	5.06	23	2				18	6	6	6	6	0	By MS/MS	By MS/MS
Q8BY35;Q8BY35-2;E9PVB8	Q8BY35;Q8BY35-2;E9PVB8	7;5;4	7;5;4	7;5;4	FYVE, RhoGEF and PH domain-containing protein 2	Fgd2	>sp|Q8BY35|FGD2_MOUSE FYVE, RhoGEF and PH domain-containing protein 2 OS=Mus musculus GN=Fgd2 PE=1 SV=1;>sp|Q8BY35-2|FGD2_MOUSE Isoform 2 of FYVE, RhoGEF and PH domain-containing protein 2 OS=Mus musculus GN=Fgd2;>tr|E9PVB8|E9PVB8_MOUSE FYVE, RhoGEF and PH	3	7	7	7	7	6	5	6	7	5	7	6	5	6	7	5	7	6	5	6	7	5	13.6	13.6	13.6	74.633	655	655;461;307	4.65	12		4	6	1	5	5	1		6	0	By MS/MS	By MS/MS
P97360;E9Q8J8;E9QAJ7	P97360;E9Q8J8;E9QAJ7	7;5;4	7;5;4	7;5;4	Transcription factor ETV6	Etv6	>sp|P97360|ETV6_MOUSE Transcription factor ETV6 OS=Mus musculus GN=Etv6 PE=1 SV=1;>tr|E9Q8J8|E9Q8J8_MOUSE Transcription factor ETV6 OS=Mus musculus GN=Etv6 PE=3 SV=1;>tr|E9QAJ7|E9QAJ7_MOUSE Transcription factor ETV6 (Fragment) OS=Mus musculus GN=Etv6 PE=4	3	7	7	7	3	4	5	5	6	6	3	4	5	5	6	6	3	4	5	5	6	6	16.1	16.1	16.1	56.405	485	485;396;158	7.2		6			1	3	1	13	4	7	0	By MS/MS	By MS/MS
Q9CXE7;E9PXY3;D3Z615;Q8C5H9;Q3V440;E9Q2J2	Q9CXE7;E9PXY3	7;5;3;3;3;3	7;5;3;3;3;3	7;5;3;3;3;3	Transmembrane emp24 domain-containing protein 5	Tmed5	>sp|Q9CXE7|TMED5_MOUSE Transmembrane emp24 domain-containing protein 5 OS=Mus musculus GN=Tmed5 PE=2 SV=1;>tr|E9PXY3|E9PXY3_MOUSE Transmembrane emp24 domain-containing protein 5 OS=Mus musculus GN=Tmed5 PE=3 SV=1	6	7	7	7	4	7	5	5	5	6	4	7	5	5	5	6	4	7	5	5	5	6	40.2	40.2	40.2	26.172	229	229;162;96;100;100;126	3.12		15	18	2		6					0	By MS/MS	By MS/MS
Q8R0F6;Q8R0F6-2;A0A087WPY0;A0A087WS54;A0A087WQ55;A0A087WQG1;A0A087WPM3;A0A087WQ78	Q8R0F6;Q8R0F6-2	7;5;3;3;2;1;1;1	7;5;3;3;2;1;1;1	7;5;3;3;2;1;1;1	Integrin-linked kinase-associated serine/threonine phosphatase 2C	Ilkap	>sp|Q8R0F6|ILKAP_MOUSE Integrin-linked kinase-associated serine/threonine phosphatase 2C OS=Mus musculus GN=Ilkap PE=2 SV=1;>sp|Q8R0F6-2|ILKAP_MOUSE Isoform 2 of Integrin-linked kinase-associated serine/threonine phosphatase 2C OS=Mus musculus GN=Ilkap	8	7	7	7	6	7	7	7	6	7	6	7	7	7	6	7	6	7	7	7	6	7	19.1	19.1	19.1	42.774	392	392;269;166;182;136;41;78;99	6.18	8	2	6			8	18	17	6	2	0	By MS/MS	By MS/MS
Q9Z1M4;D3YWB8;D6RH86;E9PUN3;Q80X26	Q9Z1M4;D3YWB8	7;5;3;3;1	7;5;3;3;1	7;5;3;3;1	Ribosomal protein S6 kinase beta-2	Rps6kb2	>sp|Q9Z1M4|KS6B2_MOUSE Ribosomal protein S6 kinase beta-2 OS=Mus musculus GN=Rps6kb2 PE=1 SV=1;>tr|D3YWB8|D3YWB8_MOUSE Ribosomal protein S6 kinase beta-2 OS=Mus musculus GN=Rps6kb2 PE=4 SV=1	5	7	7	7	6	4	4	5	6	5	6	4	4	5	6	5	6	4	4	5	6	5	14.4	14.4	14.4	53.538	485	485;392;285;312;153	5.13	6		5		1	6	7	6			0	By MS/MS	By MS/MS
Q9DB40;Q9DB40-2;E0CZG8;E0CXS7;E0CYF9;E0CXF6;F7B179	Q9DB40;Q9DB40-2	7;5;3;1;1;1;1	7;5;3;1;1;1;1	7;5;3;1;1;1;1	Mediator of RNA polymerase II transcription subunit 27	Med27	>sp|Q9DB40|MED27_MOUSE Mediator of RNA polymerase II transcription subunit 27 OS=Mus musculus GN=Med27 PE=2 SV=2;>sp|Q9DB40-2|MED27_MOUSE Isoform 2 of Mediator of RNA polymerase II transcription subunit 27 OS=Mus musculus GN=Med27	7	7	7	7	6	7	6	7	6	6	6	7	6	7	6	6	6	7	6	7	6	6	34.4	34.4	34.4	35.297	311	311;208;172;53;69;100;172	6.9			2	3		16	7	16	6		0	By MS/MS	By MS/MS
Q8BNU0;Q8BNU0-2;D3Z3J0	Q8BNU0;Q8BNU0-2	7;5;3	7;5;3	7;5;3	Armadillo repeat-containing protein 6	Armc6	>sp|Q8BNU0|ARMC6_MOUSE Armadillo repeat-containing protein 6 OS=Mus musculus GN=Armc6 PE=2 SV=1;>sp|Q8BNU0-2|ARMC6_MOUSE Isoform 2 of Armadillo repeat-containing protein 6 OS=Mus musculus GN=Armc6	3	7	7	7	5	6	6	6	7	6	5	6	6	6	7	6	5	6	6	6	7	6	21.2	21.2	21.2	50.683	468	468;271;120	3.98		13	12	4	5	1			6		0	By MS/MS	By MS/MS
P43883;B1AXR5;B1AXR3	P43883;B1AXR5	7;5;3	7;5;3	7;5;3	Perilipin-2	Plin2	>sp|P43883|PLIN2_MOUSE Perilipin-2 OS=Mus musculus GN=Plin2 PE=2 SV=2;>tr|B1AXR5|B1AXR5_MOUSE Perilipin-2 (Fragment) OS=Mus musculus GN=Plin2 PE=4 SV=1	3	7	7	7	6	6	7	7	6	6	6	6	7	7	6	6	6	6	7	7	6	6	24.2	24.2	24.2	46.646	425	425;196;157	5.56	6	10		1		18	7	19			0	By MS/MS	By MS/MS
Q80TA6;G3UZ04;Q80TA6-2	Q80TA6;G3UZ04	7;5;3	7;5;3	7;5;3	Myotubularin-related protein 12	Mtmr12	>sp|Q80TA6|MTMRC_MOUSE Myotubularin-related protein 12 OS=Mus musculus GN=Mtmr12 PE=2 SV=2;>tr|G3UZ04|G3UZ04_MOUSE Myotubularin-related protein 12 OS=Mus musculus GN=Mtmr12 PE=4 SV=1	3	7	7	7	6	5	7	6	6	5	6	5	7	6	6	5	6	5	7	6	6	5	11	11	11	85.515	747	747;526;437	4.72	9	3	8	2		10	2	12			0	By MS/MS	By MS/MS
Q9CQJ4;A0A087WRE9;A0A087WQQ3;A0A087WP87	Q9CQJ4;A0A087WRE9	7;5;2;2	7;5;2;2	5;4;1;2	E3 ubiquitin-protein ligase RING2	Rnf2	>sp|Q9CQJ4|RING2_MOUSE E3 ubiquitin-protein ligase RING2 OS=Mus musculus GN=Rnf2 PE=1 SV=1;>tr|A0A087WRE9|A0A087WRE9_MOUSE E3 ubiquitin-protein ligase RING2 OS=Mus musculus GN=Rnf2 PE=4 SV=1	4	7	7	5	7	5	7	5	7	5	7	5	7	5	7	5	5	3	5	3	5	3	26.5	26.5	17.6	37.623	336	336;264;73;211	3.58	6	8	10	12		12					0	By MS/MS	By MS/MS
Q8BND4;E9PXU1;F6WNG1;F6RIR5	Q8BND4;E9PXU1	7;5;2;1	3;1;2;1	3;1;2;1	Protein DDX26B	Ddx26b	>sp|Q8BND4|DX26B_MOUSE Protein DDX26B OS=Mus musculus GN=Ddx26b PE=2 SV=1;>tr|E9PXU1|E9PXU1_MOUSE Protein DDX26B OS=Mus musculus GN=Ddx26b PE=4 SV=1	4	7	3	3	6	6	6	6	6	6	2	3	2	2	2	2	2	3	2	2	2	2	8.2	4.1	4.1	96.939	861	861;489;638;78	4.79			6	5	1	1	6				0	By matching	By MS/MS
Q9D820;Q9D820-2;A0A0A0MQH9	Q9D820;Q9D820-2	7;5;1	7;5;1	7;5;1	Prolyl-tRNA synthetase associated domain-containing protein 1	Prorsd1	>sp|Q9D820|PRXD1_MOUSE Prolyl-tRNA synthetase associated domain-containing protein 1 OS=Mus musculus GN=Prorsd1 PE=2 SV=1;>sp|Q9D820-2|PRXD1_MOUSE Isoform 2 of Prolyl-tRNA synthetase associated domain-containing protein 1 OS=Mus musculus GN=Prorsd1	3	7	7	7	7	7	7	7	7	7	7	7	7	7	7	7	7	7	7	7	7	7	56.8	56.8	56.8	18.862	169	169;135;62	4.12		24	6				20				0	By MS/MS	By MS/MS
O88983;Q9D0J1;Q8BS59	O88983;Q9D0J1	7;5;1	7;5;1	7;5;1	Syntaxin-8	Stx8	>sp|O88983|STX8_MOUSE Syntaxin-8 OS=Mus musculus GN=Stx8 PE=1 SV=1;>tr|Q9D0J1|Q9D0J1_MOUSE Syntaxin 8 OS=Mus musculus GN=Stx8 PE=2 SV=1	3	7	7	7	5	4	6	6	7	7	5	4	6	6	7	7	5	4	6	6	7	7	31.8	31.8	31.8	26.925	236	236;130;126	3.69	3	22		13	3				7		0	By MS/MS	By MS/MS
Q9D0B6;Q9D0B6-2	Q9D0B6;Q9D0B6-2	7;5	7;5	7;5	Protein PBDC1	Pbdc1	>sp|Q9D0B6|PBDC1_MOUSE Protein PBDC1 OS=Mus musculus GN=Pbdc1 PE=2 SV=1;>sp|Q9D0B6-2|PBDC1_MOUSE Isoform 2 of Protein PBDC1 OS=Mus musculus GN=Pbdc1	2	7	7	7	6	6	7	6	7	7	6	6	7	6	7	7	6	6	7	6	7	7	39.9	39.9	39.9	22.223	198	198;137	3.02	13	33				6				6	0	By MS/MS	By MS/MS
P97287;P97287-2	P97287;P97287-2	7;5	7;5	7;5	Induced myeloid leukemia cell differentiation protein Mcl-1 homolog	Mcl1	>sp|P97287|MCL1_MOUSE Induced myeloid leukemia cell differentiation protein Mcl-1 homolog OS=Mus musculus GN=Mcl1 PE=1 SV=3;>sp|P97287-2|MCL1_MOUSE Isoform 2 of Induced myeloid leukemia cell differentiation protein Mcl-1 homolog OS=Mus musculus GN=Mcl1	2	7	7	7	7	6	7	6	7	6	7	6	7	6	7	6	7	6	7	6	7	6	25.1	25.1	25.1	35.217	331	331;285	4.29	12	8	11	1			3	8		6	0	By MS/MS	By MS/MS
Q921Y0;Q921Y0-2	Q921Y0;Q921Y0-2	7;5	7;5	1;1	MOB kinase activator 1A	Mob1a	>sp|Q921Y0|MOB1A_MOUSE MOB kinase activator 1A OS=Mus musculus GN=Mob1a PE=2 SV=3;>sp|Q921Y0-2|MOB1A_MOUSE Isoform 2 of MOB kinase activator 1A OS=Mus musculus GN=Mob1a	2	7	7	1	7	7	7	7	7	6	7	7	7	7	7	6	1	1	1	1	1	1	32.4	32.4	3.2	25.079	216	216;140	4.07	1	36	4	6	4	2	6	7	6		0	By MS/MS	By MS/MS
O55028;D3Z7R0	O55028;D3Z7R0	7;5	7;5	7;5	[3-methyl-2-oxobutanoate dehydrogenase [lipoamide]] kinase, mitochondrial	Bckdk	>sp|O55028|BCKD_MOUSE [3-methyl-2-oxobutanoate dehydrogenase [lipoamide]] kinase, mitochondrial OS=Mus musculus GN=Bckdk PE=1 SV=1;>tr|D3Z7R0|D3Z7R0_MOUSE [3-methyl-2-oxobutanoate dehydrogenase [lipoamide]] kinase, mitochondrial (Fragment) OS=Mus musculus	2	7	7	7	4	6	6	7	5	5	4	6	6	7	5	5	4	6	6	7	5	5	27.4	27.4	27.4	46.587	412	412;214	5.7	5	9			4		10	6	10		0	By MS/MS	By MS/MS
Q91VK4;A0A087WRM2	Q91VK4;A0A087WRM2	7;5	7;5	7;5	Integral membrane protein 2C;CT-BRI3	Itm2c	>sp|Q91VK4|ITM2C_MOUSE Integral membrane protein 2C OS=Mus musculus GN=Itm2c PE=2 SV=2;>tr|A0A087WRM2|A0A087WRM2_MOUSE Integral membrane protein 2C OS=Mus musculus GN=Itm2c PE=4 SV=1	2	7	7	7	5	6	4	5	6	7	5	6	4	5	6	7	5	6	4	5	6	7	43.5	43.5	43.5	30.482	269	269;232	4.37		16	1	7	15		6	3		1	0	By MS/MS	By MS/MS
F8VQB6;D3YXU7;E9Q5G1;F8VQB6-2;F6UVU0;D3Z0V4;D3YZ13;D3YXW4	F8VQB6;D3YXU7;E9Q5G1;F8VQB6-2	7;4;4;4;2;1;1;1	7;4;4;4;2;1;1;1	7;4;4;4;2;1;1;1	Unconventional myosin-X	Myo10	>sp|F8VQB6|MYO10_MOUSE Unconventional myosin-X OS=Mus musculus GN=Myo10 PE=1 SV=1;>tr|D3YXU7|D3YXU7_MOUSE Unconventional myosin-X (Fragment) OS=Mus musculus GN=Myo10 PE=4 SV=1;>tr|E9Q5G1|E9Q5G1_MOUSE Unconventional myosin-X OS=Mus musculus GN=Myo10 PE=4 SV	8	7	7	7	6	6	7	7	7	7	6	6	7	7	7	7	6	6	7	7	7	7	3.9	3.9	3.9	237.32	2062	2062;786;1316;1419;242;104;179;237	4.18	6	6	18		6	9	6	4			0	By MS/MS	By MS/MS
Q9JLZ3;F6RT60;Q9JLZ3-3;F6R307;E9Q6L3;Q9JLZ3-2;E9QMT1	Q9JLZ3;F6RT60	7;4;3;3;2;2;2	7;4;3;3;2;2;2	7;4;3;3;2;2;2	Methylglutaconyl-CoA hydratase, mitochondrial	Auh	>sp|Q9JLZ3|AUHM_MOUSE Methylglutaconyl-CoA hydratase, mitochondrial OS=Mus musculus GN=Auh PE=1 SV=1;>tr|F6RT60|F6RT60_MOUSE Methylglutaconyl-CoA hydratase, mitochondrial (Fragment) OS=Mus musculus GN=Auh PE=1 SV=1	7	7	7	7	7	7	7	7	6	7	7	7	7	7	6	7	7	7	7	7	6	7	28.3	28.3	28.3	33.395	314	314;239;144;219;115;158;158	4.85		10	8	7	12	4		11	2		0	By MS/MS	By MS/MS
Q8BWU5;E0CYN9;E9QMF4;E0CXW7;E0CYK9	Q8BWU5;E0CYN9	7;4;3;2;2	7;4;3;2;2	7;4;3;2;2	Probable tRNA threonylcarbamoyladenosine biosynthesis protein Osgep	Osgep	>sp|Q8BWU5|OSGEP_MOUSE Probable tRNA N6-adenosine threonylcarbamoyltransferase OS=Mus musculus GN=Osgep PE=2 SV=2;>tr|E0CYN9|E0CYN9_MOUSE Probable tRNA N6-adenosine threonylcarbamoyltransferase OS=Mus musculus GN=Osgep PE=4 SV=1	5	7	7	7	6	6	7	7	6	7	6	6	7	7	6	7	6	6	7	7	6	7	31.6	31.6	31.6	36.3	335	335;254;186;80;156	4.29		6	17	7	6			9			0	By MS/MS	By MS/MS
Q9D3D0;A2A5I7;Q9D3D0-2	Q9D3D0;A2A5I7	7;4;3	7;4;3	7;4;3	Alpha-tocopherol transfer protein-like	Ttpal	>sp|Q9D3D0|TTPAL_MOUSE Alpha-tocopherol transfer protein-like OS=Mus musculus GN=Ttpal PE=2 SV=3;>tr|A2A5I7|A2A5I7_MOUSE Alpha-tocopherol transfer protein-like (Fragment) OS=Mus musculus GN=Ttpal PE=4 SV=4	3	7	7	7	5	5	6	6	6	5	5	5	6	6	6	5	5	5	6	6	6	5	33.5	33.5	33.5	38.835	343	343;195;168	7.62						12	1	18	6	2	0	By MS/MS	By MS/MS
Q64310;E0CXD9;F7CH13	Q64310;E0CXD9	7;4;3	7;4;3	7;4;3	Surfeit locus protein 4	Surf4	>sp|Q64310|SURF4_MOUSE Surfeit locus protein 4 OS=Mus musculus GN=Surf4 PE=2 SV=1;>tr|E0CXD9|E0CXD9_MOUSE Surfeit locus protein 4 OS=Mus musculus GN=Surf4 PE=4 SV=1	3	7	7	7	7	7	7	6	6	7	7	7	7	6	6	7	7	7	7	6	6	7	27.1	27.1	27.1	30.381	269	269;82;124	5.18		33	12	9	12	15	32	19		4	0	By MS/MS	By MS/MS
P24638;B7ZCF5;B7ZCF4	P24638;B7ZCF5	7;4;3	7;4;3	7;4;3	Lysosomal acid phosphatase	Acp2	>sp|P24638|PPAL_MOUSE Lysosomal acid phosphatase OS=Mus musculus GN=Acp2 PE=2 SV=2;>tr|B7ZCF5|B7ZCF5_MOUSE Lysosomal acid phosphatase (Fragment) OS=Mus musculus GN=Acp2 PE=4 SV=1	3	7	7	7	7	7	7	7	7	7	7	7	7	7	7	7	7	7	7	7	7	7	17	17	17	48.508	423	423;305;166	7.01			12	8	5		12	8	24	9	0	By MS/MS	By MS/MS
Q8VEH8;F6Z458;F7AQQ2	Q8VEH8;F6Z458	7;4;2	7;4;2	7;4;2	Endoplasmic reticulum lectin 1	Erlec1	>sp|Q8VEH8|ERLEC_MOUSE Endoplasmic reticulum lectin 1 OS=Mus musculus GN=Erlec1 PE=2 SV=1;>tr|F6Z458|F6Z458_MOUSE Endoplasmic reticulum lectin 1 (Fragment) OS=Mus musculus GN=Erlec1 PE=4 SV=1	3	7	7	7	4	6	6	7	6	6	4	6	6	7	6	6	4	6	6	7	6	6	18.2	18.2	18.2	54.906	483	483;238;80	7.88			2				16	14	16	2	0	By MS/MS	By MS/MS
Q8K119;E9Q8A5;D3Z012;D3YX04;D3Z611;D3Z0R7	Q8K119;E9Q8A5	7;4;1;1;1;1	7;4;1;1;1;1	7;4;1;1;1;1		Pms1	>tr|Q8K119|Q8K119_MOUSE Postmeiotic segregation increased 1 (S. cerevisiae) OS=Mus musculus GN=Pms1 PE=2 SV=1;>tr|E9Q8A5|E9Q8A5_MOUSE Protein Pms1 (Fragment) OS=Mus musculus GN=Pms1 PE=4 SV=1	6	7	7	7	5	7	7	7	7	7	5	7	7	7	7	7	5	7	7	7	7	7	10.3	10.3	10.3	103.59	917	917;669;42;80;88;127	5.42	11	1		12	2			16	8		0	By MS/MS	By MS/MS
Q7TSH2;F7DF70;E0CXM1;E0CZ55;E0CX43	Q7TSH2;F7DF70	7;4;1;1;1	7;4;1;1;1	7;4;1;1;1	Phosphorylase b kinase regulatory subunit beta	Phkb	>sp|Q7TSH2|KPBB_MOUSE Phosphorylase b kinase regulatory subunit beta OS=Mus musculus GN=Phkb PE=1 SV=1;>tr|F7DF70|F7DF70_MOUSE Phosphorylase b kinase regulatory subunit beta (Fragment) OS=Mus musculus GN=Phkb PE=1 SV=1	5	7	7	7	6	6	6	6	6	7	6	6	6	6	6	7	6	6	6	6	6	7	7.7	7.7	7.7	123.89	1085	1085;314;163;169;206	7.05	6					6		24	1	6	0	By MS/MS	By MS/MS
Q7TSS2;Q7TSS2-2;Q8K2Z8-2;Q8BW45	Q7TSS2;Q7TSS2-2	7;4;1;1	7;4;1;1	6;3;0;0	Ubiquitin-conjugating enzyme E2 Q1	Ube2q1	>sp|Q7TSS2|UB2Q1_MOUSE Ubiquitin-conjugating enzyme E2 Q1 OS=Mus musculus GN=Ube2q1 PE=1 SV=2;>sp|Q7TSS2-2|UB2Q1_MOUSE Isoform 2 of Ubiquitin-conjugating enzyme E2 Q1 OS=Mus musculus GN=Ube2q1	4	7	7	6	6	5	5	6	7	5	6	5	5	6	7	5	5	4	4	5	6	4	17.1	17.1	14.5	46.172	422	422;253;255;371	4.55	1	25	8	5			2	7	12		0	By MS/MS	By MS/MS
Q9DAR7;Q3TBW9;D6RFQ0	Q9DAR7;Q3TBW9	7;4;1	7;4;1	7;4;1	m7GpppX diphosphatase	Dcps	>sp|Q9DAR7|DCPS_MOUSE m7GpppX diphosphatase OS=Mus musculus GN=Dcps PE=1 SV=1;>tr|Q3TBW9|Q3TBW9_MOUSE m7GpppX diphosphatase OS=Mus musculus GN=Dcps PE=2 SV=1	3	7	7	7	6	7	7	7	7	7	6	7	7	7	7	7	6	7	7	7	7	7	26	26	26	38.988	338	338;291;102	5.41		9	25			5	17	9	8	2	0	By MS/MS	By MS/MS
Q3U1V6;Q3U1V6-2;D6RDB8	Q3U1V6;Q3U1V6-2	7;4;1	7;4;1	7;4;1	Ubiquitin-conjugating enzyme E2 variant 3	Uevld	>sp|Q3U1V6|UEVLD_MOUSE Ubiquitin-conjugating enzyme E2 variant 3 OS=Mus musculus GN=Uevld PE=2 SV=1;>sp|Q3U1V6-2|UEVLD_MOUSE Isoform 2 of Ubiquitin-conjugating enzyme E2 variant 3 OS=Mus musculus GN=Uevld	3	7	7	7	7	7	7	7	7	5	7	7	7	7	7	5	7	7	7	7	7	5	14.9	14.9	14.9	51.681	471	471;250;46	4.59	6		18	1		5		5	6		0	By MS/MS	By MS/MS
Q8VBT0;F6V084	Q8VBT0;F6V084	7;4	7;4	7;4	Thioredoxin-related transmembrane protein 1	Tmx1	>sp|Q8VBT0|TMX1_MOUSE Thioredoxin-related transmembrane protein 1 OS=Mus musculus GN=Tmx1 PE=1 SV=1;>tr|F6V084|F6V084_MOUSE Thioredoxin-related transmembrane protein 1 (Fragment) OS=Mus musculus GN=Tmx1 PE=4 SV=1	2	7	7	7	7	7	6	6	7	7	7	7	6	6	7	7	7	7	6	6	7	7	21.6	21.6	21.6	31.395	278	278;124	4.8	12	23	12					1	12	15	0	By MS/MS	By MS/MS
P33215;P33215-2	P33215;P33215-2	7;4	7;4	7;4	Protein NEDD1	Nedd1	>sp|P33215|NEDD1_MOUSE Protein NEDD1 OS=Mus musculus GN=Nedd1 PE=1 SV=2;>sp|P33215-2|NEDD1_MOUSE Isoform 2 of Protein NEDD1 OS=Mus musculus GN=Nedd1	2	7	7	7	6	7	7	7	7	7	6	7	7	7	7	7	6	7	7	7	7	7	16.2	16.2	16.2	71.292	660	660;508	4.67		7	12		12	5	12				0	By MS/MS	By MS/MS
P61759;Q3TIR6	P61759;Q3TIR6	7;4	7;4	7;4	Prefoldin subunit 3	Vbp1	>sp|P61759|PFD3_MOUSE Prefoldin subunit 3 OS=Mus musculus GN=Vbp1 PE=2 SV=2;>tr|Q3TIR6|Q3TIR6_MOUSE Prefoldin subunit 3 OS=Mus musculus GN=Vbp1 PE=2 SV=1	2	7	7	7	6	7	6	7	5	7	6	7	6	7	5	7	6	7	6	7	5	7	36.2	36.2	36.2	22.435	196	196;130	3.62	15	11			15	14	1				0	By MS/MS	By MS/MS
Q8BZX4-2;Q8BZX4	Q8BZX4-2;Q8BZX4	7;4	7;4	7;4	Splicing regulatory glutamine/lysine-rich protein 1	Srek1	>sp|Q8BZX4-2|SREK1_MOUSE Isoform 2 of Splicing regulatory glutamine/lysine-rich protein 1 OS=Mus musculus GN=Srek1;>sp|Q8BZX4|SREK1_MOUSE Splicing regulatory glutamine/lysine-rich protein 1 OS=Mus musculus GN=Srek1 PE=2 SV=1	2	7	7	7	7	7	7	7	6	6	7	7	7	7	6	6	7	7	7	7	6	6	17.9	17.9	17.9	69.12	610	610;494	4.46	6	1	10	17	3		16	1			0	By MS/MS	By MS/MS
Q9R207;A2AMG5	Q9R207;A2AMG5	7;4	7;4	7;4	Nibrin	Nbn	>sp|Q9R207|NBN_MOUSE Nibrin OS=Mus musculus GN=Nbn PE=1 SV=1;>tr|A2AMG5|A2AMG5_MOUSE Nibrin (Fragment) OS=Mus musculus GN=Nbn PE=1 SV=1	2	7	7	7	7	7	6	6	7	6	7	7	6	6	7	6	7	7	6	6	7	6	10	10	10	83.794	751	751;548	4.48	5	2	18	4	1	6	8	6			0	By MS/MS	By MS/MS
P30204;P30204-2	P30204;P30204-2	7;4	7;4	7;4	Macrophage scavenger receptor types I and II	Msr1	>sp|P30204|MSRE_MOUSE Macrophage scavenger receptor types I and II OS=Mus musculus GN=Msr1 PE=1 SV=3;>sp|P30204-2|MSRE_MOUSE Isoform II of Macrophage scavenger receptor types I and II OS=Mus musculus GN=Msr1	2	7	7	7	6	6	6	6	6	6	6	6	6	6	6	6	6	6	6	6	6	6	20.5	20.5	20.5	50.169	458	458;354	3	6	32	19	9	2			5	1		0	By MS/MS	By MS/MS
E9Q8I7;E9Q3K1;E9PZN0	E9Q8I7	7;3;3	7;3;3	7;3;3		Nfxl1	>tr|E9Q8I7|E9Q8I7_MOUSE Protein Nfxl1 OS=Mus musculus GN=Nfxl1 PE=4 SV=1	3	7	7	7	6	7	7	6	6	7	6	7	7	6	6	7	6	7	7	6	6	7	11.4	11.4	11.4	101.51	918	918;346;500	3.09	27	6		6	2		10	3			0	By MS/MS	By MS/MS
Q8K2F8;A2BH69;F6X2V9	Q8K2F8	7;3;3	7;3;3	7;3;3	Protein LSM14 homolog A	Lsm14a	>sp|Q8K2F8|LS14A_MOUSE Protein LSM14 homolog A OS=Mus musculus GN=Lsm14a PE=1 SV=1	3	7	7	7	5	7	7	7	7	6	5	7	7	7	7	6	5	7	7	7	7	6	17.1	17.1	17.1	50.545	462	462;158;231	2.35	24	12		5	2		5				0	By MS/MS	By MS/MS
Q91XL9;Q8K2D2;D3Z7I9;Q91XL9-3;Q91XL9-2;Q3V156;D6RDE4;D3YZ66	Q91XL9	7;3;2;2;2;2;1;1	7;3;2;2;2;2;1;1	7;3;2;2;2;2;1;1	Oxysterol-binding protein-related protein 1	Osbpl1a	>sp|Q91XL9|OSBL1_MOUSE Oxysterol-binding protein-related protein 1 OS=Mus musculus GN=Osbpl1a PE=1 SV=2	8	7	7	7	7	7	6	7	7	7	7	7	6	7	7	7	7	7	6	7	7	7	9.5	9.5	9.5	107.79	950	950;338;184;410;437;558;66;187	3.5	23	3	6	1	5	12		6			0	By MS/MS	By MS/MS
Q3U4S0;F6VV40;V9GXK8;V9GXL0;V9GX56;V9GXP9	Q3U4S0	7;3;2;2;2;2	5;1;1;2;1;1	5;1;1;2;1;1		Pank2	>tr|Q3U4S0|Q3U4S0_MOUSE Pantothenate kinase 2 (Hallervorden-Spatz syndrome) OS=Mus musculus GN=Pank2 PE=2 SV=1	6	7	5	5	6	6	6	6	7	4	5	5	5	5	5	3	5	5	5	5	5	3	21.4	16.7	16.7	48.631	443	443;183;77;131;154;156	7.3		6				5	5		6	11	0	By MS/MS	By MS/MS
Q811U4;F6XRI9;Q80U63-2;Q80U63;D3Z5P8	Q811U4	7;3;2;2;1	7;3;2;2;1	7;3;2;2;1	Mitofusin-1	Mfn1	>sp|Q811U4|MFN1_MOUSE Mitofusin-1 OS=Mus musculus GN=Mfn1 PE=1 SV=3	5	7	7	7	6	5	6	7	6	5	6	5	6	7	6	5	6	5	6	7	6	5	9.9	9.9	9.9	83.725	741	741;319;605;757;239	6.46	1	6		4	1	6		2	17		0	By MS/MS	By MS/MS
Q922X9;F6RXJ8;D3Z1C9	Q922X9	7;3;1	7;3;1	7;3;1	Protein arginine N-methyltransferase 7	Prmt7	>sp|Q922X9|ANM7_MOUSE Protein arginine N-methyltransferase 7 OS=Mus musculus GN=Prmt7 PE=1 SV=1	3	7	7	7	4	7	4	6	4	6	4	7	4	6	4	6	4	7	4	6	4	6	17.3	17.3	17.3	78.3	692	692;298;217	3.39	21	6					6	8			0	By MS/MS	By MS/MS
Q8BW10;E9PW56;F6YBB8	Q8BW10	7;3;1	7;3;1	7;3;1	RNA-binding protein NOB1	Nob1	>sp|Q8BW10|NOB1_MOUSE RNA-binding protein NOB1 OS=Mus musculus GN=Nob1 PE=1 SV=1	3	7	7	7	7	7	7	7	7	7	7	7	7	7	7	7	7	7	7	7	7	7	24.6	24.6	24.6	45.463	403	403;159;62	3.72	22	23	12	2			12	6	8		0	By MS/MS	By MS/MS
Q9CWR2;D3YZ17;A0A0A6YWP2	Q9CWR2	7;3;1	7;3;1	7;3;1	Histone-lysine N-methyltransferase SMYD3	Smyd3	>sp|Q9CWR2|SMYD3_MOUSE Histone-lysine N-methyltransferase SMYD3 OS=Mus musculus GN=Smyd3 PE=2 SV=1	3	7	7	7	7	7	5	5	7	6	7	7	5	5	7	6	7	7	5	5	7	6	20.3	20.3	20.3	49.126	428	428;182;72	6.5		4	4		12	5		5	18		0	By MS/MS	By MS/MS
Q9DCA5;F6WEP7;E9Q2V8	Q9DCA5	7;3;1	7;3;1	7;3;1	Ribosome biogenesis protein BRX1 homolog	Brix1	>sp|Q9DCA5|BRX1_MOUSE Ribosome biogenesis protein BRX1 homolog OS=Mus musculus GN=Brix1 PE=2 SV=3	3	7	7	7	5	6	6	6	6	7	5	6	6	6	6	7	5	6	6	6	6	7	25.5	25.5	25.5	41.241	353	353;147;154	7.56			6				14	16	11	5	0	By MS/MS	By MS/MS
O35598;E9PYF2;D3Z1E6	O35598	7;3;1	7;3;1	7;3;1	Disintegrin and metalloproteinase domain-containing protein 10	Adam10	>sp|O35598|ADA10_MOUSE Disintegrin and metalloproteinase domain-containing protein 10 OS=Mus musculus GN=Adam10 PE=1 SV=2	3	7	7	7	6	5	5	5	7	5	6	5	5	5	7	5	6	5	5	5	7	5	12.6	12.6	12.6	83.967	749	749;513;144	6.49			8	6	6	4	18	23	4		0	By MS/MS	By MS/MS
Q9EPL0;F2Z436;G3UZH1	Q9EPL0	7;3;1	7;3;1	7;3;1	Xylosyltransferase 2	Xylt2	>sp|Q9EPL0|XYLT2_MOUSE Xylosyltransferase 2 OS=Mus musculus GN=Xylt2 PE=2 SV=3	3	7	7	7	6	5	6	7	5	4	6	5	6	7	5	4	6	5	6	7	5	4	10.4	10.4	10.4	96.81	865	865;607;145	6.49				7	5	13	5		3	6	0	By MS/MS	By MS/MS
Q6ZWQ9;D3YV37	Q6ZWQ9	7;3	7;3	2;1		Myl12a	>tr|Q6ZWQ9|Q6ZWQ9_MOUSE MCG5400 OS=Mus musculus GN=Myl12a PE=1 SV=1	2	7	7	2	7	6	7	7	7	7	7	6	7	7	7	7	2	2	2	2	2	2	50	50	22.1	19.895	172	172;107	3.48	17	34	18	12	26	10	1			4	0	By MS/MS	By MS/MS
Q9Z2X2;A2AG83	Q9Z2X2	7;3	7;3	7;3	26S proteasome non-ATPase regulatory subunit 10	Psmd10	>sp|Q9Z2X2|PSD10_MOUSE 26S proteasome non-ATPase regulatory subunit 10 OS=Mus musculus GN=Psmd10 PE=1 SV=3	2	7	7	7	6	7	7	7	5	5	6	7	7	7	5	5	6	7	7	7	5	5	33.8	33.8	33.8	25.083	231	231;151	5.46		18	13	12			6	1		22	0	By MS/MS	By MS/MS
Q9DCS3;A2A845	Q9DCS3	7;3	7;3	7;3	Trans-2-enoyl-CoA reductase, mitochondrial	Mecr	>sp|Q9DCS3|MECR_MOUSE Trans-2-enoyl-CoA reductase, mitochondrial OS=Mus musculus GN=Mecr PE=1 SV=2	2	7	7	7	7	7	7	7	7	7	7	7	7	7	7	7	7	7	7	7	7	7	27.6	27.6	27.6	40.342	373	373;251	4.79	6	6	4	17	24	9		6	6		0	By MS/MS	By MS/MS
Q8BUK6;F6W1A2	Q8BUK6	7;3	7;3	7;3	Protein Hook homolog 3	Hook3	>sp|Q8BUK6|HOOK3_MOUSE Protein Hook homolog 3 OS=Mus musculus GN=Hook3 PE=1 SV=2	2	7	7	7	6	6	7	7	7	7	6	6	7	7	7	7	6	6	7	7	7	7	11.4	11.4	11.4	83.217	718	718;246	3.45	11	13	6			6	3	5			0	By MS/MS	By MS/MS
Q9Z2U0;Q9CWH6	Q9Z2U0	7;3	7;3	7;3	Proteasome subunit alpha type-7	Psma7	>sp|Q9Z2U0|PSA7_MOUSE Proteasome subunit alpha type-7 OS=Mus musculus GN=Psma7 PE=1 SV=1	2	7	7	7	6	6	6	6	6	6	6	6	6	6	6	6	6	6	6	6	6	6	31.5	31.5	31.5	27.855	248	248;250	3.06		47	26	8	1					6	0	By MS/MS	By MS/MS
Q9CWU2;D3YY07	Q9CWU2	7;3	7;3	7;3	Palmitoyltransferase ZDHHC13	Zdhhc13	>sp|Q9CWU2|ZDH13_MOUSE Palmitoyltransferase ZDHHC13 OS=Mus musculus GN=Zdhhc13 PE=1 SV=2	2	7	7	7	6	7	7	7	7	7	6	7	7	7	7	7	6	7	7	7	7	7	17	17	17	70.889	622	622;442	4.53	15	1	12	1		17	20				0	By MS/MS	By MS/MS
Q8JZU2;F6VVY4	Q8JZU2	7;3	7;3	7;3		Slc25a1	>sp|Q8JZU2|TXTP_MOUSE Tricarboxylate transport protein, mitochondrial OS=Mus musculus GN=Slc25a1 PE=2 SV=1	2	7	7	7	7	6	7	7	7	7	7	6	7	7	7	7	7	6	7	7	7	7	24.8	24.8	24.8	33.931	311	311;197	6.86		12	12	12	6	5	6	11	28	26	0	By MS/MS	By MS/MS
Q8JZN7;H3BKL2;H3BL14;H3BKJ1	Q8JZN7	7;2;2;2	6;2;2;2	6;2;2;2	Mitochondrial Rho GTPase 2	Rhot2	>sp|Q8JZN7|MIRO2_MOUSE Mitochondrial Rho GTPase 2 OS=Mus musculus GN=Rhot2 PE=2 SV=1	4	7	6	6	6	6	7	7	6	7	5	5	6	6	5	6	5	5	6	6	5	6	11.8	10	10	69.07	620	620;121;172;410	5.73		6	6	12	4	3		17	7		0	By MS/MS	By MS/MS
Q8BKZ9;A2AWH7;A2AWH8	Q8BKZ9	7;2;2	7;2;2	7;2;2	Pyruvate dehydrogenase protein X component, mitochondrial	Pdhx	>sp|Q8BKZ9|ODPX_MOUSE Pyruvate dehydrogenase protein X component, mitochondrial OS=Mus musculus GN=Pdhx PE=1 SV=1	3	7	7	7	7	7	6	7	7	7	7	7	6	7	7	7	7	7	6	7	7	7	21.4	21.4	21.4	53.998	501	501;218;220	4.14	12	22	1		6	15	17	1			0	By MS/MS	By MS/MS
Q9D023;A0A0A6YY89;E9PY67;Q3V1C1;G5E869	Q9D023	7;2;1;1;1	7;2;1;1;1	7;2;1;1;1	Mitochondrial pyruvate carrier 2	Mpc2	>sp|Q9D023|MPC2_MOUSE Mitochondrial pyruvate carrier 2 OS=Mus musculus GN=Mpc2 PE=1 SV=1	5	7	7	7	7	7	6	7	7	7	7	7	6	7	7	7	7	7	6	7	7	7	42.5	42.5	42.5	14.286	127	127;41;1642;1740;1843	7.49			4	6	5		12	6	11	15	0	By MS/MS	By MS/MS
CON__P02070;P02104;Q9CR49;P04444	CON__P02070	7;2;1;1	3;1;1;1	3;1;1;1			>P02070 SWISS-PROT:P02070 (Bos taurus) Hemoglobin subunit beta	4	7	3	3	7	7	7	7	5	4	3	3	3	3	1	1	3	3	3	3	1	1	44.8	20.7	20.7	15.954	145	145;147;147;147	6.21		7					4	11	1	1	0	By MS/MS	By MS/MS
Q8BTS3;Q2V6D6;A9YVJ5;A0A0A6YX51	Q8BTS3	7;2;1;1	7;2;1;1	4;0;0;0		Gbp9	>tr|Q8BTS3|Q8BTS3_MOUSE Guanylate-binding protein 9 OS=Mus musculus GN=Gbp9 PE=2 SV=1	4	7	7	4	5	7	6	7	6	6	5	7	6	7	6	6	3	4	4	4	3	3	16.5	16.5	7.3	71.341	619	619;525;442;619	5.73	4	10		5				6		12	0	By MS/MS	By MS/MS
Q9D1R9;D3YWC0	Q9D1R9	7;2	7;2	7;2	60S ribosomal protein L34	Rpl34	>sp|Q9D1R9|RL34_MOUSE 60S ribosomal protein L34 OS=Mus musculus GN=Rpl34 PE=1 SV=2	2	7	7	7	7	7	7	7	6	6	7	7	7	7	6	6	7	7	7	7	6	6	37.6	37.6	37.6	13.293	117	117;118	4.6	19	18	7	6	2	2	5	6	3	15	0	By MS/MS	By MS/MS
Q9QUR7;Q3ULQ2	Q9QUR7	7;2	7;2	7;2	Peptidyl-prolyl cis-trans isomerase NIMA-interacting 1	Pin1	>sp|Q9QUR7|PIN1_MOUSE Peptidyl-prolyl cis-trans isomerase NIMA-interacting 1 OS=Mus musculus GN=Pin1 PE=1 SV=1	2	7	7	7	6	7	7	7	7	7	6	7	7	7	7	7	6	7	7	7	7	7	62.4	62.4	62.4	18.37	165	165;159	4.8	6		30	9	1	16	12	12			0	By MS/MS	By MS/MS
Q8K394;Q3USB7	Q8K394	7;2	7;2	7;2	Inactive phospholipase C-like protein 2	Plcl2	>sp|Q8K394|PLCL2_MOUSE Inactive phospholipase C-like protein 2 OS=Mus musculus GN=Plcl2 PE=1 SV=2	2	7	7	7	7	7	7	7	7	7	7	7	7	7	7	7	7	7	7	7	7	7	8.2	8.2	8.2	125.77	1128	1128;1096	5.73		6	2	13		22	6	6	7		0	By MS/MS	By MS/MS
Q9CZR8;Q9CX33	Q9CZR8	7;2	7;2	7;2	Elongation factor Ts, mitochondrial	Tsfm	>sp|Q9CZR8|EFTS_MOUSE Elongation factor Ts, mitochondrial OS=Mus musculus GN=Tsfm PE=1 SV=1	2	7	7	7	5	6	6	6	6	7	5	6	6	6	6	7	5	6	6	6	6	7	42	42	42	35.334	324	324;193	4.71		24		12				13	1	5	0	By MS/MS	By MS/MS
Q9JJA4;D3Z369	Q9JJA4	7;2	7;2	7;2	Ribosome biogenesis protein WDR12	Wdr12	>sp|Q9JJA4|WDR12_MOUSE Ribosome biogenesis protein WDR12 OS=Mus musculus GN=Wdr12 PE=2 SV=1	2	7	7	7	6	7	7	5	5	4	6	7	7	5	5	4	6	7	7	5	5	4	20.6	20.6	20.6	47.346	423	423;151	4.53	4	9	6	4	12			6		4	0	By MS/MS	By MS/MS
Q99KK2;Q99KK2-2	Q99KK2	7;2	7;2	7;2	N-acylneuraminate cytidylyltransferase	Cmas	>sp|Q99KK2|NEUA_MOUSE N-acylneuraminate cytidylyltransferase OS=Mus musculus GN=Cmas PE=1 SV=2	2	7	7	7	7	6	7	7	7	7	7	6	7	7	7	7	7	6	7	7	7	7	23.4	23.4	23.4	48.057	432	432;200	4.6		17	7	18				6	3	6	0	By MS/MS	By MS/MS
Q3KNM2;F6W8T3	Q3KNM2	7;2	7;2	7;2	E3 ubiquitin-protein ligase MARCH5	43164	>sp|Q3KNM2|MARH5_MOUSE E3 ubiquitin-protein ligase MARCH5 OS=Mus musculus GN=March5 PE=2 SV=1	2	7	7	7	7	7	7	7	7	7	7	7	7	7	7	7	7	7	7	7	7	7	36	36	36	31.231	278	278;187	7.46		6				35	12	12	6	29	0	By MS/MS	By MS/MS
P70349;B0R1E3	P70349	7;2	7;2	7;2	Histidine triad nucleotide-binding protein 1	Hint1	>sp|P70349|HINT1_MOUSE Histidine triad nucleotide-binding protein 1 OS=Mus musculus GN=Hint1 PE=1 SV=3	2	7	7	7	6	6	7	7	6	6	6	6	7	7	6	6	6	6	7	7	6	6	73	73	73	13.777	126	126;119	6.22		28	7	3	1	29	2	59	1	12	0	By MS/MS	By MS/MS
Q8K3A9;F6XIE4	Q8K3A9	7;2	7;2	7;2	7SK snRNA methylphosphate capping enzyme	Mepce	>sp|Q8K3A9|MEPCE_MOUSE 7SK snRNA methylphosphate capping enzyme OS=Mus musculus GN=Mepce PE=1 SV=2	2	7	7	7	5	6	5	5	6	6	5	6	5	5	6	6	5	6	5	5	6	6	14.9	14.9	14.9	72.05	666	666;173	5.08	1	13		6		2		6	8		0	By MS/MS	By MS/MS
Q5NCQ5;B1ARH1	Q5NCQ5	7;2	7;2	7;2	Diphthamide biosynthesis protein 1	Dph1	>sp|Q5NCQ5|DPH1_MOUSE Diphthamide biosynthesis protein 1 OS=Mus musculus GN=Dph1 PE=1 SV=1	2	7	7	7	7	6	7	7	6	6	7	6	7	7	6	6	7	6	7	7	6	6	23.1	23.1	23.1	48.004	438	438;275	7.13	6			4	1	2	9	7		17	0	By MS/MS	By MS/MS
Q9CWN7;A0A0A6YW44	Q9CWN7	7;2	7;2	7;2	CCR4-NOT transcription complex subunit 11	Cnot11	>sp|Q9CWN7|CNO11_MOUSE CCR4-NOT transcription complex subunit 11 OS=Mus musculus GN=Cnot11 PE=2 SV=1	2	7	7	7	6	6	7	7	7	7	6	6	7	7	7	7	6	6	7	7	7	7	23.6	23.6	23.6	54.959	505	505;149	7.96					6	12		6	4	18	0	By MS/MS	By MS/MS
P57759;F8WJI4;F8WIM7;D6RG87	P57759	7;1;1;1	7;1;1;1	7;1;1;1	Endoplasmic reticulum resident protein 29	Erp29	>sp|P57759|ERP29_MOUSE Endoplasmic reticulum resident protein 29 OS=Mus musculus GN=Erp29 PE=1 SV=2	4	7	7	7	7	7	7	7	6	7	7	7	7	7	6	7	7	7	7	7	6	7	25.2	25.2	25.2	28.823	262	262;55;57;95	4.97	23	8	3	4	9	7	6	12	7	8	0	By MS/MS	By MS/MS
Q9D7B1;D3Z4C7	Q9D7B1	7;1	7;1	7;1	tRNA-dihydrouridine(20) synthase [NAD(P)+]-like	Dus2l	>sp|Q9D7B1|DUS2L_MOUSE tRNA-dihydrouridine(20) synthase [NAD(P)+]-like OS=Mus musculus GN=Dus2 PE=1 SV=1	2	7	7	7	7	7	7	7	7	7	7	7	7	7	7	7	7	7	7	7	7	7	16	16	16	55.324	493	493;90	6.11		6	6	1	11	8	6		17	1	0	By MS/MS	By MS/MS
P61089;A0A087WPV1	P61089	7;1	7;1	6;0	Ubiquitin-conjugating enzyme E2 N	Ube2n	>sp|P61089|UBE2N_MOUSE Ubiquitin-conjugating enzyme E2 N OS=Mus musculus GN=Ube2n PE=1 SV=1	2	7	7	6	7	7	7	7	7	7	7	7	7	7	7	7	6	6	6	6	6	6	46.1	46.1	41.4	17.138	152	152;74	4.59	1	34	19	6	19	20	5	8	4	6	0	By MS/MS	By MS/MS
Q80Y56;D3Z0E7	Q80Y56	7;1	7;1	7;1	Rabenosyn-5	Zfyve20	>sp|Q80Y56|RBNS5_MOUSE Rabenosyn-5 OS=Mus musculus GN=Rbsn PE=2 SV=1	2	7	7	7	6	7	6	6	5	6	6	7	6	6	5	6	6	7	6	6	5	6	11.7	11.7	11.7	88.49	783	783;45	5.06	11	1	1	5	7	2	13		6	1	0	By MS/MS	By MS/MS
Q7TMR0;Q7TMR0-2	Q7TMR0	7;1	7;1	7;1	Lysosomal Pro-X carboxypeptidase	Prcp	>sp|Q7TMR0|PCP_MOUSE Lysosomal Pro-X carboxypeptidase OS=Mus musculus GN=Prcp PE=2 SV=2	2	7	7	7	6	7	7	6	7	6	6	7	7	6	7	6	6	7	7	6	7	6	18.3	18.3	18.3	55.026	491	491;105	5.88		10		17	3	11	1	13	6	6	0	By MS/MS	By MS/MS
P49813;Q9JLH8	P49813	7;1	7;1	7;1	Tropomodulin-1	Tmod1	>sp|P49813|TMOD1_MOUSE Tropomodulin-1 OS=Mus musculus GN=Tmod1 PE=2 SV=2	2	7	7	7	5	5	6	5	7	5	5	5	6	5	7	5	5	5	6	5	7	5	24.8	24.8	24.8	40.466	359	359;345	4.93	6	1		6	9	18	6				0	By MS/MS	By MS/MS
Q9CQE5;D3Z1B6	Q9CQE5	7;1	7;1	7;1	Regulator of G-protein signaling 10	Rgs10	>sp|Q9CQE5|RGS10_MOUSE Regulator of G-protein signaling 10 OS=Mus musculus GN=Rgs10 PE=2 SV=1	2	7	7	7	6	7	6	7	6	7	6	7	6	7	6	7	6	7	6	7	6	7	43.6	43.6	43.6	21.151	181	181;85	3.44	9	11	18	1	6		10				0	By MS/MS	By MS/MS
P28076;G3UYK5	P28076	7;1	7;1	7;1	Proteasome subunit beta type-9	Psmb9	>sp|P28076|PSB9_MOUSE Proteasome subunit beta type-9 OS=Mus musculus GN=Psmb9 PE=1 SV=1	2	7	7	7	6	7	7	7	7	7	6	7	7	7	7	7	6	7	7	7	7	7	41.6	41.6	41.6	23.396	219	219;63	6.05		12	4	15	7	11	5	6	12	12	0	By MS/MS	By MS/MS
P51908;D3Z675	P51908	7;1	7;1	7;1	C->U-editing enzyme APOBEC-1	Apobec1	>sp|P51908|ABEC1_MOUSE C->U-editing enzyme APOBEC-1 OS=Mus musculus GN=Apobec1 PE=1 SV=1	2	7	7	7	7	7	7	7	7	7	7	7	7	7	7	7	7	7	7	7	7	7	34.9	34.9	34.9	27.521	229	229;25	4.28	6	32		16	8				12	6	0	By MS/MS	By MS/MS
E9PY16;Q8R2V5	E9PY16	7;1	7;1	7;1		Adap1	>tr|E9PY16|E9PY16_MOUSE Protein Adap1 OS=Mus musculus GN=Adap1 PE=1 SV=1	2	7	7	7	5	5	6	5	7	5	5	5	6	5	7	5	5	5	6	5	7	5	21.1	21.1	21.1	43.37	374	374;381	5.44		6	6		6	13	1	6		3	0	By MS/MS	By MS/MS
Q5MJS3;E0CY01	Q5MJS3	7;1	7;1	7;1	Extracellular serine/threonine protein kinase FAM20C	Fam20c	>sp|Q5MJS3|DMP4_MOUSE Extracellular serine/threonine protein kinase FAM20C OS=Mus musculus GN=Fam20c PE=2 SV=1	2	7	7	7	6	6	6	7	5	7	6	6	6	7	5	7	6	6	6	7	5	7	16.1	16.1	16.1	65.765	579	579;203	5.52	9		1	11		6	5	5	3	6	0	By MS/MS	By MS/MS
J3QMC5;A2ANY6;REV__Q04690-4;REV__Q04690-3;REV__Q04690-2;REV__Q04690	J3QMC5;A2ANY6	69;69;1;1;1;1	69;69;1;1;1;1	69;69;1;1;1;1	Midasin	Mdn1	>tr|J3QMC5|J3QMC5_MOUSE Midasin OS=Mus musculus GN=Mdn1 PE=1 SV=1;>tr|A2ANY6|A2ANY6_MOUSE Midasin OS=Mus musculus GN=Mdn1 PE=1 SV=1	6	69	69	69	59	61	63	66	60	63	59	61	63	66	60	63	59	61	63	66	60	63	15.5	15.5	15.5	629.58	5582	5582;5589;1398;1419;2820;2841	5.74	53	17	24	49	69	77	62	84	43	21	0	By MS/MS	By MS/MS
Q8VDD5;F2Z494;B8JJH5;E9Q264;P13542;Q02566;B1AR69;Q5SX40;G3UW82	Q8VDD5	68;4;1;1;1;1;1;1;1	68;4;1;1;1;1;1;1;1	52;3;0;0;0;0;0;0;0	Myosin-9	Myh9	>sp|Q8VDD5|MYH9_MOUSE Myosin-9 OS=Mus musculus GN=Myh9 PE=1 SV=4	9	68	68	52	59	61	64	62	62	62	59	61	64	62	62	62	44	46	48	47	46	47	35.9	35.9	27.3	226.37	1960	1960;120;1114;1925;1937;1938;1938;1942;1942	4.26	77	314	73	54	47	46	49	48	66	57	0	By MS/MS	By MS/MS
E9QAM5;A2AS03;A2AS05	E9QAM5;A2AS03;A2AS05	67;67;66	67;67;66	67;67;66		Helz2	>sp|E9QAM5|HELZ2_MOUSE Helicase with zinc finger domain 2 OS=Mus musculus GN=Helz2 PE=1 SV=1;>tr|A2AS03|A2AS03_MOUSE Helicase with zinc finger domain 2 OS=Mus musculus GN=Helz2 PE=4 SV=1;>tr|A2AS05|A2AS05_MOUSE Helicase with zinc finger domain 2 OS=Mus mus	3	67	67	67	58	61	58	64	57	66	58	61	58	64	57	66	58	61	58	64	57	66	29.5	29.5	29.5	331.56	2947	2947;2970;2903	5.2	59	40	60	96	64	73	57	86	23	30	0	By MS/MS	By MS/MS
Q69ZN7;E9Q390;Q69ZN7-4;Q69ZN7-2;Q69ZN7-3	Q69ZN7;E9Q390;Q69ZN7-4	67;67;60;29;8	67;67;60;29;8	66;66;59;28;8	Myoferlin	Myof	>sp|Q69ZN7|MYOF_MOUSE Myoferlin OS=Mus musculus GN=Myof PE=1 SV=2;>tr|E9Q390|E9Q390_MOUSE Myoferlin OS=Mus musculus GN=Myof PE=1 SV=2;>sp|Q69ZN7-4|MYOF_MOUSE Isoform 4 of Myoferlin OS=Mus musculus GN=Myof	5	67	67	66	61	62	64	66	63	62	61	62	64	66	63	62	60	61	63	65	62	61	41.5	41.5	40.8	233.32	2048	2048;2048;1823;921;292	4.37	53	175	67	19	39	111	77	50	19	3	0	By MS/MS	By MS/MS
Q8CGC7;A0A0A6YWA4;A0A0A6YWH3	Q8CGC7	65;2;1	65;2;1	65;2;1	Bifunctional glutamate/proline--tRNA ligase;Glutamate--tRNA ligase;Proline--tRNA ligase	Eprs	>sp|Q8CGC7|SYEP_MOUSE Bifunctional glutamate/proline--tRNA ligase OS=Mus musculus GN=Eprs PE=1 SV=4	3	65	65	65	60	63	62	64	60	60	60	63	62	64	60	60	60	63	62	64	60	60	48.7	48.7	48.7	170.08	1512	1512;131;96	3.85	165	228	99	55	108	68	73	34	20	37	0	By MS/MS	By MS/MS
E9QAI5;B2RQC6;B2RQC6-2;G3UWN2;E9QAT6;F6S3Z3	E9QAI5;B2RQC6;B2RQC6-2;G3UWN2	63;63;60;60;26;4	63;63;60;60;26;4	61;61;58;58;26;4		Cad	>tr|E9QAI5|E9QAI5_MOUSE CAD protein OS=Mus musculus GN=Cad PE=3 SV=1;>sp|B2RQC6|PYR1_MOUSE CAD protein OS=Mus musculus GN=Cad PE=2 SV=1;>sp|B2RQC6-2|PYR1_MOUSE Isoform 2 of CAD protein OS=Mus musculus GN=Cad;>tr|G3UWN2|G3UWN2_MOUSE CAD protein OS=Mus muscu	6	63	63	61	56	63	62	61	62	63	56	63	62	61	62	63	54	61	60	59	60	61	38.8	38.8	38.1	236.25	2162	2162;2225;2154;2164;971;194	5.5	40	102	25	46	86	72	114	87	23	46	0	By MS/MS	By MS/MS
Q8C3J5;Q5SRI3;D6RGU3;Q3TMS1	Q8C3J5;Q5SRI3	60;38;26;9	60;38;26;9	60;38;26;9	Dedicator of cytokinesis protein 2	Dock2	>sp|Q8C3J5|DOCK2_MOUSE Dedicator of cytokinesis protein 2 OS=Mus musculus GN=Dock2 PE=1 SV=3;>tr|Q5SRI3|Q5SRI3_MOUSE Dedicator of cytokinesis protein 2 OS=Mus musculus GN=Dock2 PE=4 SV=2	4	60	60	60	52	57	57	57	56	56	52	57	57	57	56	56	52	57	57	57	56	56	39.9	39.9	39.9	211.7	1828	1828;1175;732;295	4.79	32	122	81	59	59	57	47	59	36	24	0	By MS/MS	By MS/MS
A7UAK4;A0A0A6YY64;A2AUP3;A2AUP5;A2AUP1;Q7TS91;A2AUP4;A7UAK8;Q3U3S6;A7UAK5;P70266-2;P70266;A0A0A6YW89	A7UAK4;A0A0A6YY64;A2AUP3;A2AUP5;A2AUP1;Q7TS91;A2AUP4;A7UAK8;Q3U3S6;A7UAK5;P70266-2;P70266	6;6;6;6;6;6;6;6;6;6;3;3;2	2;2;2;2;2;2;2;2;2;2;0;0;1	2;2;2;2;2;2;2;2;2;2;0;0;1	6-phosphofructo-2-kinase/fructose-2,6-bisphosphatase 1;6-phosphofructo-2-kinase;Fructose-2,6-bisphosphatase	Pfkfb3;Pfkfb1	>tr|A7UAK4|A7UAK4_MOUSE 6-phosphofructo-2-kinase/fructose-2, 6-biphosphatase 3 splice variant 1 OS=Mus musculus GN=Pfkfb3 PE=2 SV=1;>tr|A0A0A6YY64|A0A0A6YY64_MOUSE Protein Pfkfb3 OS=Mus musculus GN=Pfkfb3 PE=4 SV=1;>tr|A2AUP3|A2AUP3_MOUSE Protein Pfkfb3 OS	13	6	2	2	6	6	6	6	6	5	2	2	2	2	2	1	2	2	2	2	2	1	13.6	5.6	5.6	53.48	462	462;500;513;514;520;526;542;543;549;555;448;471;327	5.64		6								5	0	By MS/MS	By MS/MS
Q9D824-4;D3Z619;Q9D824-3;Q9D824-2;Q9D824;D3Z3F1;D3Z4V2	Q9D824-4;D3Z619;Q9D824-3;Q9D824-2;Q9D824;D3Z3F1;D3Z4V2	6;6;6;6;6;6;6	6;6;6;6;6;6;6	6;6;6;6;6;6;6	Pre-mRNA 3-end-processing factor FIP1	Fip1l1	>sp|Q9D824-4|FIP1_MOUSE Isoform 4 of Pre-mRNA 3-end-processing factor FIP1 OS=Mus musculus GN=Fip1l1;>tr|D3Z619|D3Z619_MOUSE Pre-mRNA 3-end-processing factor FIP1 OS=Mus musculus GN=Fip1l1 PE=1 SV=1;>sp|Q9D824-3|FIP1_MOUSE Isoform 3 of Pre-mRNA 3-end-pr	7	6	6	6	5	6	5	5	5	5	5	6	5	5	5	5	5	6	5	5	5	5	18.3	18.3	18.3	55.795	508	508;530;536;545;581;589;595	4.38	6	1		20	14			6			0	By MS/MS	By MS/MS
O35904;Q3UDT3;Q8CI98;Q3TBW3;Q3T9Y0;B0QZL5;B1AS26;B1AS24;B1AS25;O35904-2	O35904;Q3UDT3;Q8CI98;Q3TBW3;Q3T9Y0;B0QZL5	6;6;6;6;6;5;1;1;1;1	5;5;5;5;5;4;1;1;1;1	5;5;5;5;5;4;1;1;1;1	Phosphatidylinositol 4,5-bisphosphate 3-kinase catalytic subunit delta isoform	Pik3cd	>sp|O35904|PK3CD_MOUSE Phosphatidylinositol 4,5-bisphosphate 3-kinase catalytic subunit delta isoform OS=Mus musculus GN=Pik3cd PE=1 SV=2;>tr|Q3UDT3|Q3UDT3_MOUSE Phosphatidylinositol 4,5-bisphosphate 3-kinase catalytic subunit delta isoform OS=Mus musculus	10	6	5	5	5	4	4	3	3	5	4	3	3	2	2	4	4	3	3	2	2	4	7.5	6.7	6.7	119.71	1043	1043;1044;1045;1046;1047;1040;117;145;171;212	6.68	3					1	6	5	4		0	By MS/MS	By MS/MS
A2AI89;P18826-2;A2AI88;P18826;A2AI87;A2AI91	A2AI89;P18826-2;A2AI88;P18826;A2AI87;A2AI91	6;6;6;6;6;5	6;6;6;6;6;5	6;6;6;6;6;5	Phosphorylase b kinase regulatory subunit alpha, skeletal muscle isoform	Phka1	>tr|A2AI89|A2AI89_MOUSE Phosphorylase b kinase regulatory subunit alpha, skeletal muscle isoform OS=Mus musculus GN=Phka1 PE=4 SV=1;>sp|P18826-2|KPB1_MOUSE Isoform 2 of Phosphorylase b kinase regulatory subunit alpha, skeletal muscle isoform OS=Mus musculu	6	6	6	6	6	6	6	6	5	6	6	6	6	6	5	6	6	6	6	6	5	6	6.2	6.2	6.2	135.6	1211	1211;1224;1224;1241;1241;1182	4.84	7	6		6	1	4	7		7		0	By MS/MS	By MS/MS
Q80U30-4;Q80U30-3;Q80U30-2;Z4YLG3;Q80U30;H7BXB6;Q80U30-5	Q80U30-4;Q80U30-3;Q80U30-2;Z4YLG3;Q80U30;H7BXB6	6;6;6;6;6;4;2	6;6;6;6;6;4;2	6;6;6;6;6;4;2	Protein CLEC16A	Clec16a	>sp|Q80U30-4|CL16A_MOUSE Isoform 4 of Protein CLEC16A OS=Mus musculus GN=Clec16a;>sp|Q80U30-3|CL16A_MOUSE Isoform 3 of Protein CLEC16A OS=Mus musculus GN=Clec16a;>sp|Q80U30-2|CL16A_MOUSE Isoform 2 of Protein CLEC16A OS=Mus musculus GN=Clec16a;>tr|Z4YLG3|Z4	7	6	6	6	4	3	4	6	5	5	4	3	4	6	5	5	4	3	4	6	5	5	8.5	8.5	8.5	100.78	883	883;912;1034;1036;1036;667;522	5.1		4	8	2	6			11			0	By MS/MS	By MS/MS
Q9QYC0-2;E9Q1K3;F8WHZ9;F8WGR0;Q9QYC0;F6V4G5;F6RDR0	Q9QYC0-2;E9Q1K3;F8WHZ9;F8WGR0;Q9QYC0	6;6;6;6;6;2;1	6;6;6;6;6;2;1	5;5;5;5;5;1;1	Alpha-adducin	Add1	>sp|Q9QYC0-2|ADDA_MOUSE Isoform 2 of Alpha-adducin OS=Mus musculus GN=Add1;>tr|E9Q1K3|E9Q1K3_MOUSE Alpha-adducin OS=Mus musculus GN=Add1 PE=1 SV=1;>tr|F8WHZ9|F8WHZ9_MOUSE Alpha-adducin OS=Mus musculus GN=Add1 PE=1 SV=1;>tr|F8WGR0|F8WGR0_MOUSE Alpha-adducin	7	6	6	5	5	5	5	5	5	6	5	5	5	5	5	6	4	4	4	4	4	5	13.3	13.3	12	69.886	632	632;660;662;663;735;135;160	4.55	1	12	6				6	7	1		0	By MS/MS	By MS/MS
Q9D074;Q9D074-2;Q9D074-4;Q9D074-3;Q9D074-5;F7D0T8;A2AAP0;Q3TEL6-2;A2AAN9;Q3TEL6	Q9D074;Q9D074-2;Q9D074-4;Q9D074-3;Q9D074-5	6;6;6;6;6;1;1;1;1;1	6;6;6;6;6;1;1;1;1;1	6;6;6;6;6;1;1;1;1;1	E3 ubiquitin-protein ligase MGRN1	Mgrn1	>sp|Q9D074|MGRN1_MOUSE E3 ubiquitin-protein ligase MGRN1 OS=Mus musculus GN=Mgrn1 PE=1 SV=2;>sp|Q9D074-2|MGRN1_MOUSE Isoform 2 of E3 ubiquitin-protein ligase MGRN1 OS=Mus musculus GN=Mgrn1;>sp|Q9D074-4|MGRN1_MOUSE Isoform 4 of E3 ubiquitin-protein ligase M	10	6	6	6	5	6	6	6	5	6	5	6	6	6	5	6	5	6	6	6	5	6	14.3	14.3	14.3	58.477	532	532;533;554;556;578;506;659;681;681;685	4.23	6	6	8	10	1	6	4	6			0	By MS/MS	By MS/MS
G3UX13;Q8BHY8;G3UWA3;G3UX33;G3UXB6;D6RH84	G3UX13;Q8BHY8;G3UWA3;G3UX33;G3UXB6	6;6;6;6;5;2	6;6;6;6;5;2	6;6;6;6;5;2	Sorting nexin-14	Snx14	>tr|G3UX13|G3UX13_MOUSE Sorting nexin-14 OS=Mus musculus GN=Snx14 PE=4 SV=1;>sp|Q8BHY8|SNX14_MOUSE Sorting nexin-14 OS=Mus musculus GN=Snx14 PE=2 SV=1;>tr|G3UWA3|G3UWA3_MOUSE Sorting nexin 14, isoform CRA_a OS=Mus musculus GN=Snx14 PE=4 SV=1;>tr|G3UX33|G3U	6	6	6	6	5	5	5	6	5	6	5	5	5	6	5	6	5	5	5	6	5	6	10.4	10.4	10.4	80.626	692	692;937;964;973;920;210	7.62		3				6	6	5		12	0	By MS/MS	By MS/MS
D3Z5U5;Q9JJX6-3;Q9Z257;Q9JJX6;D3YYR5;Q9JJX6-4;Q9Z256;Q9JJX6-2	D3Z5U5;Q9JJX6-3;Q9Z257;Q9JJX6;D3YYR5;Q9JJX6-4;Q9Z256;Q9JJX6-2	6;6;6;6;4;4;4;4	6;6;6;6;4;4;4;4	6;6;6;6;4;4;4;4	P2X purinoceptor;P2X purinoceptor 4	P2rx4	>tr|D3Z5U5|D3Z5U5_MOUSE P2X purinoceptor (Fragment) OS=Mus musculus GN=P2rx4 PE=3 SV=1;>sp|Q9JJX6-3|P2RX4_MOUSE Isoform c of P2X purinoceptor 4 OS=Mus musculus GN=P2rx4;>tr|Q9Z257|Q9Z257_MOUSE P2X purinoceptor OS=Mus musculus GN=P2rx4 PE=2 SV=1;>sp|Q9JJX6|	8	6	6	6	5	5	5	5	5	4	5	5	5	5	5	4	5	5	5	5	5	4	20.9	20.9	20.9	40.535	358	358;366;388;388;331;339;361;361	3.42	6	10	6	7	2	1	6				0	By MS/MS	By MS/MS
B1ATZ0;B1ATZ1;Q99LI8;Q3UMA3;B1ATY9	B1ATZ0;B1ATZ1;Q99LI8;Q3UMA3;B1ATY9	6;6;6;6;4	6;6;6;6;4	6;6;6;6;4	Hepatocyte growth factor-regulated tyrosine kinase substrate	Hgs	>tr|B1ATZ0|B1ATZ0_MOUSE Hepatocyte growth factor-regulated tyrosine kinase substrate OS=Mus musculus GN=Hgs PE=1 SV=1;>tr|B1ATZ1|B1ATZ1_MOUSE Hepatocyte growth factor-regulated tyrosine kinase substrate OS=Mus musculus GN=Hgs PE=1 SV=1;>sp|Q99LI8|HGS_MOUSE	5	6	6	6	4	5	6	5	5	6	4	5	6	5	5	6	4	5	6	5	5	6	7.7	7.7	7.7	85.778	766	766;767;775;776;245	5.17	11	1				11	14	5			0	By MS/MS	By MS/MS
Q812E0;D3YUJ4;E9Q5X2;E9Q969;F6T0J8;Q7TN99-4;D3Z1R6;Q7TN99-3;D3Z5R9;Q7TN99-2;Q7TN99;Q7TN99-5	Q812E0;D3YUJ4;E9Q5X2;E9Q969;F6T0J8;Q7TN99-4;D3Z1R6;Q7TN99-3;D3Z5R9;Q7TN99-2;Q7TN99	6;6;6;6;3;3;3;3;3;3;3;1	4;4;4;4;1;1;1;1;1;1;1;1	4;4;4;4;1;1;1;1;1;1;1;1	Cytoplasmic polyadenylation element-binding protein 2;Cytoplasmic polyadenylation element-binding protein 3	Cpeb2;Cpeb3	>sp|Q812E0|CPEB2_MOUSE Cytoplasmic polyadenylation element-binding protein 2 OS=Mus musculus GN=Cpeb2 PE=1 SV=1;>tr|D3YUJ4|D3YUJ4_MOUSE Cytoplasmic polyadenylation element-binding protein 2 OS=Mus musculus GN=Cpeb2 PE=4 SV=1;>tr|E9Q5X2|E9Q5X2_MOUSE Cytopla	12	6	4	4	6	6	6	6	6	5	4	4	4	4	4	3	4	4	4	4	4	3	17.3	10.9	10.9	58.441	521	521;529;992;1014;415;685;685;693;699;708;716;561	6.22			6				11	6			0	By MS/MS	By MS/MS
A2CF65;P49300;F8WHB7;J3QPR7;B1AU03;B1AU01;A2CF63	A2CF65;P49300;F8WHB7;J3QPR7	6;6;6;6;2;1;1	6;6;6;6;2;1;1	4;4;4;4;1;1;1	C-type lectin domain family 10 member A	Clec10a	>tr|A2CF65|A2CF65_MOUSE C-type lectin domain family 10 member A (Fragment) OS=Mus musculus GN=Clec10a PE=4 SV=1;>sp|P49300|CLC10_MOUSE C-type lectin domain family 10 member A OS=Mus musculus GN=Clec10a PE=1 SV=1;>tr|F8WHB7|F8WHB7_MOUSE C-type lectin domain	7	6	6	4	4	4	4	4	4	4	4	4	4	4	4	4	2	2	3	2	2	2	39.3	39.3	24.8	24.516	214	214;304;305;308;103;28;57	3.68	1	15	5		9	6			1		0	By MS/MS	By MS/MS
Q8BJ34-3;Q8BJ34-4;Q8BJ34;Q8BJ34-6;Q8BJ34-5;Q8BJ34-2	Q8BJ34-3;Q8BJ34-4;Q8BJ34;Q8BJ34-6	6;6;6;6;2;1	6;6;6;6;2;1	6;6;6;6;2;1	Meiosis arrest female protein 1	Marf1	>sp|Q8BJ34-3|MARF1_MOUSE Isoform 3 of Meiosis arrest female protein 1 OS=Mus musculus GN=Marf1;>sp|Q8BJ34-4|MARF1_MOUSE Isoform 4 of Meiosis arrest female protein 1 OS=Mus musculus GN=Marf1;>sp|Q8BJ34|MARF1_MOUSE Meiosis arrest female protein 1 OS=Mus musc	6	6	6	6	4	5	4	6	5	5	4	5	4	6	5	5	4	5	4	6	5	5	4.2	4.2	4.2	182.82	1647	1647;1728;1730;1736;261;526	5.26		6	1	9	5		5	8	1		0	By MS/MS	By MS/MS
Q9Z148-2;Q9Z148-3;A2CG76;Q9Z148;A2CG77	Q9Z148-2;Q9Z148-3;A2CG76;Q9Z148	6;6;6;6;2	6;6;6;6;2	6;6;6;6;2	Histone-lysine N-methyltransferase EHMT2	Ehmt2	>sp|Q9Z148-2|EHMT2_MOUSE Isoform 2 of Histone-lysine N-methyltransferase EHMT2 OS=Mus musculus GN=Ehmt2;>sp|Q9Z148-3|EHMT2_MOUSE Isoform 3 of Histone-lysine N-methyltransferase EHMT2 OS=Mus musculus GN=Ehmt2;>tr|A2CG76|A2CG76_MOUSE Histone-lysine N-methylt	5	6	6	6	5	6	5	5	6	6	5	6	5	5	6	6	5	6	5	5	6	6	7.5	7.5	7.5	128.42	1172	1172;1206;1229;1263;441	3.78	14		5		6	16					0	By MS/MS	By MS/MS
P70704-3;P70704-2;F6WYQ5;P70704;E9Q4J5;F6Q8P7;Q3U9N5	P70704-3;P70704-2;F6WYQ5;P70704	6;6;6;6;1;1;1	6;6;6;6;1;1;1	6;6;6;6;1;1;1	Probable phospholipid-transporting ATPase IA	Atp8a1	>sp|P70704-3|AT8A1_MOUSE Isoform 3 of Phospholipid-transporting ATPase IA OS=Mus musculus GN=Atp8a1;>sp|P70704-2|AT8A1_MOUSE Isoform 2 of Phospholipid-transporting ATPase IA OS=Mus musculus GN=Atp8a1;>tr|F6WYQ5|F6WYQ5_MOUSE Phospholipid-translocating ATPas	7	6	6	6	5	5	5	5	6	5	5	5	5	5	6	5	5	5	5	5	6	5	6.7	6.7	6.7	129.67	1149	1149;1149;1163;1164;122;123;175	5.66		1	1	9		12	4	5			0	By MS/MS	By MS/MS
Q5NCJ4;Q5NCJ5;Q5NCJ0;Q5NCJ1;Q5NCJ2	Q5NCJ4;Q5NCJ5;Q5NCJ0;Q5NCJ1	6;6;6;6;1	3;3;3;3;1	3;3;3;3;1		Rapgef6	>tr|Q5NCJ4|Q5NCJ4_MOUSE Protein Rapgef6 OS=Mus musculus GN=Rapgef6 PE=4 SV=1;>tr|Q5NCJ5|Q5NCJ5_MOUSE Protein Rapgef6 OS=Mus musculus GN=Rapgef6 PE=4 SV=1;>tr|Q5NCJ0|Q5NCJ0_MOUSE Protein Rapgef6 OS=Mus musculus GN=Rapgef6 PE=4 SV=1;>tr|Q5NCJ1|Q5NCJ1_MOUSE P	5	6	3	3	6	5	5	6	5	5	3	2	2	3	2	2	3	2	2	3	2	2	7.3	3.7	3.7	127.09	1123	1123;1131;1601;1609;544	4.87			6		5	2			2		0	By MS/MS	By MS/MS
D6RG95;E9Q5K9-3;E9Q5K9-2;E9Q5K9	D6RG95;E9Q5K9-3;E9Q5K9-2;E9Q5K9	6;6;6;6	6;6;6;6	6;6;6;6		Ythdc1	>tr|D6RG95|D6RG95_MOUSE YTH domain-containing protein 1 OS=Mus musculus GN=Ythdc1 PE=4 SV=1;>sp|E9Q5K9-3|YTDC1_MOUSE Isoform 3 of YTH domain-containing protein 1 OS=Mus musculus GN=Ythdc1;>sp|E9Q5K9-2|YTDC1_MOUSE Isoform 2 of YTH domain-containing protein	4	6	6	6	6	5	6	6	4	4	6	5	6	6	4	4	6	5	6	6	4	4	9.7	9.7	9.7	61.938	545	545;710;728;736	4.81		1	19	6	4	3	2	4		4	0	By MS/MS	By MS/MS
Q6P6L0-3;E0CYM1;Q6P6L0;E0CYH7	Q6P6L0-3;E0CYM1;Q6P6L0;E0CYH7	6;6;6;6	6;6;6;6	6;6;6;6	Filamin A-interacting protein 1-like	Filip1l	>sp|Q6P6L0-3|FIL1L_MOUSE Isoform 3 of Filamin A-interacting protein 1-like OS=Mus musculus GN=Filip1l;>tr|E0CYM1|E0CYM1_MOUSE Filamin A-interacting protein 1-like OS=Mus musculus GN=Filip1l PE=1 SV=1;>sp|Q6P6L0|FIL1L_MOUSE Filamin A-interacting protein 1-l	4	6	6	6	5	4	4	4	5	5	5	4	4	4	5	5	5	4	4	4	5	5	10.1	10.1	10.1	101.85	893	893;893;1131;1131	4.36	7	8	1					12			0	By MS/MS	By MS/MS
D3YUW8;D3YUX1;Q0VGT3;Q8BZH4	D3YUW8;D3YUX1;Q0VGT3;Q8BZH4	6;6;6;6	6;6;6;6	6;6;6;6	Pogo transposable element with ZNF domain	Pogz	>tr|D3YUW8|D3YUW8_MOUSE Pogo transposable element with ZNF domain OS=Mus musculus GN=Pogz PE=4 SV=1;>tr|D3YUX1|D3YUX1_MOUSE Pogo transposable element with ZNF domain OS=Mus musculus GN=Pogz PE=4 SV=1;>tr|Q0VGT3|Q0VGT3_MOUSE Pogo transposable element with Z	4	6	6	6	5	5	4	5	5	6	5	5	4	5	5	6	5	5	4	5	5	6	6.1	6.1	6.1	144.86	1314	1314;1356;1400;1409	5.48	1		12			5	7		6		0	By MS/MS	By MS/MS
E9Q6Q8;E0CX53;Q8BYJ6;Q8BYJ6-4;Q8BYJ6-2;Q8BYJ6-3;F6SUV7;H7BX82;Q8BYJ6-5;F6S7E8	E9Q6Q8;E0CX53;Q8BYJ6;Q8BYJ6-4;Q8BYJ6-2;Q8BYJ6-3;F6SUV7;H7BX82	6;6;6;5;5;5;5;4;2;1	5;5;5;4;4;4;4;3;2;1	5;5;5;4;4;4;4;3;2;1	TBC1 domain family member 4	Tbc1d4	>tr|E9Q6Q8|E9Q6Q8_MOUSE TBC1 domain family member 4 OS=Mus musculus GN=Tbc1d4 PE=4 SV=1;>tr|E0CX53|E0CX53_MOUSE TBC1 domain family member 4 OS=Mus musculus GN=Tbc1d4 PE=4 SV=1;>sp|Q8BYJ6|TBCD4_MOUSE TBC1 domain family member 4 OS=Mus musculus GN=Tbc1d4 PE=	10	6	5	5	6	6	6	5	6	6	5	5	5	4	5	5	5	5	5	4	5	5	6	5.1	5.1	140.33	1243	1243;1306;1307;809;810;818;957;839;513;99	5.97	5			6	6	1	6		12		0	By MS/MS	By MS/MS
Q9CQY5;F6WHL0;A2ADH1;Q9CQY5-2;Q9CQY5-3;F6TBV1	Q9CQY5;F6WHL0;A2ADH1;Q9CQY5-2;Q9CQY5-3;F6TBV1	6;6;6;5;5;5	6;6;6;5;5;5	6;6;6;5;5;5	Magnesium transporter protein 1	Magt1	>sp|Q9CQY5|MAGT1_MOUSE Magnesium transporter protein 1 OS=Mus musculus GN=Magt1 PE=2 SV=1;>tr|F6WHL0|F6WHL0_MOUSE Magnesium transporter protein 1 (Fragment) OS=Mus musculus GN=Magt1 PE=4 SV=1;>tr|A2ADH1|A2ADH1_MOUSE Magnesium transporter protein 1 OS=Mus m	6	6	6	6	4	4	4	5	5	3	4	4	4	5	5	3	4	4	4	5	5	3	21.2	21.2	21.2	37.969	335	335;343;368;306;312;312	3.45	1	13	6	4	3	4	2				0	By MS/MS	By MS/MS
E9PXB7;Q8CFI0-3;Q8CFI0;Q8CFI0-2;G3X9H8	E9PXB7;Q8CFI0-3;Q8CFI0;Q8CFI0-2;G3X9H8	6;6;6;5;5	5;5;5;4;4	4;4;4;3;3	E3 ubiquitin-protein ligase NEDD4-like;E3 ubiquitin-protein ligase	Nedd4l	>tr|E9PXB7|E9PXB7_MOUSE E3 ubiquitin-protein ligase NEDD4-like OS=Mus musculus GN=Nedd4l PE=1 SV=1;>sp|Q8CFI0-3|NED4L_MOUSE Isoform 3 of E3 ubiquitin-protein ligase NEDD4-like OS=Mus musculus GN=Nedd4l;>sp|Q8CFI0|NED4L_MOUSE E3 ubiquitin-protein ligase NED	5	6	5	4	5	5	5	6	5	5	4	4	4	5	5	5	3	3	3	4	4	4	6.7	5.8	4.8	112.22	976	976;984;1004;855;855	6.82		6				6	9		6	6	0	By MS/MS	By MS/MS
Q9Z2D8-2;D3YTR5;Q9Z2D8;F6WZH1;D3YTR4	Q9Z2D8-2;D3YTR5;Q9Z2D8;F6WZH1;D3YTR4	6;6;6;5;5	6;6;6;5;5	6;6;6;5;5	Methyl-CpG-binding domain protein 3	Mbd3	>sp|Q9Z2D8-2|MBD3_MOUSE Isoform 2 of Methyl-CpG-binding domain protein 3 OS=Mus musculus GN=Mbd3;>tr|D3YTR5|D3YTR5_MOUSE Methyl-CpG-binding domain protein 3 OS=Mus musculus GN=Mbd3 PE=4 SV=1;>sp|Q9Z2D8|MBD3_MOUSE Methyl-CpG-binding domain protein 3 OS=Mus	5	6	6	6	4	6	4	5	4	5	4	6	4	5	4	5	4	6	4	5	4	5	27.7	27.7	27.7	28.338	253	253;261;285;185;281	3.87	12	6	2	13	2		6	6			0	By MS/MS	By MS/MS
Q0VF62;Q8CCN5;B1AR74;F7C0F2;Q8CCN5-2;B1AR76;F7CPM1;Q5SWI1	Q0VF62;Q8CCN5;B1AR74;F7C0F2;Q8CCN5-2	6;6;6;5;4;2;2;1	6;6;6;5;4;2;2;1	6;6;6;5;4;2;2;1	Breast carcinoma-amplified sequence 3 homolog	Bcas3	>tr|Q0VF62|Q0VF62_MOUSE Bcas3 protein OS=Mus musculus GN=Bcas3 PE=2 SV=1;>sp|Q8CCN5|BCAS3_MOUSE Breast carcinoma-amplified sequence 3 homolog OS=Mus musculus GN=Bcas3 PE=1 SV=2;>tr|B1AR74|B1AR74_MOUSE Breast carcinoma-amplified sequence 3 homolog OS=Mus mu	8	6	6	6	6	6	6	6	6	6	6	6	6	6	6	6	6	6	6	6	6	6	9.2	9.2	9.2	99.464	913	913;928;943;693;527;458;477;165	8.18				6			12	3	13	16	0	By MS/MS	By MS/MS
Q3V1T4;A6PW84;A2A7Q5;Q3V1T4-2;Q3V1T4-3;F2Z499	Q3V1T4;A6PW84;A2A7Q5;Q3V1T4-2;Q3V1T4-3	6;6;6;5;4;2	6;6;6;5;4;2	6;6;6;5;4;2	Prolyl 3-hydroxylase 1	Lepre1	>sp|Q3V1T4|P3H1_MOUSE Prolyl 3-hydroxylase 1 OS=Mus musculus GN=Lepre1 PE=2 SV=2;>tr|A6PW84|A6PW84_MOUSE Prolyl 3-hydroxylase 1 OS=Mus musculus GN=P3h1 PE=4 SV=1;>tr|A2A7Q5|A2A7Q5_MOUSE Prolyl 3-hydroxylase 1 OS=Mus musculus GN=P3h1 PE=4 SV=1;>sp|Q3V1T4-2|	6	6	6	6	5	5	6	5	4	5	5	5	6	5	4	5	5	5	6	5	4	5	9.2	9.2	9.2	83.65	739	739;746;748;543;560;363	4.12	12	1	6	6					6	3	0	By MS/MS	By MS/MS
D3YWH4;D3Z6X7;Q9DBU0;D6RGM8;D3Z279;D3YYW1	D3YWH4;D3Z6X7;Q9DBU0;D6RGM8;D3Z279	6;6;6;5;4;2	6;6;6;5;4;2	6;6;6;5;4;2	Transmembrane 9 superfamily member 1	Tm9sf1	>tr|D3YWH4|D3YWH4_MOUSE Transmembrane 9 superfamily member 1 (Fragment) OS=Mus musculus GN=Tm9sf1 PE=4 SV=1;>tr|D3Z6X7|D3Z6X7_MOUSE Transmembrane 9 superfamily member 1 OS=Mus musculus GN=Tm9sf1 PE=4 SV=1;>sp|Q9DBU0|TM9S1_MOUSE Transmembrane 9 superfamily	6	6	6	6	5	5	6	6	6	6	5	5	6	6	6	6	5	5	6	6	6	6	18	18	18	54.87	484	484;589;606;417;172;118	4	6	6	9	1		6	9				0	By MS/MS	By MS/MS
G8JL51;Q8K202-2;Q8K202;Q8K202-3	G8JL51;Q8K202-2;Q8K202;Q8K202-3	6;6;6;5	6;6;6;5	6;6;6;5	DNA-directed RNA polymerase I subunit RPA49	Polr1e	>tr|G8JL51|G8JL51_MOUSE DNA-directed RNA polymerase I subunit RPA49 (Fragment) OS=Mus musculus GN=Polr1e PE=4 SV=1;>sp|Q8K202-2|RPA49_MOUSE Isoform 2 of DNA-directed RNA polymerase I subunit RPA49 OS=Mus musculus GN=Polr1e;>sp|Q8K202|RPA49_MOUSE DNA-direct	4	6	6	6	4	3	4	2	4	4	4	3	4	2	4	4	4	3	4	2	4	4	17.4	17.4	17.4	45.828	407	407;434;482;393	6.33					7	8	4	4	1		0	By MS/MS	By MS/MS
Q8BMZ5-2;H7BX14;Q8BMZ5;D3YZ84;D3YY06;D3YWG5;D6RH65	Q8BMZ5-2;H7BX14;Q8BMZ5;D3YZ84;D3YY06;D3YWG5;D6RH65	6;6;6;4;4;4;4	6;6;6;4;4;4;4	6;6;6;4;4;4;4	tRNA-splicing endonuclease subunit Sen34	Tsen34	>sp|Q8BMZ5-2|SEN34_MOUSE Isoform 2 of tRNA-splicing endonuclease subunit Sen34 OS=Mus musculus GN=Tsen34;>tr|H7BX14|H7BX14_MOUSE tRNA-splicing endonuclease subunit Sen34 OS=Mus musculus GN=Tsen34 PE=4 SV=1;>sp|Q8BMZ5|SEN34_MOUSE tRNA-splicing endonuclease	7	6	6	6	6	6	6	6	5	6	6	6	6	6	5	6	6	6	6	6	5	6	25.8	25.8	25.8	30.963	287	287;312;316;143;150;158;167	6.81			9		1	11	15	3	6	8	0	By MS/MS	By MS/MS
Q9R020;D3Z4U0;D3Z4T9;Q9R020-2;E9PUD0;V9GX51	Q9R020;D3Z4U0;D3Z4T9;Q9R020-2;E9PUD0	6;6;6;4;4;2	6;6;6;4;4;2	6;6;6;4;4;2	Zinc finger Ran-binding domain-containing protein 2	Zranb2	>sp|Q9R020|ZRAB2_MOUSE Zinc finger Ran-binding domain-containing protein 2 OS=Mus musculus GN=Zranb2 PE=1 SV=2;>tr|D3Z4U0|D3Z4U0_MOUSE Zinc finger Ran-binding domain-containing protein 2 OS=Mus musculus GN=Zranb2 PE=1 SV=1;>tr|D3Z4T9|D3Z4T9_MOUSE Zinc fing	6	6	6	6	6	6	6	6	6	6	6	6	6	6	6	6	6	6	6	6	6	6	18.2	18.2	18.2	37.35	330	330;330;340;293;293;40	2.49	24	10	10	9	6	2					0	By MS/MS	By MS/MS
A2BE92;A2BE93;Q9EQU5;Q9EQU5-3;Q9EQU5-2	A2BE92;A2BE93;Q9EQU5;Q9EQU5-3;Q9EQU5-2	6;6;6;4;4	6;6;6;4;4	6;6;6;4;4	Protein SET	Set	>tr|A2BE92|A2BE92_MOUSE Protein SET (Fragment) OS=Mus musculus GN=Set PE=1 SV=1;>tr|A2BE93|A2BE93_MOUSE Protein SET (Fragment) OS=Mus musculus GN=Set PE=1 SV=1;>sp|Q9EQU5|SET_MOUSE Protein SET OS=Mus musculus GN=Set PE=1 SV=1;>sp|Q9EQU5-3|SET_MOUSE Isoform	5	6	6	6	6	5	6	5	4	5	6	5	6	5	4	5	6	5	6	5	4	5	57	57	57	17.584	151	151;215;289;146;277	3.57	13	25	12	1	2				1	11	0	By MS/MS	By MS/MS
Q3U3R4-2;Z4YJR1;Q3U3R4;Q3U3R4-3;D6RDS1;Q3U3R4-4;F6RND1;F6YC79	Q3U3R4-2;Z4YJR1;Q3U3R4;Q3U3R4-3	6;6;6;4;2;2;2;1	6;6;6;4;2;2;2;1	6;6;6;4;2;2;2;1	Lipase maturation factor 1	Lmf1	>sp|Q3U3R4-2|LMF1_MOUSE Isoform 2 of Lipase maturation factor 1 OS=Mus musculus GN=Lmf1;>tr|Z4YJR1|Z4YJR1_MOUSE Lipase maturation factor OS=Mus musculus GN=Lmf1 PE=3 SV=1;>sp|Q3U3R4|LMF1_MOUSE Lipase maturation factor 1 OS=Mus musculus GN=Lmf1 PE=1 SV=1;>s	8	6	6	6	6	5	5	5	5	4	6	5	5	5	5	4	6	5	5	5	5	4	12.7	12.7	12.7	65.078	567	567;574;574;357;64;188;300;90	5.96		6		3	15	2	6	8	7		0	By MS/MS	By MS/MS
O70230-3;O70230-2;O70230;Q8BMU0-2;Q8BMU0;B2KF19	O70230-3;O70230-2;O70230;Q8BMU0-2;Q8BMU0	6;6;6;3;3;2	6;6;6;3;3;2	6;6;6;3;3;2	Zinc finger protein 143;Zinc finger protein 76	Znf143;Znf76	>sp|O70230-3|ZN143_MOUSE Isoform 3 of Zinc finger protein 143 OS=Mus musculus GN=Znf143;>sp|O70230-2|ZN143_MOUSE Isoform 2 of Zinc finger protein 143 OS=Mus musculus GN=Znf143;>sp|O70230|ZN143_MOUSE Zinc finger protein 143 OS=Mus musculus GN=Znf143 PE=1 SV	6	6	6	6	6	4	5	5	6	5	6	4	5	5	6	5	6	4	5	5	6	5	8.9	8.9	8.9	66.029	610	610;637;638;316;568;292	5.21		7	8	8			11	3	2	3	0	By MS/MS	By MS/MS
A0A087WQE6;P83940;A0A087WNT1;A0A087WPE4	A0A087WQE6;P83940;A0A087WNT1;A0A087WPE4	6;6;6;3	6;6;6;3	6;6;6;3	Transcription elongation factor B polypeptide 1	Tceb1	>tr|A0A087WQE6|A0A087WQE6_MOUSE Transcription elongation factor B polypeptide 1 (Fragment) OS=Mus musculus GN=Tceb1 PE=4 SV=1;>sp|P83940|ELOC_MOUSE Transcription elongation factor B polypeptide 1 OS=Mus musculus GN=Tceb1 PE=1 SV=1;>tr|A0A087WNT1|A0A087WNT1	4	6	6	6	6	6	6	6	6	6	6	6	6	6	6	6	6	6	6	6	6	6	76.8	76.8	76.8	10.657	95	95;112;134;51	2.24	18	41	2			6				1	0	By MS/MS	By MS/MS
E9Q6A7;A2A655;A2A654;A2A653;A2A652	E9Q6A7;A2A655;A2A654	6;6;6;2;1	6;6;6;2;1	6;6;6;2;1		Bptf	>tr|E9Q6A7|E9Q6A7_MOUSE Protein Bptf OS=Mus musculus GN=Bptf PE=4 SV=1;>tr|A2A655|A2A655_MOUSE Protein Bptf OS=Mus musculus GN=Bptf PE=4 SV=1;>tr|A2A654|A2A654_MOUSE Protein Bptf OS=Mus musculus GN=Bptf PE=4 SV=1	5	6	6	6	5	3	4	4	3	6	5	3	4	4	3	6	5	3	4	4	3	6	2.3	2.3	2.3	321.59	2921	2921;2973;3036;289;158	4.63	6		5		8	1	2	1	4		0	By MS/MS	By MS/MS
Q60716-2;Q60716;Q5SX75;B0QZH1;Q5SX76;B0QZH2;B0QZH3	Q60716-2;Q60716;Q5SX75	6;6;6;1;1;1;1	6;6;6;1;1;1;1	6;6;6;1;1;1;1	Prolyl 4-hydroxylase subunit alpha-2	P4ha2	>sp|Q60716-2|P4HA2_MOUSE Isoform IIa of Prolyl 4-hydroxylase subunit alpha-2 OS=Mus musculus GN=P4ha2;>sp|Q60716|P4HA2_MOUSE Prolyl 4-hydroxylase subunit alpha-2 OS=Mus musculus GN=P4ha2 PE=1 SV=1;>tr|Q5SX75|Q5SX75_MOUSE Procollagen-proline, 2-oxoglutarate	7	6	6	6	4	4	5	5	5	4	4	4	5	5	5	4	4	4	5	5	5	4	16.6	16.6	16.6	60.811	535	535;537;537;108;112;128;158	5.65		4		7	7	13				6	0	By MS/MS	By MS/MS
D3YYP5;E9Q5V3;Q9Z2D3;E9Q308	D3YYP5;E9Q5V3;Q9Z2D3	6;6;6;1	6;6;6;1	6;6;6;1	Non-syndromic hearing impairment protein 5 homolog	Dfna5	>tr|D3YYP5|D3YYP5_MOUSE Non-syndromic hearing impairment protein 5 homolog OS=Mus musculus GN=Dfna5 PE=4 SV=2;>tr|E9Q5V3|E9Q5V3_MOUSE Non-syndromic hearing impairment protein 5 homolog OS=Mus musculus GN=Dfna5 PE=4 SV=1;>sp|Q9Z2D3|DFNA5_MOUSE Non-syndromic	4	6	6	6	6	6	6	6	5	6	6	6	6	6	5	6	6	6	6	6	5	6	17.8	17.8	17.8	44.277	399	399;424;512;123	5.77		6	6	6	11				18		0	By MS/MS	By MS/MS
O89032-3;O89032-2;O89032	O89032-3;O89032-2;O89032	6;6;6	4;4;4	4;4;4	SH3 and PX domain-containing protein 2A	Sh3pxd2a	>sp|O89032-3|SPD2A_MOUSE Isoform 3 of SH3 and PX domain-containing protein 2A OS=Mus musculus GN=Sh3pxd2a;>sp|O89032-2|SPD2A_MOUSE Isoform 2 of SH3 and PX domain-containing protein 2A OS=Mus musculus GN=Sh3pxd2a;>sp|O89032|SPD2A_MOUSE SH3 and PX domain-con	3	6	4	4	5	3	4	5	4	3	3	1	2	3	2	2	3	1	2	3	2	2	5.1	3.4	3.4	119.03	1081	1081;1096;1124	3.27		4	6	3	1	1					0.0016609	By MS/MS	By matching
Q8C3S2-2;Q8C3S2-3;Q8C3S2	Q8C3S2-2;Q8C3S2-3;Q8C3S2	6;6;6	6;6;6	6;6;6	Transport and Golgi organization protein 6 homolog	Tango6	>sp|Q8C3S2-2|TNG6_MOUSE Isoform 2 of Transport and Golgi organization protein 6 homolog OS=Mus musculus GN=Tango6;>sp|Q8C3S2-3|TNG6_MOUSE Isoform 3 of Transport and Golgi organization protein 6 homolog OS=Mus musculus GN=Tango6;>sp|Q8C3S2|TNG6_MOUSE Transp	3	6	6	6	6	6	6	6	5	6	6	6	6	6	5	6	6	6	6	6	5	6	8.6	8.6	8.6	100.4	915	915;1073;1079	5.05		1	13	5		6	6	6			0	By MS/MS	By MS/MS
E9Q7C1;G3X8S4;Q924H2	E9Q7C1;G3X8S4;Q924H2	6;6;6	6;6;6	6;6;6	Mediator of RNA polymerase II transcription subunit 15	Med15	>tr|E9Q7C1|E9Q7C1_MOUSE Mediator of RNA polymerase II transcription subunit 15 OS=Mus musculus GN=Med15 PE=4 SV=1;>tr|G3X8S4|G3X8S4_MOUSE Mediator of RNA polymerase II transcription subunit 15 OS=Mus musculus GN=Med15 PE=4 SV=1;>sp|Q924H2|MED15_MOUSE Media	3	6	6	6	6	6	6	6	6	6	6	6	6	6	6	6	6	6	6	6	6	6	8.9	8.9	8.9	82.595	749	749;789;792	4.63		6	11	6		17	6				0	By MS/MS	By MS/MS
Q3TZX8-3;Q3TZX8-2;Q3TZX8	Q3TZX8-3;Q3TZX8-2;Q3TZX8	6;6;6	6;6;6	6;6;6	Polynucleotide 5-hydroxyl-kinase NOL9	Nol9	>sp|Q3TZX8-3|NOL9_MOUSE Isoform 3 of Polynucleotide 5-hydroxyl-kinase NOL9 OS=Mus musculus GN=Nol9;>sp|Q3TZX8-2|NOL9_MOUSE Isoform 2 of Polynucleotide 5-hydroxyl-kinase NOL9 OS=Mus musculus GN=Nol9;>sp|Q3TZX8|NOL9_MOUSE Polynucleotide 5-hydroxyl-kinase	3	6	6	6	6	6	6	6	5	5	6	6	6	6	5	5	6	6	6	6	5	5	12.6	12.6	12.6	70.969	627	627;671;714	5.48		12	1	4	4		12	12	1		0	By MS/MS	By MS/MS
P17047-3;P17047;P17047-2	P17047-3;P17047;P17047-2	6;6;6	6;6;6	6;6;6	Lysosome-associated membrane glycoprotein 2	Lamp2	>sp|P17047-3|LAMP2_MOUSE Isoform LAMP-2C of Lysosome-associated membrane glycoprotein 2 OS=Mus musculus GN=Lamp2;>sp|P17047|LAMP2_MOUSE Lysosome-associated membrane glycoprotein 2 OS=Mus musculus GN=Lamp2 PE=2 SV=2;>sp|P17047-2|LAMP2_MOUSE Isoform LAMP-2B	3	6	6	6	5	6	6	6	6	6	5	6	6	6	6	6	5	6	6	6	6	6	14.2	14.2	14.2	45.655	415	415;415;416	6.33	8	11	3	4	3	11	18	12	3	21	0	By MS/MS	By MS/MS
G5E8R2;G5E8R1;G5E8R0;E9Q453;E9Q456;E9Q455;P58771-2;E9Q450;E9Q448;B7ZNL3;F8WID5;E9Q452;Q8BSH3;Q8BP43;P58771;E9Q454;S4R261	G5E8R2;G5E8R1;G5E8R0;E9Q453;E9Q456;E9Q455;P58771-2;E9Q450;E9Q448;B7ZNL3;F8WID5;E9Q452;Q8BSH3;Q8BP43;P58771;E9Q454	6;6;5;5;5;5;5;5;5;5;5;4;4;4;4;4;1	4;4;3;3;3;3;3;3;3;3;3;2;2;2;2;2;1	4;4;3;3;3;3;3;3;3;3;3;2;2;2;2;2;1	Tropomyosin alpha-1 chain	Tpm1	>tr|G5E8R2|G5E8R2_MOUSE Tropomyosin 1, alpha, isoform CRA_k OS=Mus musculus GN=Tpm1 PE=3 SV=1;>tr|G5E8R1|G5E8R1_MOUSE Tropomyosin 1, alpha, isoform CRA_j OS=Mus musculus GN=Tpm1 PE=3 SV=1;>tr|G5E8R0|G5E8R0_MOUSE Tropomyosin 1, alpha, isoform CRA_i OS=Mus m	17	6	4	4	6	6	6	6	6	6	4	4	4	4	4	4	4	4	4	4	4	4	23.8	16.5	16.5	28.696	248	248;248;245;245;248;251;284;284;284;284;326;281;284;284;284;287;49	1.79	7	26									0	By MS/MS	By MS/MS
Q8CFK4;Q3U436;P24604-2;P24604-4;P24604-5;P24604-3;P24604	Q8CFK4;Q3U436;P24604-2;P24604-4;P24604-5;P24604-3;P24604	6;6;5;5;5;5;5	6;6;5;5;5;5;5	6;6;5;5;5;5;5	Tyrosine-protein kinase Tec	Tec	>tr|Q8CFK4|Q8CFK4_MOUSE Non-specific protein-tyrosine kinase OS=Mus musculus GN=Tec PE=2 SV=1;>tr|Q3U436|Q3U436_MOUSE Non-specific protein-tyrosine kinase OS=Mus musculus GN=Tec PE=2 SV=1;>sp|P24604-2|TEC_MOUSE Isoform 2 of Tyrosine-protein kinase Tec OS=M	7	6	6	6	6	6	3	5	5	5	6	6	3	5	5	5	6	6	3	5	5	5	10.2	10.2	10.2	70.989	608	608;630;527;602;608;624;630	3.93	6		19	6	4				6		0	By MS/MS	By MS/MS
G3UWD2;Q3UM65;G3X9W7;Q03347;Q03347-4;Q03347-5;Q03347-2;Q03347-3;A0A087WR05	G3UWD2;Q3UM65;G3X9W7;Q03347;Q03347-4;Q03347-5;Q03347-2;Q03347-3	6;6;5;5;5;4;4;3;2	6;6;5;5;5;4;4;3;2	6;6;5;5;5;4;4;3;2	Runt-related transcription factor 1	Runx1	>tr|G3UWD2|G3UWD2_MOUSE Runt related transcription factor 1, isoform CRA_c OS=Mus musculus GN=Runx1 PE=4 SV=1;>tr|Q3UM65|Q3UM65_MOUSE Runt-related transcription factor 1 OS=Mus musculus GN=Runx1 PE=2 SV=1;>tr|G3X9W7|G3X9W7_MOUSE Runt related transcription	9	6	6	6	4	6	6	5	5	4	4	6	6	5	5	4	4	6	6	5	5	4	19.5	19.5	19.5	48.583	451	451;465;387;451;465;303;387;163;68	4.58		22	2		3			12	4		0	By MS/MS	By MS/MS
D3Z6D2;Q8CJ67;E2QRQ3;Q8CJ67-3;Q8CJ67-2;Q8CJ67-4;D3Z461;Q8CJ67-5	D3Z6D2;Q8CJ67;E2QRQ3;Q8CJ67-3;Q8CJ67-2;Q8CJ67-4	6;6;5;5;5;3;1;1	6;6;5;5;5;3;1;1	6;6;5;5;5;3;1;1	Double-stranded RNA-binding protein Staufen homolog 2	Stau2	>tr|D3Z6D2|D3Z6D2_MOUSE Double-stranded RNA-binding protein Staufen homolog 2 OS=Mus musculus GN=Stau2 PE=4 SV=1;>sp|Q8CJ67|STAU2_MOUSE Double-stranded RNA-binding protein Staufen homolog 2 OS=Mus musculus GN=Stau2 PE=1 SV=1;>tr|E2QRQ3|E2QRQ3_MOUSE Double-	8	6	6	6	3	4	6	4	4	6	3	4	6	4	4	6	3	4	6	4	4	6	13.3	13.3	13.3	56.255	511	511;570;473;479;538;206;97;125	4.36	6	1	2	8		6		5			0	By MS/MS	By MS/MS
A2ASZ8-2;A2ASZ8-3;A2ASZ8;A2ASZ8-4;A2ASZ8-5;A0A0A6YWC1	A2ASZ8-2;A2ASZ8-3;A2ASZ8;A2ASZ8-4;A2ASZ8-5	6;6;5;5;5;1	6;6;5;5;5;1	3;3;2;2;2;0	Calcium-binding mitochondrial carrier protein SCaMC-2	Slc25a25	>sp|A2ASZ8-2|SCMC2_MOUSE Isoform 2 of Calcium-binding mitochondrial carrier protein SCaMC-2 OS=Mus musculus GN=Slc25a25;>sp|A2ASZ8-3|SCMC2_MOUSE Isoform 3 of Calcium-binding mitochondrial carrier protein SCaMC-2 OS=Mus musculus GN=Slc25a25;>sp|A2ASZ8|SCMC2	6	6	6	3	5	5	5	6	4	5	5	5	5	6	4	5	2	2	3	3	2	3	12.5	12.5	6	55.287	502	502;514;469;489;501;112	4	7		18	5		5	3		4		0	By MS/MS	By MS/MS
Q9QZS3-3;Q9QZS3;Q9QZS3-4;Q9QZS3-2;Q05BE7;D3Z7I6;D3Z1E8;O08919;D3Z7J1;F8WJ71;D3Z549	Q9QZS3-3;Q9QZS3;Q9QZS3-4;Q9QZS3-2;Q05BE7	6;6;5;5;4;2;2;2;1;1;1	6;6;5;5;4;2;2;2;1;1;1	6;6;5;5;4;2;2;2;1;1;1	Protein numb homolog	Numb	>sp|Q9QZS3-3|NUMB_MOUSE Isoform 3 of Protein numb homolog OS=Mus musculus GN=Numb;>sp|Q9QZS3|NUMB_MOUSE Protein numb homolog OS=Mus musculus GN=Numb PE=1 SV=1;>sp|Q9QZS3-4|NUMB_MOUSE Isoform 4 of Protein numb homolog OS=Mus musculus GN=Numb;>sp|Q9QZS3-2|NU	11	6	6	6	6	5	4	5	4	4	6	5	4	5	4	4	6	5	4	5	4	4	14.2	14.2	14.2	69.439	642	642;653;593;604;322;148;163;604;65;76;113	4.35	6	6			6	8	1	4			0	By MS/MS	By MS/MS
J3QNU1;Q9Z2A5-2;Q4FCQ7;Q9Z2A5	J3QNU1;Q9Z2A5-2;Q4FCQ7;Q9Z2A5	6;6;5;5	6;6;5;5	6;6;5;5	Arginyl-tRNA--protein transferase 1	Ate1	>tr|J3QNU1|J3QNU1_MOUSE Arginyl-tRNA--protein transferase 1 OS=Mus musculus GN=Ate1 PE=3 SV=1;>sp|Q9Z2A5-2|ATE1_MOUSE Isoform ATE1-2 of Arginyl-tRNA--protein transferase 1 OS=Mus musculus GN=Ate1;>tr|Q4FCQ7|Q4FCQ7_MOUSE Arginyl-tRNA--protein transferase 1	4	6	6	6	6	6	6	6	6	5	6	6	6	6	6	5	6	6	6	6	6	5	18.3	18.3	18.3	58.221	509	509;516;509;516	2.98	13	11	9	12	12						0	By MS/MS	By MS/MS
Q8BGW1-2;Q8BGW1;Q8BGW1-3;Q8BGW1-4;E9Q1E4;D3Z127	Q8BGW1-2;Q8BGW1;Q8BGW1-3;Q8BGW1-4;E9Q1E4	6;6;5;4;3;2	6;6;5;4;3;2	6;6;5;4;3;2	Alpha-ketoglutarate-dependent dioxygenase FTO	Fto	>sp|Q8BGW1-2|FTO_MOUSE Isoform 2 of Alpha-ketoglutarate-dependent dioxygenase FTO OS=Mus musculus GN=Fto;>sp|Q8BGW1|FTO_MOUSE Alpha-ketoglutarate-dependent dioxygenase FTO OS=Mus musculus GN=Fto PE=1 SV=1;>sp|Q8BGW1-3|FTO_MOUSE Isoform 3 of Alpha-ketogluta	6	6	6	6	5	4	5	5	5	6	5	4	5	5	5	6	5	4	5	5	5	6	15.4	15.4	15.4	55.392	481	481;502;413;316;245;149	5.94		8	5			1	5		12	1	0	By MS/MS	By MS/MS
P70451-5;P70451;P70451-2;P70451-4;P70451-3	P70451-5;P70451;P70451-2;P70451-4	6;6;5;4;2	5;5;4;3;2	5;5;4;3;2	Tyrosine-protein kinase Fer	Fer	>sp|P70451-5|FER_MOUSE Isoform 5 of Tyrosine-protein kinase Fer OS=Mus musculus GN=Fer;>sp|P70451|FER_MOUSE Tyrosine-protein kinase Fer OS=Mus musculus GN=Fer PE=1 SV=2;>sp|P70451-2|FER_MOUSE Isoform 2 of Tyrosine-protein kinase Fer OS=Mus musculus GN=Fer;	5	6	5	5	4	6	6	5	6	5	3	5	5	4	5	4	3	5	5	4	5	4	9.6	8.3	8.3	94.45	822	822;823;765;453;532	4.65	6	1	9	1		1	15	1			0	By MS/MS	By MS/MS
Z4YN00;Q9QZN4;A2A7H1;A2A7G9;A2A7H3	Z4YN00;Q9QZN4;A2A7H1;A2A7G9	6;6;5;4;1	6;6;5;4;1	6;6;5;4;1	F-box only protein 6	Fbxo6	>tr|Z4YN00|Z4YN00_MOUSE F-box only protein 6 (Fragment) OS=Mus musculus GN=Fbxo6 PE=4 SV=1;>sp|Q9QZN4|FBX6_MOUSE F-box only protein 6 OS=Mus musculus GN=Fbxo6 PE=1 SV=1;>tr|A2A7H1|A2A7H1_MOUSE F-box only protein 6 (Fragment) OS=Mus musculus GN=Fbxo6 PE=4 S	5	6	6	6	5	6	5	6	5	6	5	6	5	6	5	6	5	6	5	6	5	6	31.3	31.3	31.3	30.824	265	265;295;237;228;64	4.86	6	3	6		3	24	7				0	By MS/MS	By MS/MS
G3X926;Q9JJ80;S4R1Y5;S4R2R2;S4R2H5	G3X926;Q9JJ80;S4R1Y5;S4R2R2;S4R2H5	6;6;5;3;3	6;6;5;3;3	6;6;5;3;3	Ribosome production factor 2 homolog	Rpf2	>tr|G3X926|G3X926_MOUSE MCG1407, isoform CRA_a OS=Mus musculus GN=Rpf2 PE=4 SV=1;>sp|Q9JJ80|RPF2_MOUSE Ribosome production factor 2 homolog OS=Mus musculus GN=Rpf2 PE=2 SV=2;>tr|S4R1Y5|S4R1Y5_MOUSE Ribosome production factor 2 homolog (Fragment) OS=Mus mus	5	6	6	6	5	5	6	4	3	4	5	5	6	4	3	4	5	5	6	4	3	4	28.6	28.6	28.6	31.471	273	273;306;257;153;205	4.12		5	17	1		2	1	6			0	By MS/MS	By MS/MS
P35279-2;P35279;P61294;D3YV69;Q8BHD0	P35279-2;P35279;P61294;D3YV69	6;6;5;3;1	6;6;5;3;1	6;6;5;3;1	Ras-related protein Rab-6A;Ras-related protein Rab-6B	Rab6a;Rab6b	>sp|P35279-2|RAB6A_MOUSE Isoform 2 of Ras-related protein Rab-6A OS=Mus musculus GN=Rab6a;>sp|P35279|RAB6A_MOUSE Ras-related protein Rab-6A OS=Mus musculus GN=Rab6a PE=1 SV=4;>sp|P61294|RAB6B_MOUSE Ras-related protein Rab-6B OS=Mus musculus GN=Rab6b PE=1 S	5	6	6	6	6	5	5	6	5	5	6	5	5	6	5	5	6	5	5	6	5	5	27.9	27.9	27.9	23.545	208	208;208;208;175;217	4.52	1	20	8	1	9	10	6			6	0	By MS/MS	By MS/MS
D3Z3F8;Q8R1X6;Q8R1X6-2;D3Z1M5;D3Z2D6	D3Z3F8;Q8R1X6;Q8R1X6-2	6;6;5;2;2	6;6;5;2;2	6;6;5;2;2	Spartin	Spg20	>tr|D3Z3F8|D3Z3F8_MOUSE Spartin OS=Mus musculus GN=Spg20 PE=1 SV=1;>sp|Q8R1X6|SPG20_MOUSE Spartin OS=Mus musculus GN=Spg20 PE=1 SV=1;>sp|Q8R1X6-2|SPG20_MOUSE Isoform 2 of Spartin OS=Mus musculus GN=Spg20	5	6	6	6	6	5	5	5	6	5	6	5	5	5	6	5	6	5	5	5	6	5	14.4	14.4	14.4	63.079	582	582;671;614;92;116	3.68	12	16		6		5	2	9			0	By MS/MS	By MS/MS
A2ALH2;Q8JZY1;Q8CBC7;F6Q475	A2ALH2;Q8JZY1;Q8CBC7	6;6;5;2	6;6;5;2	6;6;5;2		Ftsj1	>tr|A2ALH2|A2ALH2_MOUSE Putative tRNA (cytidine(32)/guanosine(34)-2-O)-methyltransferase OS=Mus musculus GN=Ftsj1 PE=3 SV=1;>tr|Q8JZY1|Q8JZY1_MOUSE Putative tRNA (cytidine(32)/guanosine(34)-2-O)-methyltransferase OS=Mus musculus GN=Ftsj1 PE=2 SV=1;>tr|Q8	4	6	6	6	5	6	6	6	5	5	5	6	6	6	5	5	5	6	6	6	5	5	26.3	26.3	26.3	33.831	308	308;322;324;111	5.64	6			10			6	6		5	0	By MS/MS	By MS/MS
Q8C181;Q8C181-4;Q8C181-3;A0A0A6YWJ5;Q3U570;Q3U581	Q8C181;Q8C181-4;Q8C181-3	6;6;5;1;1;1	6;6;5;1;1;1	1;1;0;0;0;0	Muscleblind-like protein 2	Mbnl2	>sp|Q8C181|MBNL2_MOUSE Muscleblind-like protein 2 OS=Mus musculus GN=Mbnl2 PE=2 SV=2;>sp|Q8C181-4|MBNL2_MOUSE Isoform 4 of Muscleblind-like protein 2 OS=Mus musculus GN=Mbnl2;>sp|Q8C181-3|MBNL2_MOUSE Isoform 3 of Muscleblind-like protein 2 OS=Mus musculus	6	6	6	1	6	6	6	6	6	6	6	6	6	6	6	6	1	1	1	1	1	1	19.8	19.8	7.8	40.156	373	373;379;333;209;254;289	5.86				18	20	20	1		7	6	0	By MS/MS	By MS/MS
Q8VDV3-2;Q8VDV3;D3Z585;D3YZN2;D3YXL8	Q8VDV3-2;Q8VDV3;D3Z585	6;6;5;1;1	6;6;5;1;1	6;6;5;1;1	Guanine nucleotide exchange factor for Rab-3A	Rab3il1	>sp|Q8VDV3-2|R3GEF_MOUSE Isoform 2 of Guanine nucleotide exchange factor for Rab-3A OS=Mus musculus GN=Rab3il1;>sp|Q8VDV3|R3GEF_MOUSE Guanine nucleotide exchange factor for Rab-3A OS=Mus musculus GN=Rab3il1 PE=2 SV=1;>tr|D3Z585|D3Z585_MOUSE Guanine nucleot	5	6	6	6	4	5	3	3	5	4	4	5	3	3	5	4	4	5	3	3	5	4	27.7	27.7	27.7	35.419	314	314;383;310;57;86	4.67		8	7		3					6	0	By MS/MS	By MS/MS
A8Y5H7;A2A9B9;Q99J07	A8Y5H7;A2A9B9;Q99J07	6;6;5	6;6;5	6;6;5		Sec14l1	>tr|A8Y5H7|A8Y5H7_MOUSE Protein Sec14l1 OS=Mus musculus GN=Sec14l1 PE=4 SV=1;>tr|A2A9B9|A2A9B9_MOUSE Protein Sec14l1 OS=Mus musculus GN=Sec14l1 PE=4 SV=1;>tr|Q99J07|Q99J07_MOUSE Protein Sec14l1 OS=Mus musculus GN=Sec14l1 PE=2 SV=1	3	6	6	6	4	5	4	5	5	6	4	5	4	5	5	6	4	5	4	5	5	6	13.4	13.4	13.4	81.215	715	715;719;716	4.09	6		5	6	6	8		1			0	By MS/MS	By MS/MS
E9Q3R9;E9Q444;G3X9A3	E9Q3R9;E9Q444;G3X9A3	6;6;5	6;6;5	6;6;5		Zbtb21	>tr|E9Q3R9|E9Q3R9_MOUSE Protein Zbtb21 OS=Mus musculus GN=Zbtb21 PE=1 SV=1;>tr|E9Q444|E9Q444_MOUSE Protein Zbtb21 OS=Mus musculus GN=Zbtb21 PE=1 SV=1;>tr|G3X9A3|G3X9A3_MOUSE Protein Zbtb21 OS=Mus musculus GN=Zbtb21 PE=4 SV=1	3	6	6	6	2	4	5	5	3	5	2	4	5	5	3	5	2	4	5	5	3	5	10.5	10.5	10.5	118.14	1066	1066;1094;894	6.55				4	4	2	10	9			0	By MS/MS	By MS/MS
Q8C0V9-2;Q8C0V9;Q8C0V9-3	Q8C0V9-2;Q8C0V9;Q8C0V9-3	6;6;5	6;6;5	6;6;5	FERM domain-containing protein 6	Frmd6	>sp|Q8C0V9-2|FRMD6_MOUSE Isoform 2 of FERM domain-containing protein 6 OS=Mus musculus GN=Frmd6;>sp|Q8C0V9|FRMD6_MOUSE FERM domain-containing protein 6 OS=Mus musculus GN=Frmd6 PE=1 SV=2;>sp|Q8C0V9-3|FRMD6_MOUSE Isoform 3 of FERM domain-containing protein	3	6	6	6	3	5	3	2	4	5	3	5	3	2	4	5	3	5	3	2	4	5	15.4	15.4	15.4	68.059	592	592;622;563	6.05	6	1					5		10		0	By MS/MS	By MS/MS
G5E8E1;A0A087WNU6;A0A087WSF5	G5E8E1;A0A087WNU6;A0A087WSF5	6;6;5	1;1;1	1;1;1		Lrrfip1	>tr|G5E8E1|G5E8E1_MOUSE Leucine rich repeat (In FLII) interacting protein 1, isoform CRA_e OS=Mus musculus GN=Lrrfip1 PE=4 SV=1;>tr|A0A087WNU6|A0A087WNU6_MOUSE Leucine-rich repeat flightless-interacting protein 1 (Fragment) OS=Mus musculus GN=Lrrfip1 PE=1	3	6	1	1	5	5	5	5	5	6	1	1	1	1	1	1	1	1	1	1	1	1	19.2	3	3	48.918	428	428;575;323	1	6										0	By MS/MS	By MS/MS
Q9D7X3;B1AQF4;Q3V2Y9;H3BKL8;H3BKD1	Q9D7X3;B1AQF4;Q3V2Y9;H3BKL8;H3BKD1	6;6;4;4;3	6;6;4;4;3	6;6;4;4;3	Dual specificity protein phosphatase 3	Dusp3	>sp|Q9D7X3|DUS3_MOUSE Dual specificity protein phosphatase 3 OS=Mus musculus GN=Dusp3 PE=1 SV=1;>tr|B1AQF4|B1AQF4_MOUSE Dual-specificity protein phosphatase 3 OS=Mus musculus GN=Dusp3 PE=4 SV=1;>tr|Q3V2Y9|Q3V2Y9_MOUSE Dual-specificity protein phosphatase 3	5	6	6	6	6	6	6	6	6	6	6	6	6	6	6	6	6	6	6	6	6	6	47	47	47	20.472	185	185;210;117;145;118	5.27		33	25	2		13	12			29	0	By MS/MS	By MS/MS
Q9ER69;E0CYH0;F7CCI4;Q9ER69-2;E0CZF5	Q9ER69;E0CYH0;F7CCI4;Q9ER69-2	6;6;4;4;1	6;6;4;4;1	6;6;4;4;1	Pre-mRNA-splicing regulator WTAP	Wtap	>sp|Q9ER69|FL2D_MOUSE Pre-mRNA-splicing regulator WTAP OS=Mus musculus GN=Wtap PE=2 SV=3;>tr|E0CYH0|E0CYH0_MOUSE MCG16685, isoform CRA_d OS=Mus musculus GN=Wtap PE=4 SV=1;>tr|F7CCI4|F7CCI4_MOUSE Pre-mRNA-splicing regulator WTAP (Fragment) OS=Mus musculus G	5	6	6	6	6	5	5	5	5	4	6	5	5	5	5	4	6	5	5	5	5	4	21	21	21	44.176	396	396;396;139;151;80	3.95	6	12	7				1	11			0	By MS/MS	By MS/MS
F8WJ41;P62245;D3Z712;D3YVB4	F8WJ41;P62245;D3Z712;D3YVB4	6;6;4;4	6;6;4;4	6;6;4;4	40S ribosomal protein S15a	Rps15a	>tr|F8WJ41|F8WJ41_MOUSE 40S ribosomal protein S15a (Fragment) OS=Mus musculus GN=Rps15a PE=1 SV=1;>sp|P62245|RS15A_MOUSE 40S ribosomal protein S15a OS=Mus musculus GN=Rps15a PE=1 SV=2;>tr|D3Z712|D3Z712_MOUSE 40S ribosomal protein S15a (Fragment) OS=Mus mus	4	6	6	6	6	6	6	6	6	6	6	6	6	6	6	6	6	6	6	6	6	6	50	50	50	12.31	108	108;130;69;71	5.55	23	13	12	34	2	5	8	26	29	13	0	By MS/MS	By MS/MS
Q3UIX4;E9Q6E5;D3Z4B0;F6TN80;D6RE22;B7ZNC5;Q8BV04;F6X2U6;F6XR65	Q3UIX4;E9Q6E5;D3Z4B0;F6TN80;D6RE22	6;6;4;3;3;2;2;1;1	6;6;4;3;3;2;2;1;1	6;6;4;3;3;2;2;1;1		Srsf11	>tr|Q3UIX4|Q3UIX4_MOUSE Protein Srsf11 OS=Mus musculus GN=Srsf11 PE=2 SV=1;>tr|E9Q6E5|E9Q6E5_MOUSE Protein Srsf11 OS=Mus musculus GN=Srsf11 PE=1 SV=1;>tr|D3Z4B0|D3Z4B0_MOUSE Protein Srsf11 (Fragment) OS=Mus musculus GN=Srsf11 PE=4 SV=1;>tr|F6TN80|F6TN80_MO	9	6	6	6	6	6	6	6	6	6	6	6	6	6	6	6	6	6	6	6	6	6	17.4	17.4	17.4	53.102	476	476;511;192;101;112;376;423;53;224	4.72	6	12	14	7				11	10	1	0	By MS/MS	By MS/MS
O09044;Q9D3L3;B0R030;B0R029;E9Q8A1	O09044;Q9D3L3;B0R030	6;6;4;2;2	6;6;4;2;2	6;6;4;2;2	Synaptosomal-associated protein 23;Synaptosomal-associated protein	Snap23	>sp|O09044|SNP23_MOUSE Synaptosomal-associated protein 23 OS=Mus musculus GN=Snap23 PE=1 SV=1;>tr|Q9D3L3|Q9D3L3_MOUSE Synaptosomal-associated protein OS=Mus musculus GN=Snap23 PE=2 SV=1;>tr|B0R030|B0R030_MOUSE Synaptosomal-associated protein (Fragment) OS=	5	6	6	6	5	5	5	5	5	6	5	5	5	5	5	6	5	5	5	5	5	6	51.4	51.4	51.4	23.261	210	210;221;161;85;98	1.76	17	9	5	2							0	By MS/MS	By MS/MS
Q91XH6;O88384;F6UHS3;F6T4B9;E0CYE5	Q91XH6;O88384;F6UHS3	6;6;4;2;1	6;6;4;2;1	6;6;4;2;1	Vesicle transport through interaction with t-SNAREs homolog 1B	Vti1b	>tr|Q91XH6|Q91XH6_MOUSE Vesicle transport through interaction with t-SNAREs 1B homolog OS=Mus musculus GN=Vti1b PE=2 SV=1;>sp|O88384|VTI1B_MOUSE Vesicle transport through interaction with t-SNAREs homolog 1B OS=Mus musculus GN=Vti1b PE=1 SV=1;>tr|F6UHS3|F6	5	6	6	6	4	4	4	4	4	6	4	4	4	4	4	6	4	4	4	4	4	6	31	31	31	26.727	232	232;232;182;74;54	4.59	1	12	3	6	6	3	6			4	0	By MS/MS	By MS/MS
D3YZ54;Q9QXE0;E9PWM4;D6RDE9;E9Q0K0;E9Q7H7;E9Q9L4	D3YZ54;Q9QXE0;E9PWM4	6;6;4;1;1;1;1	6;6;4;1;1;1;1	6;6;4;1;1;1;1	2-hydroxyacyl-CoA lyase 1	Hacl1	>tr|D3YZ54|D3YZ54_MOUSE 2-hydroxyacyl-CoA lyase 1 OS=Mus musculus GN=Hacl1 PE=1 SV=2;>sp|Q9QXE0|HACL1_MOUSE 2-hydroxyacyl-CoA lyase 1 OS=Mus musculus GN=Hacl1 PE=1 SV=2;>tr|E9PWM4|E9PWM4_MOUSE 2-hydroxyacyl-CoA lyase 1 OS=Mus musculus GN=Hacl1 PE=3 SV=1	7	6	6	6	3	5	5	5	6	6	3	5	5	5	6	6	3	5	5	5	6	6	14.6	14.6	14.6	60.995	554	554;581;521;74;105;122;140	4.97	6				11	17		2			0	By MS/MS	By MS/MS
Q61739-2;Q61739;F6VSK8	Q61739-2;Q61739;F6VSK8	6;6;4	6;6;4	6;6;4	Integrin alpha-6;Integrin alpha-6 heavy chain;Integrin alpha-6 light chain	Itga6	>sp|Q61739-2|ITA6_MOUSE Isoform Alpha-6X1A of Integrin alpha-6 OS=Mus musculus GN=Itga6;>sp|Q61739|ITA6_MOUSE Integrin alpha-6 OS=Mus musculus GN=Itga6 PE=1 SV=3;>tr|F6VSK8|F6VSK8_MOUSE Integrin alpha-6 (Fragment) OS=Mus musculus GN=Itga6 PE=3 SV=1	3	6	6	6	5	6	6	6	6	5	5	6	6	6	6	5	5	6	6	6	6	5	8	8	8	119.6	1073	1073;1091;667	5.82			6	1	12	6	7		6		0	By MS/MS	By MS/MS
Q8VDR9;E9QPN7;Q8VDR9-2	Q8VDR9;E9QPN7;Q8VDR9-2	6;6;4	5;5;4	5;5;4	Dedicator of cytokinesis protein 6	Dock6	>sp|Q8VDR9|DOCK6_MOUSE Dedicator of cytokinesis protein 6 OS=Mus musculus GN=Dock6 PE=1 SV=4;>tr|E9QPN7|E9QPN7_MOUSE Dedicator of cytokinesis protein 6 OS=Mus musculus GN=Dock6 PE=1 SV=1;>sp|Q8VDR9-2|DOCK6_MOUSE Isoform 2 of Dedicator of cytokinesis protei	3	6	5	5	4	5	5	6	5	6	3	4	4	5	4	5	3	4	4	5	4	5	4.7	4.1	4.1	233.26	2080	2080;2111;1027	5.67	10				2		6		12		0	By MS/MS	By MS/MS
Q60575-2;Q60575;Q60575-3;A2AH75	Q60575-2;Q60575;Q60575-3;A2AH75	6;6;3;3	5;5;2;2	3;3;1;1	Kinesin-like protein KIF1B	Kif1b	>sp|Q60575-2|KIF1B_MOUSE Isoform 2 of Kinesin-like protein KIF1B OS=Mus musculus GN=Kif1b;>sp|Q60575|KIF1B_MOUSE Kinesin-like protein KIF1B OS=Mus musculus GN=Kif1b PE=1 SV=2;>sp|Q60575-3|KIF1B_MOUSE Isoform 3 of Kinesin-like protein KIF1B OS=Mus musculus	4	6	5	3	4	3	5	5	4	2	3	2	4	4	3	2	1	0	2	2	1	0	4.1	3.4	2.3	198.92	1770	1770;1816;1150;1150	6.22		1	6					9		2	0	By MS/MS	By MS/MS
Q3ZAQ4;A0A087WP33;A0A087WPL8;Q68FE2	Q3ZAQ4;A0A087WP33;A0A087WPL8;Q68FE2	6;6;3;3	6;6;3;3	6;6;3;3	Autophagy-related protein 9A	Atg9a	>tr|Q3ZAQ4|Q3ZAQ4_MOUSE Autophagy 9-like 1 protein OS=Mus musculus GN=Atg9a PE=2 SV=1;>tr|A0A087WP33|A0A087WP33_MOUSE Autophagy-related protein 9A (Fragment) OS=Mus musculus GN=Atg9a PE=1 SV=1;>tr|A0A087WPL8|A0A087WPL8_MOUSE Autophagy-related protein 9A (F	4	6	6	6	3	5	4	4	5	5	3	5	4	4	5	5	3	5	4	4	5	5	8.1	8.1	8.1	94.424	839	839;847;278;551	5.46	6				6	16	7	4			0	By MS/MS	By MS/MS
O08734;E9QM21;Q91WX5;F7CUQ1	O08734;E9QM21;Q91WX5	6;6;3;2	6;6;3;2	6;6;3;2	Bcl-2 homologous antagonist/killer	Bak1	>sp|O08734|BAK_MOUSE Bcl-2 homologous antagonist/killer OS=Mus musculus GN=Bak1 PE=1 SV=2;>tr|E9QM21|E9QM21_MOUSE Bcl-2 homologous antagonist/killer OS=Mus musculus GN=Bak1 PE=4 SV=1;>tr|Q91WX5|Q91WX5_MOUSE Bak1 protein OS=Mus musculus GN=Bak1 PE=2 SV=1	4	6	6	6	6	5	5	5	5	5	6	5	5	5	5	5	6	5	5	5	5	5	22.6	22.6	22.6	23.334	208	208;209;151;95	4.66	7	8	9	5		1	5	6		6	0	By MS/MS	By MS/MS
D3YXP6;Q9D1G2;Q9D1G2-2;Q9D1G2-3	D3YXP6;Q9D1G2;Q9D1G2-2	6;6;3;2	6;6;3;2	6;6;3;2	Phosphomevalonate kinase	Pmvk	>tr|D3YXP6|D3YXP6_MOUSE Phosphomevalonate kinase OS=Mus musculus GN=Pmvk PE=4 SV=1;>sp|Q9D1G2|PMVK_MOUSE Phosphomevalonate kinase OS=Mus musculus GN=Pmvk PE=2 SV=3;>sp|Q9D1G2-2|PMVK_MOUSE Isoform 2 of Phosphomevalonate kinase OS=Mus musculus GN=Pmvk	4	6	6	6	5	5	5	5	6	5	5	5	5	5	6	5	5	5	5	5	6	5	32.9	32.9	32.9	17.942	158	158;192;171;117	6.64		11				11	1	8	7	9	0	By MS/MS	By MS/MS
Q8R123;Q8R123-2;F8WGX4;E0CZ66	Q8R123;Q8R123-2;F8WGX4	6;6;3;1	6;6;3;1	6;6;3;1	FAD synthase;Molybdenum cofactor biosynthesis protein-like region;FAD synthase region	Flad1	>sp|Q8R123|FAD1_MOUSE FAD synthase OS=Mus musculus GN=Flad1 PE=1 SV=1;>sp|Q8R123-2|FAD1_MOUSE Isoform 2 of FAD synthase OS=Mus musculus GN=Flad1;>tr|F8WGX4|F8WGX4_MOUSE FAD synthase (Fragment) OS=Mus musculus GN=Flad1 PE=4 SV=4	4	6	6	6	6	6	6	5	6	6	6	6	6	5	6	6	6	6	6	5	6	6	13.8	13.8	13.8	54.766	492	492;518;174;99	7.08			4	1		11	1	34			0	By MS/MS	By MS/MS
F6TLV3;Q8BX90;E0CXY0	F6TLV3;Q8BX90;E0CXY0	6;6;3	6;6;3	6;6;3	Fibronectin type-III domain-containing protein 3A	Fndc3a	>tr|F6TLV3|F6TLV3_MOUSE Fibronectin type-III domain-containing protein 3A (Fragment) OS=Mus musculus GN=Fndc3a PE=1 SV=1;>sp|Q8BX90|FND3A_MOUSE Fibronectin type-III domain-containing protein 3A OS=Mus musculus GN=Fndc3a PE=1 SV=3;>tr|E0CXY0|E0CXY0_MOUSE Fi	3	6	6	6	5	6	6	5	6	6	5	6	6	5	6	6	5	6	6	5	6	6	8.8	8.8	8.8	127.14	1154	1154;1198;540	4.29		11	6	6	1	6			5		0	By MS/MS	By MS/MS
Q8VHH5;F8VQE9;Q8VHH5-2	Q8VHH5;F8VQE9;Q8VHH5-2	6;6;3	6;6;3	6;6;3	Arf-GAP with GTPase, ANK repeat and PH domain-containing protein 3	Agap3	>sp|Q8VHH5|AGAP3_MOUSE Arf-GAP with GTPase, ANK repeat and PH domain-containing protein 3 OS=Mus musculus GN=Agap3 PE=1 SV=1;>tr|F8VQE9|F8VQE9_MOUSE Arf-GAP with GTPase, ANK repeat and PH domain-containing protein 3 OS=Mus musculus GN=Agap3 PE=4 SV=1;>sp|Q	3	6	6	6	4	5	5	5	5	5	4	5	5	5	5	5	4	5	5	5	5	5	9.5	9.5	9.5	97.964	910	910;910;369	7.02			6		7	10			11	9	0	By MS/MS	By MS/MS
Q9DB27;Q9DB27-2;Q9CQ21	Q9DB27;Q9DB27-2;Q9CQ21	6;6;3	6;6;3	6;6;3	Malignant T-cell-amplified sequence 1;Malignant T-cell-amplified sequence 2	Mcts1;Mcts2	>sp|Q9DB27|MCTS1_MOUSE Malignant T-cell-amplified sequence 1 OS=Mus musculus GN=Mcts1 PE=2 SV=1;>sp|Q9DB27-2|MCTS1_MOUSE Isoform 2 of Malignant T-cell-amplified sequence 1 OS=Mus musculus GN=Mcts1;>sp|Q9CQ21|MCTS2_MOUSE Malignant T-cell-amplified sequence	3	6	6	6	6	6	6	6	6	6	6	6	6	6	6	6	6	6	6	6	6	6	47.5	47.5	47.5	20.555	181	181;182;181	6.34		6		17	8	13	20	15	12	3	0	By MS/MS	By MS/MS
Q9JKV1;A0A0A6YVU8;D3YUD8	Q9JKV1;A0A0A6YVU8;D3YUD8	6;6;3	6;6;3	6;6;3	Proteasomal ubiquitin receptor ADRM1	Adrm1;Gm9774	>sp|Q9JKV1|ADRM1_MOUSE Proteasomal ubiquitin receptor ADRM1 OS=Mus musculus GN=Adrm1 PE=1 SV=2;>tr|A0A0A6YVU8|A0A0A6YVU8_MOUSE MCG119397 OS=Mus musculus GN=mCG_119397 PE=4 SV=1;>tr|D3YUD8|D3YUD8_MOUSE Uncharacterized protein OS=Mus musculus GN=Gm9774 PE=4	3	6	6	6	6	6	6	6	6	6	6	6	6	6	6	6	6	6	6	6	6	6	12.3	12.3	12.3	42.06	407	407;407;309	6.12	8	18	3	9	7	2		10	42	3	0	By MS/MS	By MS/MS
Q80VP1;Q80VP1-2;D3Z4V3;D3Z550	Q80VP1;Q80VP1-2	6;6;2;1	6;6;2;1	5;5;1;0	Epsin-1	Epn1	>sp|Q80VP1|EPN1_MOUSE Epsin-1 OS=Mus musculus GN=Epn1 PE=1 SV=3;>sp|Q80VP1-2|EPN1_MOUSE Isoform 2 of Epsin-1 OS=Mus musculus GN=Epn1	4	6	6	5	6	5	6	6	5	4	6	5	6	6	5	4	5	4	5	5	4	3	14.6	14.6	12.5	60.211	575	575;576;90;54	3.86	12	17	1			5	2	12			0	By MS/MS	By MS/MS
Q3U3Q1-2;Q3U3Q1;Q3U3Q1-3	Q3U3Q1-2;Q3U3Q1	6;6;2	6;6;2	6;6;2	Serine/threonine-protein kinase ULK3	Ulk3	>sp|Q3U3Q1-2|ULK3_MOUSE Isoform 2 of Serine/threonine-protein kinase ULK3 OS=Mus musculus GN=Ulk3;>sp|Q3U3Q1|ULK3_MOUSE Serine/threonine-protein kinase ULK3 OS=Mus musculus GN=Ulk3 PE=2 SV=1	3	6	6	6	3	3	5	5	4	4	3	3	5	5	4	4	3	3	5	5	4	4	24.2	24.2	24.2	53.286	471	471;472;295	7.17			1			6	5	11		1	0	By MS/MS	By MS/MS
D3Z479;Q91WE1;D3YVT2	D3Z479;Q91WE1	6;6;2	6;6;2	6;6;2	Sorting nexin-15	Snx15	>tr|D3Z479|D3Z479_MOUSE Sorting nexin-15 OS=Mus musculus GN=Snx15 PE=4 SV=1;>sp|Q91WE1|SNX15_MOUSE Sorting nexin-15 OS=Mus musculus GN=Snx15 PE=2 SV=1	3	6	6	6	6	6	6	6	5	6	6	6	6	6	5	6	6	6	6	6	5	6	29.5	29.5	29.5	28.657	251	251;337;113	4.55		8	5	15	2	6			6		0	By MS/MS	By MS/MS
Q3TFD2-2;Q3TFD2;Q3TFD2-3	Q3TFD2-2;Q3TFD2	6;6;2	6;6;2	6;6;2	Lysophosphatidylcholine acyltransferase 1	Lpcat1	>sp|Q3TFD2-2|PCAT1_MOUSE Isoform 2 of Lysophosphatidylcholine acyltransferase 1 OS=Mus musculus GN=Lpcat1;>sp|Q3TFD2|PCAT1_MOUSE Lysophosphatidylcholine acyltransferase 1 OS=Mus musculus GN=Lpcat1 PE=1 SV=1	3	6	6	6	5	4	5	5	5	5	5	4	5	5	5	5	5	4	5	5	5	5	16.3	16.3	16.3	54.649	486	486;534;331	7.74			6					12	11	5	0	By MS/MS	By MS/MS
Q62193;Q3TE40;F6V8R7	Q62193;Q3TE40	6;6;2	6;6;2	6;6;2	Replication protein A 32 kDa subunit	Rpa2	>sp|Q62193|RFA2_MOUSE Replication protein A 32 kDa subunit OS=Mus musculus GN=Rpa2 PE=1 SV=1;>tr|Q3TE40|Q3TE40_MOUSE Replication protein A 32 kDa subunit OS=Mus musculus GN=Rpa2 PE=2 SV=1	3	6	6	6	5	6	6	6	6	6	5	6	6	6	6	6	5	6	6	6	6	6	33.3	33.3	33.3	29.718	270	270;270;70	3	23	13	6		1	19					0	By MS/MS	By MS/MS
Q8C3F2-3;Q8C3F2;Q8C3F2-2	Q8C3F2-3;Q8C3F2	6;6;2	5;5;2	5;5;2	Constitutive coactivator of PPAR-gamma-like protein 2	Fam120c	>sp|Q8C3F2-3|F120C_MOUSE Isoform 3 of Constitutive coactivator of PPAR-gamma-like protein 2 OS=Mus musculus GN=Fam120c;>sp|Q8C3F2|F120C_MOUSE Constitutive coactivator of PPAR-gamma-like protein 2 OS=Mus musculus GN=Fam120c PE=2 SV=3	3	6	5	5	5	5	6	6	6	6	4	4	5	5	5	5	4	4	5	5	5	5	8.2	6.8	6.8	109.58	997	997;1091;236	6.76					16	8	6		6	6	0	By MS/MS	By MS/MS
Q69ZW3-2;Q69ZW3;Q5SS55	Q69ZW3-2;Q69ZW3	6;6;1	6;6;1	6;6;1	EH domain-binding protein 1	Ehbp1	>sp|Q69ZW3-2|EHBP1_MOUSE Isoform 2 of EH domain-binding protein 1 OS=Mus musculus GN=Ehbp1;>sp|Q69ZW3|EHBP1_MOUSE EH domain-binding protein 1 OS=Mus musculus GN=Ehbp1 PE=1 SV=3	3	6	6	6	3	4	4	4	4	3	3	4	4	4	4	3	3	4	4	4	4	3	7.5	7.5	7.5	136.23	1206	1206;1231;308	4.55	6	5		3				4		4	0	By MS/MS	By MS/MS
Q9CPT5;D3Z7M5;D6RDE0	Q9CPT5;D3Z7M5	6;6;1	6;6;1	6;6;1	Nucleolar protein 16	Nop16	>sp|Q9CPT5|NOP16_MOUSE Nucleolar protein 16 OS=Mus musculus GN=Nop16 PE=2 SV=1;>tr|D3Z7M5|D3Z7M5_MOUSE Nucleolar protein 16 OS=Mus musculus GN=Nop16 PE=4 SV=1	3	6	6	6	6	6	6	6	5	6	6	6	6	6	5	6	6	6	6	6	5	6	29.8	29.8	29.8	21.139	178	178;181;36	2.51	21	8	6					6			0	By MS/MS	By MS/MS
Q91VE6-2;Q91VE6;E0CXU3	Q91VE6-2;Q91VE6	6;6;1	6;6;1	6;6;1	MKI67 FHA domain-interacting nucleolar phosphoprotein	Mki67ip	>sp|Q91VE6-2|MK67I_MOUSE Isoform 2 of MKI67 FHA domain-interacting nucleolar phosphoprotein OS=Mus musculus GN=Nifk;>sp|Q91VE6|MK67I_MOUSE MKI67 FHA domain-interacting nucleolar phosphoprotein OS=Mus musculus GN=Nifk PE=1 SV=1	3	6	6	6	5	5	6	6	6	6	5	5	6	6	6	6	5	5	6	6	6	6	26	26	26	30.645	269	269;317;101	4.56	6	6	6	5	4		6			6	0	By MS/MS	By MS/MS
A2CES4;Q9CQI7;F8VQ88	A2CES4;Q9CQI7	6;6;1	5;5;0	5;5;0	U2 small nuclear ribonucleoprotein B	Snrpb2	>tr|A2CES4|A2CES4_MOUSE U2 small nuclear ribonucleoprotein B (Fragment) OS=Mus musculus GN=Snrpb2 PE=1 SV=1;>sp|Q9CQI7|RU2B_MOUSE U2 small nuclear ribonucleoprotein B OS=Mus musculus GN=Snrpb2 PE=1 SV=1	3	6	5	5	5	5	6	6	5	6	5	5	5	5	5	5	5	5	5	5	5	5	39.2	33.6	33.6	16.009	143	143;225;278	2.88	22	16		18			6	2			0	By MS/MS	By MS/MS
Q3UTZ3;E9Q2V5;E9Q6X8	Q3UTZ3;E9Q2V5	6;6;1	6;6;1	6;6;1	Uncharacterized protein C7orf43 homolog	BC037034	>sp|Q3UTZ3|CG043_MOUSE Uncharacterized protein C7orf43 homolog OS=Mus musculus PE=2 SV=1;>tr|E9Q2V5|E9Q2V5_MOUSE Protein BC037034 OS=Mus musculus GN=BC037034 PE=4 SV=1	3	6	6	6	5	6	5	6	3	6	5	6	5	6	3	6	5	6	5	6	3	6	14.1	14.1	14.1	62.779	580	580;580;169	4.79		11	6	6		5		6		4	0	By MS/MS	By MS/MS
O35071;E9Q9B0;A2AKI2	O35071;E9Q9B0	6;6;1	5;5;0	2;2;0	Kinesin-like protein KIF1C	Kif1c	>sp|O35071|KIF1C_MOUSE Kinesin-like protein KIF1C OS=Mus musculus GN=Kif1c PE=2 SV=2;>tr|E9Q9B0|E9Q9B0_MOUSE Kinesin-like protein OS=Mus musculus GN=Kif1c PE=3 SV=1	3	6	5	2	4	5	6	6	5	4	3	4	5	5	4	3	1	1	2	2	2	2	7	6.2	2.5	122.43	1100	1100;1112;411	3.54	11	4				6				3	0	By MS/MS	By MS/MS
Q7TMW6;Q7TMW6-2;Q9CYQ7	Q7TMW6;Q7TMW6-2	6;6;1	6;6;1	6;6;1	Cytosolic Fe-S cluster assembly factor NARFL	Narfl	>sp|Q7TMW6|NARFL_MOUSE Cytosolic Fe-S cluster assembly factor NARFL OS=Mus musculus GN=Narfl PE=2 SV=2;>sp|Q7TMW6-2|NARFL_MOUSE Isoform 2 of Cytosolic Fe-S cluster assembly factor NARFL OS=Mus musculus GN=Narfl	3	6	6	6	4	6	6	6	4	6	4	6	6	6	4	6	4	6	6	6	4	6	16.2	16.2	16.2	53.107	476	476;492;462	5.14	12	1	3	5	1	6	12	5	6		0	By MS/MS	By MS/MS
E9Q6R3;O08547;D6RES2	E9Q6R3;O08547	6;6;1	6;6;1	6;6;1	Vesicle-trafficking protein SEC22b	Sec22b	>tr|E9Q6R3|E9Q6R3_MOUSE Vesicle-trafficking protein SEC22b OS=Mus musculus GN=Sec22b PE=1 SV=1;>sp|O08547|SC22B_MOUSE Vesicle-trafficking protein SEC22b OS=Mus musculus GN=Sec22b PE=1 SV=3	3	6	6	6	5	5	5	5	6	6	5	5	5	5	6	6	5	5	5	5	6	6	48.2	48.2	48.2	18.922	166	166;215;42	4.71	31	11	4	19	21	3	1		1	28	0	By MS/MS	By MS/MS
Q8R2T8-2;Q8R2T8;H3BJX5	Q8R2T8-2;Q8R2T8	6;6;1	6;6;1	6;6;1	General transcription factor 3C polypeptide 5	Gtf3c5	>sp|Q8R2T8-2|TF3C5_MOUSE Isoform 2 of General transcription factor 3C polypeptide 5 OS=Mus musculus GN=Gtf3c5;>sp|Q8R2T8|TF3C5_MOUSE General transcription factor 3C polypeptide 5 OS=Mus musculus GN=Gtf3c5 PE=2 SV=2	3	6	6	6	6	6	6	6	5	3	6	6	6	6	5	3	6	6	6	6	5	3	12.3	12.3	12.3	59.867	514	514;520;55	4.38	16			1	11	8	1	5	3		0	By MS/MS	By MS/MS
Q64435;K9J7B2	Q64435;K9J7B2	6;6	1;1	1;1	UDP-glucuronosyltransferase 1-6	Ugt1a6;Ugt1a6b	>sp|Q64435|UD16_MOUSE UDP-glucuronosyltransferase 1-6 OS=Mus musculus GN=Ugt1a6 PE=1 SV=1;>tr|K9J7B2|K9J7B2_MOUSE Protein Ugt1a6b OS=Mus musculus GN=Ugt1a6b PE=3 SV=1	2	6	1	1	5	6	6	5	6	5	0	1	1	0	1	0	0	1	1	0	1	0	14.5	2.8	2.8	60.438	531	531;531	8								3			1	By matching	By matching
P70295;Q3U3K9	P70295;Q3U3K9	6;6	6;6	6;6	Ancient ubiquitous protein 1	Aup1	>sp|P70295|AUP1_MOUSE Ancient ubiquitous protein 1 OS=Mus musculus GN=Aup1 PE=2 SV=1;>tr|Q3U3K9|Q3U3K9_MOUSE Ancient ubiquitous protein 1 OS=Mus musculus GN=Aup1 PE=2 SV=1	2	6	6	6	6	6	6	6	6	5	6	6	6	6	6	5	6	6	6	6	6	5	23.9	23.9	23.9	46.121	410	410;439	6.08			13	11		3	10	18	4	2	0	By MS/MS	By MS/MS
D3Z7F0;P16125	D3Z7F0;P16125	6;6	5;5	5;5	L-lactate dehydrogenase;L-lactate dehydrogenase B chain	Ldhb	>tr|D3Z7F0|D3Z7F0_MOUSE L-lactate dehydrogenase (Fragment) OS=Mus musculus GN=Ldhb PE=3 SV=1;>sp|P16125|LDHB_MOUSE L-lactate dehydrogenase B chain OS=Mus musculus GN=Ldhb PE=1 SV=2	2	6	5	5	6	6	6	6	5	6	5	5	5	5	4	5	5	5	5	5	4	5	40.4	34.3	34.3	21.444	198	198;334	6.35	25		3	4	8	5	1	8	9	35	0	By MS/MS	By MS/MS
Q7TSE6;Q7TSE6-2	Q7TSE6;Q7TSE6-2	6;6	5;5	5;5	Serine/threonine-protein kinase 38-like	Stk38l	>sp|Q7TSE6|ST38L_MOUSE Serine/threonine-protein kinase 38-like OS=Mus musculus GN=Stk38l PE=1 SV=2;>sp|Q7TSE6-2|ST38L_MOUSE Isoform 2 of Serine/threonine-protein kinase 38-like OS=Mus musculus GN=Stk38l	2	6	5	5	4	4	4	5	6	5	3	3	3	4	5	4	3	3	3	4	5	4	18.1	16.4	16.4	53.771	464	464;471	4.92		6	1	3	12	8	6				0	By MS/MS	By MS/MS
P97477;P97477-2	P97477;P97477-2	6;6	6;6	6;6	Aurora kinase A	Aurka	>sp|P97477|AURKA_MOUSE Aurora kinase A OS=Mus musculus GN=Aurka PE=1 SV=1;>sp|P97477-2|AURKA_MOUSE Isoform 2 of Aurora kinase A OS=Mus musculus GN=Aurka	2	6	6	6	5	6	6	6	5	6	5	6	6	6	5	6	5	6	6	6	5	6	23	23	23	44.772	395	395;417	4.54		5	12	7	4		12	1			0	By MS/MS	By MS/MS
Q8BJU0-2;Q8BJU0	Q8BJU0-2;Q8BJU0	6;6	6;6	6;6	Small glutamine-rich tetratricopeptide repeat-containing protein alpha	Sgta	>sp|Q8BJU0-2|SGTA_MOUSE Isoform 2 of Small glutamine-rich tetratricopeptide repeat-containing protein alpha OS=Mus musculus GN=Sgta;>sp|Q8BJU0|SGTA_MOUSE Small glutamine-rich tetratricopeptide repeat-containing protein alpha OS=Mus musculus GN=Sgta PE=1 SV	2	6	6	6	5	5	4	6	4	5	5	5	4	6	4	5	5	5	4	6	4	5	23.6	23.6	23.6	34.194	314	314;315	4.07	11	12				6	12			2	0	By MS/MS	By MS/MS
Q6P1E1-2;Q6P1E1	Q6P1E1-2;Q6P1E1	6;6	6;6	5;5	Zinc finger MIZ domain-containing protein 1	Zmiz1	>sp|Q6P1E1-2|ZMIZ1_MOUSE Isoform 2 of Zinc finger MIZ domain-containing protein 1 OS=Mus musculus GN=Zmiz1;>sp|Q6P1E1|ZMIZ1_MOUSE Zinc finger MIZ domain-containing protein 1 OS=Mus musculus GN=Zmiz1 PE=2 SV=1	2	6	6	5	6	6	5	6	6	5	6	6	5	6	6	5	5	5	4	5	5	4	6	6	5.3	115.2	1066	1066;1072	6.17	4	1	6		6	1	11	23			0	By MS/MS	By MS/MS
Q5M8N4-2;Q5M8N4	Q5M8N4-2;Q5M8N4	6;6	6;6	6;6	Epimerase family protein SDR39U1	Sdr39u1	>sp|Q5M8N4-2|D39U1_MOUSE Isoform 2 of Epimerase family protein SDR39U1 OS=Mus musculus GN=Sdr39u1;>sp|Q5M8N4|D39U1_MOUSE Epimerase family protein SDR39U1 OS=Mus musculus GN=Sdr39u1 PE=2 SV=1	2	6	6	6	6	6	6	5	5	5	6	6	6	5	5	5	6	6	6	5	5	5	29.4	29.4	29.4	31.458	293	293;308	6.64		6	3	2	10	3	2		9	12	0	By MS/MS	By MS/MS
Q3UFF7;E9QLB2	Q3UFF7;E9QLB2	6;6	6;6	6;6	Lysophospholipase-like protein 1	Lyplal1	>sp|Q3UFF7|LYPL1_MOUSE Lysophospholipase-like protein 1 OS=Mus musculus GN=Lyplal1 PE=1 SV=3;>tr|E9QLB2|E9QLB2_MOUSE Lysophospholipase-like protein 1 OS=Mus musculus GN=Lyplal1 PE=4 SV=1	2	6	6	6	6	6	6	6	5	6	6	6	6	6	5	6	6	6	6	6	5	6	34.3	34.3	34.3	26.354	239	239;239	6.35				12	7	11	7	3	12		0	By MS/MS	By MS/MS
E9PZY1;Q91VB4	E9PZY1;Q91VB4	6;6	6;6	6;6	Hermansky-Pudlak syndrome 3 protein homolog	Hps3	>tr|E9PZY1|E9PZY1_MOUSE Hermansky-Pudlak syndrome 3 protein homolog OS=Mus musculus GN=Hps3 PE=4 SV=1;>sp|Q91VB4|HPS3_MOUSE Hermansky-Pudlak syndrome 3 protein homolog OS=Mus musculus GN=Hps3 PE=2 SV=2	2	6	6	6	5	5	4	6	5	5	5	5	4	6	5	5	5	5	4	6	5	5	10.7	10.7	10.7	98.128	870	870;1002	6.54		1	6	6	2		6	14		6	0	By MS/MS	By MS/MS
P55012;E9QM38	P55012;E9QM38	6;6	6;6	6;6	Solute carrier family 12 member 2	Slc12a2	>sp|P55012|S12A2_MOUSE Solute carrier family 12 member 2 OS=Mus musculus GN=Slc12a2 PE=1 SV=2;>tr|E9QM38|E9QM38_MOUSE Solute carrier family 12 member 2 OS=Mus musculus GN=Slc12a2 PE=1 SV=1	2	6	6	6	6	6	6	5	6	6	6	6	6	5	6	6	6	6	6	5	6	6	6.2	6.2	6.2	131.03	1205	1205;1206	4.65	6		6	5	12	1		1	6		0	By MS/MS	By MS/MS
D6RFN6;P29594	D6RFN6;P29594	6;6	6;6	6;6	Caspase;Caspase-2;Caspase-2 subunit p18;Caspase-2 subunit p13;Caspase-2 subunit p12	Casp2	>tr|D6RFN6|D6RFN6_MOUSE Caspase OS=Mus musculus GN=Casp2 PE=3 SV=1;>sp|P29594|CASP2_MOUSE Caspase-2 OS=Mus musculus GN=Casp2 PE=1 SV=5	2	6	6	6	4	6	4	5	4	6	4	6	4	5	4	6	4	6	4	5	4	6	23.3	23.3	23.3	37.946	343	343;452	6.57			11		2		15	25			0	By MS/MS	By MS/MS
Q3USX5;Q8R4K2	Q3USX5;Q8R4K2	6;6	6;6	6;6	Interleukin-1 receptor-associated kinase 4	Irak4	>tr|Q3USX5|Q3USX5_MOUSE Interleukin-1 receptor-associated kinase 4 OS=Mus musculus GN=Irak4 PE=2 SV=1;>sp|Q8R4K2|IRAK4_MOUSE Interleukin-1 receptor-associated kinase 4 OS=Mus musculus GN=Irak4 PE=1 SV=1	2	6	6	6	5	6	6	6	6	5	5	6	6	6	6	5	5	6	6	6	6	5	15.2	15.2	15.2	50.157	453	453;459	5	6		6		6	10	13				0	By MS/MS	By MS/MS
Q9D091;P08556	Q9D091;P08556	6;6	3;3	2;2	GTPase NRas	Nras	>tr|Q9D091|Q9D091_MOUSE GTPase NRas OS=Mus musculus GN=Nras PE=2 SV=1;>sp|P08556|RASN_MOUSE GTPase NRas OS=Mus musculus GN=Nras PE=2 SV=1	2	6	3	2	6	6	6	6	6	6	3	3	3	3	3	3	2	2	2	2	2	2	44.4	19	12.7	21.243	189	189;189	4.65		2	7	6		5	6				0	By MS/MS	By MS/MS
CON__A2I7N1;CON__A2I7N0	CON__A2I7N1;CON__A2I7N0	6;6	6;6	2;2			>A2I7N1 TREMBL:A2I7N1 (Bos taurus) SERPINA3-5;>A2I7N0 TREMBL:A2I7N0;Q28922;Q3ZEJ6 (Bos taurus) SERPINA3-4	2	6	6	2	5	6	6	6	6	6	5	6	6	6	6	6	2	2	2	2	2	2	12.7	12.7	6.1	46.397	411	411;411	4		12	12	8	6	12	2				0	By MS/MS	By MS/MS
A2A547;P84099	A2A547;P84099	6;6	6;6	6;6	60S ribosomal protein L19	Rpl19	>tr|A2A547|A2A547_MOUSE Ribosomal protein L19 OS=Mus musculus GN=Rpl19 PE=3 SV=1;>sp|P84099|RL19_MOUSE 60S ribosomal protein L19 OS=Mus musculus GN=Rpl19 PE=1 SV=1	2	6	6	6	5	6	6	6	5	6	5	6	6	6	5	6	5	6	6	6	5	6	26.3	26.3	26.3	23.247	194	194;196	5.71		24	22	14	49	47	23	13	15	20	0	By MS/MS	By MS/MS
Q8BUJ9-2;Q8BUJ9	Q8BUJ9-2;Q8BUJ9	6;6	6;6	6;6	Low-density lipoprotein receptor-related protein 12	Lrp12	>sp|Q8BUJ9-2|LRP12_MOUSE Isoform 2 of Low-density lipoprotein receptor-related protein 12 OS=Mus musculus GN=Lrp12;>sp|Q8BUJ9|LRP12_MOUSE Low-density lipoprotein receptor-related protein 12 OS=Mus musculus GN=Lrp12 PE=2 SV=2	2	6	6	6	5	6	6	6	5	6	5	6	6	6	5	6	5	6	6	6	5	6	9.3	9.3	9.3	92.713	839	839;858	3.71	18			4	10	4		6			0	By MS/MS	By MS/MS
Q8C050-2;Q8C050	Q8C050-2;Q8C050	6;6	6;6	5;5	Ribosomal protein S6 kinase alpha-5	Rps6ka5	>sp|Q8C050-2|KS6A5_MOUSE Isoform 1 of Ribosomal protein S6 kinase alpha-5 OS=Mus musculus GN=Rps6ka5;>sp|Q8C050|KS6A5_MOUSE Ribosomal protein S6 kinase alpha-5 OS=Mus musculus GN=Rps6ka5 PE=1 SV=2	2	6	6	5	6	5	5	6	6	6	6	5	5	6	6	6	5	4	4	5	5	5	10.5	10.5	9.4	89.514	798	798;863	6.25		1	12			6	6		1	10	0	By MS/MS	By MS/MS
Q3U7K7;Q62191	Q3U7K7;Q62191	6;6	6;6	6;6	E3 ubiquitin-protein ligase TRIM21	Trim21	>tr|Q3U7K7|Q3U7K7_MOUSE E3 ubiquitin-protein ligase TRIM21 OS=Mus musculus GN=Trim21 PE=2 SV=1;>sp|Q62191|RO52_MOUSE E3 ubiquitin-protein ligase TRIM21 OS=Mus musculus GN=Trim21 PE=1 SV=1	2	6	6	6	6	6	6	6	5	5	6	6	6	6	5	5	6	6	6	6	5	5	14.5	14.5	14.5	53.327	462	462;470	4.29	6	6	6	1	4		6	6			0	By MS/MS	By MS/MS
Q8BY89-2;Q8BY89	Q8BY89-2;Q8BY89	6;6	6;6	6;6	Choline transporter-like protein 2	Slc44a2	>sp|Q8BY89-2|CTL2_MOUSE Isoform 2 of Choline transporter-like protein 2 OS=Mus musculus GN=Slc44a2;>sp|Q8BY89|CTL2_MOUSE Choline transporter-like protein 2 OS=Mus musculus GN=Slc44a2 PE=1 SV=2	2	6	6	6	5	6	6	5	5	5	5	6	6	5	5	5	5	6	6	5	5	5	8.5	8.5	8.5	79.923	704	704;706	8.29		2					6	12	12	9	0	By MS/MS	By MS/MS
Q3TSR0;Q9ES89	Q3TSR0;Q9ES89	6;6	6;6	6;6	Exostosin-like 2	Extl2	>tr|Q3TSR0|Q3TSR0_MOUSE Exostosin-like 2 OS=Mus musculus GN=Extl2 PE=2 SV=1;>sp|Q9ES89|EXTL2_MOUSE Exostosin-like 2 OS=Mus musculus GN=Extl2 PE=1 SV=1	2	6	6	6	5	5	6	5	5	5	5	5	6	5	5	5	5	5	6	5	5	5	25.9	25.9	25.9	35.807	316	316;330	7.05				6	1	6	3	24	2		0	By MS/MS	By MS/MS
Q8CFE3;K3W4P9	Q8CFE3;K3W4P9	6;6	6;6	3;3	REST corepressor 1	Rcor1	>sp|Q8CFE3|RCOR1_MOUSE REST corepressor 1 OS=Mus musculus GN=Rcor1 PE=1 SV=2;>tr|K3W4P9|K3W4P9_MOUSE REST corepressor 1 OS=Mus musculus GN=Rcor1 PE=1 SV=1	2	6	6	3	5	5	5	5	5	5	5	5	5	5	5	5	2	3	3	3	3	3	18.7	18.7	10.5	52.273	477	477;480	4.56		18	1	5			2	12	1		0	By MS/MS	By MS/MS
Q9QY76;Q8BH80	Q9QY76;Q8BH80	6;6	5;5	5;5	Vesicle-associated membrane protein-associated protein B	Vapb	>sp|Q9QY76|VAPB_MOUSE Vesicle-associated membrane protein-associated protein B OS=Mus musculus GN=Vapb PE=2 SV=3;>tr|Q8BH80|Q8BH80_MOUSE Vesicle-associated membrane protein, associated protein B and C OS=Mus musculus GN=Vapb PE=2 SV=1	2	6	5	5	6	6	6	6	6	6	5	5	5	5	5	5	5	5	5	5	5	5	31.3	31.3	31.3	26.946	243	243;243	4.27	12	24			4	20	11	7			0	By MS/MS	By MS/MS
P31996-2;P31996	P31996-2;P31996	6;6	6;6	6;6	Macrosialin	Cd68	>sp|P31996-2|CD68_MOUSE Isoform Short of Macrosialin OS=Mus musculus GN=Cd68;>sp|P31996|CD68_MOUSE Macrosialin OS=Mus musculus GN=Cd68 PE=2 SV=1	2	6	6	6	6	6	6	6	6	6	6	6	6	6	6	6	6	6	6	6	6	6	26.4	26.4	26.4	33.843	318	318;326	6.4		18	2	7	13	10	1	15	8	22	0	By MS/MS	By MS/MS
Q7TN29-2;Q7TN29	Q7TN29-2;Q7TN29	6;6	6;6	5;5	Stromal membrane-associated protein 2	Smap2	>sp|Q7TN29-2|SMAP2_MOUSE Isoform 2 of Stromal membrane-associated protein 2 OS=Mus musculus GN=Smap2;>sp|Q7TN29|SMAP2_MOUSE Stromal membrane-associated protein 2 OS=Mus musculus GN=Smap2 PE=1 SV=1	2	6	6	5	4	5	6	5	6	6	4	5	6	5	6	6	3	4	5	4	5	5	32.2	32.2	29	27.633	245	245;428	3.89		3	21	19	1	10					0	By MS/MS	By MS/MS
D3YXK2;S4R1M2	D3YXK2;S4R1M2	6;6	2;2	2;2	Scaffold attachment factor B1	Safb	>sp|D3YXK2|SAFB1_MOUSE Scaffold attachment factor B1 OS=Mus musculus GN=Safb PE=1 SV=2;>tr|S4R1M2|S4R1M2_MOUSE Scaffold attachment factor B1 OS=Mus musculus GN=Safb PE=1 SV=1	2	6	2	2	5	5	6	6	6	6	2	2	2	2	2	2	2	2	2	2	2	2	9.7	2.9	2.9	105.1	937	937;939	6.22		6					1	6	5		0	By MS/MS	By MS/MS
Q9CWM4;Q9CQF7	Q9CWM4;Q9CQF7	6;6	6;6	6;6	Prefoldin subunit 1	Pfdn1	>sp|Q9CWM4|PFD1_MOUSE Prefoldin subunit 1 OS=Mus musculus GN=Pfdn1 PE=2 SV=1;>tr|Q9CQF7|Q9CQF7_MOUSE Prefoldin 1 OS=Mus musculus GN=Pfdn1 PE=2 SV=1	2	6	6	6	5	5	4	6	5	5	5	5	4	6	5	5	5	5	4	6	5	5	50.8	50.8	50.8	14.254	122	122;122	3.12	16	29					2	12			0	By MS/MS	By MS/MS
Q8VD62;E9QNR6	Q8VD62;E9QNR6	6;6	6;6	6;6	UPF0696 protein C11orf68 homolog	Bles03;AI837181	>sp|Q8VD62|CK068_MOUSE UPF0696 protein C11orf68 homolog OS=Mus musculus GN=Bles03 PE=2 SV=1;>tr|E9QNR6|E9QNR6_MOUSE Protein AI837181 OS=Mus musculus GN=AI837181 PE=4 SV=1	2	6	6	6	6	6	5	6	6	6	6	6	5	6	6	6	6	6	5	6	6	6	26.3	26.3	26.3	27.539	251	251;298	5.05	6	6	2	3		6	8		6	1	0	By MS/MS	By MS/MS
O88874;Q3U3M5	O88874;Q3U3M5	6;6	6;6	6;6	Cyclin-K	Ccnk	>sp|O88874|CCNK_MOUSE Cyclin-K OS=Mus musculus GN=Ccnk PE=1 SV=3;>tr|Q3U3M5|Q3U3M5_MOUSE Cyclin-K OS=Mus musculus GN=Ccnk PE=2 SV=1	2	6	6	6	5	5	6	6	5	6	5	5	6	6	5	6	5	5	6	6	5	6	12.5	12.5	12.5	61.363	554	554;582	6.24	8					6	5	13	6		0	By MS/MS	By MS/MS
Q7JCZ1;P00405	Q7JCZ1;P00405	6;6	6;6	6;6	Cytochrome c oxidase subunit 2	mt-Co2;Mtco2	>tr|Q7JCZ1|Q7JCZ1_MOUSE Cytochrome c oxidase subunit 2 OS=Mus musculus GN=mt-Co2 PE=2 SV=1;>sp|P00405|COX2_MOUSE Cytochrome c oxidase subunit 2 OS=Mus musculus GN=Mtco2 PE=1 SV=1	2	6	6	6	6	5	6	6	6	6	6	5	6	6	6	6	6	5	6	6	6	6	32.2	32.2	32.2	25.976	227	227;227	6.14	10	9	13	7	5	7	28	49	2	8	0	By MS/MS	By MS/MS
F6QCI0;Q8BQ46	F6QCI0;Q8BQ46	6;6	5;5	5;5		Taf15	>tr|F6QCI0|F6QCI0_MOUSE Protein Taf15 (Fragment) OS=Mus musculus GN=Taf15 PE=4 SV=1;>tr|Q8BQ46|Q8BQ46_MOUSE Protein Taf15 OS=Mus musculus GN=Taf15 PE=2 SV=1	2	6	5	5	6	6	6	6	6	6	5	5	5	5	5	5	5	5	5	5	5	5	16.4	13.6	13.6	33.603	324	324;557	3.49		7	16	18	6						0	By MS/MS	By MS/MS
Q8BG60-2;Q8BG60	Q8BG60-2;Q8BG60	6;6	6;6	6;6	Thioredoxin-interacting protein	Txnip	>sp|Q8BG60-2|TXNIP_MOUSE Isoform 2 of Thioredoxin-interacting protein OS=Mus musculus GN=Txnip;>sp|Q8BG60|TXNIP_MOUSE Thioredoxin-interacting protein OS=Mus musculus GN=Txnip PE=1 SV=1	2	6	6	6	4	6	6	6	6	5	4	6	6	6	6	5	4	6	6	6	6	5	17.7	17.7	17.7	44.291	396	396;397	6.59	6				10			18	10		0	By MS/MS	By MS/MS
D3YWR2;Q9QUN3	D3YWR2;Q9QUN3	6;6	6;6	6;6	B-cell linker protein	Blnk	>tr|D3YWR2|D3YWR2_MOUSE B-cell linker protein OS=Mus musculus GN=Blnk PE=4 SV=1;>sp|Q9QUN3|BLNK_MOUSE B-cell linker protein OS=Mus musculus GN=Blnk PE=1 SV=1	2	6	6	6	4	5	5	5	6	5	4	5	5	5	6	5	4	5	5	5	6	5	14.1	14.1	14.1	50.269	454	454;457	6.14		1	6	1	5	12		2	10		0	By MS/MS	By MS/MS
Q8K220;Q04863	Q8K220;Q04863	6;6	6;6	6;6	Transcription factor RelB	Relb	>tr|Q8K220|Q8K220_MOUSE Relb protein OS=Mus musculus GN=Relb PE=2 SV=1;>sp|Q04863|RELB_MOUSE Transcription factor RelB OS=Mus musculus GN=Relb PE=1 SV=2	2	6	6	6	6	6	5	5	6	5	6	6	5	5	6	5	6	6	5	5	6	5	12.6	12.6	12.6	59.947	555	555;558	4.56			6	13	18	1	3				0	By MS/MS	By MS/MS
Q8BRK9-2;Q8BRK9	Q8BRK9-2;Q8BRK9	6;6	5;5	5;5	Alpha-mannosidase 2x	Man2a2	>sp|Q8BRK9-2|MA2A2_MOUSE Isoform 2 of Alpha-mannosidase 2x OS=Mus musculus GN=Man2a2;>sp|Q8BRK9|MA2A2_MOUSE Alpha-mannosidase 2x OS=Mus musculus GN=Man2a2 PE=2 SV=2	2	6	5	5	3	4	5	5	4	3	2	4	5	5	4	3	2	4	5	5	4	3	8.8	7.9	7.9	93.449	827	827;1152	5.78			1	9		9				4	0	By MS/MS	By MS/MS
Q9CYJ6;Q9JLR1	Q9CYJ6;Q9JLR1	6;6	1;1	1;1	Protein transport protein Sec61 subunit alpha isoform 2	Sec61a2	>tr|Q9CYJ6|Q9CYJ6_MOUSE Protein transport protein Sec61 subunit alpha isoform 2 OS=Mus musculus GN=Sec61a2 PE=2 SV=1;>sp|Q9JLR1|S61A2_MOUSE Protein transport protein Sec61 subunit alpha isoform 2 OS=Mus musculus GN=Sec61a2 PE=2 SV=3	2	6	1	1	6	6	6	6	6	6	1	1	1	1	1	1	1	1	1	1	1	1	17.3	2.7	2.7	44.749	410	410;476	5					6						0.0022489	By MS/MS	By MS/MS
Q8C5L3;Q8C5L3-3;E9Q8D5;E9Q027;Q8C5L3-2;H7BWX6	Q8C5L3;Q8C5L3-3;E9Q8D5;E9Q027;Q8C5L3-2	6;5;5;5;5;1	6;5;5;5;5;1	6;5;5;5;5;1	CCR4-NOT transcription complex subunit 2	Cnot2	>sp|Q8C5L3|CNOT2_MOUSE CCR4-NOT transcription complex subunit 2 OS=Mus musculus GN=Cnot2 PE=2 SV=2;>sp|Q8C5L3-3|CNOT2_MOUSE Isoform 3 of CCR4-NOT transcription complex subunit 2 OS=Mus musculus GN=Cnot2;>tr|E9Q8D5|E9Q8D5_MOUSE CCR4-NOT transcription comple	6	6	6	6	5	5	6	6	4	5	5	5	6	6	4	5	5	5	6	6	4	5	15	15	15	59.71	540	540;455;490;499;531;109	4.25		15		6	16	7	4				0	By MS/MS	By MS/MS
Q8VE22;Q5SXC9;A7M7Q8;Q3TI14;F7ARZ1	Q8VE22;Q5SXC9;A7M7Q8;Q3TI14;F7ARZ1	6;5;5;5;4	6;5;5;5;4	6;5;5;5;4	28S ribosomal protein S23, mitochondrial	Mrps23	>sp|Q8VE22|RT23_MOUSE 28S ribosomal protein S23, mitochondrial OS=Mus musculus GN=Mrps23 PE=1 SV=1;>tr|Q5SXC9|Q5SXC9_MOUSE 28S ribosomal protein S23, mitochondrial OS=Mus musculus GN=Mrps23 PE=1 SV=1;>tr|A7M7Q8|A7M7Q8_MOUSE 28S ribosomal protein S23, mitoc	5	6	6	6	6	6	6	5	6	6	6	6	6	5	6	6	6	6	6	5	6	6	34.5	34.5	34.5	20.348	177	177;100;121;158;120	3.82	8	6	12	4		2	12				0	By MS/MS	By MS/MS
Q8VBW5;B8JK50;Q8VBW5-4;Q8VBW5-3;Q8VBW5-2	Q8VBW5;B8JK50;Q8VBW5-4;Q8VBW5-3;Q8VBW5-2	6;5;5;5;4	6;5;5;5;4	6;5;5;5;4	HMG box transcription factor BBX	Bbx	>sp|Q8VBW5|BBX_MOUSE HMG box transcription factor BBX OS=Mus musculus GN=Bbx PE=1 SV=2;>tr|B8JK50|B8JK50_MOUSE HMG box transcription factor BBX OS=Mus musculus GN=Bbx PE=4 SV=1;>sp|Q8VBW5-4|BBX_MOUSE Isoform 4 of HMG box transcription factor BBX OS=Mus mus	5	6	6	6	4	4	4	5	4	6	4	4	4	5	4	6	4	4	4	5	4	6	9	9	9	100.78	907	907;732;750;887;829	4.91		19			1		3	6		6	0	By matching	By MS/MS
O54785;O54785-3;O54785-2;Q5NC03	O54785;O54785-3;O54785-2;Q5NC03	6;5;5;5	6;5;5;5	6;5;5;5	LIM domain kinase 2	Limk2	>sp|O54785|LIMK2_MOUSE LIM domain kinase 2 OS=Mus musculus GN=Limk2 PE=1 SV=2;>sp|O54785-3|LIMK2_MOUSE Isoform 3 of LIM domain kinase 2 OS=Mus musculus GN=Limk2;>sp|O54785-2|LIMK2_MOUSE Isoform 2 of LIM domain kinase 2 OS=Mus musculus GN=Limk2;>tr|Q5NC03|Q	4	6	6	6	4	6	6	6	6	6	4	6	6	6	6	6	4	6	6	6	6	6	11.1	11.1	11.1	72.201	638	638;451;617;623	4.68	5		6	6	7	7	2	5			0	By MS/MS	By MS/MS
P61327;Q9CQL1;A0A023T778;G3UZW7;G3UYI5	P61327;Q9CQL1;A0A023T778;G3UZW7;G3UYI5	6;5;5;4;3	6;5;5;4;3	6;5;5;4;3	Protein mago nashi homolog;Protein mago nashi homolog 2	Magoh;Magohb	>sp|P61327|MGN_MOUSE Protein mago nashi homolog OS=Mus musculus GN=Magoh PE=2 SV=1;>sp|Q9CQL1|MGN2_MOUSE Protein mago nashi homolog 2 OS=Mus musculus GN=Magohb PE=2 SV=1;>tr|A0A023T778|A0A023T778_MOUSE Mago nashi protein OS=Mus musculus GN=Magohb PE=2 SV=1	5	6	6	6	6	6	6	6	6	6	6	6	6	6	6	6	6	6	6	6	6	6	52.1	52.1	52.1	17.163	146	146;146;148;102;115	3.96	6	17	10					6		6	0	By MS/MS	By MS/MS
Q61188;Q61188-2;D3Z774;Q6AXH7;F7AQX0;E9PWK3	Q61188;Q61188-2;D3Z774;Q6AXH7	6;5;5;4;1;1	6;5;5;4;1;1	5;4;4;3;1;1	Histone-lysine N-methyltransferase EZH2	Ezh2	>sp|Q61188|EZH2_MOUSE Histone-lysine N-methyltransferase EZH2 OS=Mus musculus GN=Ezh2 PE=1 SV=2;>sp|Q61188-2|EZH2_MOUSE Isoform ENX-1B of Histone-lysine N-methyltransferase EZH2 OS=Mus musculus GN=Ezh2;>tr|D3Z774|D3Z774_MOUSE Histone-lysine N-methyltransfe	6	6	6	5	4	4	4	6	4	4	4	4	4	6	4	4	3	3	3	5	3	3	12.5	12.5	10.7	85.291	746	746;704;707;742;156;233	4.46	7	6	12		1	1			12		0	By MS/MS	By MS/MS
Q9CQ79;A0A0A6YWP9;A0A0A6YXY0;A0A0A6YVV3	Q9CQ79;A0A0A6YWP9;A0A0A6YXY0;A0A0A6YVV3	6;5;5;4	6;5;5;4	6;5;5;4	Thioredoxin domain-containing protein 9	Txndc9	>sp|Q9CQ79|TXND9_MOUSE Thioredoxin domain-containing protein 9 OS=Mus musculus GN=Txndc9 PE=2 SV=1;>tr|A0A0A6YWP9|A0A0A6YWP9_MOUSE Thioredoxin domain-containing protein 9 (Fragment) OS=Mus musculus GN=Txndc9 PE=4 SV=1;>tr|A0A0A6YXY0|A0A0A6YXY0_MOUSE Thiore	4	6	6	6	5	5	5	6	5	5	5	5	5	6	5	5	5	5	5	6	5	5	24.3	24.3	24.3	26.259	226	226;169;188;141	4.4	20			1		12	6			6	0	By MS/MS	By MS/MS
Q7TPS5;Q7TPS5-2;E9Q026;Q7TPS5-3	Q7TPS5;Q7TPS5-2;E9Q026;Q7TPS5-3	6;5;5;4	6;5;5;4	6;5;5;4	C2 domain-containing protein 5	C2cd5	>sp|Q7TPS5|C2CD5_MOUSE C2 domain-containing protein 5 OS=Mus musculus GN=C2cd5 PE=1 SV=2;>sp|Q7TPS5-2|C2CD5_MOUSE Isoform 2 of C2 domain-containing protein 5 OS=Mus musculus GN=C2cd5;>tr|E9Q026|E9Q026_MOUSE C2 domain-containing protein 5 OS=Mus musculus GN	4	6	6	6	4	5	4	4	5	6	4	5	4	4	5	6	4	5	4	4	5	6	7.5	7.5	7.5	111.66	1016	1016;990;999;818	3.79	12			4		6	6				0	By MS/MS	By MS/MS
Q3TBV5;P25085-2;P25085;A0A0A6YVU4	Q3TBV5;P25085-2;P25085	6;5;5;2	6;5;5;2	6;5;5;2	Interleukin-1 receptor antagonist protein	Il1rn	>tr|Q3TBV5|Q3TBV5_MOUSE Interleukin-1 receptor antagonist protein OS=Mus musculus GN=Il1rn PE=2 SV=1;>sp|P25085-2|IL1RA_MOUSE Isoform 2 of Interleukin-1 receptor antagonist protein OS=Mus musculus GN=Il1rn;>sp|P25085|IL1RA_MOUSE Interleukin-1 receptor anta	4	6	6	6	6	6	6	6	6	5	6	6	6	6	6	5	6	6	6	6	6	5	46.3	46.3	46.3	18.28	162	162;159;178;52	4.37	7	11	5	2		1	6	11			0	By MS/MS	By MS/MS
E9QN52;Q91WK0-2;Q91WK0	E9QN52;Q91WK0-2;Q91WK0	6;5;5	6;5;5	6;5;5	Leucine-rich repeat flightless-interacting protein 2	Lrrfip2	>tr|E9QN52|E9QN52_MOUSE Leucine-rich repeat flightless-interacting protein 2 OS=Mus musculus GN=Lrrfip2 PE=1 SV=1;>sp|Q91WK0-2|LRRF2_MOUSE Isoform 2 of Leucine-rich repeat flightless-interacting protein 2 OS=Mus musculus GN=Lrrfip2;>sp|Q91WK0|LRRF2_MOUSE L	3	6	6	6	5	5	5	5	5	6	5	5	5	5	5	6	5	5	5	5	5	6	16.6	16.6	16.6	47.133	415	415;400;415	2.44	27	7	12	8						3	0	By MS/MS	By MS/MS
P70665;P70665-3;P70665-2	P70665;P70665-3;P70665-2	6;5;5	6;5;5	6;5;5	Sialate O-acetylesterase;Sialate O-acetylesterase small subunit;Sialate O-acetylesterase large subunit	Siae	>sp|P70665|SIAE_MOUSE Sialate O-acetylesterase OS=Mus musculus GN=Siae PE=2 SV=3;>sp|P70665-3|SIAE_MOUSE Isoform 3 of Sialate O-acetylesterase OS=Mus musculus GN=Siae;>sp|P70665-2|SIAE_MOUSE Isoform 2 of Sialate O-acetylesterase OS=Mus musculus GN=Siae	3	6	6	6	5	5	6	6	5	6	5	5	6	6	5	6	5	5	6	6	5	6	14.6	14.6	14.6	60.775	541	541;390;444	3.09	18	9		6	2	5	6				0	By MS/MS	By MS/MS
Q9JKX4;Q9JKX4-2;Q9JKX4-3	Q9JKX4;Q9JKX4-2;Q9JKX4-3	6;5;5	6;5;5	6;5;5	Protein AATF	Aatf	>sp|Q9JKX4|AATF_MOUSE Protein AATF OS=Mus musculus GN=Aatf PE=1 SV=1;>sp|Q9JKX4-2|AATF_MOUSE Isoform 2 of Protein AATF OS=Mus musculus GN=Aatf;>sp|Q9JKX4-3|AATF_MOUSE Isoform 3 of Protein AATF OS=Mus musculus GN=Aatf	3	6	6	6	6	5	5	6	3	5	6	5	5	6	3	5	6	5	5	6	3	5	14.8	14.8	14.8	59.481	526	526;411;458	4.29	6		5	6	11	1		5			0	By MS/MS	By MS/MS
D3YWS8;D3YXV8;Q8CBY3	D3YWS8;D3YXV8;Q8CBY3	6;5;5	6;5;5	6;5;5	Leukocyte receptor cluster member 8 homolog	Leng8	>tr|D3YWS8|D3YWS8_MOUSE Leukocyte receptor cluster (LRC) member 8, isoform CRA_a OS=Mus musculus GN=Leng8 PE=4 SV=1;>tr|D3YXV8|D3YXV8_MOUSE Leukocyte receptor cluster member 8 homolog (Fragment) OS=Mus musculus GN=Leng8 PE=4 SV=1;>sp|Q8CBY3|LENG8_MOUSE Leu	3	6	6	6	6	5	6	6	6	6	6	5	6	6	6	6	6	5	6	6	6	6	12.1	12.1	12.1	88.463	801	801;729;785	5.61	5			12	1		12			6	0	By MS/MS	By MS/MS
Q8K1E6;A2AKV7;A2AKV6	Q8K1E6;A2AKV7;A2AKV6	6;5;5	6;5;5	6;5;5	Alpha-ketoglutarate-dependent dioxygenase alkB homolog 3	Alkbh3	>sp|Q8K1E6|ALKB3_MOUSE Alpha-ketoglutarate-dependent dioxygenase alkB homolog 3 OS=Mus musculus GN=Alkbh3 PE=1 SV=1;>tr|A2AKV7|A2AKV7_MOUSE Alpha-ketoglutarate-dependent dioxygenase alkB homolog 3 (Fragment) OS=Mus musculus GN=Alkbh3 PE=4 SV=4;>tr|A2AKV6|A	3	6	6	6	4	5	6	6	5	6	4	5	6	6	5	6	4	5	6	6	5	6	28.3	28.3	28.3	33.061	286	286;202;287	4.86	6	1	4	6	3	6	5		5		0	By MS/MS	By MS/MS
Q3TBT3;Q3TBT3-3;Q3TBT3-2	Q3TBT3;Q3TBT3-3;Q3TBT3-2	6;5;5	6;5;5	6;5;5	Stimulator of interferon genes protein	Tmem173	>sp|Q3TBT3|STING_MOUSE Stimulator of interferon genes protein OS=Mus musculus GN=Tmem173 PE=1 SV=2;>sp|Q3TBT3-3|STING_MOUSE Isoform 3 of Stimulator of interferon genes protein OS=Mus musculus GN=Tmem173;>sp|Q3TBT3-2|STING_MOUSE Isoform 2 of Stimulator of i	3	6	6	6	6	5	6	5	6	6	6	5	6	5	6	6	6	5	6	5	6	6	19.6	19.6	19.6	42.829	378	378;337;427	7.3	6	2	5		3	6	6	19	40	2	0	By MS/MS	By MS/MS
P27512;P27512-5;P27512-4;P27512-3;A2A5L7;P27512-2	P27512;P27512-5;P27512-4;P27512-3;A2A5L7;P27512-2	6;5;4;4;3;3	6;5;4;4;3;3	6;5;4;4;3;3	Tumor necrosis factor receptor superfamily member 5	Cd40	>sp|P27512|TNR5_MOUSE Tumor necrosis factor receptor superfamily member 5 OS=Mus musculus GN=Cd40 PE=1 SV=3;>sp|P27512-5|TNR5_MOUSE Isoform V of Tumor necrosis factor receptor superfamily member 5 OS=Mus musculus GN=Cd40;>sp|P27512-4|TNR5_MOUSE Isoform IV	6	6	6	6	5	5	6	6	5	6	5	5	6	6	5	6	5	5	6	6	5	6	35.6	35.6	35.6	32.093	289	289;260;222;234;121;203	2.34	20	18	6	1	6	1				1	0	By MS/MS	By MS/MS
Q9D6K9;Q9D6K9-2;H3BJ49;H3BJQ0;H3BJH5;H3BLB3	Q9D6K9;Q9D6K9-2;H3BJ49;H3BJQ0	6;5;4;4;2;2	6;5;4;4;2;2	5;4;3;3;2;1	Ceramide synthase 5	Cers5	>sp|Q9D6K9|CERS5_MOUSE Ceramide synthase 5 OS=Mus musculus GN=Cers5 PE=1 SV=1;>sp|Q9D6K9-2|CERS5_MOUSE Isoform 2 of Ceramide synthase 5 OS=Mus musculus GN=Cers5;>tr|H3BJ49|H3BJ49_MOUSE Ceramide synthase 5 (Fragment) OS=Mus musculus GN=Cers5 PE=4 SV=1;>tr|H	6	6	6	5	6	5	6	6	6	5	6	5	6	6	6	5	5	4	5	5	5	4	15.2	15.2	13.5	48.166	414	414;387;241;251;95;203	5.22	6	1	7	4	4	12	4			7	0	By MS/MS	By MS/MS
Q8VEA8;Q8VEA8-2;D3Z4X4;D3YZQ6	Q8VEA8;Q8VEA8-2;D3Z4X4;D3YZQ6	6;5;4;4	6;5;4;4	6;5;4;4	Ras-related protein Rab-7b	Rab7b;5430435G22Rik	>sp|Q8VEA8|RAB7B_MOUSE Ras-related protein Rab-7b OS=Mus musculus GN=Rab7b PE=1 SV=1;>sp|Q8VEA8-2|RAB7B_MOUSE Isoform 2 of Ras-related protein Rab-7b OS=Mus musculus GN=Rab7b;>tr|D3Z4X4|D3Z4X4_MOUSE Protein 5430435G22Rik OS=Mus musculus GN=5430435G22Rik PE	4	6	6	6	4	5	5	4	5	6	4	5	5	4	5	6	4	5	5	4	5	6	34.7	34.7	34.7	22.502	199	199;157;85;106	6.23		4	4		5	7	2	11	6		0	By MS/MS	By MS/MS
Q9JM76;H7BWZ3;D3Z2F7;D3Z2F8	Q9JM76;H7BWZ3;D3Z2F7;D3Z2F8	6;5;4;4	6;5;4;4	6;5;4;4	Actin-related protein 2/3 complex subunit 3	Arpc3	>sp|Q9JM76|ARPC3_MOUSE Actin-related protein 2/3 complex subunit 3 OS=Mus musculus GN=Arpc3 PE=1 SV=3;>tr|H7BWZ3|H7BWZ3_MOUSE Actin-related protein 2/3 complex subunit 3 OS=Mus musculus GN=Arpc3 PE=1 SV=1;>tr|D3Z2F7|D3Z2F7_MOUSE Actin-related protein 2/3 c	4	6	6	6	6	6	6	6	6	6	6	6	6	6	6	6	6	6	6	6	6	6	34.8	34.8	34.8	20.524	178	178;170;161;163	5.36	16	30	12	8	4	6		1	13	34	0	By MS/MS	By MS/MS
Q6DFW4;A0A0A0MQ76;A0A087WQ46;A0A087WP00;A0A087WSU5;A0A087WSL8	Q6DFW4;A0A0A0MQ76;A0A087WQ46;A0A087WP00	6;5;4;3;2;2	6;5;4;3;2;2	6;5;4;3;2;2	Nucleolar protein 58	Nop58	>sp|Q6DFW4|NOP58_MOUSE Nucleolar protein 58 OS=Mus musculus GN=Nop58 PE=1 SV=1;>tr|A0A0A0MQ76|A0A0A0MQ76_MOUSE Nucleolar protein 58 OS=Mus musculus GN=Nop58 PE=4 SV=1;>tr|A0A087WQ46|A0A087WQ46_MOUSE Nucleolar protein 58 (Fragment) OS=Mus musculus GN=Nop58	6	6	6	6	5	5	5	5	5	6	5	5	5	5	5	6	5	5	5	5	5	6	14.9	14.9	14.9	60.342	536	536;444;213;195;146;191	6.57	6		7					18	12	1	0	By MS/MS	By MS/MS
Q61205;D3Z7E6;D3Z2X5;Q8CA83	Q61205;D3Z7E6;D3Z2X5;Q8CA83	6;5;4;3	6;5;4;3	6;5;4;3	Platelet-activating factor acetylhydrolase IB subunit gamma	Pafah1b3	>sp|Q61205|PA1B3_MOUSE Platelet-activating factor acetylhydrolase IB subunit gamma OS=Mus musculus GN=Pafah1b3 PE=1 SV=1;>tr|D3Z7E6|D3Z7E6_MOUSE Platelet-activating factor acetylhydrolase IB subunit gamma OS=Mus musculus GN=Pafah1b3 PE=4 SV=1;>tr|D3Z2X5|D3	4	6	6	6	6	6	6	6	6	6	6	6	6	6	6	6	6	6	6	6	6	6	27.2	27.2	27.2	25.853	232	232;180;143;157	7.05			6		6	6	17	15	6	6	0	By MS/MS	By MS/MS
Q3TCX3;Q3TCX3-2;Q3TCX3-3;Q3TCX3-4	Q3TCX3;Q3TCX3-2;Q3TCX3-3	6;5;4;2	6;5;4;2	6;5;4;2	UPF0469 protein KIAA0907	Kiaa0907	>sp|Q3TCX3|K0907_MOUSE UPF0469 protein KIAA0907 OS=Mus musculus GN=Kiaa0907 PE=2 SV=1;>sp|Q3TCX3-2|K0907_MOUSE Isoform 2 of UPF0469 protein KIAA0907 OS=Mus musculus GN=Kiaa0907;>sp|Q3TCX3-3|K0907_MOUSE Isoform 3 of UPF0469 protein KIAA0907 OS=Mus musculus	4	6	6	6	6	6	6	6	6	5	6	6	6	6	6	5	6	6	6	6	6	5	14.4	14.4	14.4	64.562	612	612;487;430;131	5.7	1	6		12	4	7	5	18			0	By MS/MS	By MS/MS
Q5NCF2;B1ASW5;B1ASW6	Q5NCF2;B1ASW5;B1ASW6	6;5;4	6;5;4	6;5;4	Trafficking protein particle complex subunit 1	Trappc1	>sp|Q5NCF2|TPPC1_MOUSE Trafficking protein particle complex subunit 1 OS=Mus musculus GN=Trappc1 PE=1 SV=1;>tr|B1ASW5|B1ASW5_MOUSE Trafficking protein particle complex 1, isoform CRA_a OS=Mus musculus GN=Trappc1 PE=4 SV=1;>tr|B1ASW6|B1ASW6_MOUSE Traffickin	3	6	6	6	5	5	6	6	5	6	5	5	6	6	5	6	5	5	6	6	5	6	46.2	46.2	46.2	16.881	145	145;135;165	5.96			6	6	12	5	6		6	4	0	By MS/MS	By MS/MS
Q8CHS8;Q8CHS8-3;Q8CHS8-2	Q8CHS8;Q8CHS8-3;Q8CHS8-2	6;5;4	6;5;4	6;5;4	Vacuolar protein sorting-associated protein 37A	Vps37a	>sp|Q8CHS8|VP37A_MOUSE Vacuolar protein sorting-associated protein 37A OS=Mus musculus GN=Vps37a PE=2 SV=1;>sp|Q8CHS8-3|VP37A_MOUSE Isoform 3 of Vacuolar protein sorting-associated protein 37A OS=Mus musculus GN=Vps37a;>sp|Q8CHS8-2|VP37A_MOUSE Isoform 2 of	3	6	6	6	6	6	6	6	5	6	6	6	6	6	5	6	6	6	6	6	5	6	19.1	19.1	19.1	44.418	397	397;397;346	3.36	24	6	6						6	5	0	By MS/MS	By MS/MS
O08579;I7HJS1;Q3THM8;B7FAU5;D6RFS0	O08579;I7HJS1;Q3THM8	6;5;3;2;1	6;5;3;2;1	6;5;3;2;1	Emerin	Emd	>sp|O08579|EMD_MOUSE Emerin OS=Mus musculus GN=Emd PE=1 SV=1;>tr|I7HJS1|I7HJS1_MOUSE Emerin OS=Mus musculus GN=Emd PE=4 SV=1;>tr|Q3THM8|Q3THM8_MOUSE Emerin OS=Mus musculus GN=Emd PE=2 SV=1	5	6	6	6	5	6	6	6	6	6	5	6	6	6	6	6	5	6	6	6	6	6	38.6	38.6	38.6	29.435	259	259;223;158;170;65	4.49		24	5	12	11	12		14			0	By MS/MS	By MS/MS
Q8R1N4;Q8R1N4-3;Q8R1N4-2;A0A0A0MQL8	Q8R1N4;Q8R1N4-3;Q8R1N4-2	6;5;3;2	6;5;3;2	6;5;3;2	NudC domain-containing protein 3	Nudcd3	>sp|Q8R1N4|NUDC3_MOUSE NudC domain-containing protein 3 OS=Mus musculus GN=Nudcd3 PE=2 SV=3;>sp|Q8R1N4-3|NUDC3_MOUSE Isoform 3 of NudC domain-containing protein 3 OS=Mus musculus GN=Nudcd3;>sp|Q8R1N4-2|NUDC3_MOUSE Isoform 2 of NudC domain-containing protei	4	6	6	6	6	6	6	6	6	6	6	6	6	6	6	6	6	6	6	6	6	6	22	22	22	40.89	363	363;300;315;251	5.69	4	15	6		11	7			8	16	0	By MS/MS	By MS/MS
Q99PL6;Q99PL6-2;B8JJA4	Q99PL6;Q99PL6-2;B8JJA4	6;5;3	6;5;3	6;5;3	UBX domain-containing protein 6	Ubxn6	>sp|Q99PL6|UBXN6_MOUSE UBX domain-containing protein 6 OS=Mus musculus GN=Ubxn6 PE=1 SV=1;>sp|Q99PL6-2|UBXN6_MOUSE Isoform 2 of UBX domain-containing protein 6 OS=Mus musculus GN=Ubxn6;>tr|B8JJA4|B8JJA4_MOUSE UBX domain-containing protein 6 (Fragment) OS=M	3	6	6	6	4	4	6	6	6	5	4	4	6	6	6	5	4	4	6	6	6	5	20.4	20.4	20.4	49.795	442	442;389;154	3.03	12	6	5	1	1	4	4				0	By MS/MS	By MS/MS
Q9D2E2;Q9D2E2-2;F6ZMT3	Q9D2E2;Q9D2E2-2;F6ZMT3	6;5;3	6;5;3	6;5;3	Target of EGR1 protein 1	Toe1	>sp|Q9D2E2|TOE1_MOUSE Target of EGR1 protein 1 OS=Mus musculus GN=Toe1 PE=1 SV=1;>sp|Q9D2E2-2|TOE1_MOUSE Isoform 2 of Target of EGR1 protein 1 OS=Mus musculus GN=Toe1;>tr|F6ZMT3|F6ZMT3_MOUSE Target of EGR1 protein 1 (Fragment) OS=Mus musculus GN=Toe1 PE=4	3	6	6	6	4	6	6	6	5	5	4	6	6	6	5	5	4	6	6	6	5	5	15.1	15.1	15.1	56.87	511	511;329;188	5.84	6	6						11	9		0	By MS/MS	By MS/MS
Q8R3Q6;F8WJI3;E9Q4B5	Q8R3Q6;F8WJI3;E9Q4B5	6;5;3	6;5;3	6;5;3	Coiled-coil domain-containing protein 58	Ccdc58	>sp|Q8R3Q6|CCD58_MOUSE Coiled-coil domain-containing protein 58 OS=Mus musculus GN=Ccdc58 PE=2 SV=1;>tr|F8WJI3|F8WJI3_MOUSE Coiled-coil domain-containing protein 58 OS=Mus musculus GN=Ccdc58 PE=4 SV=1;>tr|E9Q4B5|E9Q4B5_MOUSE Coiled-coil domain-containing p	3	6	6	6	4	5	5	5	4	6	4	5	5	5	4	6	4	5	5	5	4	6	59	59	59	16.665	144	144;134;102	4.29		21	2		12	15	6				0	By MS/MS	By MS/MS
Q91YX5;E9QL80;D3YVK0	Q91YX5;E9QL80;D3YVK0	6;5;3	6;5;3	6;5;3	Acyl-CoA:lysophosphatidylglycerol acyltransferase 1	Lpgat1	>sp|Q91YX5|LGAT1_MOUSE Acyl-CoA:lysophosphatidylglycerol acyltransferase 1 OS=Mus musculus GN=Lpgat1 PE=2 SV=1;>tr|E9QL80|E9QL80_MOUSE Acyl-CoA:lysophosphatidylglycerol acyltransferase 1 OS=Mus musculus GN=Lpgat1 PE=4 SV=1;>tr|D3YVK0|D3YVK0_MOUSE Acyl-CoA:	3	6	6	6	4	5	5	5	5	6	4	5	5	5	5	6	4	5	5	5	5	6	20.8	20.8	20.8	43.088	370	370;409;221	7.36						12	11	1	12		0	By MS/MS	By MS/MS
Q9ES70;A2ATN9;A2ATP1;A2ATP0	Q9ES70;A2ATN9	6;5;2;1	5;4;2;1	5;4;2;1	Serine/threonine-protein kinase Nek6	Nek6	>sp|Q9ES70|NEK6_MOUSE Serine/threonine-protein kinase Nek6 OS=Mus musculus GN=Nek6 PE=1 SV=1;>tr|A2ATN9|A2ATN9_MOUSE Serine/threonine-protein kinase Nek6 OS=Mus musculus GN=Nek6 PE=4 SV=1	4	6	5	5	5	5	6	6	6	6	4	4	5	5	5	5	4	4	5	5	5	5	25.9	23.3	23.3	35.742	313	313;302;108;41	5.62	5		5			6	4	12			0	By MS/MS	By MS/MS
P62204;Q3UKW2;Q9D6P8;P20801	P62204;Q3UKW2	6;5;2;1	6;5;2;1	6;5;2;1	Calmodulin	Calm1	>sp|P62204|CALM_MOUSE Calmodulin OS=Mus musculus GN=Calm1 PE=1 SV=2;>tr|Q3UKW2|Q3UKW2_MOUSE Calmodulin OS=Mus musculus GN=Calm1 PE=2 SV=1	4	6	6	6	6	6	6	6	6	6	6	6	6	6	6	6	6	6	6	6	6	6	35.6	35.6	35.6	16.837	149	149;197;149;160	2.55	16	45	9	1					1	5	0	By MS/MS	By MS/MS
Q99LG0;D3YVU1;D6RHQ6	Q99LG0;D3YVU1	6;5;2	6;5;2	6;5;2	Ubiquitin carboxyl-terminal hydrolase 16	Usp16	>sp|Q99LG0|UBP16_MOUSE Ubiquitin carboxyl-terminal hydrolase 16 OS=Mus musculus GN=Usp16 PE=1 SV=2;>tr|D3YVU1|D3YVU1_MOUSE Ubiquitinyl hydrolase 1 OS=Mus musculus GN=Usp16 PE=1 SV=1	3	6	6	6	4	5	6	6	6	6	4	5	6	6	6	6	4	5	6	6	6	6	12.2	12.2	12.2	93.433	825	825;754;334	6.03	6		5			6	6	2	4	6	0	By MS/MS	By MS/MS
P22366;P22366-2;F6SPW1	P22366;P22366-2	6;5;2	6;5;2	6;5;2	Myeloid differentiation primary response protein MyD88	Myd88	>sp|P22366|MYD88_MOUSE Myeloid differentiation primary response protein MyD88 OS=Mus musculus GN=Myd88 PE=1 SV=3;>sp|P22366-2|MYD88_MOUSE Isoform 2 of Myeloid differentiation primary response protein MyD88 OS=Mus musculus GN=Myd88	3	6	6	6	6	6	6	6	6	6	6	6	6	6	6	6	6	6	6	6	6	6	22.3	22.3	22.3	33.753	296	296;250;109	6.07	6		1	6	6	6		12	6	3	0	By MS/MS	By MS/MS
Q9D710;D3Z2J6;D3YYX0	Q9D710;D3Z2J6	6;5;2	6;5;2	6;5;2	Thioredoxin-related transmembrane protein 2	Tmx2	>sp|Q9D710|TMX2_MOUSE Thioredoxin-related transmembrane protein 2 OS=Mus musculus GN=Tmx2 PE=2 SV=1;>tr|D3Z2J6|D3Z2J6_MOUSE Thioredoxin-related transmembrane protein 2 OS=Mus musculus GN=Tmx2 PE=4 SV=1	3	6	6	6	6	5	5	5	4	6	6	5	5	5	4	6	6	5	5	5	4	6	27.1	27.1	27.1	33.942	295	295;257;80	7.68		8						5	12	12	0	By MS/MS	By MS/MS
Q9Z2R6;B1AQD9;B1AQD7	Q9Z2R6;B1AQD9	6;5;2	6;5;2	6;5;2	Protein unc-119 homolog A	Unc119	>sp|Q9Z2R6|U119A_MOUSE Protein unc-119 homolog A OS=Mus musculus GN=Unc119 PE=1 SV=1;>tr|B1AQD9|B1AQD9_MOUSE Protein unc-119 homolog A OS=Mus musculus GN=Unc119 PE=1 SV=1	3	6	6	6	5	6	6	6	5	6	5	6	6	6	5	6	5	6	6	6	5	6	36.7	36.7	36.7	27.01	240	240;262;175	2.23	13	27	1	12							0	By MS/MS	By MS/MS
Q8R326;Q8R326-2;F7D909	Q8R326;Q8R326-2	6;5;2	6;5;2	6;5;2	Paraspeckle component 1	Pspc1	>sp|Q8R326|PSPC1_MOUSE Paraspeckle component 1 OS=Mus musculus GN=Pspc1 PE=1 SV=1;>sp|Q8R326-2|PSPC1_MOUSE Isoform 2 of Paraspeckle component 1 OS=Mus musculus GN=Pspc1	3	6	6	6	5	6	6	5	6	5	5	6	6	5	6	5	5	6	6	5	6	5	15.1	15.1	15.1	58.758	523	523;466;59	4.38		10	5	1	6	17					0	By MS/MS	By MS/MS
E9Q9A9;E9Q9A9-2;F7CFL3	E9Q9A9;E9Q9A9-2	6;5;2	6;5;2	6;5;2	2-5-oligoadenylate synthase 2	Oas2	>sp|E9Q9A9|OAS2_MOUSE 2-5-oligoadenylate synthase 2 OS=Mus musculus GN=Oas2 PE=2 SV=1;>sp|E9Q9A9-2|OAS2_MOUSE Isoform 2 of 2-5-oligoadenylate synthase 2 OS=Mus musculus GN=Oas2	3	6	6	6	6	6	5	6	6	5	6	6	5	6	6	5	6	6	5	6	6	5	11.1	11.1	11.1	85.05	742	742;751;236	7.39			6		6		6	7	3	13	0	By MS/MS	By MS/MS
Q9R0M6;A2AFP5;A2AFP4	Q9R0M6;A2AFP5	6;5;2	6;5;2	6;5;2	Ras-related protein Rab-9A	Rab9a;Rab9	>sp|Q9R0M6|RAB9A_MOUSE Ras-related protein Rab-9A OS=Mus musculus GN=Rab9a PE=1 SV=1;>tr|A2AFP5|A2AFP5_MOUSE Ras-related protein Rab-9A (Fragment) OS=Mus musculus GN=Rab9 PE=3 SV=1	3	6	6	6	5	6	6	6	6	6	5	6	6	6	6	6	5	6	6	6	6	6	39.8	39.8	39.8	22.909	201	201;202;59	3.45	17	18		6	9	6	10				0	By MS/MS	By MS/MS
A2ABV5;A2BDP0;A2BDN7;A2ABV5-2	A2ABV5;A2BDP0	6;5;1;1	6;5;1;1	6;5;1;1	Mediator of RNA polymerase II transcription subunit 14	Med14	>sp|A2ABV5|MED14_MOUSE Mediator of RNA polymerase II transcription subunit 14 OS=Mus musculus GN=Med14 PE=1 SV=1;>tr|A2BDP0|A2BDP0_MOUSE Mediator of RNA polymerase II transcription subunit 14 OS=Mus musculus GN=Med14 PE=4 SV=1	4	6	6	6	5	5	6	5	4	4	5	5	6	5	4	4	5	5	6	5	4	4	4	4	4	160.96	1459	1459;798;700;770	8.76				1		5			16	12	0	By MS/MS	By MS/MS
Q922R0;B1AVU1;Q9D2E1	Q922R0;B1AVU1	6;5;1	5;4;0	5;4;0	cAMP-dependent protein kinase catalytic subunit PRKX	Prkx	>sp|Q922R0|PRKX_MOUSE cAMP-dependent protein kinase catalytic subunit PRKX OS=Mus musculus GN=Prkx PE=1 SV=1;>tr|B1AVU1|B1AVU1_MOUSE cAMP-dependent protein kinase catalytic subunit PRKX OS=Mus musculus GN=Prkx PE=1 SV=1	3	6	5	5	5	6	6	6	5	6	4	5	5	5	4	5	4	5	5	5	4	5	19.2	16.9	16.9	40.466	355	355;237;268	4.07	6	3	3	1	11		6				0	By MS/MS	By MS/MS
P23298;D3YWQ8;P16054	P23298;D3YWQ8	6;5;1	6;5;1	6;5;1	Protein kinase C eta type	Prkch	>sp|P23298|KPCL_MOUSE Protein kinase C eta type OS=Mus musculus GN=Prkch PE=1 SV=2;>tr|D3YWQ8|D3YWQ8_MOUSE Protein kinase C OS=Mus musculus GN=Prkch PE=1 SV=1	3	6	6	6	6	6	5	6	5	5	6	6	5	6	5	5	6	6	5	6	5	5	10.2	10.2	10.2	77.918	683	683;601;737	5.13		6	5		6	9	12				0	By MS/MS	By MS/MS
Q9CQ92;G3X9U9;D3YZ32	Q9CQ92;G3X9U9	6;5;1	6;5;1	6;5;1	Mitochondrial fission 1 protein	Fis1	>sp|Q9CQ92|FIS1_MOUSE Mitochondrial fission 1 protein OS=Mus musculus GN=Fis1 PE=1 SV=1;>tr|G3X9U9|G3X9U9_MOUSE Fission 1 (Mitochondrial outer membrane) homolog (Yeast), isoform CRA_c OS=Mus musculus GN=Fis1 PE=4 SV=1	3	6	6	6	5	5	6	5	5	5	5	5	6	5	5	5	5	5	6	5	5	5	42.1	42.1	42.1	17.008	152	152;145;102	3.27	6	22				7	6				0	By MS/MS	By MS/MS
[truncated: 6,262 more rows]
[truncated: 47 more columns]
