# Supplementary material for: Single-walled carbon-nanohorns improve biocompatibility over nanotubes by triggering less protein-initiated pyroptosis and apoptosis in macrophages
Source: Nat Commun. 2018 Jun 19;9:2393. doi: 10.1038/s41467-018-04700-z (PMC6008334; doi:10.1038/s41467-018-04700-z)
Supplement: Supplementary file 4 — Supplementary Data 2 [file 41467_2018_4700_MOESM4_ESM.xlsx]

## Sheet: Sheet1
LFQ Proteimics identification (Search Result) of total cellular proteins after incubation with five nanocarbons based on identical intracellular concentration
Protein IDs	Majority protein IDs	Peptide counts (all)	Peptide counts (razor+unique)	Peptide counts (unique)	Protein names	Gene names	Fasta headers	Number of proteins	Peptides	Razor + unique peptides	Unique peptides	Peptides A (MNT1)	Peptides B (MNT2)	Peptides C (SNT1)	Peptides D (SNT2)	Peptides E (SNH)	Peptides F (Ctrl)	Razor + unique peptides A (MNT1)	Razor + unique peptides B (MNT2)	Razor + unique peptides C (SNT1)	Razor + unique peptides D (SNT2)	Razor + unique peptides E (SNH)	Razor + unique peptides F (Ctrl)	Unique peptides A (MNT1)	Unique peptides B (MNT2)	Unique peptides C (SNT1)	Unique peptides D (SNT2)	Unique peptides E (SNH)	Unique peptides F (Ctrl)	Sequence coverage [%]	Unique + razor sequence coverage [%]	Unique sequence coverage [%]	Mol. weight [kDa]	Sequence length	Sequence lengths	Fraction average	Fraction 1	Fraction 2	Fraction 3	Fraction 4	Fraction 5	Fraction 6	Fraction 7	Fraction 8	Fraction 9	Fraction 10	Q-value	Identification type A (MNT1)	Identification type B (MNT2)
S4R1L5;O88738-3;S4R2P8;O88738-2;O88738;S4R268;J3QP64;S4R1R8;S4R2N7;S4R1S3;REV__Q5NCS9;REV__S4R268;REV__S4R1L5;REV__O88738-3;REV__S4R2P8;REV__O88738-2;REV__O88738	S4R1L5;O88738-3;S4R2P8;O88738-2;O88738	90;90;90;90;90;10;7;3;3;2;1;1;1;1;1;1;1	90;90;90;90;90;10;7;3;3;2;1;1;1;1;1;1;1	90;90;90;90;90;10;7;3;3;2;1;1;1;1;1;1;1	Baculoviral IAP repeat-containing protein 6	Birc6	>tr|S4R1L5|S4R1L5_MOUSE Baculoviral IAP repeat-containing protein 6 OS=Mus musculus GN=Birc6 PE=1 SV=1;>sp|O88738-3|BIRC6_MOUSE Isoform 3 of Baculoviral IAP repeat-containing protein 6 OS=Mus musculus GN=Birc6;>tr|S4R2P8|S4R2P8_MOUSE Baculoviral IAP repeat	17	90	90	90	82	79	75	74	81	83	82	79	75	74	81	83	82	79	75	74	81	83	25.2	25.2	25.2	529.32	4853	4853;4867;4869;4873;4882;597;973;343;437;95;454;597;4853;4867;4869;4873;4882	5.53	31	129	70	57	50	45	63	113	50	72	0	By MS/MS	By MS/MS
A7UAK4;A0A0A6YY64;A2AUP3;A2AUP5;A2AUP1;Q7TS91;A2AUP4;A7UAK8;Q3U3S6;A7UAK5;A0A0A6YW89	A7UAK4;A0A0A6YY64;A2AUP3;A2AUP5;A2AUP1;Q7TS91;A2AUP4;A7UAK8;Q3U3S6;A7UAK5;A0A0A6YW89	9;9;9;9;9;9;9;9;9;9;5	6;6;6;6;6;6;6;6;6;6;5	6;6;6;6;6;6;6;6;6;6;5		Pfkfb3	>tr|A7UAK4|A7UAK4_MOUSE 6-phosphofructo-2-kinase/fructose-2, 6-biphosphatase 3 splice variant 1 OS=Mus musculus GN=Pfkfb3 PE=2 SV=1;>tr|A0A0A6YY64|A0A0A6YY64_MOUSE Protein Pfkfb3 OS=Mus musculus GN=Pfkfb3 PE=4 SV=1;>tr|A2AUP3|A2AUP3_MOUSE Protein Pfkfb3 OS	11	9	6	6	8	9	5	8	6	7	5	6	3	5	3	5	5	6	3	5	3	5	19.3	13.4	13.4	53.48	462	462;500;513;514;520;526;542;543;549;555;327	6.5		4		3	4	10	1	5	3	6	0	By MS/MS	By MS/MS
E9Q6B6;Q9ESN9-2;E9Q6E0;Q9ESN9-3;Q9ESN9-5;Q9ESN9-4;Q9ESN9;J3QNR6;Q9ESN9-6;K3W4S4	E9Q6B6;Q9ESN9-2;E9Q6E0;Q9ESN9-3;Q9ESN9-5;Q9ESN9-4;Q9ESN9;J3QNR6;Q9ESN9-6;K3W4S4	9;9;9;9;9;9;9;9;9;9	4;4;4;4;4;4;4;4;4;4	4;4;4;4;4;4;4;4;4;4	C-Jun-amino-terminal kinase-interacting protein 3	Mapk8ip3	>tr|E9Q6B6|E9Q6B6_MOUSE C-Jun-amino-terminal kinase-interacting protein 3 OS=Mus musculus GN=Mapk8ip3 PE=1 SV=1;>sp|Q9ESN9-2|JIP3_MOUSE Isoform 1a of C-Jun-amino-terminal kinase-interacting protein 3 OS=Mus musculus GN=Mapk8ip3;>tr|E9Q6E0|E9Q6E0_MOUSE C-Ju	10	9	4	4	5	6	7	8	9	9	1	2	3	3	4	4	1	2	3	3	4	4	5.8	2.7	2.7	143.44	1300	1300;1305;1306;1314;1322;1336;1337;1337;1345;1345	6.65			4		4		3			6	0.00030989	By MS/MS	By MS/MS
A2A485;Q3UH28;Q3U1M7;A2A483;E9Q8D1;A2A482;A2A484;A2A481;A2A480;A2A486	A2A485;Q3UH28;Q3U1M7;A2A483;E9Q8D1;A2A482;A2A484;A2A481;A2A480	9;9;9;9;9;9;9;5;5;1	9;9;9;9;9;9;9;5;5;1	9;9;9;9;9;9;9;5;5;1		Zmynd8	>tr|A2A485|A2A485_MOUSE Protein Zmynd8 OS=Mus musculus GN=Zmynd8 PE=1 SV=1;>tr|Q3UH28|Q3UH28_MOUSE Protein Zmynd8 OS=Mus musculus GN=Zmynd8 PE=2 SV=1;>tr|Q3U1M7|Q3U1M7_MOUSE Protein Zmynd8 OS=Mus musculus GN=Zmynd8 PE=2 SV=1;>tr|A2A483|A2A483_MOUSE Protein	10	9	9	9	8	7	8	7	8	9	8	7	8	7	8	9	8	7	8	7	8	9	9.8	9.8	9.8	120.84	1094	1094;1154;1174;1179;1199;1206;1235;472;492;191	5.23	1	14	5	6	6	2	2	6	5	6	0	By MS/MS	By MS/MS
D3Z637;Q62393-2;E9PUA7;Q62393-3;Q62393;F8WHQ1;D3Z125;D3Z7X7;D3Z2U2	D3Z637;Q62393-2;E9PUA7;Q62393-3;Q62393;F8WHQ1;D3Z125;D3Z7X7;D3Z2U2	9;9;9;9;9;9;8;8;5	9;9;9;9;9;9;8;8;5	9;9;9;9;9;9;8;8;5	Tumor protein D52	Tpd52	>tr|D3Z637|D3Z637_MOUSE MCG10134, isoform CRA_c OS=Mus musculus GN=Tpd52 PE=4 SV=1;>sp|Q62393-2|TPD52_MOUSE Isoform 2 of Tumor protein D52 OS=Mus musculus GN=Tpd52;>tr|E9PUA7|E9PUA7_MOUSE Tumor protein D52 OS=Mus musculus GN=Tpd52 PE=4 SV=1;>sp|Q62393-3|TP	9	9	9	9	6	6	7	8	6	7	6	6	7	8	6	7	6	6	7	8	6	7	68.5	68.5	68.5	17.603	162	162;185;194;199;224;247;179;206;77	6.3	5	9	1	12	6	12	26	17	3	14	0	By MS/MS	By MS/MS
A0A087WNV1;Q8K2K6-3;A0A087WSR7;Q8K2K6-1;Q8K2K6;A0A087WR52;Q8K2K6-2;A0A087WRL1	A0A087WNV1;Q8K2K6-3;A0A087WSR7;Q8K2K6-1;Q8K2K6;A0A087WR52;Q8K2K6-2;A0A087WRL1	9;9;9;9;9;9;7;5	9;9;9;9;9;9;7;5	9;9;9;9;9;9;7;5	Arf-GAP domain and FG repeat-containing protein 1	Agfg1	>tr|A0A087WNV1|A0A087WNV1_MOUSE Arf-GAP domain and FG repeat-containing protein 1 OS=Mus musculus GN=Agfg1 PE=1 SV=1;>sp|Q8K2K6-3|AGFG1_MOUSE Isoform 3 of Arf-GAP domain and FG repeat-containing protein 1 OS=Mus musculus GN=Agfg1;>tr|A0A087WSR7|A0A087WSR7_	8	9	9	9	9	9	8	8	9	9	9	9	8	8	9	9	9	9	8	8	9	9	28.6	28.6	28.6	53.974	521	521;530;537;559;561;580;540;200	4.72		30	15			10	18	15	1		0	By MS/MS	By MS/MS
H7BWY4;Q811D0-2;Q811D0;E9Q9H0;Q811D0-3;D3Z3B8;S4R2T8;F6UDT8;D3YWU0;A2BEF2;D3YUZ8;Q91XM9-3;Q91XM9-6;Q52KF7;A2BEE9;P70175;Q91XM9-8;Q91XM9;Q91XM9-2;E9Q2L2;Q91XM9-4;Q91XM9-7	H7BWY4;Q811D0-2;Q811D0;E9Q9H0;Q811D0-3;D3Z3B8	9;9;9;9;9;8;4;3;2;2;2;2;2;2;2;2;2;2;2;2;2;2	9;9;9;9;9;8;4;3;2;2;2;2;2;2;2;2;2;2;2;2;2;2	8;8;8;8;8;7;3;2;2;2;2;2;2;2;2;2;2;2;2;2;2;2	Disks large homolog 1	Dlg1	>tr|H7BWY4|H7BWY4_MOUSE Disks large homolog 1 OS=Mus musculus GN=Dlg1 PE=1 SV=1;>sp|Q811D0-2|DLG1_MOUSE Isoform 2 of Disks large homolog 1 OS=Mus musculus GN=Dlg1;>sp|Q811D0|DLG1_MOUSE Disks large homolog 1 OS=Mus musculus GN=Dlg1 PE=1 SV=1;>tr|E9Q9H0|E9Q9	22	9	9	8	8	8	7	9	9	7	8	8	7	9	9	7	7	7	6	8	8	6	13.2	13.2	12.2	96.891	872	872;893;905;912;927;834;558;358;481;512;755;791;810;817;835;849;852;852;859;870;887;976	3.76	8	15	6	12	7		7			3	0	By MS/MS	By MS/MS
Q8R550-5;Q8R550-4;Q8R550-3;Q8R550-2;Q8R550;B0R0Y8;E9Q0C1;Q8R550-6;Q8R550-7;Q8R550-8	Q8R550-5;Q8R550-4;Q8R550-3;Q8R550-2;Q8R550;B0R0Y8;E9Q0C1;Q8R550-6	9;9;9;9;9;6;6;5;2;1	9;9;9;9;9;6;6;5;2;1	9;9;9;9;9;6;6;5;2;1	SH3 domain-containing kinase-binding protein 1	Sh3kbp1	>sp|Q8R550-5|SH3K1_MOUSE Isoform 5 of SH3 domain-containing kinase-binding protein 1 OS=Mus musculus GN=Sh3kbp1;>sp|Q8R550-4|SH3K1_MOUSE Isoform 4 of SH3 domain-containing kinase-binding protein 1 OS=Mus musculus GN=Sh3kbp1;>sp|Q8R550-3|SH3K1_MOUSE Isoform	10	9	9	9	9	7	6	7	8	8	9	7	6	7	8	8	9	7	6	7	8	8	22.5	22.5	22.5	46.826	427	427;464;628;665;709;209;447;253;110;354	4.38		28	6	5		3	11	12			0	By MS/MS	By MS/MS
Q3U3T8-2;E9PUI7;Q3U3T8-3;Q3U3T8;E9QK36;F6R9F0	Q3U3T8-2;E9PUI7;Q3U3T8-3;Q3U3T8;E9QK36	9;9;9;9;9;3	9;9;9;9;9;3	9;9;9;9;9;3	WD repeat-containing protein 62	Wdr62	>sp|Q3U3T8-2|WDR62_MOUSE Isoform 2 of WD repeat-containing protein 62 OS=Mus musculus GN=Wdr62;>tr|E9PUI7|E9PUI7_MOUSE WD repeat-containing protein 62 OS=Mus musculus GN=Wdr62 PE=4 SV=1;>sp|Q3U3T8-3|WDR62_MOUSE Isoform 3 of WD repeat-containing protein 62	6	9	9	9	7	7	7	7	6	7	7	7	7	7	6	7	7	7	7	7	6	7	9	9	9	119.2	1075	1075;1076;1498;1523;1524;1053	4.67	6	4	4	8	9	2	11	4			0	By MS/MS	By MS/MS
D3Z6V7;D3Z5I6;Q5DU25;A4GZ26;E9QAD8	D3Z6V7;D3Z5I6;Q5DU25;A4GZ26;E9QAD8	9;9;9;9;9	5;5;5;5;5	5;5;5;5;5	IQ motif and SEC7 domain-containing protein 2	Iqsec2	>tr|D3Z6V7|D3Z6V7_MOUSE IQ motif and SEC7 domain-containing protein 2 OS=Mus musculus GN=Iqsec2 PE=1 SV=1;>tr|D3Z5I6|D3Z5I6_MOUSE IQ motif and SEC7 domain-containing protein 2 OS=Mus musculus GN=Iqsec2 PE=1 SV=1;>sp|Q5DU25|IQEC2_MOUSE IQ motif and SEC7 dom	5	9	5	5	7	8	3	7	7	7	5	5	1	3	4	4	5	5	1	3	4	4	10.2	6.6	6.6	105.2	949	949;1154;1478;1479;1488	6.68					4	10		5	3		0	By MS/MS	By MS/MS
H3BL44;Q80XR2;H3BIX7;Q3UZR5;Q8BMS7;H3BLI6;H3BJ99;H3BK57;H3BJJ5;H3BJY0;H3BLC2;A7L9Z8	H3BL44;Q80XR2;H3BIX7;Q3UZR5;Q8BMS7;H3BLI6	9;9;9;9;8;8;1;1;1;1;1;1	9;9;9;9;8;8;1;1;1;1;1;1	9;9;9;9;8;8;1;1;1;1;1;1	Calcium-transporting ATPase type 2C member 1	Atp2c1	>tr|H3BL44|H3BL44_MOUSE Calcium-transporting ATPase OS=Mus musculus GN=Atp2c1 PE=3 SV=1;>sp|Q80XR2|AT2C1_MOUSE Calcium-transporting ATPase type 2C member 1 OS=Mus musculus GN=Atp2c1 PE=1 SV=2;>tr|H3BIX7|H3BIX7_MOUSE Calcium-transporting ATPase OS=Mus muscu	12	9	9	9	7	8	8	7	7	6	7	8	8	7	7	6	7	8	8	7	7	6	13.8	13.8	13.8	96.804	887	887;918;926;952;669;786;111;144;177;230;253;944	3.24		29	3	6	2			6			0	By MS/MS	By MS/MS
Q0P5W1-3;F8WI64;Q0P5W1;D3YUP0;Q0P5W1-2;D3Z5P1;F6ZLN8;D3YU67	Q0P5W1-3;F8WI64;Q0P5W1;D3YUP0;Q0P5W1-2;D3Z5P1	9;9;9;9;7;5;4;1	9;9;9;9;7;5;4;1	9;9;9;9;7;5;4;1	Vacuolar protein sorting-associated protein 8 homolog	Vps8	>sp|Q0P5W1-3|VPS8_MOUSE Isoform 3 of Vacuolar protein sorting-associated protein 8 homolog OS=Mus musculus GN=Vps8;>tr|F8WI64|F8WI64_MOUSE Vacuolar protein sorting-associated protein 8 homolog OS=Mus musculus GN=Vps8 PE=4 SV=2;>sp|Q0P5W1|VPS8_MOUSE Vacuola	8	9	9	9	6	7	6	7	8	7	6	7	6	7	8	7	6	7	6	7	8	7	7.5	7.5	7.5	158.07	1399	1399;1399;1427;1429;1292;709;964;522	7.39			1		6	5	4	19		6	0	By MS/MS	By MS/MS
Q9QZS3-4;Q9QZS3-2;Q9QZS3-3;Q9QZS3;Q05BE7;D3Z7I6;D3Z1E8;F8WJ71;D3Z549	Q9QZS3-4;Q9QZS3-2;Q9QZS3-3;Q9QZS3;Q05BE7	9;9;9;9;7;3;3;2;2	9;9;9;9;7;3;3;2;2	7;7;7;7;5;2;2;2;2	Protein numb homolog	Numb	>sp|Q9QZS3-4|NUMB_MOUSE Isoform 4 of Protein numb homolog OS=Mus musculus GN=Numb;>sp|Q9QZS3-2|NUMB_MOUSE Isoform 2 of Protein numb homolog OS=Mus musculus GN=Numb;>sp|Q9QZS3-3|NUMB_MOUSE Isoform 3 of Protein numb homolog OS=Mus musculus GN=Numb;>sp|Q9QZS3	9	9	9	7	8	7	7	7	7	8	8	7	7	7	7	8	6	5	5	5	5	6	20.2	20.2	16.5	64.393	593	593;604;642;653;322;148;163;76;113	3.65	19	10	3			5	17				0	By MS/MS	By MS/MS
Q5XG73-2;Q5XG73-3;Q5XG73;E9QNH7;Z4YM84;Z4YN06	Q5XG73-2;Q5XG73-3;Q5XG73;E9QNH7;Z4YM84	9;9;9;9;5;1	9;9;9;9;5;1	8;8;8;8;4;1	Acyl-CoA-binding domain-containing protein 5	Acbd5	>sp|Q5XG73-2|ACBD5_MOUSE Isoform 2 of Acyl-CoA-binding domain-containing protein 5 OS=Mus musculus GN=Acbd5;>sp|Q5XG73-3|ACBD5_MOUSE Isoform 3 of Acyl-CoA-binding domain-containing protein 5 OS=Mus musculus GN=Acbd5;>sp|Q5XG73|ACBD5_MOUSE Acyl-CoA-binding	6	9	9	8	7	8	6	9	9	7	7	8	6	9	9	7	6	7	5	8	8	6	22.5	22.5	20.6	52.369	472	472;473;508;509;157;52	4.16		14	18	7	2	10	6	4			0	By MS/MS	By MS/MS
Q9EP53-4;Q9EP53-3;Q9EP53-2;Q9EP53;F2Z3W0;F2Z3X2	Q9EP53-4;Q9EP53-3;Q9EP53-2;Q9EP53	9;9;9;9;3;3	9;9;9;9;3;3	9;9;9;9;3;3	Hamartin	Tsc1	>sp|Q9EP53-4|TSC1_MOUSE Isoform 4 of Hamartin OS=Mus musculus GN=Tsc1;>sp|Q9EP53-3|TSC1_MOUSE Isoform 3 of Hamartin OS=Mus musculus GN=Tsc1;>sp|Q9EP53-2|TSC1_MOUSE Isoform 2 of Hamartin OS=Mus musculus GN=Tsc1;>sp|Q9EP53|TSC1_MOUSE Hamartin OS=Mus musculus	6	9	9	9	8	6	7	6	8	9	8	6	7	6	8	9	8	6	7	6	8	9	9.7	9.7	9.7	127.38	1148	1148;1155;1160;1161;368;459	5.12	10	5	6	6		2	6			13	0	By MS/MS	By MS/MS
Q9Z148-2;Q9Z148-3;A2CG76;Q9Z148;A2CG77	Q9Z148-2;Q9Z148-3;A2CG76;Q9Z148	9;9;9;9;2	9;9;9;9;2	9;9;9;9;2	Histone-lysine N-methyltransferase EHMT2	Ehmt2	>sp|Q9Z148-2|EHMT2_MOUSE Isoform 2 of Histone-lysine N-methyltransferase EHMT2 OS=Mus musculus GN=Ehmt2;>sp|Q9Z148-3|EHMT2_MOUSE Isoform 3 of Histone-lysine N-methyltransferase EHMT2 OS=Mus musculus GN=Ehmt2;>tr|A2CG76|A2CG76_MOUSE Histone-lysine N-methylt	5	9	9	9	7	5	6	5	6	7	7	5	6	5	6	7	7	5	6	5	6	7	8.4	8.4	8.4	128.42	1172	1172;1206;1229;1263;441	6.64		3	6			2	6	17	5		0	By MS/MS	By MS/MS
A2A6J4;A2A6J7;P19973-2;P19973	A2A6J4;A2A6J7;P19973-2;P19973	9;9;9;9	9;9;9;9	9;9;9;9	Lymphocyte-specific protein 1	Lsp1	>tr|A2A6J4|A2A6J4_MOUSE Lymphocyte-specific protein 1 OS=Mus musculus GN=Lsp1 PE=4 SV=1;>tr|A2A6J7|A2A6J7_MOUSE Lymphocyte-specific protein 1 OS=Mus musculus GN=Lsp1 PE=4 SV=1;>sp|P19973-2|LSP1_MOUSE Isoform 2 of Lymphocyte-specific protein 1 OS=Mus muscul	4	9	9	9	8	7	9	8	8	8	8	7	9	8	8	8	8	7	9	8	8	8	34.5	34.5	34.5	35.763	322	322;324;328;330	2.27	9	47	15	6	1						0	By MS/MS	By MS/MS
Q8C0M0-2;D3Z1F9;Q8C0M0;Q8C0M0-3	Q8C0M0-2;D3Z1F9;Q8C0M0;Q8C0M0-3	9;9;9;9	9;9;9;9	9;9;9;9	WD repeat-containing protein 59	Wdr59	>sp|Q8C0M0-2|WDR59_MOUSE Isoform 2 of WD repeat-containing protein 59 OS=Mus musculus GN=Wdr59;>tr|D3Z1F9|D3Z1F9_MOUSE WD repeat domain 59, isoform CRA_b OS=Mus musculus GN=Wdr59 PE=4 SV=1;>sp|Q8C0M0|WDR59_MOUSE WD repeat-containing protein 59 OS=Mus muscu	4	9	9	9	6	8	7	9	6	6	6	8	7	9	6	6	6	8	7	9	6	6	15.1	15.1	15.1	109.8	974	974;991;992;993	6.2	20					4	2	4	22	9	0	By MS/MS	By MS/MS
Q9R1S3-2;Q9R1S3-3;Q9R1S3;A0A087WS03;A0A087WQ32;G3X9F1;A0A087WNT9	Q9R1S3-2;Q9R1S3-3;Q9R1S3;A0A087WS03;A0A087WQ32;G3X9F1	9;9;9;8;8;8;2	9;9;9;8;8;8;2	9;9;9;8;8;8;2	GPI ethanolamine phosphate transferase 1	Pign	>sp|Q9R1S3-2|PIGN_MOUSE Isoform 2 of GPI ethanolamine phosphate transferase 1 OS=Mus musculus GN=Pign;>sp|Q9R1S3-3|PIGN_MOUSE Isoform 3 of GPI ethanolamine phosphate transferase 1 OS=Mus musculus GN=Pign;>sp|Q9R1S3|PIGN_MOUSE GPI ethanolamine phosphate tra	7	9	9	9	9	9	9	9	7	9	9	9	9	9	7	9	9	9	9	9	7	9	12.3	12.3	12.3	90.436	798	798;826;931;798;826;931;74	6.1	5	1		6	23	11	12		20		0	By MS/MS	By MS/MS
O70325-2;O70325;Q76LV0;S4R1E5;Q91XR9	O70325-2;O70325;Q76LV0;S4R1E5;Q91XR9	9;9;9;8;8	9;9;9;8;8	9;9;9;8;8	Phospholipid hydroperoxide glutathione peroxidase, mitochondrial;Glutathione peroxidase;Phospholipid hydroperoxide glutathione peroxidase, nuclear	Gpx4	>sp|O70325-2|GPX41_MOUSE Isoform Cytoplasmic of Phospholipid hydroperoxide glutathione peroxidase, mitochondrial OS=Mus musculus GN=Gpx4;>sp|O70325|GPX41_MOUSE Phospholipid hydroperoxide glutathione peroxidase, mitochondrial OS=Mus musculus GN=Gpx4 PE=1 SV	5	9	9	9	9	9	9	9	9	9	9	9	9	9	9	9	9	9	9	9	9	9	54.7	54.7	54.7	19.522	170	170;197;253;157;253	3.2	24	20	18	6					6	6	0	By MS/MS	By MS/MS
B1AZP2-3;B7ZNS2;B1AZP2;B1AZP2-2;F6YMR0;E9PUF2;I1E4X0;H3BJD4;H3BJW9;H3BKJ0	B1AZP2-3;B7ZNS2;B1AZP2;B1AZP2-2;F6YMR0;E9PUF2;I1E4X0	9;9;9;8;6;6;5;4;2;1	9;9;9;8;6;6;5;4;2;1	9;9;9;8;6;6;5;4;2;1	Disks large-associated protein 4	Dlgap4	>sp|B1AZP2-3|DLGP4_MOUSE Isoform 3 of Disks large-associated protein 4 OS=Mus musculus GN=Dlgap4;>tr|B7ZNS2|B7ZNS2_MOUSE Disks large-associated protein 4 OS=Mus musculus GN=Dlgap4 PE=2 SV=1;>sp|B1AZP2|DLGP4_MOUSE Disks large-associated protein 4 OS=Mus mus	10	9	9	9	7	8	7	8	7	9	7	8	7	8	7	9	7	8	7	8	7	9	26	26	26	49.46	453	453;975;992;989;266;285;244;109;122;68	3.86	11	25	5						10	5	0	By MS/MS	By MS/MS
O70305-2;O70305;E9QM77;O70305-3;F7B6X4;F6U2C2	O70305-2;O70305;E9QM77;O70305-3;F7B6X4;F6U2C2	9;9;9;8;6;6	9;9;9;8;6;6	9;9;9;8;6;6	Ataxin-2	Atxn2	>sp|O70305-2|ATX2_MOUSE Isoform 2 of Ataxin-2 OS=Mus musculus GN=Atxn2;>sp|O70305|ATX2_MOUSE Ataxin-2 OS=Mus musculus GN=Atxn2 PE=1 SV=1;>tr|E9QM77|E9QM77_MOUSE Ataxin-2 OS=Mus musculus GN=Atxn2 PE=1 SV=1;>sp|O70305-3|ATX2_MOUSE Isoform 3 of Ataxin-2 OS=Mu	6	9	9	9	9	9	9	8	8	9	9	9	9	8	8	9	9	9	9	8	8	9	10.3	10.3	10.3	129.07	1215	1215;1285;1286;1154;330;929	4.05	24	13	10		5		3	11		9	0	By MS/MS	By MS/MS
Q8C1B1;A0A0A6YY67;H7BX08;Q8C1B1-2;A0A0A6YXV8	Q8C1B1;A0A0A6YY67;H7BX08;Q8C1B1-2	9;9;9;8;3	9;9;9;8;3	9;9;9;8;3	Calmodulin-regulated spectrin-associated protein 2	Camsap2	>sp|Q8C1B1|CAMP2_MOUSE Calmodulin-regulated spectrin-associated protein 2 OS=Mus musculus GN=Camsap2 PE=1 SV=3;>tr|A0A0A6YY67|A0A0A6YY67_MOUSE Calmodulin-regulated spectrin-associated protein 2 OS=Mus musculus GN=Camsap2 PE=4 SV=1;>tr|H7BX08|H7BX08_MOUSE C	5	9	9	9	8	8	7	8	7	8	8	8	7	8	7	8	8	8	7	8	7	8	7.8	7.8	7.8	164.33	1461	1461;1472;1478;1470;814	5.04	6	6	1	10	4		6	12	2		0	By MS/MS	By MS/MS
E9QQ99;D3Z1Y1;Q9DBY1;Q9DBY1-2;D3YZH4	E9QQ99;D3Z1Y1;Q9DBY1;Q9DBY1-2	9;9;9;7;3	9;9;9;7;3	9;9;9;7;3	E3 ubiquitin-protein ligase synoviolin	Syvn1	>tr|E9QQ99|E9QQ99_MOUSE E3 ubiquitin-protein ligase synoviolin OS=Mus musculus GN=Syvn1 PE=4 SV=1;>tr|D3Z1Y1|D3Z1Y1_MOUSE E3 ubiquitin-protein ligase synoviolin OS=Mus musculus GN=Syvn1 PE=4 SV=1;>sp|Q9DBY1|SYVN1_MOUSE E3 ubiquitin-protein ligase synovioli	5	9	9	9	8	7	8	8	7	8	8	7	8	8	7	8	8	7	8	8	7	8	13.5	13.5	13.5	61.446	561	561;608;612;556;160	5.7	18	6	5	6				25	9	10	0	By MS/MS	By MS/MS
D3YYE1;D3Z7M9;O35381;F6UFG6;Q64G17	D3YYE1;D3Z7M9;O35381;F6UFG6	9;9;9;7;2	9;9;9;7;2	8;8;8;6;1	Acidic leucine-rich nuclear phosphoprotein 32 family member A	Anp32a	>tr|D3YYE1|D3YYE1_MOUSE Acidic leucine-rich nuclear phosphoprotein 32 family member A (Fragment) OS=Mus musculus GN=Anp32a PE=4 SV=1;>tr|D3Z7M9|D3Z7M9_MOUSE Acidic leucine-rich nuclear phosphoprotein 32 family member A OS=Mus musculus GN=Anp32a PE=4 SV=1;>	5	9	9	8	9	9	9	9	9	9	9	9	9	9	9	9	8	8	8	8	8	8	31.8	31.8	27.8	22.954	198	198;233;247;138;123	5.62		30	3	8	12	25	60	2		9	0	By MS/MS	By MS/MS
Q8BPM2-2;Q8BPM2;E9PX30;E9Q1T3	Q8BPM2-2;Q8BPM2;E9PX30;E9Q1T3	9;9;9;7	9;9;9;7	9;9;9;7	Mitogen-activated protein kinase kinase kinase kinase 5;Mitogen-activated protein kinase kinase kinase kinase	Map4k5	>sp|Q8BPM2-2|M4K5_MOUSE Isoform 2 of Mitogen-activated protein kinase kinase kinase kinase 5 OS=Mus musculus GN=Map4k5;>sp|Q8BPM2|M4K5_MOUSE Mitogen-activated protein kinase kinase kinase kinase 5 OS=Mus musculus GN=Map4k5 PE=1 SV=2;>tr|E9PX30|E9PX30_MOUSE	4	9	9	9	9	7	6	7	7	8	9	7	6	7	7	8	9	7	6	7	7	8	10.6	10.6	10.6	92.959	828	828;847;847;780	6.29	4	7	5	2		3	10		23	1	0	By MS/MS	By MS/MS
F7C528;E9Q614;B1AR17;B0QZH8;B0QZH7	F7C528;E9Q614;B1AR17	9;9;9;1;1	1;1;1;1;1	1;1;1;1;1		Chd3	>tr|F7C528|F7C528_MOUSE Protein Chd3 (Fragment) OS=Mus musculus GN=Chd3 PE=4 SV=1;>tr|E9Q614|E9Q614_MOUSE Protein Chd3 OS=Mus musculus GN=Chd3 PE=4 SV=1;>tr|B1AR17|B1AR17_MOUSE Protein Chd3 OS=Mus musculus GN=Chd3 PE=4 SV=1	5	9	1	1	9	9	9	9	9	9	1	1	1	1	1	1	1	1	1	1	1	1	4.6	0.4	0.4	213.92	1886	1886;2021;2055;143;151	6.82				3	1		3	1	1	2	1	By matching	By MS/MS
Q99KG3-2;Q99KG3-3;Q99KG3	Q99KG3-2;Q99KG3-3;Q99KG3	9;9;9	7;7;7	7;7;7	RNA-binding protein 10	Rbm10	>sp|Q99KG3-2|RBM10_MOUSE Isoform 2 of RNA-binding protein 10 OS=Mus musculus GN=Rbm10;>sp|Q99KG3-3|RBM10_MOUSE Isoform 3 of RNA-binding protein 10 OS=Mus musculus GN=Rbm10;>sp|Q99KG3|RBM10_MOUSE RNA-binding protein 10 OS=Mus musculus GN=Rbm10 PE=1 SV=1	3	9	7	7	8	6	8	8	7	7	7	5	7	7	5	6	7	5	7	7	5	6	10.1	9.1	9.1	94.429	853	853;929;930	3.79	6	10	14	1			8	1	3		0	By MS/MS	By MS/MS
A0A0A6YXG0;Q9JKK1-2;Q9JKK1	A0A0A6YXG0;Q9JKK1-2;Q9JKK1	9;9;9	9;9;9	9;9;9	Syntaxin-6	Stx6	>tr|A0A0A6YXG0|A0A0A6YXG0_MOUSE Syntaxin-6 OS=Mus musculus GN=Stx6 PE=4 SV=1;>sp|Q9JKK1-2|STX6_MOUSE Isoform 2 of Syntaxin-6 OS=Mus musculus GN=Stx6;>sp|Q9JKK1|STX6_MOUSE Syntaxin-6 OS=Mus musculus GN=Stx6 PE=1 SV=1	3	9	9	9	9	8	8	8	8	8	9	8	8	8	8	8	9	8	8	8	8	8	43.7	43.7	43.7	22.569	199	199;255;255	5.19		8	6	10	23	16	6	11			0	By MS/MS	By MS/MS
A2ASZ8-2;A2ASZ8-3;A2ASZ8;A2ASZ8-4;A2ASZ8-5;Z4YLR9;A0A0A6YWC1;F6RC04;F6X0P2	A2ASZ8-2;A2ASZ8-3;A2ASZ8;A2ASZ8-4;A2ASZ8-5;Z4YLR9	9;9;8;8;8;6;1;1;1	9;9;8;8;8;6;1;1;1	8;8;7;7;7;5;1;1;0	Calcium-binding mitochondrial carrier protein SCaMC-2	Slc25a25	>sp|A2ASZ8-2|SCMC2_MOUSE Isoform 2 of Calcium-binding mitochondrial carrier protein SCaMC-2 OS=Mus musculus GN=Slc25a25;>sp|A2ASZ8-3|SCMC2_MOUSE Isoform 3 of Calcium-binding mitochondrial carrier protein SCaMC-2 OS=Mus musculus GN=Slc25a25;>sp|A2ASZ8|SCMC2	9	9	9	8	8	9	9	8	8	9	8	9	9	8	8	9	7	8	8	7	7	8	17.3	17.3	15.7	55.287	502	502;514;469;489;501;263;112;184;266	5.26		6	12	9	14	8	15	4	5		0	By MS/MS	By MS/MS
Q9EPJ9;V9GXM1;Q9EPJ9-2;Q3TGS9;V9GWV1	Q9EPJ9;V9GXM1;Q9EPJ9-2;Q3TGS9;V9GWV1	9;9;8;8;8	9;9;8;8;8	9;9;8;8;8	ADP-ribosylation factor GTPase-activating protein 1	Arfgap1	>sp|Q9EPJ9|ARFG1_MOUSE ADP-ribosylation factor GTPase-activating protein 1 OS=Mus musculus GN=Arfgap1 PE=1 SV=2;>tr|V9GXM1|V9GXM1_MOUSE ADP-ribosylation factor GTPase-activating protein 1 OS=Mus musculus GN=Arfgap1 PE=1 SV=1;>sp|Q9EPJ9-2|ARFG1_MOUSE Isofor	5	9	9	9	7	9	6	7	9	8	7	9	6	7	9	8	7	9	6	7	9	8	30	30	30	45.288	414	414;424;392;394;402	4.44	10	12		7	20	21			5		0	By MS/MS	By MS/MS
Q5NCJ0;Q5NCJ1;Q5NCJ4;Q5NCJ5;Q5NCJ2	Q5NCJ0;Q5NCJ1;Q5NCJ4;Q5NCJ5	9;9;8;8;1	6;6;5;5;1	6;6;5;5;1		Rapgef6	>tr|Q5NCJ0|Q5NCJ0_MOUSE Protein Rapgef6 OS=Mus musculus GN=Rapgef6 PE=4 SV=1;>tr|Q5NCJ1|Q5NCJ1_MOUSE Protein Rapgef6 OS=Mus musculus GN=Rapgef6 PE=4 SV=1;>tr|Q5NCJ4|Q5NCJ4_MOUSE Protein Rapgef6 OS=Mus musculus GN=Rapgef6 PE=4 SV=1;>tr|Q5NCJ5|Q5NCJ5_MOUSE P	5	9	6	6	5	6	9	9	7	7	4	4	6	6	4	5	4	4	6	6	4	5	7.9	5.9	5.9	179.23	1601	1601;1609;1123;1131;544	6.56	7	2			6	1	5		6	12	0	By MS/MS	By MS/MS
A2AP92;Q923A8;A2AP93;Q62073	A2AP92;Q923A8;A2AP93;Q62073	9;9;8;8	9;9;8;8	9;9;8;8	Mitogen-activated protein kinase kinase kinase 7	Map3k7	>tr|A2AP92|A2AP92_MOUSE Mitogen-activated protein kinase kinase kinase 7 OS=Mus musculus GN=Map3k7 PE=1 SV=1;>tr|Q923A8|Q923A8_MOUSE Map3k7 protein OS=Mus musculus GN=Map3k7 PE=2 SV=1;>tr|A2AP93|A2AP93_MOUSE Mitogen-activated protein kinase kinase kinase 7	4	9	9	9	8	8	7	8	8	8	8	8	7	8	8	8	8	8	7	8	8	8	22.2	22.2	22.2	56.716	518	518;606;491;579	5.38		8	11	14		4		6	15		0	By MS/MS	By MS/MS
P08101;A0A0B4J1E6;P08101-3;E9Q415	P08101;A0A0B4J1E6;P08101-3;E9Q415	9;9;8;8	9;9;8;8	3;3;2;2	Low affinity immunoglobulin gamma Fc region receptor II	Fcgr2;Fcgr2b	>sp|P08101|FCGR2_MOUSE Low affinity immunoglobulin gamma Fc region receptor II OS=Mus musculus GN=Fcgr2 PE=1 SV=2;>tr|A0A0B4J1E6|A0A0B4J1E6_MOUSE Low affinity immunoglobulin gamma Fc region receptor II OS=Mus musculus GN=Fcgr2b PE=4 SV=1;>sp|P08101-3|FCGR2	4	9	9	3	9	7	8	8	9	8	9	7	8	8	9	8	3	1	2	2	3	2	31.8	31.8	14.5	36.695	330	330;340;302;312	5.4	1	33	21		14	13	25	31	6	5	0	By MS/MS	By MS/MS
Q4FCQ7;Q9Z2A5;J3QNU1;Q9Z2A5-2	Q4FCQ7;Q9Z2A5;J3QNU1;Q9Z2A5-2	9;9;8;8	9;9;8;8	9;9;8;8	Arginyl-tRNA--protein transferase 1	Ate1	>tr|Q4FCQ7|Q4FCQ7_MOUSE Arginyl-tRNA--protein transferase 1 OS=Mus musculus GN=Ate1 PE=2 SV=1;>sp|Q9Z2A5|ATE1_MOUSE Arginyl-tRNA--protein transferase 1 OS=Mus musculus GN=Ate1 PE=1 SV=2;>tr|J3QNU1|J3QNU1_MOUSE Arginyl-tRNA--protein transferase 1 OS=Mus mus	4	9	9	9	7	7	6	7	7	9	7	7	6	7	7	9	7	7	6	7	7	9	23.8	23.8	23.8	58.319	509	509;516;509;516	3.95	12	12	1	15	16	19	1				0	By MS/MS	By MS/MS
F2Z3X6;Q9Z2A0;Q3TRL2;F2Z3Z9;F2Z400;F2Z4A5;F2Z3X9;F2Z3V6	F2Z3X6;Q9Z2A0;Q3TRL2;F2Z3Z9;F2Z400	9;9;8;7;7;3;2;2	9;9;8;7;7;3;2;2	9;9;8;7;7;3;2;2	3-phosphoinositide-dependent protein kinase 1	Pdpk1	>tr|F2Z3X6|F2Z3X6_MOUSE 3-phosphoinositide-dependent protein kinase 1 OS=Mus musculus GN=Pdpk1 PE=1 SV=1;>sp|Q9Z2A0|PDPK1_MOUSE 3-phosphoinositide-dependent protein kinase 1 OS=Mus musculus GN=Pdpk1 PE=1 SV=2;>tr|Q3TRL2|Q3TRL2_MOUSE 3-phosphoinositide-depe	8	9	9	9	8	9	5	7	8	7	8	9	5	7	8	7	8	9	5	7	8	7	21.1	21.1	21.1	60.935	532	532;559;522;432;457;128;56;111	5.52		6	6	9		21	7	12			0	By MS/MS	By MS/MS
Q91WG8;Q3UW64;G3UX23;G3UYD5;G3UZ98;F6SHH4;G3UWV5;F6WD11;G3UX49;F7BWW0	Q91WG8;Q3UW64;G3UX23;G3UYD5	9;9;8;7;4;2;2;2;1;1	9;9;8;7;4;2;2;2;1;1	9;9;8;7;4;2;2;2;1;1	Bifunctional UDP-N-acetylglucosamine 2-epimerase/N-acetylmannosamine kinase;UDP-N-acetylglucosamine 2-epimerase (hydrolyzing);N-acetylmannosamine kinase	Gne	>sp|Q91WG8|GLCNE_MOUSE Bifunctional UDP-N-acetylglucosamine 2-epimerase/N-acetylmannosamine kinase OS=Mus musculus GN=Gne PE=1 SV=1;>tr|Q3UW64|Q3UW64_MOUSE Bifunctional UDP-N-acetylglucosamine 2-epimerase/N-acetylmannosamine kinase OS=Mus musculus GN=Gne P	10	9	9	9	7	6	7	6	6	7	7	6	7	6	6	7	7	6	7	6	6	7	14.8	14.8	14.8	79.198	722	722;753;648;479;292;121;133;213;56;118	4.48	4	19	4	1		5	2	1	4	6	0	By MS/MS	By MS/MS
Q9CXW4;E9PYL9;A2BH06;E9PZB3	Q9CXW4;E9PYL9;A2BH06;E9PZB3	9;9;8;6	9;9;8;6	9;9;8;6	60S ribosomal protein L11	Rpl11;Gm10036;Gm5093	>sp|Q9CXW4|RL11_MOUSE 60S ribosomal protein L11 OS=Mus musculus GN=Rpl11 PE=1 SV=4;>tr|E9PYL9|E9PYL9_MOUSE Uncharacterized protein OS=Mus musculus GN=Gm10036 PE=3 SV=1;>tr|A2BH06|A2BH06_MOUSE 60S ribosomal protein L11 (Fragment) OS=Mus musculus GN=Rpl11 PE	4	9	9	9	7	9	9	9	9	9	7	9	9	9	9	9	7	9	9	9	9	9	42.1	42.1	42.1	20.252	178	178;178;172;174	5.72	18	14	26	24	19	7	9	23	17	33	0	By MS/MS	By MS/MS
A2AUR3;Q60866;Q60866-2;A2AUR5	A2AUR3;Q60866;Q60866-2;A2AUR5	9;9;8;6	9;9;8;6	9;9;8;6	Phosphotriesterase-related protein	Pter	>tr|A2AUR3|A2AUR3_MOUSE Phosphotriesterase-related protein (Fragment) OS=Mus musculus GN=Pter PE=4 SV=2;>sp|Q60866|PTER_MOUSE Phosphotriesterase-related protein OS=Mus musculus GN=Pter PE=2 SV=1;>sp|Q60866-2|PTER_MOUSE Isoform 2 of Phosphotriesterase-relat	4	9	9	9	7	7	8	9	8	8	7	7	8	9	8	8	7	7	8	9	8	8	36.8	36.8	36.8	35.855	321	321;349;260;253	5.69		19	4		11	3		26	7	1	0	By MS/MS	By MS/MS
D3Z3F8;Q8R1X6;Q8R1X6-2;D3Z2D6;D3Z1M5	D3Z3F8;Q8R1X6;Q8R1X6-2	9;9;8;3;2	9;9;8;3;2	9;9;8;3;2	Spartin	Spg20	>tr|D3Z3F8|D3Z3F8_MOUSE Spartin OS=Mus musculus GN=Spg20 PE=1 SV=1;>sp|Q8R1X6|SPG20_MOUSE Spartin OS=Mus musculus GN=Spg20 PE=1 SV=1;>sp|Q8R1X6-2|SPG20_MOUSE Isoform 2 of Spartin OS=Mus musculus GN=Spg20	5	9	9	9	9	7	8	8	7	9	9	7	8	8	7	9	9	7	8	8	7	9	21.5	21.5	21.5	63.079	582	582;671;614;116;92	3.7	6	24	25					10	6		0	By MS/MS	By MS/MS
Q9D031;Q01730;A2AUR7;B1AYQ0	Q9D031;Q01730;A2AUR7	9;9;8;1	9;9;8;1	9;9;8;1	Ras suppressor protein 1	Rsu1	>tr|Q9D031|Q9D031_MOUSE Ras suppressor protein 1 OS=Mus musculus GN=Rsu1 PE=2 SV=1;>sp|Q01730|RSU1_MOUSE Ras suppressor protein 1 OS=Mus musculus GN=Rsu1 PE=2 SV=3;>tr|A2AUR7|A2AUR7_MOUSE Ras suppressor protein 1 OS=Mus musculus GN=Rsu1 PE=4 SV=1	4	9	9	9	9	9	8	9	9	8	9	9	8	9	9	8	9	9	8	9	9	8	29.2	29.2	29.2	31.461	277	277;277;260;112	4.38	14	31		11	6	10	17	6	6	2	0	By MS/MS	By MS/MS
A2AJH3;O70311;Q8CFK1	A2AJH3;O70311;Q8CFK1	9;9;8	5;5;4	5;5;4	Glycylpeptide N-tetradecanoyltransferase 2;Glycylpeptide N-tetradecanoyltransferase	Nmt2	>tr|A2AJH3|A2AJH3_MOUSE Glycylpeptide N-tetradecanoyltransferase OS=Mus musculus GN=Nmt2 PE=3 SV=1;>sp|O70311|NMT2_MOUSE Glycylpeptide N-tetradecanoyltransferase 2 OS=Mus musculus GN=Nmt2 PE=2 SV=1;>tr|Q8CFK1|Q8CFK1_MOUSE Glycylpeptide N-tetradecanoyltrans	3	9	5	5	7	7	6	9	7	9	4	4	4	5	4	5	4	4	4	5	4	5	20.9	10.6	10.6	56.984	498	498;529;485	5.65			7		14	4				6	0	By MS/MS	By MS/MS
P79568;P14430;E9PWT4;E9QJR9;P14429;E9PX63;O19441;P14431;L7N260;F6VXI7;H3BJA9;H3BK58;A7VMS3;V9GXI3;G3UZL7	P79568;P14430;E9PWT4;E9QJR9;P14429	9;9;7;7;7;4;4;3;3;2;2;2;2;1;1	3;3;1;1;1;0;0;1;1;0;0;0;0;0;0	1;1;0;0;0;0;0;0;0;0;0;0;0;0;0	H-2 class I histocompatibility antigen, Q8 alpha chain;H-2 class I histocompatibility antigen, Q7 alpha chain	H2-Q6;H2-Q8;H2-Q7	>tr|P79568|P79568_MOUSE Class Ib MHC antigen Qa-2 OS=Mus musculus GN=H2-Q6 PE=3 SV=1;>sp|P14430|HA18_MOUSE H-2 class I histocompatibility antigen, Q8 alpha chain OS=Mus musculus GN=H2-Q8 PE=2 SV=1;>tr|E9PWT4|E9PWT4_MOUSE H-2 class I histocompatibility anti	15	9	3	1	9	9	8	8	8	9	3	3	3	3	3	3	1	1	1	1	1	1	36.2	12	4.6	37.406	326	326;326;310;325;334;341;368;200;215;138;318;327;348;89;220	4	6		6					6			0	By MS/MS	By MS/MS
A2ATI9;Q99JX3;A2ATI8;A2ATI6;Q99JX3-2	A2ATI9;Q99JX3;A2ATI8;A2ATI6;Q99JX3-2	9;9;7;7;7	9;9;7;7;7	8;8;6;6;7	Golgi reassembly-stacking protein 2	Gorasp2	>tr|A2ATI9|A2ATI9_MOUSE Golgi reassembly stacking protein 2, isoform CRA_d OS=Mus musculus GN=Gorasp2 PE=4 SV=1;>sp|Q99JX3|GORS2_MOUSE Golgi reassembly-stacking protein 2 OS=Mus musculus GN=Gorasp2 PE=1 SV=3;>tr|A2ATI8|A2ATI8_MOUSE Golgi reassembly-stackin	5	9	9	8	9	8	8	9	8	9	9	8	8	9	8	9	8	7	7	8	7	8	26.7	26.7	24.8	45.026	431	431;451;317;351;383	4.11	5	35	11	1				16	8		0	By MS/MS	By MS/MS
Q78ZM0;O70492;D3Z789;D3Z6Z0	Q78ZM0;O70492;D3Z789;D3Z6Z0	9;9;7;6	9;9;7;6	7;7;6;5	Sorting nexin-3	Snx3	>tr|Q78ZM0|Q78ZM0_MOUSE Sorting nexin 3 OS=Mus musculus GN=Snx3 PE=2 SV=1;>sp|O70492|SNX3_MOUSE Sorting nexin-3 OS=Mus musculus GN=Snx3 PE=1 SV=3;>tr|D3Z789|D3Z789_MOUSE Sorting nexin-3 OS=Mus musculus GN=Snx3 PE=1 SV=1;>tr|D3Z6Z0|D3Z6Z0_MOUSE Sorting nexi	4	9	9	7	9	9	8	8	7	9	9	9	8	8	7	9	7	7	6	6	5	7	60.5	60.5	56.2	18.762	162	162;162;130;140	4.88		19	27	12	13	2	14	22	1	2	0	By MS/MS	By MS/MS
D3YXZ5;Q91WT8;Q91WT8-2;D3Z113;Q5YD48-3;S4R2P5;S4R1Y9;P86049;Q5YD48-2;Q5YD48	D3YXZ5;Q91WT8;Q91WT8-2	9;9;7;4;1;1;1;1;1;1	9;9;7;4;1;1;1;1;1;1	9;9;7;4;1;1;1;1;1;1	RNA-binding protein 47	Rbm47	>tr|D3YXZ5|D3YXZ5_MOUSE RNA-binding protein 47 OS=Mus musculus GN=Rbm47 PE=4 SV=1;>sp|Q91WT8|RBM47_MOUSE RNA-binding protein 47 OS=Mus musculus GN=Rbm47 PE=2 SV=1;>sp|Q91WT8-2|RBM47_MOUSE Isoform 2 of RNA-binding protein 47 OS=Mus musculus GN=Rbm47	10	9	9	9	7	7	6	7	7	9	7	7	6	7	7	9	7	7	6	7	7	9	23.2	23.2	23.2	56.868	521	521;590;377;158;384;470;485;533;587;595	3.76	3	31	3	5	6			1	10		0	By MS/MS	By MS/MS
Q14AX6-3;Q14AX6;Q14AX6-2	Q14AX6-3;Q14AX6;Q14AX6-2	9;9;7	8;8;6	7;7;5	Cyclin-dependent kinase 12	Cdk12	>sp|Q14AX6-3|CDK12_MOUSE Isoform 3 of Cyclin-dependent kinase 12 OS=Mus musculus GN=Cdk12;>sp|Q14AX6|CDK12_MOUSE Cyclin-dependent kinase 12 OS=Mus musculus GN=Cdk12 PE=1 SV=2;>sp|Q14AX6-2|CDK12_MOUSE Isoform 2 of Cyclin-dependent kinase 12 OS=Mus musculus	3	9	8	7	9	9	9	9	9	9	8	8	8	8	8	8	7	7	7	7	7	7	8.1	7.6	6.8	162.75	1475	1475;1484;1258	4.85	12	7		6	15	16	9			6	0	By MS/MS	By MS/MS
Q3TZX8-2;Q3TZX8;Q3TZX8-3	Q3TZX8-2;Q3TZX8;Q3TZX8-3	9;9;7	9;9;7	9;9;7	Polynucleotide 5-hydroxyl-kinase NOL9	Nol9	>sp|Q3TZX8-2|NOL9_MOUSE Isoform 2 of Polynucleotide 5-hydroxyl-kinase NOL9 OS=Mus musculus GN=Nol9;>sp|Q3TZX8|NOL9_MOUSE Polynucleotide 5-hydroxyl-kinase NOL9 OS=Mus musculus GN=Nol9 PE=1 SV=1;>sp|Q3TZX8-3|NOL9_MOUSE Isoform 3 of Polynucleotide 5-hydrox	3	9	9	9	8	7	8	7	7	8	8	7	8	7	7	8	8	7	8	7	7	8	17.7	17.7	17.7	75.943	671	671;714;627	5.15		6	16	11				11	9		0	By MS/MS	By MS/MS
Q9D6Y9;F6ZHD8;G3UW30	Q9D6Y9;F6ZHD8;G3UW30	9;9;7	9;9;7	9;9;7	1,4-alpha-glucan-branching enzyme	Gbe1	>sp|Q9D6Y9|GLGB_MOUSE 1,4-alpha-glucan-branching enzyme OS=Mus musculus GN=Gbe1 PE=2 SV=1;>tr|F6ZHD8|F6ZHD8_MOUSE 1,4-alpha-glucan-branching enzyme OS=Mus musculus GN=Gbe1 PE=4 SV=2;>tr|G3UW30|G3UW30_MOUSE 1,4-alpha-glucan-branching enzyme OS=Mus musculus	3	9	9	9	6	9	5	7	7	8	6	9	5	7	7	8	6	9	5	7	7	8	15	15	15	80.363	702	702;702;660	4.32	7	18	7	5	2	3	9			8	0	By MS/MS	By MS/MS
Q8BH57-2;Q8BH57;Q8BH57-3	Q8BH57-2;Q8BH57;Q8BH57-3	9;9;7	9;9;7	9;9;7	WD repeat-containing protein 48	Wdr48	>sp|Q8BH57-2|WDR48_MOUSE Isoform 2 of WD repeat-containing protein 48 OS=Mus musculus GN=Wdr48;>sp|Q8BH57|WDR48_MOUSE WD repeat-containing protein 48 OS=Mus musculus GN=Wdr48 PE=1 SV=1;>sp|Q8BH57-3|WDR48_MOUSE Isoform 3 of WD repeat-containing protein 48 O	3	9	9	9	9	8	9	9	8	9	9	8	9	9	8	9	9	8	9	9	8	9	17.7	17.7	17.7	74.4	662	662;676;576	3.75	6	17	6	12	13				6		0	By MS/MS	By MS/MS
Q9CPX4;P29391;P49945;H3BKD3	Q9CPX4;P29391;P49945	9;9;6;4	9;9;6;4	9;9;6;4	Ferritin;Ferritin light chain 1;Ferritin light chain 2	Ftl1;Ftl2	>tr|Q9CPX4|Q9CPX4_MOUSE Ferritin OS=Mus musculus GN=Ftl1 PE=2 SV=1;>sp|P29391|FRIL1_MOUSE Ferritin light chain 1 OS=Mus musculus GN=Ftl1 PE=1 SV=2;>sp|P49945|FRIL2_MOUSE Ferritin light chain 2 OS=Mus musculus GN=Ftl2 PE=2 SV=2	4	9	9	9	9	9	9	9	9	9	9	9	9	9	9	9	9	9	9	9	9	9	64.5	64.5	64.5	20.772	183	183;183;183;84	4.32	22	47	27	16	32	17		24	12	5	0	By MS/MS	By MS/MS
D3Z315;O89079;F6YFR7;E9Q6I5;F6XIG5	D3Z315;O89079;F6YFR7	9;9;5;2;2	9;9;5;2;2	9;9;5;2;2	Coatomer subunit epsilon	Cope	>tr|D3Z315|D3Z315_MOUSE Coatomer subunit epsilon (Fragment) OS=Mus musculus GN=Cope PE=4 SV=1;>sp|O89079|COPE_MOUSE Coatomer subunit epsilon OS=Mus musculus GN=Cope PE=2 SV=3;>tr|F6YFR7|F6YFR7_MOUSE Coatomer subunit epsilon (Fragment) OS=Mus musculus GN=Co	5	9	9	9	9	8	9	9	9	9	9	8	9	9	9	9	9	8	9	9	9	9	52.4	52.4	52.4	25.37	227	227;308;234;112;116	4.49	6	18	17	14	34	14			12	1	0	By MS/MS	By MS/MS
Q8R123;Q8R123-2;F8WGX4;E0CZ66	Q8R123;Q8R123-2;F8WGX4	9;9;5;2	9;9;5;2	9;9;5;2	FAD synthase;Molybdenum cofactor biosynthesis protein-like region;FAD synthase region	Flad1	>sp|Q8R123|FAD1_MOUSE FAD synthase OS=Mus musculus GN=Flad1 PE=1 SV=1;>sp|Q8R123-2|FAD1_MOUSE Isoform 2 of FAD synthase OS=Mus musculus GN=Flad1;>tr|F8WGX4|F8WGX4_MOUSE FAD synthase (Fragment) OS=Mus musculus GN=Flad1 PE=4 SV=4	4	9	9	9	6	7	4	5	8	7	6	7	4	5	8	7	6	7	4	5	8	7	20.7	20.7	20.7	54.766	492	492;518;174;99	5.95		3	7	6	1	5		6	8	2	0	By MS/MS	By MS/MS
Q9EQG9-2;Q9EQG9;Q9EQG9-3	Q9EQG9-2;Q9EQG9;Q9EQG9-3	9;9;5	9;9;5	9;9;5	Collagen type IV alpha-3-binding protein	Col4a3bp	>sp|Q9EQG9-2|C43BP_MOUSE Isoform 2 of Collagen type IV alpha-3-binding protein OS=Mus musculus GN=Col4a3bp;>sp|Q9EQG9|C43BP_MOUSE Collagen type IV alpha-3-binding protein OS=Mus musculus GN=Col4a3bp PE=1 SV=1;>sp|Q9EQG9-3|C43BP_MOUSE Isoform 3 of Collagen	3	9	9	9	7	7	9	8	6	8	7	7	9	8	6	8	7	7	9	8	6	8	21.4	21.4	21.4	68.282	598	598;624;313	5.66	7	14			5	2	4	19	11		0	By MS/MS	By MS/MS
Q8C5P5-2;Q8C5P5;Q8C5P5-3;E9QN01	Q8C5P5-2;Q8C5P5	9;9;4;4	9;9;4;4	9;9;4;4	5-nucleotidase domain-containing protein 1	Nt5dc1	>sp|Q8C5P5-2|NT5D1_MOUSE Isoform 2 of 5-nucleotidase domain-containing protein 1 OS=Mus musculus GN=Nt5dc1;>sp|Q8C5P5|NT5D1_MOUSE 5-nucleotidase domain-containing protein 1 OS=Mus musculus GN=Nt5dc1 PE=2 SV=2	4	9	9	9	8	8	8	8	8	8	8	8	8	8	8	8	8	8	8	8	8	8	25.1	25.1	25.1	52.966	466	466;467;201;201	6.4		6	1	9	8	9	11	6	4	11	0	By MS/MS	By MS/MS
B1B1D8;Q9D773;B1B1D7	B1B1D8;Q9D773	9;9;4	9;9;4	9;9;4	39S ribosomal protein L2, mitochondrial	Mrpl2	>tr|B1B1D8|B1B1D8_MOUSE 39S ribosomal protein L2, mitochondrial OS=Mus musculus GN=Mrpl2 PE=4 SV=1;>sp|Q9D773|RM02_MOUSE 39S ribosomal protein L2, mitochondrial OS=Mus musculus GN=Mrpl2 PE=2 SV=1	3	9	9	9	6	9	7	8	7	7	6	9	7	8	7	7	6	9	7	8	7	7	31.6	31.6	31.6	33.099	304	304;306;247	4.92		14	19	1	6	5	1	9	8	2	0	By MS/MS	By MS/MS
Q8VDL4-3;Q8VDL4;Q8VDL4-2	Q8VDL4-3;Q8VDL4	9;9;4	9;9;4	9;9;4	ADP-dependent glucokinase	Adpgk	>sp|Q8VDL4-3|ADPGK_MOUSE Isoform 3 of ADP-dependent glucokinase OS=Mus musculus GN=Adpgk;>sp|Q8VDL4|ADPGK_MOUSE ADP-dependent glucokinase OS=Mus musculus GN=Adpgk PE=1 SV=2	3	9	9	9	9	9	9	8	9	8	9	9	9	8	9	8	9	9	9	8	9	8	24.2	24.2	24.2	53.774	495	495;496;159	5.81	12	30		6			24	27	14	12	0	By MS/MS	By MS/MS
O88895;Q3UM33;O88895-2	O88895;Q3UM33	9;9;4	8;8;4	8;8;4	Histone deacetylase 3;Histone deacetylase	Hdac3	>sp|O88895|HDAC3_MOUSE Histone deacetylase 3 OS=Mus musculus GN=Hdac3 PE=1 SV=1;>tr|Q3UM33|Q3UM33_MOUSE Histone deacetylase OS=Mus musculus GN=Hdac3 PE=2 SV=1	3	9	8	8	8	7	6	6	6	7	7	6	5	5	5	6	7	6	5	5	5	6	25.7	23.8	23.8	48.364	424	424;428;233	7.33			6	2	6	2	1	11	6	12	0	By MS/MS	By MS/MS
Q99J62;Q3UI84;D6RGM1;D3Z7I8	Q99J62;Q3UI84	9;9;3;1	9;9;3;1	9;9;3;1	Replication factor C subunit 4	Rfc4	>sp|Q99J62|RFC4_MOUSE Replication factor C subunit 4 OS=Mus musculus GN=Rfc4 PE=1 SV=1;>tr|Q3UI84|Q3UI84_MOUSE Replication factor C subunit 4 OS=Mus musculus GN=Rfc4 PE=2 SV=1	4	9	9	9	8	6	7	9	7	8	8	6	7	9	7	8	8	6	7	9	7	8	29.4	29.4	29.4	39.866	364	364;370;98;92	5.78	3	8	1	11	12	6	11	6	11	3	0	By MS/MS	By MS/MS
Q61333;D3Z4L9;G3XA62;G3UXC6;G3UWJ7	Q61333;D3Z4L9	9;9;2;2;1	9;9;2;2;1	9;9;2;2;1	Tumor necrosis factor alpha-induced protein 2	Tnfaip2	>sp|Q61333|TNAP2_MOUSE Tumor necrosis factor alpha-induced protein 2 OS=Mus musculus GN=Tnfaip2 PE=2 SV=2;>tr|D3Z4L9|D3Z4L9_MOUSE Tumor necrosis factor alpha-induced protein 2 OS=Mus musculus GN=Tnfaip2 PE=4 SV=2	5	9	9	9	7	7	7	8	9	9	7	7	7	8	9	9	7	7	7	8	9	9	17.8	17.8	17.8	78.101	691	691;708;115;151;128	7.78	10	1						25	21	19	0	By MS/MS	By MS/MS
H7BX02;Q4VGL6;A2AVP4;P0C090	H7BX02;Q4VGL6	9;9;2;2	9;9;2;2	9;9;2;2	Probable E3 ubiquitin-protein ligase Roquin	Rc3h1	>tr|H7BX02|H7BX02_MOUSE Roquin-1 OS=Mus musculus GN=Rc3h1 PE=1 SV=1;>sp|Q4VGL6|RC3H1_MOUSE Roquin-1 OS=Mus musculus GN=Rc3h1 PE=1 SV=1	4	9	9	9	6	6	6	6	3	6	6	6	6	6	3	6	6	6	6	6	3	6	12.8	12.8	12.8	124.4	1121	1121;1130;1125;1187	7.71						9	9	15	1	7	0	By MS/MS	By MS/MS
Q8BVA5-2;Q8BVA5;Q8BVA5-4;Q8BVA5-3	Q8BVA5-2;Q8BVA5	9;9;2;2	9;9;2;2	9;9;2;2	UPF0554 protein C2orf43 homolog		>sp|Q8BVA5-2|CB043_MOUSE Isoform 2 of UPF0554 protein C2orf43 homolog OS=Mus musculus;>sp|Q8BVA5|CB043_MOUSE UPF0554 protein C2orf43 homolog OS=Mus musculus PE=2 SV=1	4	9	9	9	7	8	6	8	6	7	7	8	6	8	6	7	7	8	6	8	6	7	46.6	46.6	46.6	26.795	236	236;326;100;156	7.59	7	3					12	8	1	27	0	By MS/MS	By MS/MS
A2AHQ7;Q8BWJ3;Q6PE66	A2AHQ7;Q8BWJ3	9;9;2	9;9;2	9;9;2	Phosphorylase b kinase regulatory subunit alpha, liver isoform	Phka2	>tr|A2AHQ7|A2AHQ7_MOUSE Phosphorylase b kinase regulatory subunit alpha, liver isoform OS=Mus musculus GN=Phka2 PE=1 SV=1;>sp|Q8BWJ3|KPB2_MOUSE Phosphorylase b kinase regulatory subunit alpha, liver isoform OS=Mus musculus GN=Phka2 PE=1 SV=1	3	9	9	9	6	7	4	8	6	8	6	7	4	8	6	8	6	7	4	8	6	8	9.6	9.6	9.6	133.81	1191	1191;1235;537	6.53			6		6	12	2	12	6	1	0	By MS/MS	By MS/MS
Q3ULB0;S4R1W5;A0A0A6YXE2;A0A0A6YY54	Q3ULB0;S4R1W5	9;9;1;1	9;9;1;1	7;7;1;1		Rbm6	>tr|Q3ULB0|Q3ULB0_MOUSE Protein Rbm6 OS=Mus musculus GN=Rbm6 PE=2 SV=1;>tr|S4R1W5|S4R1W5_MOUSE Protein Rbm6 OS=Mus musculus GN=Rbm6 PE=1 SV=1	4	9	9	7	8	7	8	8	9	7	8	7	8	8	9	7	7	6	7	7	7	6	8.8	8.8	8	113.67	986	986;1118;77;187	4.41	9	18		1	3		6	7	7		0	By MS/MS	By MS/MS
Q9Z1J3-2;Q9Z1J3;V9GXS4;A6QRH3	Q9Z1J3-2;Q9Z1J3	9;9;1;1	9;9;1;1	8;8;1;1	Cysteine desulfurase, mitochondrial	Nfs1	>sp|Q9Z1J3-2|NFS1_MOUSE Isoform Cytoplasmic of Cysteine desulfurase, mitochondrial OS=Mus musculus GN=Nfs1;>sp|Q9Z1J3|NFS1_MOUSE Cysteine desulfurase, mitochondrial OS=Mus musculus GN=Nfs1 PE=2 SV=3	4	9	9	8	8	7	7	7	7	7	8	7	7	7	7	7	7	6	6	6	6	6	23.9	23.9	20.4	43.972	397	397;459;141;148	3.35	13	12	27	2	7	8	6				0	By MS/MS	By MS/MS
A2AKI5;P43406;F6W6Q6	A2AKI5;P43406	9;9;1	9;9;1	9;9;1	Integrin alpha-V;Integrin alpha-V heavy chain;Integrin alpha-V light chain	Itgav	>tr|A2AKI5|A2AKI5_MOUSE Integrin alpha-V OS=Mus musculus GN=Itgav PE=3 SV=1;>sp|P43406|ITAV_MOUSE Integrin alpha-V OS=Mus musculus GN=Itgav PE=1 SV=2	3	9	9	9	8	8	6	6	7	7	8	8	6	6	7	7	8	8	6	6	7	7	9.9	9.9	9.9	111.51	1008	1008;1044;120	7.57				6	1	5	6	16	3	10	0	By MS/MS	By MS/MS
P22907-2;P22907	P22907-2;P22907	9;9	9;9	9;9	Porphobilinogen deaminase	Hmbs	>sp|P22907-2|HEM3_MOUSE Isoform 2 of Porphobilinogen deaminase OS=Mus musculus GN=Hmbs;>sp|P22907|HEM3_MOUSE Porphobilinogen deaminase OS=Mus musculus GN=Hmbs PE=1 SV=2	2	9	9	9	9	9	8	9	9	8	9	9	8	9	9	8	9	9	8	9	9	8	27	27	27	37.78	344	344;361	5.32		18		4	16	14	7	17	1		0	By MS/MS	By MS/MS
F6RJV6;Q9JJK2	F6RJV6;Q9JJK2	9;9	9;9	9;9	LanC-like protein 2	Lancl2	>tr|F6RJV6|F6RJV6_MOUSE LanC-like protein 2 (Fragment) OS=Mus musculus GN=Lancl2 PE=1 SV=1;>sp|Q9JJK2|LANC2_MOUSE LanC-like protein 2 OS=Mus musculus GN=Lancl2 PE=1 SV=1	2	9	9	9	8	8	8	8	7	9	8	8	8	8	7	9	8	8	8	8	7	9	25.6	25.6	25.6	49.742	441	441;450	5.62		23	1	1	8	7	6	7	18	1	0	By MS/MS	By MS/MS
Q69ZA1-2;Q69ZA1	Q69ZA1-2;Q69ZA1	9;9	7;7	7;7	Cyclin-dependent kinase 13	Cdk13	>sp|Q69ZA1-2|CDK13_MOUSE Isoform 2 of Cyclin-dependent kinase 13 OS=Mus musculus GN=Cdk13;>sp|Q69ZA1|CDK13_MOUSE Cyclin-dependent kinase 13 OS=Mus musculus GN=Cdk13 PE=1 SV=3	2	9	7	7	9	8	7	8	8	7	7	6	5	6	6	5	7	6	5	6	6	5	7.6	6.3	6.3	158.13	1451	1451;1511	3.02	30				5	1	12				0	By MS/MS	By MS/MS
P05132-2;P05132	P05132-2;P05132	9;9	3;3	3;3	cAMP-dependent protein kinase catalytic subunit alpha	Prkaca	>sp|P05132-2|KAPCA_MOUSE Isoform 2 of cAMP-dependent protein kinase catalytic subunit alpha OS=Mus musculus GN=Prkaca;>sp|P05132|KAPCA_MOUSE cAMP-dependent protein kinase catalytic subunit alpha OS=Mus musculus GN=Prkaca PE=1 SV=3	2	9	3	3	9	9	8	8	9	8	3	3	2	2	3	2	3	3	2	2	3	2	24.8	8.5	8.5	39.802	343	343;351	5.2		9								6	0	By MS/MS	By MS/MS
Q8C779-2;Q8C779	Q8C779-2;Q8C779	9;9	9;9	9;9	Uncharacterized protein CXorf57 homolog		>sp|Q8C779-2|CX057_MOUSE Isoform 2 of Uncharacterized protein CXorf57 homolog OS=Mus musculus;>sp|Q8C779|CX057_MOUSE Uncharacterized protein CXorf57 homolog OS=Mus musculus PE=2 SV=1	2	9	9	9	8	9	8	8	9	8	8	9	8	8	9	8	8	9	8	8	9	8	15.4	15.4	15.4	96.789	849	849;850	5.12	12		12		6	2	11	5	10		0	By MS/MS	By MS/MS
P35283;A2CG35	P35283;A2CG35	9;9	9;9	9;9	Ras-related protein Rab-12	Rab12	>sp|P35283|RAB12_MOUSE Ras-related protein Rab-12 OS=Mus musculus GN=Rab12 PE=1 SV=3;>tr|A2CG35|A2CG35_MOUSE Ras-related protein Rab-12 OS=Mus musculus GN=Rab12 PE=1 SV=1	2	9	9	9	9	8	7	8	8	7	9	8	7	8	8	7	9	8	7	8	8	7	41.6	41.6	41.6	27.328	243	243;291	6.16	6	12		1		9	12	8	13	6	0	By MS/MS	By MS/MS
Q571I4;E9QLH9	Q571I4;E9QLH9	9;9	9;9	9;9	Tyrosine-protein kinase SgK223	Sgk223;D8Ertd82e	>sp|Q571I4|SG223_MOUSE Tyrosine-protein kinase SgK223 OS=Mus musculus GN=Sgk223 PE=1 SV=2;>tr|E9QLH9|E9QLH9_MOUSE Tyrosine-protein kinase SgK223 OS=Mus musculus GN=D8Ertd82e PE=1 SV=1	2	9	9	9	7	7	6	8	8	7	7	7	6	8	8	7	7	7	6	8	8	7	9	9	9	126.64	1179	1179;1373	5.86		12	6	7	2	2	7	6	5	10	0	By MS/MS	By MS/MS
O70370;F6WR04	O70370;F6WR04	9;9	9;9	9;9	Cathepsin S	Ctss	>sp|O70370|CATS_MOUSE Cathepsin S OS=Mus musculus GN=Ctss PE=1 SV=2;>tr|F6WR04|F6WR04_MOUSE Cathepsin S OS=Mus musculus GN=Ctss PE=3 SV=1	2	9	9	9	8	7	8	8	8	9	8	7	8	8	8	9	8	7	8	8	8	9	38.5	38.5	38.5	38.474	340	340;341	5.55		18	8	19	6	8	6	12	9	10	0	By MS/MS	By MS/MS
Q04207-2;Q04207	Q04207-2;Q04207	9;9	9;9	9;9	Transcription factor p65	Rela	>sp|Q04207-2|TF65_MOUSE Isoform p65 delta of Transcription factor p65 OS=Mus musculus GN=Rela;>sp|Q04207|TF65_MOUSE Transcription factor p65 OS=Mus musculus GN=Rela PE=1 SV=1	2	9	9	9	6	7	7	7	6	6	6	7	7	7	6	6	6	7	7	7	6	6	20.8	20.8	20.8	59.06	539	539;549	6.84	3	7	3	4			5	16	8	12	0	By MS/MS	By MS/MS
Q8BWY9;D3Z7B5	Q8BWY9;D3Z7B5	9;9	9;9	9;9	Protein CIP2A	Kiaa1524;C330027C09Rik	>sp|Q8BWY9|CIP2A_MOUSE Protein CIP2A OS=Mus musculus GN=Kiaa1524 PE=2 SV=3;>tr|D3Z7B5|D3Z7B5_MOUSE Protein C330027C09Rik OS=Mus musculus GN=C330027C09Rik PE=4 SV=1	2	9	9	9	5	6	9	6	7	7	5	6	9	6	7	7	5	6	9	6	7	7	10.5	10.5	10.5	102.04	907	907;907	3.57	5	16	6	9				6	2		0	By MS/MS	By MS/MS
P70188-2;P70188	P70188-2;P70188	9;9	9;9	9;9	Kinesin-associated protein 3	Kifap3	>sp|P70188-2|KIFA3_MOUSE Isoform KAP3B of Kinesin-associated protein 3 OS=Mus musculus GN=Kifap3;>sp|P70188|KIFA3_MOUSE Kinesin-associated protein 3 OS=Mus musculus GN=Kifap3 PE=1 SV=1	2	9	9	9	7	8	6	9	7	8	7	8	6	9	7	8	7	8	6	9	7	8	12.4	12.4	12.4	89.015	772	772;793	5.8	1	8	1	6	6	7	5	21			0	By MS/MS	By MS/MS
Q8BY89-2;Q8BY89	Q8BY89-2;Q8BY89	9;9	9;9	9;9	Choline transporter-like protein 2	Slc44a2	>sp|Q8BY89-2|CTL2_MOUSE Isoform 2 of Choline transporter-like protein 2 OS=Mus musculus GN=Slc44a2;>sp|Q8BY89|CTL2_MOUSE Choline transporter-like protein 2 OS=Mus musculus GN=Slc44a2 PE=1 SV=2	2	9	9	9	6	8	6	6	7	6	6	8	6	6	7	6	6	8	6	6	7	6	13.8	13.8	13.8	79.923	704	704;706	6.91		12	1		6	5		1	12	17	0	By MS/MS	By MS/MS
Q9D0C4-2;Q9D0C4	Q9D0C4-2;Q9D0C4	9;9	9;9	9;9	tRNA (guanine(37)-N1)-methyltransferase	Trmt5	>sp|Q9D0C4-2|TRM5_MOUSE Isoform 2 of tRNA (guanine(37)-N1)-methyltransferase OS=Mus musculus GN=Trmt5;>sp|Q9D0C4|TRM5_MOUSE tRNA (guanine(37)-N1)-methyltransferase OS=Mus musculus GN=Trmt5 PE=2 SV=1	2	9	9	9	8	7	7	6	7	5	8	7	7	6	7	5	8	7	7	6	7	5	21.4	21.4	21.4	55.465	487	487;501	6.1	5	12	1				1	12	12	5	0	By MS/MS	By MS/MS
B2RUP2-2;B2RUP2	B2RUP2-2;B2RUP2	9;9	9;9	9;9	Protein unc-13 homolog D	Unc13d	>sp|B2RUP2-2|UN13D_MOUSE Isoform 2 of Protein unc-13 homolog D OS=Mus musculus GN=Unc13d;>sp|B2RUP2|UN13D_MOUSE Protein unc-13 homolog D OS=Mus musculus GN=Unc13d PE=1 SV=2	2	9	9	9	9	9	8	7	8	9	9	9	8	7	8	9	9	9	8	7	8	9	11.3	11.3	11.3	122.89	1083	1083;1085	5.58		10	9	1		13	20			6	0	By MS/MS	By MS/MS
Q8R5K4-2;Q8R5K4	Q8R5K4-2;Q8R5K4	9;9	9;9	9;9	Nucleolar protein 6	Nol6	>sp|Q8R5K4-2|NOL6_MOUSE Isoform 2 of Nucleolar protein 6 OS=Mus musculus GN=Nol6;>sp|Q8R5K4|NOL6_MOUSE Nucleolar protein 6 OS=Mus musculus GN=Nol6 PE=2 SV=2	2	9	9	9	9	9	8	9	7	8	9	9	8	9	7	8	9	9	8	9	7	8	11.2	11.2	11.2	119.52	1065	1065;1152	4.72	5	11	12			5	5	6		6	0	By MS/MS	By MS/MS
P46638;G3UY29;E9Q3P9;F8WGS1;G3UZD3;G3UZL4;D3YYB3;Q9WTL2	P46638;G3UY29;E9Q3P9;F8WGS1;G3UZD3;G3UZL4	9;8;8;8;8;5;1;1	1;0;0;0;1;0;0;0	1;0;0;0;1;0;0;0	Ras-related protein Rab-11B	Rab11b;Rab11a	>sp|P46638|RB11B_MOUSE Ras-related protein Rab-11B OS=Mus musculus GN=Rab11b PE=1 SV=3;>tr|G3UY29|G3UY29_MOUSE MCG22989, isoform CRA_a OS=Mus musculus GN=Rab11b PE=3 SV=1;>tr|E9Q3P9|E9Q3P9_MOUSE Ras-related protein Rab-11A OS=Mus musculus GN=Rab11a PE=3 SV	8	9	1	1	9	8	9	9	9	9	1	1	1	1	1	1	1	1	1	1	1	1	44.5	3.7	3.7	24.489	218	218;149;153;155;193;125;138;213	4.93			3		7	5					0.0020824	By MS/MS	By MS/MS
Q5SRY7-3;Q5SRY7-4;Q5SRY7;Q5SRY7-2;Q3ULA2-2;Q3ULA2	Q5SRY7-3;Q5SRY7-4;Q5SRY7;Q5SRY7-2	9;8;8;8;2;2	9;8;8;8;2;2	9;8;8;8;2;2	F-box/WD repeat-containing protein 11	Fbxw11	>sp|Q5SRY7-3|FBW1B_MOUSE Isoform 3 of F-box/WD repeat-containing protein 11 OS=Mus musculus GN=Fbxw11;>sp|Q5SRY7-4|FBW1B_MOUSE Isoform 4 of F-box/WD repeat-containing protein 11 OS=Mus musculus GN=Fbxw11;>sp|Q5SRY7|FBW1B_MOUSE F-box/WD repeat-containing pr	6	9	9	9	7	5	3	5	7	5	7	5	3	5	7	5	7	5	3	5	7	5	19.7	19.7	19.7	60.812	529	529;508;542;563;569;605	4.63	2	2	6	3	11	13	1				0	By MS/MS	By MS/MS
Q9Z210;D3Z0M4;E9PXK7;D6RFQ2;D6RFR1	Q9Z210;D3Z0M4;E9PXK7;D6RFQ2	9;8;8;7;1	9;8;8;7;1	9;8;8;7;1	Peroxisomal membrane protein 11B	Pex11b	>sp|Q9Z210|PX11B_MOUSE Peroxisomal membrane protein 11B OS=Mus musculus GN=Pex11b PE=1 SV=1;>tr|D3Z0M4|D3Z0M4_MOUSE Peroxisomal membrane protein 11B (Fragment) OS=Mus musculus GN=Pex11b PE=1 SV=1;>tr|E9PXK7|E9PXK7_MOUSE Peroxisomal membrane protein 11B OS=	5	9	9	9	9	9	8	9	9	9	9	9	8	9	9	9	9	9	8	9	9	9	37.8	37.8	37.8	28.709	259	259;215;245;366;50	4.54	6	16	18	1		10		14	6		0	By MS/MS	By MS/MS
Q8K3W0;D3Z7P0;Q8K3W0-1;Q8K3W0-5;E9Q0U3;Q8K3W0-6;Q8K3W0-4;E9Q8Q1	Q8K3W0;D3Z7P0;Q8K3W0-1;Q8K3W0-5;E9Q0U3;Q8K3W0-6	9;8;8;6;5;5;4;3	9;8;8;6;5;5;4;3	9;8;8;6;5;5;4;3	BRCA1-A complex subunit BRE	Bre	>sp|Q8K3W0|BRE_MOUSE BRCA1-A complex subunit BRE OS=Mus musculus GN=Bre PE=1 SV=2;>tr|D3Z7P0|D3Z7P0_MOUSE BRCA1-A complex subunit BRE OS=Mus musculus GN=Bre PE=4 SV=1;>sp|Q8K3W0-1|BRE_MOUSE Isoform 1 of BRCA1-A complex subunit BRE OS=Mus musculus GN=Bre;>s	8	9	9	9	6	8	7	9	8	8	6	8	7	9	8	8	6	8	7	9	8	8	31.6	31.6	31.6	43.544	383	383;385;420;374;205;319;245;43	5.65	1	1	23	1	15	4	6	2	3	13	0	By MS/MS	By MS/MS
Q9D6Y7;Q9D6Y7-3;Q9D6Y7-2;Q9D6Y7-4	Q9D6Y7;Q9D6Y7-3;Q9D6Y7-2;Q9D6Y7-4	9;8;8;6	9;8;8;6	9;8;8;6	Mitochondrial peptide methionine sulfoxide reductase	Msra	>sp|Q9D6Y7|MSRA_MOUSE Mitochondrial peptide methionine sulfoxide reductase OS=Mus musculus GN=Msra PE=1 SV=1;>sp|Q9D6Y7-3|MSRA_MOUSE Isoform 3 of Mitochondrial peptide methionine sulfoxide reductase OS=Mus musculus GN=Msra;>sp|Q9D6Y7-2|MSRA_MOUSE Isoform 2	4	9	9	9	9	9	9	9	9	9	9	9	9	9	9	9	9	9	9	9	9	9	53.2	53.2	53.2	25.988	233	233;193;213;191	4.56		22	9	17	24	1	15		7		0	By MS/MS	By MS/MS
Q8VDQ1;Q3TXN1;Q8VDQ1-2;D6RGL6	Q8VDQ1;Q3TXN1;Q8VDQ1-2	9;8;8;2	9;8;8;2	9;8;8;2	Prostaglandin reductase 2	Ptgr2	>sp|Q8VDQ1|PTGR2_MOUSE Prostaglandin reductase 2 OS=Mus musculus GN=Ptgr2 PE=1 SV=2;>tr|Q3TXN1|Q3TXN1_MOUSE Prostaglandin reductase 2 OS=Mus musculus GN=Ptgr2 PE=2 SV=1;>sp|Q8VDQ1-2|PTGR2_MOUSE Isoform 2 of Prostaglandin reductase 2 OS=Mus musculus GN=Ptgr	4	9	9	9	4	8	5	6	6	6	4	8	5	6	6	6	4	8	5	6	6	6	38.5	38.5	38.5	38.015	351	351;315;316;56	5.09		22	1			1	5	8	3	5	0	By MS/MS	By MS/MS
Q91WL8;Q91WL8-3;Q91WL8-4;Q91WL8-2	Q91WL8;Q91WL8-3;Q91WL8-4	9;8;8;1	9;8;8;1	9;8;8;1	WW domain-containing oxidoreductase	Wwox	>sp|Q91WL8|WWOX_MOUSE WW domain-containing oxidoreductase OS=Mus musculus GN=Wwox PE=1 SV=1;>sp|Q91WL8-3|WWOX_MOUSE Isoform 3 of WW domain-containing oxidoreductase OS=Mus musculus GN=Wwox;>sp|Q91WL8-4|WWOX_MOUSE Isoform 4 of WW domain-containing oxidoredu	4	9	9	9	7	7	7	7	9	9	7	7	7	7	9	9	7	7	7	7	9	9	28.3	28.3	28.3	46.512	414	414;354;367;158	5.8		7	20	2	3	1		8	9	10	0	By MS/MS	By MS/MS
Q8BKP1;F6VQ81;Q3TUJ9	Q8BKP1;F6VQ81;Q3TUJ9	9;8;8	1;1;1	1;1;1		Tpd52l2	>tr|Q8BKP1|Q8BKP1_MOUSE Tumor protein D52-like 2, isoform CRA_d OS=Mus musculus GN=Tpd52l2 PE=2 SV=1;>tr|F6VQ81|F6VQ81_MOUSE Tumor protein D54 (Fragment) OS=Mus musculus GN=Tpd52l2 PE=4 SV=1;>tr|Q3TUJ9|Q3TUJ9_MOUSE Tumor protein D52-like 2, isoform CRA_a O	3	9	1	1	8	7	9	7	7	7	0	0	1	0	0	0	0	0	1	0	0	0	60.5	6	6	21.706	200	200;161;186	2	1	1	1								0.00031442	By matching	By matching
Q924H7;Q924H7-2;Q924H7-3;E9Q5D5;F6Z247;E9PZH6;E9Q4Y9;E9Q020;E9PXS5;F7A7S5;F6R357;E9PVK9;F7CLA8	Q924H7;Q924H7-2;Q924H7-3;E9Q5D5;F6Z247;E9PZH6;E9Q4Y9;E9Q020	9;8;7;7;6;5;5;5;3;3;2;1;1	9;8;7;7;6;5;5;5;3;3;2;1;1	9;8;7;7;6;5;5;5;3;3;2;1;1	WW domain-containing adapter protein with coiled-coil	Wac	>sp|Q924H7|WAC_MOUSE WW domain-containing adapter protein with coiled-coil OS=Mus musculus GN=Wac PE=1 SV=2;>sp|Q924H7-2|WAC_MOUSE Isoform 2 of WW domain-containing adapter protein with coiled-coil OS=Mus musculus GN=Wac;>sp|Q924H7-3|WAC_MOUSE Isoform 3 of	13	9	9	9	7	7	4	4	7	7	7	7	4	4	7	7	7	7	4	4	7	7	22.1	22.1	22.1	70.68	646	646;601;543;597;295;339;494;495;222;241;220;113;212	5.57	1	6	6			10	5	1	8		0	By MS/MS	By MS/MS
Q8BFU3;Q8BFU3-3;Q8BFU3-5;Q8BFU3-2;Q8BFU3-4	Q8BFU3;Q8BFU3-3;Q8BFU3-5;Q8BFU3-2;Q8BFU3-4	9;8;7;6;5	9;8;7;6;5	9;8;7;6;5	RING finger protein 214	Rnf214	>sp|Q8BFU3|RN214_MOUSE RING finger protein 214 OS=Mus musculus GN=Rnf214 PE=2 SV=1;>sp|Q8BFU3-3|RN214_MOUSE Isoform 3 of RING finger protein 214 OS=Mus musculus GN=Rnf214;>sp|Q8BFU3-5|RN214_MOUSE Isoform 5 of RING finger protein 214 OS=Mus musculus GN=Rnf2	5	9	9	9	7	4	7	7	7	7	7	4	7	7	7	7	7	4	7	7	7	7	18.6	18.6	18.6	73.624	668	668;613;513;548;714	5.96		10	1	3	1	11	4	5	6	4	0	By MS/MS	By MS/MS
Q9JIY5;F6TCV0;D3YX27;D3YX28;F6XUR8;S4R1B3;S4R1A8	Q9JIY5;F6TCV0;D3YX27;D3YX28	9;8;7;5;4;3;2	9;8;7;5;4;3;2	8;7;6;4;4;3;2	Serine protease HTRA2, mitochondrial	Htra2	>sp|Q9JIY5|HTRA2_MOUSE Serine protease HTRA2, mitochondrial OS=Mus musculus GN=Htra2 PE=1 SV=2;>tr|F6TCV0|F6TCV0_MOUSE Serine protease HTRA2, mitochondrial (Fragment) OS=Mus musculus GN=Htra2 PE=4 SV=1;>tr|D3YX27|D3YX27_MOUSE Serine protease HTRA2, mitocho	7	9	9	8	9	9	7	8	8	8	9	9	7	8	8	8	8	8	6	7	7	7	28.2	28.2	25.3	49.348	458	458;294;426;361;249;328;137	6.05		9	6	4	5	10	25	13		5	0	By MS/MS	By MS/MS
G3UVU2;Q62203;D3YW09;D3Z5A6	G3UVU2;Q62203;D3YW09	9;8;7;2	9;8;7;2	9;8;7;2	Splicing factor 3A subunit 2	Sf3a2	>tr|G3UVU2|G3UVU2_MOUSE Splicing factor 3A subunit 2 OS=Mus musculus GN=Sf3a2 PE=4 SV=1;>sp|Q62203|SF3A2_MOUSE Splicing factor 3A subunit 2 OS=Mus musculus GN=Sf3a2 PE=1 SV=2;>tr|D3YW09|D3YW09_MOUSE Splicing factor 3A subunit 2 OS=Mus musculus GN=Sf3a2 PE=	4	9	9	9	8	7	6	9	6	7	8	7	6	9	6	7	8	7	6	9	6	7	23.3	23.3	23.3	51.278	485	485;475;194;67	5.3	3	13	19	1		34	18	4	2	6	0	By MS/MS	By MS/MS
Q3TCX3;Q3TCX3-2;Q3TCX3-3;Q3TCX3-4	Q3TCX3;Q3TCX3-2;Q3TCX3-3	9;8;7;1	9;8;7;1	9;8;7;1	UPF0469 protein KIAA0907	Kiaa0907	>sp|Q3TCX3|K0907_MOUSE UPF0469 protein KIAA0907 OS=Mus musculus GN=Kiaa0907 PE=2 SV=1;>sp|Q3TCX3-2|K0907_MOUSE Isoform 2 of UPF0469 protein KIAA0907 OS=Mus musculus GN=Kiaa0907;>sp|Q3TCX3-3|K0907_MOUSE Isoform 3 of UPF0469 protein KIAA0907 OS=Mus musculus	4	9	9	9	8	7	6	8	8	8	8	7	6	8	8	8	8	7	6	8	8	8	22.5	22.5	22.5	64.562	612	612;487;430;131	6.14		6	6			18	11	6	9		0	By MS/MS	By MS/MS
F8VPQ4;Q812A2;E9QN14	F8VPQ4;Q812A2;E9QN14	9;8;7	9;8;7	8;7;6	SLIT-ROBO Rho GTPase-activating protein 3	Srgap3	>tr|F8VPQ4|F8VPQ4_MOUSE SLIT-ROBO Rho GTPase-activating protein 3 OS=Mus musculus GN=Srgap3 PE=1 SV=1;>sp|Q812A2|SRGP3_MOUSE SLIT-ROBO Rho GTPase-activating protein 3 OS=Mus musculus GN=Srgap3 PE=1 SV=1;>tr|E9QN14|E9QN14_MOUSE SLIT-ROBO Rho GTPase-activati	3	9	9	8	7	7	7	8	5	8	7	7	7	8	5	8	6	6	7	7	4	7	10	10	9.2	124.45	1099	1099;1099;1075	6.04		2	6	14	6	6	6	4		12	0	By MS/MS	By MS/MS
Q9JHE7;D3YZR1;D3Z6S3;D3YYU6;Q9JHE7-2	Q9JHE7;D3YZR1;D3Z6S3;D3YYU6	9;8;6;6;2	9;8;6;6;2	9;8;6;6;2	Protein TSSC4	Tssc4	>sp|Q9JHE7|TSSC4_MOUSE Protein TSSC4 OS=Mus musculus GN=Tssc4 PE=2 SV=1;>tr|D3YZR1|D3YZR1_MOUSE Protein TSSC4 (Fragment) OS=Mus musculus GN=Tssc4 PE=4 SV=1;>tr|D3Z6S3|D3Z6S3_MOUSE Protein TSSC4 (Fragment) OS=Mus musculus GN=Tssc4 PE=4 SV=1;>tr|D3YYU6|D3YYU	5	9	9	9	6	8	7	8	7	7	6	8	7	8	7	7	6	8	7	8	7	7	34.1	34.1	34.1	33.569	317	317;217;196;265;114	4.32	3	19	25	11	5	1	2		11	5	0	By MS/MS	By MS/MS
Q6P5D3;Q6P5D3-2;Q6P5D3-3;Q6P5D3-4;Q6P5D3-5	Q6P5D3;Q6P5D3-2;Q6P5D3-3	9;8;6;3;2	7;6;4;3;2	7;6;4;3;2	Putative ATP-dependent RNA helicase DHX57	Dhx57	>sp|Q6P5D3|DHX57_MOUSE Putative ATP-dependent RNA helicase DHX57 OS=Mus musculus GN=Dhx57 PE=2 SV=2;>sp|Q6P5D3-2|DHX57_MOUSE Isoform 2 of Putative ATP-dependent RNA helicase DHX57 OS=Mus musculus GN=Dhx57;>sp|Q6P5D3-3|DHX57_MOUSE Isoform 3 of Putative ATP-	5	9	7	7	7	8	9	6	7	9	5	6	7	4	5	7	5	6	7	4	5	7	8.1	6.7	6.7	155.76	1388	1388;1335;1025;388;228	7.45			5		2		14	2	6	9	0	By MS/MS	By MS/MS
Q9Z0F8;E9PXU2;Q9Z0F8-2;J3QNB3	Q9Z0F8;E9PXU2;Q9Z0F8-2	9;8;6;1	9;8;6;1	9;8;6;1	Disintegrin and metalloproteinase domain-containing protein 17	Adam17	>sp|Q9Z0F8|ADA17_MOUSE Disintegrin and metalloproteinase domain-containing protein 17 OS=Mus musculus GN=Adam17 PE=1 SV=3;>tr|E9PXU2|E9PXU2_MOUSE Disintegrin and metalloproteinase domain-containing protein 17 OS=Mus musculus GN=Adam17 PE=1 SV=1;>sp|Q9Z0F8-	4	9	9	9	9	9	8	9	9	9	9	9	8	9	9	9	9	9	8	9	9	9	13.8	13.8	13.8	93.055	827	827;846;655;222	4.35	5	37	18	10	18	6	3			18	0	By MS/MS	By MS/MS
P48774;E9PVM7;E9PV63;E9Q024;E9Q5L9	P48774;E9PVM7;E9PV63	9;8;5;4;3	8;7;4;4;3	7;6;4;3;2	Glutathione S-transferase Mu 5	Gstm5	>sp|P48774|GSTM5_MOUSE Glutathione S-transferase Mu 5 OS=Mus musculus GN=Gstm5 PE=1 SV=1;>tr|E9PVM7|E9PVM7_MOUSE Glutathione S-transferase Mu 5 (Fragment) OS=Mus musculus GN=Gstm5 PE=3 SV=1;>tr|E9PV63|E9PV63_MOUSE Glutathione S-transferase Mu 5 OS=Mus musc	5	9	8	7	9	9	9	9	9	9	8	8	8	8	8	8	7	7	7	7	7	7	45.5	41.5	38.4	26.635	224	224;215;158;73;69	4.91	7	12	4	6		3	30	3			0	By MS/MS	By MS/MS
Q921W2;P70318;D6RGU1;D3Z3Y4	Q921W2;P70318;D6RGU1	9;8;5;1	9;8;5;1	6;5;3;0	Nucleolysin TIAR	Tial1	>tr|Q921W2|Q921W2_MOUSE Nucleolysin TIAR OS=Mus musculus GN=Tial1 PE=2 SV=1;>sp|P70318|TIAR_MOUSE Nucleolysin TIAR OS=Mus musculus GN=Tial1 PE=1 SV=1;>tr|D6RGU1|D6RGU1_MOUSE Nucleolysin TIAR OS=Mus musculus GN=Tial1 PE=4 SV=1	4	9	9	6	8	9	9	9	9	9	8	9	9	9	9	9	5	6	6	6	6	6	32	32	23.2	41.53	375	375;392;135;107	5.63		13	7	12	8	9	34	17			0	By MS/MS	By MS/MS
Q80W49-2;Q80W49;Q80W49-3	Q80W49-2;Q80W49	9;8;4	9;8;4	9;8;4	Beta/gamma crystallin domain-containing protein 3	Crybg3	>sp|Q80W49-2|CRBG3_MOUSE Isoform 2 of Beta/gamma crystallin domain-containing protein 3 OS=Mus musculus GN=Crybg3;>sp|Q80W49|CRBG3_MOUSE Beta/gamma crystallin domain-containing protein 3 OS=Mus musculus GN=Crybg3 PE=1 SV=2	3	9	9	9	8	6	6	8	7	9	8	6	6	8	7	9	8	6	6	8	7	9	10.8	10.8	10.8	125.51	1106	1106;1005;307	4.36	4		13	9	3	10	6				0	By MS/MS	By MS/MS
Q91WE1;D3Z479;D3YVT2	Q91WE1;D3Z479	9;8;4	9;8;4	9;8;4	Sorting nexin-15	Snx15	>sp|Q91WE1|SNX15_MOUSE Sorting nexin-15 OS=Mus musculus GN=Snx15 PE=2 SV=1;>tr|D3Z479|D3Z479_MOUSE Sorting nexin-15 OS=Mus musculus GN=Snx15 PE=4 SV=1	3	9	9	9	8	8	9	7	9	8	8	8	9	7	9	8	8	8	9	7	9	8	29.7	29.7	29.7	37.742	337	337;251;113	5.37	13		6		16	12	16		12		0	By MS/MS	By MS/MS
Q6ZPR6;Q6ZPR6-2;A0A087WNN3	Q6ZPR6;Q6ZPR6-2	9;8;4	9;8;4	9;8;4	Inhibitor of Bruton tyrosine kinase	Ibtk	>sp|Q6ZPR6|IBTK_MOUSE Inhibitor of Bruton tyrosine kinase OS=Mus musculus GN=Ibtk PE=1 SV=3;>sp|Q6ZPR6-2|IBTK_MOUSE Isoform 2 of Inhibitor of Bruton tyrosine kinase OS=Mus musculus GN=Ibtk	3	9	9	9	7	9	7	8	6	9	7	9	7	8	6	9	7	9	7	8	6	9	6.7	6.7	6.7	149.57	1352	1352;1251;495	4.83		12		15	5	9	9	1	3		0	By MS/MS	By MS/MS
P62204;Q3UKW2;Q9D6P8;G3UX57;G3UZ90;P20801	P62204;Q3UKW2	9;8;3;1;1;1	9;8;3;1;1;1	9;8;3;1;1;1	Calmodulin	Calm1	>sp|P62204|CALM_MOUSE Calmodulin OS=Mus musculus GN=Calm1 PE=1 SV=2;>tr|Q3UKW2|Q3UKW2_MOUSE Calmodulin OS=Mus musculus GN=Calm1 PE=2 SV=1	6	9	9	9	9	8	8	8	8	9	9	8	8	8	8	9	9	8	8	8	8	9	66.4	66.4	66.4	16.837	149	149;197;149;39;65;160	3.88	18	60	23	12	5	1		4	6	21	0	By MS/MS	By MS/MS
Q6P3D0;A0A087WRE5;A0A087WSB5	Q6P3D0;A0A087WRE5	9;8;3	9;8;3	8;7;2	U8 snoRNA-decapping enzyme	Nudt16	>sp|Q6P3D0|NUD16_MOUSE U8 snoRNA-decapping enzyme OS=Mus musculus GN=Nudt16 PE=1 SV=1;>tr|A0A087WRE5|A0A087WRE5_MOUSE U8 snoRNA-decapping enzyme (Fragment) OS=Mus musculus GN=Nudt16 PE=4 SV=1	3	9	9	8	8	8	9	9	9	9	8	8	9	9	9	9	7	7	8	8	8	8	37.9	37.9	32.3	21.825	195	195;191;66	4.75		16	15	11	24		12	1		8	0	By MS/MS	By MS/MS
Q8R3I3;Q8BRB0;A0A0A6YWW6	Q8R3I3;Q8BRB0	9;8;3	9;8;3	9;8;3	Conserved oligomeric Golgi complex subunit 6	Cog6	>sp|Q8R3I3|COG6_MOUSE Conserved oligomeric Golgi complex subunit 6 OS=Mus musculus GN=Cog6 PE=2 SV=2;>tr|Q8BRB0|Q8BRB0_MOUSE Conserved oligomeric Golgi complex subunit 6 OS=Mus musculus GN=Cog6 PE=2 SV=1	3	9	9	9	7	7	5	6	6	7	7	7	5	6	6	7	7	7	5	6	6	7	17.8	17.8	17.8	73.039	657	657;625;174	6.42		7			6	4	18	2	1	7	0	By MS/MS	By MS/MS
G3X8R5;Q3UA37;Q8BUN3	G3X8R5;Q3UA37	9;8;3	9;8;3	9;8;3	Glutamine-rich protein 1	Qrich1	>tr|G3X8R5|G3X8R5_MOUSE Glutamine-rich protein 1 OS=Mus musculus GN=Qrich1 PE=4 SV=1;>sp|Q3UA37|QRIC1_MOUSE Glutamine-rich protein 1 OS=Mus musculus GN=Qrich1 PE=2 SV=1	3	9	9	9	8	7	8	9	8	8	8	7	8	9	8	8	8	7	8	9	8	8	19.6	19.6	19.6	86.528	777	777;777;603	4.98	6	4	12	13	6	5	5	9		6	0	By MS/MS	By MS/MS
P42230;B2C3G8;A2A5D3;A2A5D4	P42230;B2C3G8	9;8;2;1	9;8;2;1	3;2;1;1	Signal transducer and activator of transcription 5A	Stat5a	>sp|P42230|STA5A_MOUSE Signal transducer and activator of transcription 5A OS=Mus musculus GN=Stat5a PE=1 SV=1;>tr|B2C3G8|B2C3G8_MOUSE Signal transducer and activator of transcription OS=Mus musculus GN=Stat5a PE=2 SV=1	4	9	9	3	4	7	6	6	9	9	4	7	6	6	9	9	1	3	2	3	3	3	11.6	11.6	3.8	90.83	793	793;797;125;51	4.43		6	12	8		6	10				0	By MS/MS	By MS/MS
Q9EST3;A8Y5K6;Q5NBZ7	Q9EST3;A8Y5K6	9;8;2	1;1;0	1;1;0	Eukaryotic translation initiation factor 4E transporter	Eif4enif1	>sp|Q9EST3|4ET_MOUSE Eukaryotic translation initiation factor 4E transporter OS=Mus musculus GN=Eif4enif1 PE=1 SV=2;>tr|A8Y5K6|A8Y5K6_MOUSE Eukaryotic translation initiation factor 4E transporter OS=Mus musculus GN=Eif4enif1 PE=1 SV=2	3	9	1	1	6	5	7	9	8	7	1	1	1	1	1	1	1	1	1	1	1	1	12.9	1.3	1.3	107.98	983	983;808;194	9									6		0.00091061	By MS/MS	By MS/MS
P84078;P61205;D3YV25;E9Q2C2	P84078;P61205	9;8;1;1	9;8;1;1	1;0;0;0	ADP-ribosylation factor 1;ADP-ribosylation factor 3	Arf1;Arf3	>sp|P84078|ARF1_MOUSE ADP-ribosylation factor 1 OS=Mus musculus GN=Arf1 PE=1 SV=2;>sp|P61205|ARF3_MOUSE ADP-ribosylation factor 3 OS=Mus musculus GN=Arf3 PE=2 SV=2	4	9	9	1	8	8	9	9	7	9	8	8	9	9	7	9	1	1	1	1	1	1	59.7	59.7	5.5	20.697	181	181;181;49;64	6.67	7	20			5	9	82	26	4	23	0	By MS/MS	By MS/MS
Q9JK23;D3Z795;D6RG59	Q9JK23;D3Z795	9;8;1	9;8;1	9;8;1	Proteasome assembly chaperone 1	Psmg1	>sp|Q9JK23|PSMG1_MOUSE Proteasome assembly chaperone 1 OS=Mus musculus GN=Psmg1 PE=2 SV=1;>tr|D3Z795|D3Z795_MOUSE Proteasome assembly chaperone 1 OS=Mus musculus GN=Psmg1 PE=4 SV=1	3	9	9	9	9	9	8	8	9	9	9	9	8	8	9	9	9	9	8	8	9	9	33.9	33.9	33.9	33.104	289	289;268;64	6.06		15	7	1	7	7	16	3	23	1	0	By MS/MS	By MS/MS
O08547;E9Q6R3;D6RES2	O08547;E9Q6R3	9;8;1	9;8;1	9;8;1	Vesicle-trafficking protein SEC22b	Sec22b	>sp|O08547|SC22B_MOUSE Vesicle-trafficking protein SEC22b OS=Mus musculus GN=Sec22b PE=1 SV=3;>tr|E9Q6R3|E9Q6R3_MOUSE Vesicle-trafficking protein SEC22b OS=Mus musculus GN=Sec22b PE=1 SV=1	3	9	9	9	9	7	8	8	8	9	9	7	8	8	8	9	9	7	8	8	8	9	52.6	52.6	52.6	24.74	215	215;166;42	4.59	16	29	5		9	18	13	8	1	9	0	By MS/MS	By MS/MS
E9Q8S5;Q3U214	E9Q8S5;Q3U214	9;8	8;7	8;7	Microtubule-associated serine/threonine-protein kinase 3	Mast3	>tr|E9Q8S5|E9Q8S5_MOUSE Microtubule-associated serine/threonine-protein kinase 3 OS=Mus musculus GN=Mast3 PE=1 SV=1;>sp|Q3U214|MAST3_MOUSE Microtubule-associated serine/threonine-protein kinase 3 OS=Mus musculus GN=Mast3 PE=1 SV=3	2	9	8	8	6	9	9	8	9	8	5	8	8	7	8	7	5	8	8	7	8	7	7.9	7.3	7.3	142.55	1305	1305;1321	4.08	5	13	6	4	11	1	6	5			0	By MS/MS	By MS/MS
Q3ZB57;Q9Z1S8	Q3ZB57;Q9Z1S8	9;8	9;8	9;8	GRB2-associated-binding protein 2	Gab2	>tr|Q3ZB57|Q3ZB57_MOUSE GRB2-associated-binding protein 2 OS=Mus musculus GN=Gab2 PE=2 SV=1;>sp|Q9Z1S8|GAB2_MOUSE GRB2-associated-binding protein 2 OS=Mus musculus GN=Gab2 PE=1 SV=2	2	9	9	9	7	7	8	8	7	8	7	7	8	8	7	8	7	7	8	8	7	8	15.9	15.9	15.9	73.304	666	666;665	2.91		13	25	9							0	By MS/MS	By MS/MS
Q6ZQI3;D3Z1M3	Q6ZQI3;D3Z1M3	9;8	9;8	9;8	Malectin	Mlec	>sp|Q6ZQI3|MLEC_MOUSE Malectin OS=Mus musculus GN=Mlec PE=2 SV=2;>tr|D3Z1M3|D3Z1M3_MOUSE Malectin OS=Mus musculus GN=Mlec PE=4 SV=1	2	9	9	9	7	8	9	8	9	8	7	8	9	8	9	8	7	8	9	8	9	8	33.3	33.3	33.3	32.342	291	291;292	4.14	16	11	11	5	7	15	17		1		0	By MS/MS	By MS/MS
O88829;O88829-2	O88829;O88829-2	9;8	9;8	9;8	Lactosylceramide alpha-2,3-sialyltransferase	St3gal5	>sp|O88829|SIAT9_MOUSE Lactosylceramide alpha-2,3-sialyltransferase OS=Mus musculus GN=St3gal5 PE=2 SV=2;>sp|O88829-2|SIAT9_MOUSE Isoform 2 of Lactosylceramide alpha-2,3-sialyltransferase OS=Mus musculus GN=St3gal5	2	9	9	9	8	8	7	8	9	9	8	8	7	8	9	9	8	8	7	8	9	9	23.9	23.9	23.9	47.359	414	414;403	4.29		24	7	8	6	7	6		6	1	0	By MS/MS	By MS/MS
Q8K2M0;Q8K2M0-2	Q8K2M0;Q8K2M0-2	9;8	9;8	9;8	39S ribosomal protein L38, mitochondrial	Mrpl38	>sp|Q8K2M0|RM38_MOUSE 39S ribosomal protein L38, mitochondrial OS=Mus musculus GN=Mrpl38 PE=2 SV=2;>sp|Q8K2M0-2|RM38_MOUSE Isoform 2 of 39S ribosomal protein L38, mitochondrial OS=Mus musculus GN=Mrpl38	2	9	9	9	9	8	8	9	9	9	9	8	8	9	9	9	9	8	8	9	9	9	33.2	33.2	33.2	45.029	380	380;346	5.13		9	19	12	6	1	13	10		6	0	By MS/MS	By MS/MS
E9QNR6;Q8VD62	E9QNR6;Q8VD62	9;8	9;8	9;8	UPF0696 protein C11orf68 homolog	AI837181;Bles03	>tr|E9QNR6|E9QNR6_MOUSE Protein AI837181 OS=Mus musculus GN=AI837181 PE=4 SV=1;>sp|Q8VD62|CK068_MOUSE UPF0696 protein C11orf68 homolog OS=Mus musculus GN=Bles03 PE=2 SV=1	2	9	9	9	5	8	7	8	8	7	5	8	7	8	8	7	5	8	7	8	8	7	33.9	33.9	33.9	31.845	298	298;251	6.71		4	7	4	9	10	6	21		15	0	By MS/MS	By MS/MS
Q6DID7;Q6DID7-2	Q6DID7;Q6DID7-2	9;8	9;8	9;8	Protein wntless homolog	Wls	>sp|Q6DID7|WLS_MOUSE Protein wntless homolog OS=Mus musculus GN=Wls PE=1 SV=1;>sp|Q6DID7-2|WLS_MOUSE Isoform 2 of Protein wntless homolog OS=Mus musculus GN=Wls	2	9	9	9	8	7	9	8	8	7	8	7	9	8	8	7	8	7	9	8	8	7	16.3	16.3	16.3	62.188	541	541;441	4.63	2	18	3	11	11	3	16	6			0	By MS/MS	By MS/MS
Q9ET01;Q3UEJ6	Q9ET01;Q3UEJ6	9;8	4;4	4;4	Glycogen phosphorylase, liver form;Phosphorylase	Pygl	>sp|Q9ET01|PYGL_MOUSE Glycogen phosphorylase, liver form OS=Mus musculus GN=Pygl PE=1 SV=4;>tr|Q3UEJ6|Q3UEJ6_MOUSE Alpha-1,4 glucan phosphorylase OS=Mus musculus GN=Pygl PE=2 SV=1	2	9	4	4	8	8	8	9	8	9	3	3	3	4	3	4	3	3	3	4	3	4	11.1	5.8	5.8	97.462	850	850;759	4.73		9				5	8				0	By MS/MS	By MS/MS
Q9R049-2;Q9R049	Q9R049-2;Q9R049	9;8	9;8	9;8	E3 ubiquitin-protein ligase AMFR	Amfr	>sp|Q9R049-2|AMFR_MOUSE Isoform 2 of E3 ubiquitin-protein ligase AMFR OS=Mus musculus GN=Amfr;>sp|Q9R049|AMFR_MOUSE E3 ubiquitin-protein ligase AMFR OS=Mus musculus GN=Amfr PE=1 SV=2	2	9	9	9	4	7	5	6	7	6	4	7	5	6	7	6	4	7	5	6	7	6	18	18	18	72.752	639	639;643	3.82	7	10	5	7				6	3		0	By MS/MS	By MS/MS
P70295;Q3U3K9	P70295;Q3U3K9	9;8	9;8	9;8	Ancient ubiquitous protein 1	Aup1	>sp|P70295|AUP1_MOUSE Ancient ubiquitous protein 1 OS=Mus musculus GN=Aup1 PE=2 SV=1;>tr|Q3U3K9|Q3U3K9_MOUSE Ancient ubiquitous protein 1 OS=Mus musculus GN=Aup1 PE=2 SV=1	2	9	9	9	7	9	7	8	7	8	7	9	7	8	7	8	7	9	7	8	7	8	40	40	40	46.121	410	410;439	7.61	2	2	6			10	4	30	15	16	0	By MS/MS	By MS/MS
Q99PG2;Q99PG2-2	Q99PG2;Q99PG2-2	9;8	9;8	9;8	Opioid growth factor receptor	Ogfr	>sp|Q99PG2|OGFR_MOUSE Opioid growth factor receptor OS=Mus musculus GN=Ogfr PE=2 SV=1;>sp|Q99PG2-2|OGFR_MOUSE Isoform 2 of Opioid growth factor receptor OS=Mus musculus GN=Ogfr	2	9	9	9	9	9	8	8	9	9	9	9	8	8	9	9	9	9	8	8	9	9	18.8	18.8	18.8	70.678	633	633;597	5.78	10	24	1	1	4	20		13	22	10	0	By MS/MS	By MS/MS
Q9D2X5-2;Q9D2X5	Q9D2X5-2;Q9D2X5	9;8	9;8	2;1	MAU2 chromatid cohesion factor homolog	Mau2	>sp|Q9D2X5-2|SCC4_MOUSE Isoform 2 of MAU2 chromatid cohesion factor homolog OS=Mus musculus GN=Mau2;>sp|Q9D2X5|SCC4_MOUSE MAU2 chromatid cohesion factor homolog OS=Mus musculus GN=Mau2 PE=2 SV=3	2	9	9	2	7	9	6	5	5	7	7	9	6	5	5	7	1	2	1	1	1	1	17.6	17.6	4	69.48	618	618;619	6.5			1	2	14	4	17	2	8		0	By MS/MS	By MS/MS
Q9CXB8;E9QNX4	Q9CXB8;E9QNX4	9;8	9;8	9;8	Alpha-protein kinase 1	Alpk1	>sp|Q9CXB8|ALPK1_MOUSE Alpha-protein kinase 1 OS=Mus musculus GN=Alpk1 PE=2 SV=2;>tr|E9QNX4|E9QNX4_MOUSE Alpha-protein kinase 1 (Fragment) OS=Mus musculus GN=Alpk1 PE=4 SV=1	2	9	9	9	8	7	9	7	8	8	8	7	9	7	8	8	8	7	9	7	8	8	10	10	10	136.13	1231	1231;1231	5.15	12	5	6	6			4	2	10	7	0	By MS/MS	By MS/MS
Q8BRK9;Q8BRK9-2	Q8BRK9;Q8BRK9-2	9;8	8;7	8;7	Alpha-mannosidase 2x	Man2a2	>sp|Q8BRK9|MA2A2_MOUSE Alpha-mannosidase 2x OS=Mus musculus GN=Man2a2 PE=2 SV=2;>sp|Q8BRK9-2|MA2A2_MOUSE Isoform 2 of Alpha-mannosidase 2x OS=Mus musculus GN=Man2a2	2	9	8	8	8	8	8	6	8	8	7	7	7	5	7	7	7	7	7	5	7	7	10.2	9.5	9.5	130.65	1152	1152;827	7.71				5	8		5	6	6	15	0	By MS/MS	By MS/MS
E9Q1W7;Q8BM85-2;Q8BM85	E9Q1W7;Q8BM85-2;Q8BM85	9;7;7	9;7;7	9;7;7	TBC domain-containing protein kinase-like protein	Tbck	>tr|E9Q1W7|E9Q1W7_MOUSE TBC domain-containing protein kinase-like protein OS=Mus musculus GN=Tbck PE=4 SV=1;>sp|Q8BM85-2|TBCK_MOUSE Isoform 2 of TBC domain-containing protein kinase-like protein OS=Mus musculus GN=Tbck;>sp|Q8BM85|TBCK_MOUSE TBC domain-cont	3	9	9	9	6	7	8	7	6	7	6	7	8	7	6	7	6	7	8	7	6	7	10.6	10.6	10.6	100.64	893	893;688;762	3.9	9	12	6	1	10	6			6		0	By MS/MS	By MS/MS
Q9CYI4;Q9CYI4-2;D3Z765;D3YZ82;D6REI1;D6RGP6;F6QU81	Q9CYI4;Q9CYI4-2;D3Z765	9;7;6;1;1;1;1	5;3;2;1;1;1;1	5;3;2;1;1;1;1	Putative RNA-binding protein Luc7-like 1	Luc7l	>sp|Q9CYI4|LUC7L_MOUSE Putative RNA-binding protein Luc7-like 1 OS=Mus musculus GN=Luc7l PE=2 SV=2;>sp|Q9CYI4-2|LUC7L_MOUSE Isoform 2 of Putative RNA-binding protein Luc7-like 1 OS=Mus musculus GN=Luc7l;>tr|D3Z765|D3Z765_MOUSE Putative RNA-binding protein	7	9	5	5	9	9	9	9	8	8	5	5	5	5	5	5	5	5	5	5	5	5	23.5	13.5	13.5	43.934	371	371;318;172;69;70;79;170	6.53		6	5	1	18			6		19	0	By MS/MS	By MS/MS
O08579;I7HJS1;Q3THM8;B7FAU5	O08579;I7HJS1;Q3THM8	9;7;5;4	9;7;5;4	9;7;5;4	Emerin	Emd	>sp|O08579|EMD_MOUSE Emerin OS=Mus musculus GN=Emd PE=1 SV=1;>tr|I7HJS1|I7HJS1_MOUSE Emerin OS=Mus musculus GN=Emd PE=4 SV=1;>tr|Q3THM8|Q3THM8_MOUSE Emerin OS=Mus musculus GN=Emd PE=2 SV=1	4	9	9	9	9	8	6	8	8	8	9	8	6	8	8	8	9	8	6	8	8	8	44	44	44	29.435	259	259;223;158;170	4.67	7	24	3	7	4	14	9	11	5		0	By MS/MS	By MS/MS
O70252;D3YX62;D3Z4A2;D3YXN4	O70252;D3YX62	9;7;3;1	9;7;3;1	9;7;3;1	Heme oxygenase 2	Hmox2	>sp|O70252|HMOX2_MOUSE Heme oxygenase 2 OS=Mus musculus GN=Hmox2 PE=2 SV=1;>tr|D3YX62|D3YX62_MOUSE Heme oxygenase 2 (Fragment) OS=Mus musculus GN=Hmox2 PE=4 SV=1	4	9	9	9	8	8	9	8	8	8	8	8	9	8	8	8	8	8	9	8	8	8	34	34	34	35.738	315	315;228;65;93	5.52	1	7	8	12	33	7	20	21			0	By MS/MS	By MS/MS
Q99PL6;Q99PL6-2;B8JJA4	Q99PL6;Q99PL6-2	9;7;3	9;7;3	9;7;3	UBX domain-containing protein 6	Ubxn6	>sp|Q99PL6|UBXN6_MOUSE UBX domain-containing protein 6 OS=Mus musculus GN=Ubxn6 PE=1 SV=1;>sp|Q99PL6-2|UBXN6_MOUSE Isoform 2 of UBX domain-containing protein 6 OS=Mus musculus GN=Ubxn6	3	9	9	9	5	5	7	7	7	8	5	5	7	7	7	8	5	5	7	7	7	8	31.2	31.2	31.2	49.795	442	442;389;154	4.82	4	11		7			6	11	1		0	By MS/MS	By MS/MS
O70152;A2BDX2;F8WII3	O70152;A2BDX2	9;7;3	9;7;3	9;7;3	Dolichol-phosphate mannosyltransferase	Dpm1	>sp|O70152|DPM1_MOUSE Dolichol-phosphate mannosyltransferase subunit 1 OS=Mus musculus GN=Dpm1 PE=2 SV=1;>tr|A2BDX2|A2BDX2_MOUSE Dolichol-phosphate mannosyltransferase subunit 1 OS=Mus musculus GN=Dpm1 PE=4 SV=1	3	9	9	9	8	8	7	9	9	9	8	8	7	9	9	9	8	8	7	9	9	9	40.4	40.4	40.4	29.174	260	260;208;121	6.29		12		2	14	13	12	21		9	0	By MS/MS	By MS/MS
Q9Z2D1;Q6P572;B8JJF3;F6T2Q0;B8JJF6	Q9Z2D1;Q6P572	9;7;2;1;1	9;7;2;1;1	9;7;2;1;1	Myotubularin-related protein 2	Mtmr2	>sp|Q9Z2D1|MTMR2_MOUSE Myotubularin-related protein 2 OS=Mus musculus GN=Mtmr2 PE=1 SV=3;>tr|Q6P572|Q6P572_MOUSE Mtmr2 protein OS=Mus musculus GN=Mtmr2 PE=2 SV=1	5	9	9	9	6	7	8	9	8	7	6	7	8	9	8	7	6	7	8	9	8	7	17.4	17.4	17.4	73.231	643	643;571;105;67;82	5.4	7	17			12	2		6	11	8	0	By MS/MS	By MS/MS
Q9CWU2;D3YY07	Q9CWU2;D3YY07	9;7	9;7	9;7	Palmitoyltransferase ZDHHC13	Zdhhc13	>sp|Q9CWU2|ZDH13_MOUSE Palmitoyltransferase ZDHHC13 OS=Mus musculus GN=Zdhhc13 PE=1 SV=2;>tr|D3YY07|D3YY07_MOUSE Palmitoyltransferase (Fragment) OS=Mus musculus GN=Zdhhc13 PE=3 SV=1	2	9	9	9	8	7	7	7	8	8	8	7	7	7	8	8	8	7	7	7	8	8	19.6	19.6	19.6	70.889	622	622;442	4.41		22	4	17		8	1	14			0	By MS/MS	By MS/MS
Q3UCQ1;Q3UCQ1-2	Q3UCQ1;Q3UCQ1-2	9;7	9;7	8;6	Forkhead box protein K2	Foxk2	>sp|Q3UCQ1|FOXK2_MOUSE Forkhead box protein K2 OS=Mus musculus GN=Foxk2 PE=1 SV=3;>sp|Q3UCQ1-2|FOXK2_MOUSE Isoform 2 of Forkhead box protein K2 OS=Mus musculus GN=Foxk2	2	9	9	8	6	6	6	5	6	5	6	6	6	5	6	5	5	6	5	4	5	4	20.1	20.1	19	68.446	651	651;581	5.75			9	4	13	4	2	1	11		0	By MS/MS	By MS/MS
O88986;E9PWY6	O88986;E9PWY6	9;7	9;7	9;7	2-amino-3-ketobutyrate coenzyme A ligase, mitochondrial	Gcat	>sp|O88986|KBL_MOUSE 2-amino-3-ketobutyrate coenzyme A ligase, mitochondrial OS=Mus musculus GN=Gcat PE=1 SV=2;>tr|E9PWY6|E9PWY6_MOUSE 2-amino-3-ketobutyrate coenzyme A ligase, mitochondrial OS=Mus musculus GN=Gcat PE=1 SV=1	2	9	9	9	8	8	8	8	8	9	8	8	8	8	8	9	8	8	8	8	8	9	24.5	24.5	24.5	44.93	416	416;382	5.5	14	11	14		6	6	14	32		8	0	By MS/MS	By MS/MS
Q61171;D3Z4A4	Q61171;D3Z4A4	9;7	9;7	9;7	Peroxiredoxin-2	Prdx2	>sp|Q61171|PRDX2_MOUSE Peroxiredoxin-2 OS=Mus musculus GN=Prdx2 PE=1 SV=3;>tr|D3Z4A4|D3Z4A4_MOUSE Peroxiredoxin-2 (Fragment) OS=Mus musculus GN=Prdx2 PE=4 SV=4	2	9	9	9	6	8	9	9	8	9	6	8	9	9	8	9	6	8	9	9	8	9	55.6	55.6	55.6	21.778	198	198;146	5.78	12	2	11	19	15	6	9	28	5	12	0	By MS/MS	By MS/MS
Q922S8;Q3TTL2	Q922S8;Q3TTL2	9;7	9;7	8;6	Kinesin-like protein KIF2C	Kif2c	>sp|Q922S8|KIF2C_MOUSE Kinesin-like protein KIF2C OS=Mus musculus GN=Kif2c PE=1 SV=1;>tr|Q3TTL2|Q3TTL2_MOUSE Kinesin-like protein OS=Mus musculus GN=Kif2c PE=2 SV=1	2	9	9	8	8	7	6	6	5	4	8	7	6	6	5	4	7	6	5	5	4	3	14.7	14.7	13.2	81.084	721	721;670	4.29	5	12	1	5	4	1	1	6		3	0	By MS/MS	By MS/MS
Q6ZWR6-2;Q6ZWR6-3	Q6ZWR6-2;Q6ZWR6-3	9;7	2;0	2;0	Nesprin-1	Syne1	>sp|Q6ZWR6-2|SYNE1_MOUSE Isoform 2 of Nesprin-1 OS=Mus musculus GN=Syne1;>sp|Q6ZWR6-3|SYNE1_MOUSE Isoform 3 of Nesprin-1 OS=Mus musculus GN=Syne1	2	9	2	2	7	7	7	9	7	9	2	2	2	2	2	2	2	2	2	2	2	2	12	3.4	3.4	111.33	972	972;949	1.62	6	6	1								0	By MS/MS	By MS/MS
Q99LN9;D3Z7J7;Q99LN9-2;D3Z6Y9;F6TY47;D3YZM0	Q99LN9;D3Z7J7;Q99LN9-2;D3Z6Y9	9;6;6;6;4;3	9;6;6;6;4;3	9;6;6;6;4;3	Deoxyhypusine hydroxylase	Dohh	>sp|Q99LN9|DOHH_MOUSE Deoxyhypusine hydroxylase OS=Mus musculus GN=Dohh PE=2 SV=2;>tr|D3Z7J7|D3Z7J7_MOUSE Deoxyhypusine hydroxylase (Fragment) OS=Mus musculus GN=Dohh PE=4 SV=4;>sp|Q99LN9-2|DOHH_MOUSE Isoform 2 of Deoxyhypusine hydroxylase OS=Mus musculus	6	9	9	9	8	8	6	7	7	7	8	8	6	7	7	7	8	8	6	7	7	7	46.4	46.4	46.4	32.905	302	302;187;200;213;224;73	4.31		24		11		9	12	3			0	By MS/MS	By MS/MS
Q9DB90;Q9DB90-2;D3Z719;F6YIT4	Q9DB90;Q9DB90-2;D3Z719	9;6;5;1	9;6;5;1	9;6;5;1	Protein SMG9	Smg9	>sp|Q9DB90|SMG9_MOUSE Protein SMG9 OS=Mus musculus GN=Smg9 PE=2 SV=1;>sp|Q9DB90-2|SMG9_MOUSE Isoform 2 of Protein SMG9 OS=Mus musculus GN=Smg9;>tr|D3Z719|D3Z719_MOUSE Protein SMG9 (Fragment) OS=Mus musculus GN=Smg9 PE=4 SV=1	4	9	9	9	6	8	7	8	7	7	6	8	7	8	7	7	6	8	7	8	7	7	23.1	23.1	23.1	57.62	520	520;234;210;118	4.11		11	18	15		5				6	0	By MS/MS	By MS/MS
Q61792;A2A6H0;A2A6G6;A2A6G7;A2A6G8;A2A6G9;A2A6G5;E9Q0N6;A2A6G0;A2A6G4	Q61792;A2A6H0	9;6;4;4;4;4;2;2;1;1	9;6;4;4;4;4;2;2;1;1	7;4;2;2;2;2;1;1;1;1	LIM and SH3 domain protein 1	Lasp1	>sp|Q61792|LASP1_MOUSE LIM and SH3 domain protein 1 OS=Mus musculus GN=Lasp1 PE=1 SV=1;>tr|A2A6H0|A2A6H0_MOUSE LIM and SH3 domain protein 1 (Fragment) OS=Mus musculus GN=Lasp1 PE=1 SV=1	10	9	9	7	9	8	8	8	8	9	9	8	8	8	8	9	7	6	7	6	6	7	46.8	46.8	38	29.994	263	263;186;89;99;103;129;69;70;28;47	1.88	25	50	1	1	4						0	By MS/MS	By MS/MS
Q0VEE6;D3YV79;D3YZL3	Q0VEE6;D3YV79	9;6;4	9;6;4	9;6;4	Zinc finger protein 800	Znf800;Zfp800	>sp|Q0VEE6|ZN800_MOUSE Zinc finger protein 800 OS=Mus musculus GN=Znf800 PE=1 SV=1;>tr|D3YV79|D3YV79_MOUSE Zinc finger protein 800 (Fragment) OS=Mus musculus GN=Zfp800 PE=1 SV=1	3	9	9	9	7	5	7	5	3	6	7	5	7	5	3	6	7	5	7	5	3	6	15.3	15.3	15.3	74.812	662	662;469;160	5.46	1	2	7	3	6	4	2	12			0	By MS/MS	By MS/MS
P58058;A2A9P2;A2A9P0;A2A9N9	P58058;A2A9P2	9;6;2;1	9;6;2;1	9;6;2;1	NAD kinase	Nadk	>sp|P58058|NADK_MOUSE NAD kinase OS=Mus musculus GN=Nadk PE=1 SV=2;>tr|A2A9P2|A2A9P2_MOUSE NAD kinase OS=Mus musculus GN=Nadk PE=3 SV=1	4	9	9	9	8	8	9	9	8	8	8	8	9	9	8	8	8	8	9	9	8	8	27.1	27.1	27.1	48.597	439	439;363;85;69	4.99	10	4	12	9	7	6	30	6			0	By MS/MS	By MS/MS
P16125;D3Z7F0	P16125;D3Z7F0	9;6	8;5	8;5	L-lactate dehydrogenase B chain;L-lactate dehydrogenase	Ldhb	>sp|P16125|LDHB_MOUSE L-lactate dehydrogenase B chain OS=Mus musculus GN=Ldhb PE=1 SV=2;>tr|D3Z7F0|D3Z7F0_MOUSE L-lactate dehydrogenase (Fragment) OS=Mus musculus GN=Ldhb PE=3 SV=1	2	9	8	8	7	8	8	6	8	8	6	7	7	5	7	7	6	7	7	5	7	7	31.7	28.1	28.1	36.572	334	334;198	7.94	5	4			4	5	4	11	14	33	0	By MS/MS	By MS/MS
Q6ZQJ5;Q6ZQJ5-2	Q6ZQJ5;Q6ZQJ5-2	9;6	8;6	8;6	DNA replication ATP-dependent helicase/nuclease DNA2;DNA replication nuclease DNA2;DNA replication ATP-dependent helicase DNA2	Dna2	>sp|Q6ZQJ5|DNA2_MOUSE DNA replication ATP-dependent helicase/nuclease DNA2 OS=Mus musculus GN=Dna2 PE=1 SV=2;>sp|Q6ZQJ5-2|DNA2_MOUSE Isoform 2 of DNA replication ATP-dependent helicase/nuclease DNA2 OS=Mus musculus GN=Dna2	2	9	8	8	9	8	8	9	7	9	8	7	7	8	6	8	8	7	7	8	6	8	9.8	9.1	9.1	119.45	1062	1062;966	7.8			4			2	9	12	12	6	0	By MS/MS	By MS/MS
O35654;A8Y5G7	O35654;A8Y5G7	9;6	9;6	9;6	DNA polymerase delta subunit 2	Pold2	>sp|O35654|DPOD2_MOUSE DNA polymerase delta subunit 2 OS=Mus musculus GN=Pold2 PE=2 SV=2;>tr|A8Y5G7|A8Y5G7_MOUSE DNA polymerase delta subunit 2 (Fragment) OS=Mus musculus GN=Pold2 PE=4 SV=1	2	9	9	9	9	9	6	9	9	8	9	9	6	9	9	8	9	9	6	9	9	8	25.6	25.6	25.6	51.354	469	469;241	8.24						20	12	22	18	29	0	By MS/MS	By MS/MS
Q9CQI7;A2CES4	Q9CQI7;A2CES4	9;6	7;5	7;5	U2 small nuclear ribonucleoprotein B	Snrpb2	>sp|Q9CQI7|RU2B_MOUSE U2 small nuclear ribonucleoprotein B OS=Mus musculus GN=Snrpb2 PE=1 SV=1;>tr|A2CES4|A2CES4_MOUSE U2 small nuclear ribonucleoprotein B (Fragment) OS=Mus musculus GN=Snrpb2 PE=1 SV=1	2	9	7	7	9	8	8	8	8	8	7	6	6	6	6	6	7	6	6	6	6	6	39.6	32.9	32.9	25.323	225	225;143	3.69	11	11	18			15		6			0	By MS/MS	By MS/MS
P70700;A2AP84	P70700;A2AP84	9;6	9;6	9;6	DNA-directed RNA polymerase I subunit RPA2	Polr1b	>sp|P70700|RPA2_MOUSE DNA-directed RNA polymerase I subunit RPA2 OS=Mus musculus GN=Polr1b PE=2 SV=2;>tr|A2AP84|A2AP84_MOUSE DNA-directed RNA polymerase I subunit RPA2 OS=Mus musculus GN=Polr1b PE=3 SV=1	2	9	9	9	6	7	5	8	6	6	6	7	5	8	6	6	6	7	5	8	6	6	9.8	9.8	9.8	128.21	1135	1135;754	5.58	10	4	2	3				6	2	11	0	By MS/MS	By MS/MS
Q925E7;F6RV17	Q925E7;F6RV17	9;6	2;1	2;1	Serine/threonine-protein phosphatase 2A 55 kDa regulatory subunit B delta isoform	Ppp2r2d	>sp|Q925E7|2ABD_MOUSE Serine/threonine-protein phosphatase 2A 55 kDa regulatory subunit B delta isoform OS=Mus musculus GN=Ppp2r2d PE=2 SV=1;>tr|F6RV17|F6RV17_MOUSE Serine/threonine-protein phosphatase 2A 55 kDa regulatory subunit B OS=Mus musculus GN=Ppp2	2	9	2	2	8	8	7	9	8	8	1	2	2	2	2	2	1	2	2	2	2	2	20.5	6.2	6.2	51.957	453	453;288	5.08			7					5			0	By MS/MS	By MS/MS
Q8BV49;A0A0A6YXV9;Q504N7;E9PVL3;E9QL87;Q504N7-2	Q8BV49;A0A0A6YXV9;Q504N7;E9PVL3	9;5;5;5;3;3	8;5;4;4;3;3	8;5;4;4;3;3	Pyrin and HIN domain-containing protein 1;Pyrin and HIN domain-containing protein 1-like	Pyhin1;BC094916	>sp|Q8BV49|IFIX_MOUSE Pyrin and HIN domain-containing protein 1 OS=Mus musculus GN=Pyhin1 PE=2 SV=1;>tr|A0A0A6YXV9|A0A0A6YXV9_MOUSE Pyrin and HIN domain-containing protein 1 OS=Mus musculus GN=Pyhin1 PE=4 SV=1;>sp|Q504N7|IFIXL_MOUSE Pyrin and HIN domain-co	6	9	8	8	8	6	4	6	8	8	7	6	4	6	7	7	7	6	4	6	7	7	28.6	25.2	25.2	46.886	420	420;213;393;393;213;219	4.71	6	14		1	5	10		6	5	1	0	By MS/MS	By MS/MS
Q6ZPU9;Q6ZPU9-3;H3BIY2;Q6ZPU9-2;E0CXJ9;E0CXN7	Q6ZPU9;Q6ZPU9-3;H3BIY2	9;5;5;4;4;3	9;5;5;4;4;3	9;5;5;4;4;3	KIF1-binding protein	Kbp;2510003E04Rik	>sp|Q6ZPU9|KBP_MOUSE KIF1-binding protein OS=Mus musculus GN=Kbp PE=2 SV=2;>sp|Q6ZPU9-3|KBP_MOUSE Isoform 3 of KIF1-binding protein OS=Mus musculus GN=Kbp;>tr|H3BIY2|H3BIY2_MOUSE Protein 2510003E04Rik OS=Mus musculus GN=2510003E04Rik PE=4 SV=1	6	9	9	9	8	7	8	8	9	7	8	7	8	8	9	7	8	7	8	8	9	7	20.3	20.3	20.3	71.051	617	617;300;384;393;408;293	4.75	5	9	11	11	7	1	6	1	12		0	By MS/MS	By MS/MS
Q8CBE3;H3BJR7;H3BJS1;H3BJB3;H3BK66;Q05BF4	Q8CBE3;H3BJR7;H3BJS1	9;5;5;4;3;3	9;5;5;4;3;3	9;5;5;4;3;3	WD repeat-containing protein 37	Wdr37	>sp|Q8CBE3|WDR37_MOUSE WD repeat-containing protein 37 OS=Mus musculus GN=Wdr37 PE=2 SV=1;>tr|H3BJR7|H3BJR7_MOUSE WD repeat-containing protein 37 (Fragment) OS=Mus musculus GN=Wdr37 PE=4 SV=4;>tr|H3BJS1|H3BJS1_MOUSE WD repeat-containing protein 37 (Fragmen	6	9	9	9	8	8	8	7	6	9	8	8	8	7	6	9	8	8	8	7	6	9	20.8	20.8	20.8	55.045	496	496;179;185;193;133;170	4.29	6	14	2	6	9	8	5	6			0	By MS/MS	By MS/MS
Q8R1G6;A0A087WPL1;F7C957;E9Q996	Q8R1G6;A0A087WPL1;F7C957	9;5;5;4	9;5;5;4	9;5;5;4	PDZ and LIM domain protein 2	Pdlim2	>sp|Q8R1G6|PDLI2_MOUSE PDZ and LIM domain protein 2 OS=Mus musculus GN=Pdlim2 PE=1 SV=1;>tr|A0A087WPL1|A0A087WPL1_MOUSE PDZ and LIM domain protein 2 OS=Mus musculus GN=Pdlim2 PE=4 SV=1;>tr|F7C957|F7C957_MOUSE PDZ and LIM domain protein 2 (Fragment) OS=Mus	4	9	9	9	7	9	9	8	8	9	7	9	9	8	8	9	7	9	9	8	8	9	36.1	36.1	36.1	37.703	349	349;128;151;217	4.75		17	10	12		1	4	8		7	0	By MS/MS	By MS/MS
Q9CQ60;D3Z4X1;Q8CBG6;F6X8L5	Q9CQ60;D3Z4X1;Q8CBG6	9;5;5;4	9;5;5;4	9;5;5;4	6-phosphogluconolactonase	Pgls	>sp|Q9CQ60|6PGL_MOUSE 6-phosphogluconolactonase OS=Mus musculus GN=Pgls PE=2 SV=1;>tr|D3Z4X1|D3Z4X1_MOUSE 6-phosphogluconolactonase OS=Mus musculus GN=Pgls PE=4 SV=1;>tr|Q8CBG6|Q8CBG6_MOUSE 6-phosphogluconolactonase OS=Mus musculus GN=Pgls PE=2 SV=1	4	9	9	9	9	9	9	9	8	9	9	9	9	9	8	9	9	9	9	9	8	9	42.8	42.8	42.8	27.254	257	257;174;215;188	6.43			11	21	13	34	25			30	0	By MS/MS	By MS/MS
Q8BGE6;A0A087WRT0;A0A087WNY2;D3YZP6	Q8BGE6;A0A087WRT0	9;5;4;4	9;5;4;4	9;5;4;4	Cysteine protease ATG4B	Atg4b	>sp|Q8BGE6|ATG4B_MOUSE Cysteine protease ATG4B OS=Mus musculus GN=Atg4b PE=2 SV=2;>tr|A0A087WRT0|A0A087WRT0_MOUSE Cysteine protease ATG4B OS=Mus musculus GN=Atg4b PE=4 SV=1	4	9	9	9	9	8	8	8	8	8	9	8	8	8	8	8	9	8	8	8	8	8	34.4	34.4	34.4	44.375	393	393;143;121;150	5.6		18	10					17	7	6	0	By MS/MS	By MS/MS
Q80TA6;Q80TA6-2;G3UZ04;G3XA69	Q80TA6;Q80TA6-2	9;5;4;1	9;5;4;1	9;5;4;1	Myotubularin-related protein 12	Mtmr12	>sp|Q80TA6|MTMRC_MOUSE Myotubularin-related protein 12 OS=Mus musculus GN=Mtmr12 PE=2 SV=2;>sp|Q80TA6-2|MTMRC_MOUSE Isoform 2 of Myotubularin-related protein 12 OS=Mus musculus GN=Mtmr12	4	9	9	9	8	8	6	9	8	8	8	8	6	9	8	8	8	8	6	9	8	8	13.7	13.7	13.7	85.515	747	747;437;526;159	6.16	6	5			6	5	1	21	7		0	By MS/MS	By MS/MS
Q9Z1A1;F6QJV5;B8JJG7;B8JJG8;B8JJG6;B8JJG3;B8JJG9	Q9Z1A1;F6QJV5	9;5;3;3;3;3;2	9;5;3;3;3;3;2	9;5;3;3;3;3;2		Tfg	>tr|Q9Z1A1|Q9Z1A1_MOUSE Protein Tfg OS=Mus musculus GN=Tfg PE=2 SV=1;>tr|F6QJV5|F6QJV5_MOUSE Protein Tfg (Fragment) OS=Mus musculus GN=Tfg PE=1 SV=1	7	9	9	9	7	6	8	7	8	8	7	6	8	7	8	8	7	6	8	7	8	8	36	36	36	43.02	397	397;220;103;131;143;202;89	4.6		30			3		21		6		0	By MS/MS	By MS/MS
Q9Z321;F6SDD7;D3YWY3;D3Z084	Q9Z321;F6SDD7	9;5;3;2	9;5;3;2	9;5;3;2	DNA topoisomerase 3-beta-1;DNA topoisomerase	Top3b	>sp|Q9Z321|TOP3B_MOUSE DNA topoisomerase 3-beta-1 OS=Mus musculus GN=Top3b PE=2 SV=1;>tr|F6SDD7|F6SDD7_MOUSE DNA topoisomerase (Fragment) OS=Mus musculus GN=Top3b PE=3 SV=1	4	9	9	9	7	6	9	7	8	7	7	6	9	7	8	7	7	6	9	7	8	7	13.8	13.8	13.8	96.948	862	862;527;289;233	3.27	19	2	9	12	7	3		4			0	By MS/MS	By MS/MS
P97930;D3Z3R3;P97930-2	P97930;D3Z3R3	9;5;3	9;5;3	9;5;3	Thymidylate kinase	Dtymk	>sp|P97930|KTHY_MOUSE Thymidylate kinase OS=Mus musculus GN=Dtymk PE=2 SV=2;>tr|D3Z3R3|D3Z3R3_MOUSE Thymidylate kinase OS=Mus musculus GN=Dtymk PE=4 SV=1	3	9	9	9	9	9	9	8	9	8	9	9	9	8	9	8	9	9	9	8	9	8	40.1	40.1	40.1	23.914	212	212;154;80	5.25	6	12	7	5	12		1	22	6	1	0	By MS/MS	By MS/MS
Q91YJ5;Q5M6W7;F6RR02	Q91YJ5;Q5M6W7	9;5;3	9;5;3	9;5;3	Translation initiation factor IF-2, mitochondrial	Mtif2	>sp|Q91YJ5|IF2M_MOUSE Translation initiation factor IF-2, mitochondrial OS=Mus musculus GN=Mtif2 PE=1 SV=2;>tr|Q5M6W7|Q5M6W7_MOUSE Translation initiation factor IF-2, mitochondrial (Fragment) OS=Mus musculus GN=Mtif2 PE=4 SV=1	3	9	9	9	8	7	6	6	6	7	8	7	6	6	6	7	8	7	6	6	6	7	13.9	13.9	13.9	81.288	727	727;401;247	4.96	12	3	5	7	2	5	3	15	4		0	By MS/MS	By MS/MS
Q9QYR9;O55137;Q32Q92-2;Q32Q92;Q8BWN8;Q91YQ6;Q9QYR7-2;Q9QYR7	Q9QYR9;O55137	9;5;2;2;2;1;1;1	9;5;2;2;2;1;1;1	8;4;1;1;1;0;0;0	Acyl-coenzyme A thioesterase 2, mitochondrial;Acyl-coenzyme A thioesterase 1	Acot2;Acot1	>sp|Q9QYR9|ACOT2_MOUSE Acyl-coenzyme A thioesterase 2, mitochondrial OS=Mus musculus GN=Acot2 PE=1 SV=2;>sp|O55137|ACOT1_MOUSE Acyl-coenzyme A thioesterase 1 OS=Mus musculus GN=Acot1 PE=1 SV=1	8	9	9	8	9	8	9	7	9	8	9	8	9	7	9	8	8	7	8	6	8	7	22.7	22.7	20.3	49.656	453	453;419;176;419;421;331;421;432	4.61	6	19	17	1		2	10	15	5		0	By MS/MS	By MS/MS
Q80X95;Q6NTA4;G3UYP1	Q80X95;Q6NTA4	9;5;2	9;5;2	9;5;2	Ras-related GTP-binding protein A;Ras-related GTP-binding protein B	Rraga;Rragb	>sp|Q80X95|RRAGA_MOUSE Ras-related GTP-binding protein A OS=Mus musculus GN=Rraga PE=2 SV=1;>sp|Q6NTA4|RRAGB_MOUSE Ras-related GTP-binding protein B OS=Mus musculus GN=Rragb PE=2 SV=1	3	9	9	9	8	8	8	8	8	9	8	8	8	8	8	9	8	8	8	8	8	9	30	30	30	36.566	313	313;374;116	6.15		18	6	6	12	9	12	3	25	9	0	By MS/MS	By MS/MS
Q61263;A0A087WNN8;A0A087WSJ5	Q61263;A0A087WNN8	9;5;1	9;5;1	9;5;1	Sterol O-acyltransferase 1	Soat1	>sp|Q61263|SOAT1_MOUSE Sterol O-acyltransferase 1 OS=Mus musculus GN=Soat1 PE=1 SV=2;>tr|A0A087WNN8|A0A087WNN8_MOUSE Sterol O-acyltransferase 1 (Fragment) OS=Mus musculus GN=Soat1 PE=4 SV=1	3	9	9	9	9	9	9	8	9	9	9	9	9	8	9	9	9	9	9	8	9	9	18.7	18.7	18.7	63.798	540	540;220;32	6.64		14	11		2	5	24	6	26	10	0	By MS/MS	By MS/MS
P62748;A2A7R5;E9PV73;P84075;D3Z2Z8;D3YVA2;Q91X97;D3Z1M0	P62748	9;4;4;4;2;2;2;1	9;4;4;4;2;2;2;1	9;4;4;4;2;2;2;1	Hippocalcin-like protein 1	Hpcal1	>sp|P62748|HPCL1_MOUSE Hippocalcin-like protein 1 OS=Mus musculus GN=Hpcal1 PE=2 SV=2	8	9	9	9	8	9	9	9	9	8	8	9	9	9	9	8	8	9	9	9	9	8	43.5	43.5	43.5	22.338	193	193;161;187;193;163;174;193;88	4.82	6	17	1	7	31	25	9	6	1		0	By MS/MS	By MS/MS
Q8R5C5;E0CZD4;E0CYB4	Q8R5C5	9;4;4	9;4;4	4;3;3	Beta-centractin	Actr1b	>sp|Q8R5C5|ACTY_MOUSE Beta-centractin OS=Mus musculus GN=Actr1b PE=1 SV=1	3	9	9	4	8	8	8	9	8	9	8	8	8	9	8	9	4	3	3	4	3	4	33.5	33.5	17	42.281	376	376;142;149	6.63		18		4	6	11	5		6	28	0	By MS/MS	By MS/MS
Q9D753;F6SGT4;D3YYN3	Q9D753	9;4;4	9;4;4	9;4;4	Exosome complex component RRP43	Exosc8	>sp|Q9D753|EXOS8_MOUSE Exosome complex component RRP43 OS=Mus musculus GN=Exosc8 PE=2 SV=1	3	9	9	9	7	7	7	8	7	7	7	7	7	8	7	7	7	7	7	8	7	7	36.6	36.6	36.6	29.949	276	276;114;130	4.95	7	8		1	16	9	16	3			0	By MS/MS	By MS/MS
CON__P13647;CON__O95678;P07744;CON__P07744;Q3UV17;Q9DCV7;CON__Q9DCV7;CON__Q3KNV1;CON__P08729;E9Q1Z0;CON__Q9NSB2;CON__Q6ISB0;Q99M73	CON__P13647	9;4;3;3;3;2;2;2;2;2;2;2;2	3;0;0;0;0;0;0;0;0;0;0;0;0	0;0;0;0;0;0;0;0;0;0;0;0;0			>P13647 SWISS-PROT:P13647 Tax_Id=9606 Gene_Symbol=KRT5 Keratin, type II cytoskeletal 5	13	9	3	0	8	6	7	8	6	7	2	1	1	2	2	2	0	0	0	0	0	0	16.4	5.8	0	62.378	590	590;551;525;525;594;457;457;469;469;538;600;600;603	2.2	6	2				2					0	By MS/MS	By matching
P47809;B1ATL6;M0QWR0;M0QW52;M0QWG5	P47809	9;4;2;2;1	9;4;2;2;1	9;4;2;2;1	Dual specificity mitogen-activated protein kinase kinase 4	Map2k4	>sp|P47809|MP2K4_MOUSE Dual specificity mitogen-activated protein kinase kinase 4 OS=Mus musculus GN=Map2k4 PE=1 SV=2	5	9	9	9	6	8	5	7	8	6	6	8	5	7	8	6	6	8	5	7	8	6	35.5	35.5	35.5	44.113	397	397;206;90;130;101	5.65	1	4	5	12	10	13	10	13	3		0	By MS/MS	By MS/MS
Q9R099;D3YZH8;F8WI46	Q9R099	9;4;2	9;4;2	9;4;2	Transducin beta-like protein 2	Tbl2	>sp|Q9R099|TBL2_MOUSE Transducin beta-like protein 2 OS=Mus musculus GN=Tbl2 PE=2 SV=2	3	9	9	9	7	8	5	7	7	8	7	8	5	7	7	8	7	8	5	7	7	8	24.4	24.4	24.4	49.583	442	442;190;153	4.24	10	6		12	7	15	1		3		0	By MS/MS	By MS/MS
Q8K0V4;F6YBV1;F6UAW9	Q8K0V4	9;4;1	9;4;1	9;4;1	CCR4-NOT transcription complex subunit 3	Cnot3	>sp|Q8K0V4|CNOT3_MOUSE CCR4-NOT transcription complex subunit 3 OS=Mus musculus GN=Cnot3 PE=1 SV=1	3	9	9	9	7	8	8	7	7	6	7	8	8	7	7	6	7	8	8	7	7	6	12.5	12.5	12.5	81.945	751	751;340;88	3.14	5	42	1	5			9	4			0	By MS/MS	By MS/MS
P27808;J3JS24	P27808	9;4	9;4	9;4	Alpha-1,3-mannosyl-glycoprotein 2-beta-N-acetylglucosaminyltransferase	Mgat1	>sp|P27808|MGAT1_MOUSE Alpha-1,3-mannosyl-glycoprotein 2-beta-N-acetylglucosaminyltransferase OS=Mus musculus GN=Mgat1 PE=2 SV=1	2	9	9	9	8	7	5	7	7	7	8	7	5	7	7	7	8	7	5	7	7	7	28.2	28.2	28.2	51.69	447	447;200	5.04		9		17	1	9	5	1	6		0	By MS/MS	By MS/MS
P62751;D3YTY6	P62751	9;4	9;4	9;4	60S ribosomal protein L23a	Rpl23a	>sp|P62751|RL23A_MOUSE 60S ribosomal protein L23a OS=Mus musculus GN=Rpl23a PE=1 SV=1	2	9	9	9	9	9	9	9	9	9	9	9	9	9	9	9	9	9	9	9	9	9	39.7	39.7	39.7	17.695	156	156;151	3.11	6	44	42	36	10	3				1	0	By MS/MS	By MS/MS
Q6A0D4;D3Z731	Q6A0D4	9;4	9;4	9;4	Raftlin	Rftn1	>sp|Q6A0D4|RFTN1_MOUSE Raftlin OS=Mus musculus GN=Rftn1 PE=1 SV=4	2	9	9	9	9	9	9	9	9	9	9	9	9	9	9	9	9	9	9	9	9	9	19.1	19.1	19.1	61.536	554	554;276	6.04	4	18			5	4		23	18		0	By MS/MS	By MS/MS
Q8BU11;H3BL89;Q80W03;A2A473;E9Q0B9;Q66JW3;A2A472	Q8BU11	9;3;3;2;2;2;2	9;3;3;2;2;2;2	9;3;3;2;2;2;2	TOX high mobility group box family member 4	Tox4	>sp|Q8BU11|TOX4_MOUSE TOX high mobility group box family member 4 OS=Mus musculus GN=Tox4 PE=1 SV=3	7	9	9	9	6	7	6	7	7	8	6	7	6	7	7	8	6	7	6	7	7	8	18.7	18.7	18.7	65.961	619	619;309;575;505;522;526;547	5.84		8	3	4		10	22	9			0	By MS/MS	By MS/MS
CON__Q0V8M9;E9PVS1;Q61704	CON__Q0V8M9	9;3;3	9;3;3	9;3;3			>Q0V8M9 TREMBL:Q0V8M9;Q9TRI0 (Bos taurus) similar to inter-alpha (globulin) inhibitor H3 isoform 2	3	9	9	9	7	7	8	9	8	9	7	7	8	9	8	9	7	7	8	9	8	9	10.9	10.9	10.9	99.536	891	891;699;889	4.21	4	29	2	5	19	11	13	1		1	0	By MS/MS	By MS/MS
Q9WUM4;E9PX03;E9PZJ0;E9PVJ1;Q920M5-3;B9EIZ7;Q920M5-2;Q920M5;Q920M5-4	Q9WUM4	9;3;2;2;2;2;2;2;2	9;3;2;2;2;2;2;2;2	9;3;2;2;2;2;2;2;2	Coronin-1C	Coro1c	>sp|Q9WUM4|COR1C_MOUSE Coronin-1C OS=Mus musculus GN=Coro1c PE=1 SV=2	9	9	9	9	7	9	7	8	9	9	7	9	7	8	9	9	7	9	7	8	9	9	18.1	18.1	18.1	53.12	474	474;159;66;85;431;432;471;471;472	5.22	2	10	4	18	28	14		2	15	1	0	By MS/MS	By MS/MS
Q9DCS3;A2A845	Q9DCS3	9;3	9;3	9;3	Trans-2-enoyl-CoA reductase, mitochondrial	Mecr	>sp|Q9DCS3|MECR_MOUSE Trans-2-enoyl-CoA reductase, mitochondrial OS=Mus musculus GN=Mecr PE=1 SV=2	2	9	9	9	7	8	6	7	8	9	7	8	6	7	8	9	7	8	6	7	8	9	37.5	37.5	37.5	40.342	373	373;251	6.34		6	6	1	10	11	18	11	12	1	0	By MS/MS	By MS/MS
Q8C7K6;A0A0A6YY26	Q8C7K6	9;3	9;3	9;3	Prenylcysteine oxidase-like	Pcyox1l	>sp|Q8C7K6|PCYXL_MOUSE Prenylcysteine oxidase-like OS=Mus musculus GN=Pcyox1l PE=2 SV=1	2	9	9	9	6	8	6	7	9	7	6	8	6	7	9	7	6	8	6	7	9	7	24.2	24.2	24.2	54.874	495	495;111	6.97		6			5	3	28	24	1	5	0	By MS/MS	By MS/MS
P61358;A2A4Q0	P61358	9;3	9;3	9;3	60S ribosomal protein L27	Rpl27	>sp|P61358|RL27_MOUSE 60S ribosomal protein L27 OS=Mus musculus GN=Rpl27 PE=1 SV=2	2	9	9	9	7	7	8	9	9	9	7	7	8	9	9	9	7	7	8	9	9	9	49.3	49.3	49.3	15.798	136	136;87	5.59	5	38	27	1	14	7	32	19	17	20	0	By MS/MS	By MS/MS
Q3UYI5;Q3UYI5-2	Q3UYI5	9;3	9;3	9;3	Ral guanine nucleotide dissociation stimulator-like 3	Rgl3	>sp|Q3UYI5|RGL3_MOUSE Ral guanine nucleotide dissociation stimulator-like 3 OS=Mus musculus GN=Rgl3 PE=1 SV=2	2	9	9	9	7	4	6	7	8	6	7	4	6	7	8	6	7	4	6	7	8	6	14.2	14.2	14.2	77.944	709	709;343	4.13	5		5	22	6	5			2		0	By MS/MS	By MS/MS
Q9QWV9;E9Q7A7	Q9QWV9	9;3	9;3	9;3	Cyclin-T1	Ccnt1	>sp|Q9QWV9|CCNT1_MOUSE Cyclin-T1 OS=Mus musculus GN=Ccnt1 PE=1 SV=3	2	9	9	9	9	8	9	7	9	9	9	8	9	7	9	9	9	8	9	7	9	9	18.2	18.2	18.2	80.597	724	724;184	3.16	18	24	10	6	6		6		5		0	By MS/MS	By MS/MS
P63154;E9PZS1	P63154	9;3	9;3	9;3	Crooked neck-like protein 1	Crnkl1	>sp|P63154|CRNL1_MOUSE Crooked neck-like protein 1 OS=Mus musculus GN=Crnkl1 PE=1 SV=1	2	9	9	9	9	8	8	8	9	9	9	8	8	8	9	9	9	8	8	8	9	9	14.5	14.5	14.5	83.415	690	690;691	5.43		12	6	5	12	10	11	5	9		0	By MS/MS	By MS/MS
D3Z3J6;G3UZ67	D3Z3J6	9;3	1;0	1;0		Paip1	>tr|D3Z3J6|D3Z3J6_MOUSE Polyadenylate-binding protein-interacting protein 1 OS=Mus musculus GN=Paip1 PE=4 SV=1	2	9	1	1	8	7	6	8	7	7	1	1	1	1	1	1	1	1	1	1	1	1	27.8	3.8	3.8	42.06	367	367;189	9									6		0.0010588	By MS/MS	By MS/MS
B2RUR8;H3BKW8;Q8R554	B2RUR8	9;2;2	9;2;2	9;2;2	OTU domain-containing protein 7B	Otud7b	>sp|B2RUR8|OTU7B_MOUSE OTU domain-containing protein 7B OS=Mus musculus GN=Otud7b PE=1 SV=1	3	9	9	9	8	6	3	5	7	5	8	6	3	5	7	5	8	6	3	5	7	5	16.1	16.1	16.1	91.982	840	840;685;926	6.09	5			6		5	2	10	6		0	By MS/MS	By MS/MS
P70362;E9Q0Y6;F6SYJ2;E9Q475;E9Q646	P70362	9;2;1;1;1	9;2;1;1;1	9;2;1;1;1	Ubiquitin fusion degradation protein 1 homolog	Ufd1l	>sp|P70362|UFD1_MOUSE Ubiquitin fusion degradation protein 1 homolog OS=Mus musculus GN=Ufd1l PE=1 SV=2	5	9	9	9	9	9	9	9	9	8	9	9	9	9	9	8	9	9	9	9	9	8	34.9	34.9	34.9	34.481	307	307;72;45;48;58	5.99		21	5		6	3	17	14	17	2	0	By MS/MS	By MS/MS
Q9JJA4;D3Z369	Q9JJA4	9;2	9;2	9;2	Ribosome biogenesis protein WDR12	Wdr12	>sp|Q9JJA4|WDR12_MOUSE Ribosome biogenesis protein WDR12 OS=Mus musculus GN=Wdr12 PE=2 SV=1	2	9	9	9	8	8	7	8	7	6	8	8	7	8	7	6	8	8	7	8	7	6	27.9	27.9	27.9	47.346	423	423;151	4.9	13	19	3	1	3	14	6	6	6	8	0	By MS/MS	By MS/MS
O88512;D6RFT7	O88512	9;2	8;2	8;2	AP-1 complex subunit gamma-like 2	Ap1g2	>sp|O88512|AP1G2_MOUSE AP-1 complex subunit gamma-like 2 OS=Mus musculus GN=Ap1g2 PE=2 SV=2	2	9	8	8	9	8	7	8	8	9	8	7	6	7	7	8	8	7	6	7	7	8	14.4	13.5	13.5	87.862	791	791;235	9.02								19	19	20	0	By MS/MS	By MS/MS
Q9D0Q7;F6QAU7	Q9D0Q7	9;2	9;2	9;2	39S ribosomal protein L45, mitochondrial	Mrpl45	>sp|Q9D0Q7|RM45_MOUSE 39S ribosomal protein L45, mitochondrial OS=Mus musculus GN=Mrpl45 PE=2 SV=1	2	9	9	9	7	6	5	7	8	7	7	6	5	7	8	7	7	6	5	7	8	7	36.9	36.9	36.9	35.41	306	306;129	5.18	6	6	6	2		8	12	11			0	By MS/MS	By MS/MS
Q4FK66;Q4FK66-2	Q4FK66	9;2	9;2	9;2	Pre-mRNA-splicing factor 38A	Prpf38a	>sp|Q4FK66|PR38A_MOUSE Pre-mRNA-splicing factor 38A OS=Mus musculus GN=Prpf38a PE=1 SV=1	2	9	9	9	9	9	9	9	9	8	9	9	9	9	9	8	9	9	9	9	9	8	25.6	25.6	25.6	37.436	312	312;66	3.44	17	22	19	1	7	2	6	1	7		0	By MS/MS	By MS/MS
Q8R3F9;Q8R3F9-2	Q8R3F9	9;2	9;2	9;2	Speckle targeted PIP5K1A-regulated poly(A) polymerase	Tut1	>sp|Q8R3F9|STPAP_MOUSE Speckle targeted PIP5K1A-regulated poly(A) polymerase OS=Mus musculus GN=Tut1 PE=1 SV=1	2	9	9	9	6	7	7	8	7	7	6	7	7	8	7	7	6	7	7	8	7	7	14.5	14.5	14.5	94.602	869	869;405	4.49	5	12			14	1		11			0	By MS/MS	By MS/MS
P50518;Q9D593	P50518	9;2	9;2	9;2	V-type proton ATPase subunit E 1	Atp6v1e1	>sp|P50518|VATE1_MOUSE V-type proton ATPase subunit E 1 OS=Mus musculus GN=Atp6v1e1 PE=1 SV=2	2	9	9	9	8	8	8	8	8	9	8	8	8	8	8	9	8	8	8	8	8	9	37.6	37.6	37.6	26.157	226	226;226	4.73	6	49	10	21	21	26	8	23	6	6	0	By MS/MS	By MS/MS
P10833;P62071	P10833	9;2	9;2	9;2	Ras-related protein R-Ras	Rras	>sp|P10833|RRAS_MOUSE Ras-related protein R-Ras OS=Mus musculus GN=Rras PE=2 SV=1	2	9	9	9	9	9	8	8	9	9	9	9	8	8	9	9	9	9	8	8	9	9	41.7	41.7	41.7	23.764	218	218;204	5.1		11	32	5	10	2	6	1	6	14	0	By MS/MS	By MS/MS
P70697;A0A0A0MQG7	P70697	9;2	9;2	9;2	Uroporphyrinogen decarboxylase	Urod	>sp|P70697|DCUP_MOUSE Uroporphyrinogen decarboxylase OS=Mus musculus GN=Urod PE=1 SV=2	2	9	9	9	6	7	5	7	6	9	6	7	5	7	6	9	6	7	5	7	6	9	31.3	31.3	31.3	40.691	367	367;120	4.89		6	12	13		13		5	4	1	0	By MS/MS	By MS/MS
Q6P6M7;F6ZFG8;D6RGM2;F6YLP3	Q6P6M7	9;1;1;1	9;1;1;1	9;1;1;1	O-phosphoseryl-tRNA(Sec) selenium transferase	Sepsecs	>sp|Q6P6M7|SPCS_MOUSE O-phosphoseryl-tRNA(Sec) selenium transferase OS=Mus musculus GN=Sepsecs PE=1 SV=2	4	9	9	9	8	5	7	6	8	7	8	5	7	6	8	7	8	5	7	6	8	7	21.6	21.6	21.6	55.325	504	504;67;91;130	6.07	6	2	13	2		1		14	15	3	0	By MS/MS	By MS/MS
CON__REFSEQ:XP_585019;O89020;O89020-3	CON__REFSEQ:XP_585019	9;1;1	9;1;1	9;1;1			>REFSEQ:XP_585019 (Bos taurus) similar to afamin	3	9	9	9	8	8	6	7	6	5	8	8	6	7	6	5	8	8	6	7	6	5	16.6	16.6	16.6	69.561	604	604;608;611	4.26	11		4	6	8	7		5		1	0	By MS/MS	By MS/MS
Q8R059;B1AV53;B1AV54	Q8R059	9;1;1	9;1;1	9;1;1	UDP-glucose 4-epimerase	Gale	>sp|Q8R059|GALE_MOUSE UDP-glucose 4-epimerase OS=Mus musculus GN=Gale PE=2 SV=1	3	9	9	9	9	8	7	8	7	8	9	8	7	8	7	8	9	8	7	8	7	8	27.7	27.7	27.7	38.224	347	347;57;60	5.82	6	11	6	1	1	13	20	28	1		0	By MS/MS	By MS/MS
Q9JHJ0;Q9JKK7-3;Q9JKK7	Q9JHJ0	9;1;1	9;1;1	8;0;0	Tropomodulin-3	Tmod3	>sp|Q9JHJ0|TMOD3_MOUSE Tropomodulin-3 OS=Mus musculus GN=Tmod3 PE=2 SV=1	3	9	9	8	8	9	8	9	8	9	8	9	8	9	8	9	7	8	7	8	7	8	24.7	24.7	22.4	39.502	352	352;160;351	5.57	6	6	5	1	18	30	17	8	1	3	0	By MS/MS	By MS/MS
Q8R3D1;D6RI34;D6RJI8	Q8R3D1	9;1;1	9;1;1	9;1;1	TBC1 domain family member 13	Tbc1d13	>sp|Q8R3D1|TBC13_MOUSE TBC1 domain family member 13 OS=Mus musculus GN=Tbc1d13 PE=2 SV=1	3	9	9	9	7	7	7	8	8	9	7	7	7	8	8	9	7	7	7	8	8	9	24.2	24.2	24.2	46.452	400	400;41;67	4.48	10	5	18	1	3			2	6	7	0	By MS/MS	By MS/MS
CON__P12763;P29699	CON__P12763	9;1	9;1	9;1			>P12763 SWISS-PROT:P12763 (Bos taurus) Alpha-2-HS-glycoprotein precursor	2	9	9	9	9	9	9	7	8	7	9	9	9	7	8	7	9	9	9	7	8	7	43.2	43.2	43.2	38.418	359	359;345	4.21	50	107	52	21	45	29	22	24	18	24	0	By MS/MS	By MS/MS
Q6PD03;A0A0A6YVV9	Q6PD03	9;1	8;1	8;1	Serine/threonine-protein phosphatase 2A 56 kDa regulatory subunit alpha isoform	Ppp2r5a	>sp|Q6PD03|2A5A_MOUSE Serine/threonine-protein phosphatase 2A 56 kDa regulatory subunit alpha isoform OS=Mus musculus GN=Ppp2r5a PE=2 SV=1	2	9	8	8	9	9	9	9	8	7	8	8	8	8	7	7	8	8	8	8	7	7	20	18.3	18.3	56.346	486	486;60	5.35		16	12	15	6		12	8	16	1	0	By MS/MS	By MS/MS
Q9D7B1;D3Z4C7	Q9D7B1	9;1	9;1	9;1	tRNA-dihydrouridine(20) synthase [NAD(P)+]-like	Dus2l	>sp|Q9D7B1|DUS2L_MOUSE tRNA-dihydrouridine(20) synthase [NAD(P)+]-like OS=Mus musculus GN=Dus2 PE=1 SV=1	2	9	9	9	8	8	8	8	8	8	8	8	8	8	8	8	8	8	8	8	8	8	19.9	19.9	19.9	55.324	493	493;90	4.56		24	9		1	5	6	6		6	0	By MS/MS	By MS/MS
P26231;Q65CL1	P26231	9;1	9;1	8;1	Catenin alpha-1	Ctnna1	>sp|P26231|CTNA1_MOUSE Catenin alpha-1 OS=Mus musculus GN=Ctnna1 PE=1 SV=1	2	9	9	8	4	7	7	6	8	7	4	7	7	6	8	7	4	6	7	6	7	7	13	13	12	100.11	906	906;895	5.33	4	6	9			1	10	7	6		0	By MS/MS	By MS/MS
O09131;D3Z1Q9	O09131	9;1	9;1	8;0	Glutathione S-transferase omega-1	Gsto1	>sp|O09131|GSTO1_MOUSE Glutathione S-transferase omega-1 OS=Mus musculus GN=Gsto1 PE=2 SV=2	2	9	9	8	9	9	9	9	9	9	9	9	9	9	9	9	8	8	8	8	8	8	37.1	37.1	33.3	27.497	240	240;172	4.66		16	44	16		5	13	17		6	0	By MS/MS	By MS/MS
Q8BZQ7;A2AI11	Q8BZQ7	9;1	9;1	9;1	Anaphase-promoting complex subunit 2	Anapc2	>sp|Q8BZQ7|ANC2_MOUSE Anaphase-promoting complex subunit 2 OS=Mus musculus GN=Anapc2 PE=1 SV=2	2	9	9	9	9	8	8	8	9	8	9	8	8	8	9	8	9	8	8	8	9	8	12.3	12.3	12.3	95.306	837	837;185	6.72		6	12	1		6	7	13	14	9	0	By MS/MS	By MS/MS
B2RQG2;A0A087WP76	B2RQG2	9;1	9;1	9;1		Phf3	>tr|B2RQG2|B2RQG2_MOUSE PHD finger protein 3 OS=Mus musculus GN=Phf3 PE=2 SV=1	2	9	9	9	8	9	9	9	8	8	8	9	9	9	8	8	8	9	9	9	8	8	4.5	4.5	4.5	225.54	2025	2025;111	3.64	12	13	18	14	2			13			0	By MS/MS	By MS/MS
P51908;D3Z675	P51908	9;1	9;1	9;1	C->U-editing enzyme APOBEC-1	Apobec1	>sp|P51908|ABEC1_MOUSE C->U-editing enzyme APOBEC-1 OS=Mus musculus GN=Apobec1 PE=1 SV=1	2	9	9	9	9	9	6	6	7	9	9	9	6	6	7	9	9	9	6	6	7	9	41.5	41.5	41.5	27.521	229	229;25	4.98		32	6	2	1	25	6	2		13	0	By MS/MS	By MS/MS
P62869;A6PWE0	P62869	9;1	9;1	9;1	Transcription elongation factor B polypeptide 2	Tceb2	>sp|P62869|ELOB_MOUSE Transcription elongation factor B polypeptide 2 OS=Mus musculus GN=Tceb2 PE=1 SV=1	2	9	9	9	8	9	8	9	8	6	8	9	8	9	8	6	8	9	8	9	8	6	73.7	73.7	73.7	13.17	118	118;161	5.74		22	3	1	3	7	21	18	4	3	0	By MS/MS	By MS/MS
Q9D8B3;Q9D7F7	Q9D8B3	9;1	9;1	9;1	Charged multivesicular body protein 4b	Chmp4b	>sp|Q9D8B3|CHM4B_MOUSE Charged multivesicular body protein 4b OS=Mus musculus GN=Chmp4b PE=1 SV=2	2	9	9	9	8	8	9	9	8	9	8	8	9	9	8	9	8	8	9	9	8	9	47.8	47.8	47.8	24.936	224	224;232	3.2	25	39	7	6	18	5	3	7		1	0	By MS/MS	By MS/MS
Q80YW0;REV__B9EKI3	Q80YW0	9;1	9;1	9;1	Cytohesin-4	Cyth4	>sp|Q80YW0|CYH4_MOUSE Cytohesin-4 OS=Mus musculus GN=Cyth4 PE=2 SV=1	2	9	9	9	7	6	8	8	8	9	7	6	8	8	8	9	7	6	8	8	8	9	29.5	29.5	29.5	45.284	393	393;1091	5.02	12	5		9	8	3	11	12	3		0	By MS/MS	By MS/MS
F7BE84;A6H6J9	F7BE84	9;1	9;1	9;1		Ankrd50	>tr|F7BE84|F7BE84_MOUSE Protein Ankrd50 (Fragment) OS=Mus musculus GN=Ankrd50 PE=4 SV=1	2	9	9	9	7	6	5	6	7	6	7	6	5	6	7	6	7	6	5	6	7	6	7.3	7.3	7.3	150.86	1390	1390;467	4.53	6	12	2	1	3	3		9	4		0	By MS/MS	By MS/MS
E9PVA8;Q8BIX2	E9PVA8	87;36	87;36	87;36		Gcn1l1	>tr|E9PVA8|E9PVA8_MOUSE Protein Gcn1l1 OS=Mus musculus GN=Gcn1l1 PE=4 SV=1	2	87	87	87	79	81	79	82	81	80	79	81	79	82	81	80	79	81	79	82	81	80	37.1	37.1	37.1	293.02	2671	2671;1054	6.18	25	87	73	65	60	56	64	119	82	118	0	By MS/MS	By MS/MS
Q8VDD5;F2Z494;B8JJH5;Q91Z83;P13542;Q02566;B1AR69;Q5SX39;P13541;A2AQP0;Q5SX40;G3UW82	Q8VDD5	81;3;1;1;1;1;1;1;1;1;1;1	81;3;1;1;1;1;1;1;1;1;1;1	63;2;0;0;0;0;0;0;0;0;0;0	Myosin-9	Myh9	>sp|Q8VDD5|MYH9_MOUSE Myosin-9 OS=Mus musculus GN=Myh9 PE=1 SV=4	12	81	81	63	76	76	72	77	77	73	76	76	72	77	77	73	59	58	55	60	60	57	41.4	41.4	32.6	226.37	1960	1960;120;1114;1935;1937;1938;1938;1939;1940;1941;1942;1942	4.21	150	314	151	118	59	43	68	74	75	74	0	By MS/MS	By MS/MS
Q91ZX7;Q3U5J2;D3Z5M3;H3BJH0;H3BL52;O88572;Q91VN0;E9Q202;REV__Q91ZX7;Q9JI18;A2API5	Q91ZX7	80;9;2;1;1;1;1;1;1;1;1	80;9;2;1;1;1;1;1;1;1;1	80;9;2;1;1;1;1;1;1;1;1	Prolow-density lipoprotein receptor-related protein 1;Low-density lipoprotein receptor-related protein 1 85 kDa subunit;Low-density lipoprotein receptor-related protein 1 515 kDa subunit;Low-density lipoprotein receptor-related protein 1 intracellular domain	Lrp1	>sp|Q91ZX7|LRP1_MOUSE Prolow-density lipoprotein receptor-related protein 1 OS=Mus musculus GN=Lrp1 PE=1 SV=1	11	80	80	80	71	65	66	71	73	74	71	65	66	71	73	74	71	65	66	71	73	74	21.3	21.3	21.3	504.74	4545	4545;743;285;279;618;1613;1614;3357;4545;4599;4630	4.22	43	159	128	62	24	50	57	48	13	26	0	By MS/MS	By MS/MS
Q7TMY8-3;Q7TMY8;A2AFQ0;Q7TMY8-4;Q7TMY8-2;F6XP90;F6UYC1	Q7TMY8-3;Q7TMY8;A2AFQ0;Q7TMY8-4;Q7TMY8-2	80;80;80;70;61;25;2	80;80;80;70;61;25;2	80;80;80;70;61;25;2	E3 ubiquitin-protein ligase HUWE1	Huwe1	>sp|Q7TMY8-3|HUWE1_MOUSE Isoform 3 of E3 ubiquitin-protein ligase HUWE1 OS=Mus musculus GN=Huwe1;>sp|Q7TMY8|HUWE1_MOUSE E3 ubiquitin-protein ligase HUWE1 OS=Mus musculus GN=Huwe1 PE=1 SV=5;>tr|A2AFQ0|A2AFQ0_MOUSE E3 ubiquitin-protein ligase HUWE1 OS=Mus mu	7	80	80	80	68	69	65	70	65	72	68	69	65	70	65	72	68	69	65	70	65	72	23.7	23.7	23.7	480.89	4362	4362;4377;4378;3832;3364;1176;150	5.91	16	71	61	79	56	33	78	107	84	40	0	By MS/MS	By MS/MS
Q99PV0;B7ZC27	Q99PV0	80;29	80;29	80;29	Pre-mRNA-processing-splicing factor 8	Prpf8	>sp|Q99PV0|PRP8_MOUSE Pre-mRNA-processing-splicing factor 8 OS=Mus musculus GN=Prpf8 PE=1 SV=2	2	80	80	80	72	68	67	67	67	76	72	68	67	67	67	76	72	68	67	67	67	76	39.7	39.7	39.7	273.61	2335	2335;1044	5.37	27	145	76	45	25	62	74	111	68	35	0	By MS/MS	By MS/MS
Q9JLT4-3;Q9JLT4-2;J3QMN4;D3Z0K8;Q9JLT4-4;J3QMQ8;Q9JLT4	Q9JLT4-3;Q9JLT4-2;J3QMN4;D3Z0K8;Q9JLT4-4;J3QMQ8;Q9JLT4	8;8;8;8;8;8;8	7;7;7;7;7;7;7	7;7;7;7;7;7;7	Thioredoxin reductase 2, mitochondrial	Txnrd2	>sp|Q9JLT4-3|TRXR2_MOUSE Isoform 3 of Thioredoxin reductase 2, mitochondrial OS=Mus musculus GN=Txnrd2;>sp|Q9JLT4-2|TRXR2_MOUSE Isoform 2 of Thioredoxin reductase 2, mitochondrial OS=Mus musculus GN=Txnrd2;>tr|J3QMN4|J3QMN4_MOUSE Thioredoxin reductase 2, m	7	8	7	7	5	6	6	6	7	7	4	5	5	5	6	6	4	5	5	5	6	6	29.5	25.3	25.3	38.475	356	356;491;491;491;493;522;524	6.73	4	6			3	1		6	6	11	0	By MS/MS	By MS/MS
O54931-5;O54931-4;O54931-2;O54931;A2API8;F7AA26;O54931-3;A2APJ1	O54931-5;O54931-4;O54931-2;O54931;A2API8;F7AA26;O54931-3	8;8;8;8;8;8;7;1	8;8;8;8;8;8;7;1	8;8;8;8;8;8;7;1	A-kinase anchor protein 2	Akap2;Gm20459	>sp|O54931-5|AKAP2_MOUSE Isoform 5 of A-kinase anchor protein 2 OS=Mus musculus GN=Akap2;>sp|O54931-4|AKAP2_MOUSE Isoform 4 of A-kinase anchor protein 2 OS=Mus musculus GN=Akap2;>sp|O54931-2|AKAP2_MOUSE Isoform 2 of A-kinase anchor protein 2 OS=Mus musculu	8	8	8	8	5	7	8	6	5	5	5	7	8	6	5	5	5	7	8	6	5	5	13.5	13.5	13.5	84.076	756	756;769;880;893;921;1137;795;176	1.97	16	15		6	1						0	By MS/MS	By MS/MS
Q8R5M8-4;Q8R5M8-3;Q8R5M8-2;Q8R5M8;E9PYN1;Q8R5M8-5;E0CY16;Q8R5M8-7;Q8R5M8-6	Q8R5M8-4;Q8R5M8-3;Q8R5M8-2;Q8R5M8;E9PYN1;Q8R5M8-5;E0CY16;Q8R5M8-7;Q8R5M8-6	8;8;8;8;8;7;7;5;5	8;8;8;8;8;7;7;5;5	8;8;8;8;8;7;7;5;5	Cell adhesion molecule 1	Cadm1	>sp|Q8R5M8-4|CADM1_MOUSE Isoform 4 of Cell adhesion molecule 1 OS=Mus musculus GN=Cadm1;>sp|Q8R5M8-3|CADM1_MOUSE Isoform 3 of Cell adhesion molecule 1 OS=Mus musculus GN=Cadm1;>sp|Q8R5M8-2|CADM1_MOUSE Isoform 2 of Cell adhesion molecule 1 OS=Mus musculus G	9	8	8	8	6	7	7	6	7	7	6	7	7	6	7	7	6	7	7	6	7	7	24.7	24.7	24.7	45.779	417	417;428;445;456;474;336;390;289;295	4.1	12	16	5	16	4			3	8	4	0	By MS/MS	By MS/MS
A2AH22-5;A2AH22-7;A2AH22-2;A2AH22-6;A2AH22;A2AH22-4;A2AH22-3	A2AH22-5;A2AH22-7;A2AH22-2;A2AH22-6;A2AH22;A2AH22-4;A2AH22-3	8;8;8;8;8;5;5	8;8;8;8;8;5;5	8;8;8;8;8;5;5	Activating molecule in BECN1-regulated autophagy protein 1	Ambra1	>sp|A2AH22-5|AMRA1_MOUSE Isoform 5 of Activating molecule in BECN1-regulated autophagy protein 1 OS=Mus musculus GN=Ambra1;>sp|A2AH22-7|AMRA1_MOUSE Isoform 7 of Activating molecule in BECN1-regulated autophagy protein 1 OS=Mus musculus GN=Ambra1;>sp|A2AH22	7	8	8	8	6	6	6	8	7	7	6	6	6	8	7	7	6	6	6	8	7	7	11	11	11	100.02	896	896;1180;1209;1240;1300;752;781	6.57			5	5	6	4	1	19	6		0	By MS/MS	By MS/MS
A2AWT6;P25976-2;A2AWT7;A2AWT5;P25976;E9Q4A8;G3UZW9	A2AWT6;P25976-2;A2AWT7;A2AWT5;P25976	8;8;8;8;8;2;1	8;8;8;8;8;2;1	8;8;8;8;8;2;1	Nucleolar transcription factor 1	Ubtf	>tr|A2AWT6|A2AWT6_MOUSE Nucleolar transcription factor 1 OS=Mus musculus GN=Ubtf PE=4 SV=1;>sp|P25976-2|UBF1_MOUSE Isoform UBF2 of Nucleolar transcription factor 1 OS=Mus musculus GN=Ubtf;>tr|A2AWT7|A2AWT7_MOUSE Nucleolar transcription factor 1 OS=Mus musc	7	8	8	8	6	8	7	8	8	8	6	8	7	8	8	8	6	8	7	8	8	8	15	15	15	85.009	727	727;728;752;764;765;169;151	4.1	12	5	26		1	5	8	11			0	By MS/MS	By MS/MS
Q4KMM3-3;Q4KMM3-2;E9Q0A7;Q4KMM3-4;Q4KMM3;B1H3M0	Q4KMM3-3;Q4KMM3-2;E9Q0A7;Q4KMM3-4;Q4KMM3	8;8;8;8;8;2	8;8;8;8;8;2	8;8;8;8;8;2	Oxidation resistance protein 1	Oxr1	>sp|Q4KMM3-3|OXR1_MOUSE Isoform 3 of Oxidation resistance protein 1 OS=Mus musculus GN=Oxr1;>sp|Q4KMM3-2|OXR1_MOUSE Isoform 2 of Oxidation resistance protein 1 OS=Mus musculus GN=Oxr1;>tr|E9Q0A7|E9Q0A7_MOUSE Oxidation resistance protein 1 OS=Mus musculus G	6	8	8	8	5	6	7	7	7	7	5	6	7	7	7	7	5	6	7	7	7	7	14.1	14.1	14.1	83.015	751	751;778;832;839;866;216	3.87	23	1	11				1	18			0	By MS/MS	By MS/MS
P02535-3;P02535-2;A2A513;P02535;CON__P02535-1	P02535-3;P02535-2;A2A513;P02535;CON__P02535-1	8;8;8;8;8	1;1;1;1;1	0;0;0;0;0	Keratin, type I cytoskeletal 10	Krt10	>sp|P02535-3|K1C10_MOUSE Isoform 3 of Keratin, type I cytoskeletal 10 OS=Mus musculus GN=Krt10;>sp|P02535-2|K1C10_MOUSE Isoform 2 of Keratin, type I cytoskeletal 10 OS=Mus musculus GN=Krt10;>tr|A2A513|A2A513_MOUSE Keratin, type I cytoskeletal 10 OS=Mus mus	5	8	1	0	7	5	6	5	6	6	0	0	1	0	0	0	0	0	0	0	0	0	13.2	1.9	0	49.5	462	462;561;561;570;570	3			1								0.0065123	By matching	By matching
Q3UB58;Q3UNJ0;A2AIN5;P21855;Q3UZ35	Q3UB58;Q3UNJ0;A2AIN5;P21855;Q3UZ35	8;8;8;8;8	8;8;8;8;8	8;8;8;8;8	B-cell differentiation antigen CD72	Cd72	>tr|Q3UB58|Q3UB58_MOUSE B-cell differentiation antigen CD72 OS=Mus musculus GN=Cd72 PE=2 SV=1;>tr|Q3UNJ0|Q3UNJ0_MOUSE B-cell differentiation antigen CD72 OS=Mus musculus GN=Cd72 PE=2 SV=1;>tr|A2AIN5|A2AIN5_MOUSE B-cell differentiation antigen CD72 OS=Mus m	5	8	8	8	6	7	6	6	6	8	6	7	6	6	6	8	6	7	6	6	6	8	35	35	35	34.608	300	300;337;347;354;361	3.59	12	22		2	13	4	11				0	By MS/MS	By MS/MS
D3Z2E3;F6R6F1;E9Q632;O54916;O54916-3;O54916-4;D6RIN6;O54916-2;F6YT69;F7AB82;B1AV20;Q80XA6;A2AFI8;B9EI38	D3Z2E3;F6R6F1;E9Q632;O54916;O54916-3;O54916-4	8;8;8;8;7;7;3;2;2;1;1;1;1;1	8;8;8;8;7;7;3;2;2;1;1;1;1;1	8;8;8;8;7;7;3;2;2;1;1;1;1;1	RalBP1-associated Eps domain-containing protein 1	Reps1	>tr|D3Z2E3|D3Z2E3_MOUSE RalBP1-associated Eps domain-containing protein 1 OS=Mus musculus GN=Reps1 PE=1 SV=1;>tr|F6R6F1|F6R6F1_MOUSE RalBP1-associated Eps domain-containing protein 1 (Fragment) OS=Mus musculus GN=Reps1 PE=1 SV=1;>tr|E9Q632|E9Q632_MOUSE Ral	14	8	8	8	6	7	5	7	5	7	6	7	5	7	5	7	6	7	5	7	5	7	15.2	15.2	15.2	76.826	705	705;755;768;795;716;743;220;210;210;240;518;521;647;648	5.49	1	22					6	4	10	6	0	By MS/MS	By MS/MS
E9PYA3;Q99KB8-2;Q99KB8;G5E8T9;E9Q2H8;D3YWI0;D3YUX8	E9PYA3;Q99KB8-2;Q99KB8;G5E8T9;E9Q2H8;D3YWI0	8;8;8;8;7;5;3	8;8;8;8;7;5;3	8;8;8;8;7;5;3	Hydroxyacylglutathione hydrolase, mitochondrial	Hagh	>tr|E9PYA3|E9PYA3_MOUSE Hydroxyacylglutathione hydrolase, mitochondrial (Fragment) OS=Mus musculus GN=Hagh PE=1 SV=1;>sp|Q99KB8-2|GLO2_MOUSE Isoform 2 of Hydroxyacylglutathione hydrolase, mitochondrial OS=Mus musculus GN=Hagh;>sp|Q99KB8|GLO2_MOUSE Hydroxya	7	8	8	8	8	7	7	7	7	8	8	7	7	7	7	8	8	7	7	7	7	8	42.2	42.2	42.2	26	237	237;260;309;309;217;167;132	5.1	20	23	18	2			18	19	13	11	0	By MS/MS	By MS/MS
Q8VC91;O88522;E9Q2Y3;Q7TSS3;A3KG44;A3KG41;A3KG38;A3KG40	Q8VC91;O88522;E9Q2Y3;Q7TSS3;A3KG44;A3KG41;A3KG38	8;8;8;8;6;4;4;3	8;8;8;8;6;4;4;3	8;8;8;8;6;4;4;3	NF-kappa-B essential modulator	Ikbkg	>tr|Q8VC91|Q8VC91_MOUSE Ikbkg protein OS=Mus musculus GN=Ikbkg PE=2 SV=1;>sp|O88522|NEMO_MOUSE NF-kappa-B essential modulator OS=Mus musculus GN=Ikbkg PE=1 SV=2;>tr|E9Q2Y3|E9Q2Y3_MOUSE NF-kappa-B essential modulator OS=Mus musculus GN=Ikbkg PE=4 SV=1;>tr|Q	8	8	8	8	7	7	8	8	8	7	7	7	8	8	8	7	7	7	8	8	8	7	26.8	26.8	26.8	47.844	411	411;412;424;430;190;249;265;228	3.29	9	30		12			6	6			0	By MS/MS	By MS/MS
Q9Z280-2;Q6NVF2;Q9Z280;D6RH77;F6WKY8;D3Z2V2;F6QJR6	Q9Z280-2;Q6NVF2;Q9Z280;D6RH77;F6WKY8	8;8;8;8;5;2;1	8;8;8;8;5;2;1	8;8;8;8;5;2;1	Phospholipase D1	Pld1	>sp|Q9Z280-2|PLD1_MOUSE Isoform PLD1B of Phospholipase D1 OS=Mus musculus GN=Pld1;>tr|Q6NVF2|Q6NVF2_MOUSE Phospholipase D1 OS=Mus musculus GN=Pld1 PE=2 SV=1;>sp|Q9Z280|PLD1_MOUSE Phospholipase D1 OS=Mus musculus GN=Pld1 PE=2 SV=1;>tr|D6RH77|D6RH77_MOUSE Ph	7	8	8	8	7	6	7	8	6	8	7	6	7	8	6	8	7	6	7	8	6	8	9.9	9.9	9.9	119.59	1036	1036;1036;1074;1074;871;126;201	4.37	11	7		8	11	10			6	1	0	By MS/MS	By MS/MS
H7BX50;A2AWL7-3;A2AWL7;E9QLG3;A2AWL7-2	H7BX50;A2AWL7-3;A2AWL7;E9QLG3;A2AWL7-2	8;8;8;8;5	8;8;8;8;5	8;8;8;8;5	MAX gene-associated protein	Mga	>tr|H7BX50|H7BX50_MOUSE MAX gene-associated protein OS=Mus musculus GN=Mga PE=4 SV=1;>sp|A2AWL7-3|MGAP_MOUSE Isoform 3 of MAX gene-associated protein OS=Mus musculus GN=Mga;>sp|A2AWL7|MGAP_MOUSE MAX gene-associated protein OS=Mus musculus GN=Mga PE=2 SV=1;	5	8	8	8	6	5	4	6	5	7	6	5	4	6	5	7	6	5	4	6	5	7	3.8	3.8	3.8	312.13	2833	2833;2924;3003;3042;2295	7.09	7	1		1			2	5	6	12	0	By MS/MS	By MS/MS
Q6DFV5-2;A2AAU3;Q6DFV5;Q6DFV5-3;A2AAU5	Q6DFV5-2;A2AAU3;Q6DFV5;Q6DFV5-3;A2AAU5	8;8;8;8;5	8;8;8;8;5	8;8;8;8;5	Probable helicase with zinc finger domain	Helz	>sp|Q6DFV5-2|HELZ_MOUSE Isoform 2 of Probable helicase with zinc finger domain OS=Mus musculus GN=Helz;>tr|A2AAU3|A2AAU3_MOUSE Probable helicase with zinc finger domain OS=Mus musculus GN=Helz PE=4 SV=1;>sp|Q6DFV5|HELZ_MOUSE Probable helicase with zinc fin	5	8	8	8	8	8	8	8	7	8	8	8	8	8	7	8	8	8	8	8	7	8	5.6	5.6	5.6	181.84	1614	1614;1616;1964;1965;935	7.63	6			5				7	18	13	0	By MS/MS	By MS/MS
Q80UG5-2;A2A6U3;Q80UG5-3;Q80UG5;A2A6U5;A8Y5D3	Q80UG5-2;A2A6U3;Q80UG5-3;Q80UG5;A2A6U5	8;8;8;8;4;1	8;8;8;8;4;1	8;8;8;8;4;1	Septin-9	2018-09-09	>sp|Q80UG5-2|SEPT9_MOUSE Isoform 2 of Septin-9 OS=Mus musculus GN=Sept9;>tr|A2A6U3|A2A6U3_MOUSE Septin-9 OS=Mus musculus GN=Sept9 PE=1 SV=1;>sp|Q80UG5-3|SEPT9_MOUSE Isoform 3 of Septin-9 OS=Mus musculus GN=Sept9;>sp|Q80UG5|SEPT9_MOUSE Septin-9 OS=Mus muscu	6	8	8	8	6	6	5	6	8	6	6	6	5	6	8	6	6	6	5	6	8	6	31.1	31.1	31.1	38.599	334	334;565;576;583;242;74	5.91	1	13	2	1		10	1		12	6	0	By MS/MS	By MS/MS
D3YYK8;E9Q6X0;Q8R001-2;Q8R001;Q3TG90	D3YYK8;E9Q6X0;Q8R001-2;Q8R001;Q3TG90	8;8;8;8;4	8;8;8;8;4	7;7;7;7;3	Microtubule-associated protein RP/EB family member 2	Mapre2	>tr|D3YYK8|D3YYK8_MOUSE Microtubule-associated protein RP/EB family member 2 (Fragment) OS=Mus musculus GN=Mapre2 PE=1 SV=1;>tr|E9Q6X0|E9Q6X0_MOUSE Microtubule-associated protein RP/EB family member 2 OS=Mus musculus GN=Mapre2 PE=1 SV=1;>sp|Q8R001-2|MARE2_	5	8	8	7	8	6	7	7	8	8	8	6	7	7	8	8	7	5	6	6	7	7	42.3	42.3	38.5	29.425	260	260;284;317;326;171	2.6	9	34	6					6			0	By MS/MS	By MS/MS
Q4PZA2-3;Q4PZA2-2;Q4PZA2-4;Q4PZA2;B1AXF8	Q4PZA2-3;Q4PZA2-2;Q4PZA2-4;Q4PZA2	8;8;8;8;1	8;8;8;8;1	8;8;8;8;1	Endothelin-converting enzyme 1	Ece1	>sp|Q4PZA2-3|ECE1_MOUSE Isoform C of Endothelin-converting enzyme 1 OS=Mus musculus GN=Ece1;>sp|Q4PZA2-2|ECE1_MOUSE Isoform A of Endothelin-converting enzyme 1 OS=Mus musculus GN=Ece1;>sp|Q4PZA2-4|ECE1_MOUSE Isoform D of Endothelin-converting enzyme 1 OS=M	5	8	8	8	7	6	8	7	5	8	7	6	8	7	5	8	7	6	8	7	5	8	14.2	14.2	14.2	85.462	753	753;758;767;769;205	4.35	13	9			11	2	12			4	0	By MS/MS	By MS/MS
Q6URW6-2;Q6URW6;K3W4R2;Q6URW6-3	Q6URW6-2;Q6URW6;K3W4R2;Q6URW6-3	8;8;8;8	2;2;2;2	2;2;2;2	Myosin-14	Myh14	>sp|Q6URW6-2|MYH14_MOUSE Isoform 2 of Myosin-14 OS=Mus musculus GN=Myh14;>sp|Q6URW6|MYH14_MOUSE Myosin-14 OS=Mus musculus GN=Myh14 PE=1 SV=1;>tr|K3W4R2|K3W4R2_MOUSE Myosin-14 OS=Mus musculus GN=Myh14 PE=4 SV=1;>sp|Q6URW6-3|MYH14_MOUSE Isoform 3 of Myosin-1	4	8	2	2	6	7	7	7	8	6	2	2	1	2	2	2	2	2	1	2	2	2	3.7	1	1	227.76	1992	1992;2000;2000;2033	4.08		5	2			5	1				0.00091422	By MS/MS	By MS/MS
Q9WTU6-3;Q9WTU6-2;Q9WTU6-4;Q9WTU6	Q9WTU6-3;Q9WTU6-2;Q9WTU6-4;Q9WTU6	8;8;8;8	4;4;4;4	3;3;3;3	Mitogen-activated protein kinase 9	Mapk9	>sp|Q9WTU6-3|MK09_MOUSE Isoform Beta-1 of Mitogen-activated protein kinase 9 OS=Mus musculus GN=Mapk9;>sp|Q9WTU6-2|MK09_MOUSE Isoform Alpha-1 of Mitogen-activated protein kinase 9 OS=Mus musculus GN=Mapk9;>sp|Q9WTU6-4|MK09_MOUSE Isoform Beta-2 of Mitogen-a	4	8	4	3	8	6	6	8	6	8	4	3	2	4	3	4	3	2	2	3	3	3	22.8	11.5	8.1	43.905	381	381;381;423;423	4.7		5	8	1		5				4	0	By MS/MS	By MS/MS
Q3U0K8-2;D3YTU2;Q3U0K8-3;Q3U0K8	Q3U0K8-2;D3YTU2;Q3U0K8-3;Q3U0K8	8;8;8;8	8;8;8;8	8;8;8;8	2-oxoglutarate and iron-dependent oxygenase domain-containing protein 1	Ogfod1	>sp|Q3U0K8-2|OGFD1_MOUSE Isoform 2 of Prolyl 3-hydroxylase OGFOD1 OS=Mus musculus GN=Ogfod1;>tr|D3YTU2|D3YTU2_MOUSE Prolyl 3-hydroxylase OGFOD1 OS=Mus musculus GN=Ogfod1 PE=4 SV=1;>sp|Q3U0K8-3|OGFD1_MOUSE Isoform 3 of Prolyl 3-hydroxylase OGFOD1 OS=Mus mus	4	8	8	8	8	7	7	6	8	6	8	7	7	6	8	6	8	7	7	6	8	6	17.1	17.1	17.1	57.853	502	502;530;544;545	2.17	14	24	7	5	2						0	By MS/MS	By MS/MS
Q91YN5-2;Q91YN5-3;Q91YN5;Q3UHZ7	Q91YN5-2;Q91YN5-3;Q91YN5;Q3UHZ7	8;8;8;8	7;7;7;7	7;7;7;7	UDP-N-acetylhexosamine pyrophosphorylase;UDP-N-acetylgalactosamine pyrophosphorylase;UDP-N-acetylglucosamine pyrophosphorylase	Uap1	>sp|Q91YN5-2|UAP1_MOUSE Isoform AGX1 of UDP-N-acetylhexosamine pyrophosphorylase OS=Mus musculus GN=Uap1;>sp|Q91YN5-3|UAP1_MOUSE Isoform 3 of UDP-N-acetylhexosamine pyrophosphorylase OS=Mus musculus GN=Uap1;>sp|Q91YN5|UAP1_MOUSE UDP-N-acetylhexosamine pyro	4	8	7	7	7	7	7	8	6	6	6	6	6	7	5	5	6	6	6	7	5	5	21.2	18.6	18.6	56.897	505	505;521;522;522	6.93		6	4	1	6			1	12	11	0	By MS/MS	By MS/MS
E9Q4G7;Q8BK63;E9PWB2;Q8BK63-2;H7BXB1;E9Q3W1;E9Q2U6;F6YBC9	E9Q4G7;Q8BK63;E9PWB2;Q8BK63-2;H7BXB1;E9Q3W1;E9Q2U6	8;8;8;7;7;7;6;3	8;8;8;7;7;7;6;3	8;8;8;7;7;7;6;3	Casein kinase I isoform alpha	Csnk1a1	>tr|E9Q4G7|E9Q4G7_MOUSE Casein kinase I isoform alpha OS=Mus musculus GN=Csnk1a1 PE=1 SV=1;>sp|Q8BK63|KC1A_MOUSE Casein kinase I isoform alpha OS=Mus musculus GN=Csnk1a1 PE=1 SV=2;>tr|E9PWB2|E9PWB2_MOUSE Casein kinase I isoform alpha OS=Mus musculus GN=Csn	8	8	8	8	8	8	8	7	7	8	8	8	8	7	7	8	8	8	8	7	7	8	29.5	29.5	29.5	38.767	336	336;337;374;325;334;365;353;159	5.42	6	16	6			5	6	7	17	1	0	By MS/MS	By MS/MS
B0V2N1-6;B0V2N1-2;B0V2N1;B0V2N1-4;B0V2N1-3;B0V2N1-5;Q5SPA9;F6Y3V0;Q64487-2;F6S1X8;G3UYU6;Q64487-12;G3UX60;G3UWK6;E9Q7I7;E9PVW8;B9EJA3;Q64487-3;G3UY75;Q64487-1;A2A8L5;Q64487-11;Q64487-9;Q64487-10;Q64487-7;Q64487-8;Q64487-5;Q64487-6;Q64487	B0V2N1-6;B0V2N1-2;B0V2N1;B0V2N1-4;B0V2N1-3;B0V2N1-5	8;8;8;7;7;6;1;1;1;1;1;1;1;1;1;1;1;1;1;1;1;1;1;1;1;1;1;1;1	8;8;8;7;7;6;1;1;1;1;1;1;1;1;1;1;1;1;1;1;1;1;1;1;1;1;1;1;1	8;8;8;7;7;6;1;1;1;1;1;1;1;1;1;1;1;1;1;1;1;1;1;1;1;1;1;1;1	Receptor-type tyrosine-protein phosphatase S	Ptprs	>sp|B0V2N1-6|PTPRS_MOUSE Isoform 6 of Receptor-type tyrosine-protein phosphatase S OS=Mus musculus GN=Ptprs;>sp|B0V2N1-2|PTPRS_MOUSE Isoform 2 of Receptor-type tyrosine-protein phosphatase S OS=Mus musculus GN=Ptprs;>sp|B0V2N1|PTPRS_MOUSE Receptor-type tyr	29	8	8	8	6	6	6	5	7	8	6	6	6	5	7	8	6	6	6	5	7	8	5.6	5.6	5.6	206.82	1861	1861;1904;1907;1497;1501;592;1254;1291;1293;1332;1495;1501;1502;1505;1505;1506;1508;1695;1890;1893;1898;1899;1902;1903;1905;1906;1908;1909;1912	7.22			7		6	2	3	13	6	9	0	By MS/MS	By MS/MS
A2BFF8;O88487;Q3TPJ8;A2BFF5;A2BFF9	A2BFF8;O88487;Q3TPJ8;A2BFF5;A2BFF9	8;8;8;7;7	8;8;8;7;7	8;8;8;7;7	Cytoplasmic dynein 1 intermediate chain 2	Dync1i2	>tr|A2BFF8|A2BFF8_MOUSE Cytoplasmic dynein 1 intermediate chain 2 OS=Mus musculus GN=Dync1i2 PE=1 SV=1;>sp|O88487|DC1I2_MOUSE Cytoplasmic dynein 1 intermediate chain 2 OS=Mus musculus GN=Dync1i2 PE=1 SV=1;>tr|Q3TPJ8|Q3TPJ8_MOUSE Cytoplasmic dynein 1 interm	5	8	8	8	7	7	6	7	6	8	7	7	6	7	6	8	7	7	6	7	6	8	24.4	24.4	24.4	68.265	611	611;612;632;637;638	5.6	6	6	1	8	6	6	19	15	1		0	By MS/MS	By MS/MS
G3UVU9;Q9ERI5-2;Q9ERI5;F6VRF7;F6VMC4	G3UVU9;Q9ERI5-2;Q9ERI5;F6VRF7;F6VMC4	8;8;8;7;7	8;8;8;7;7	8;8;8;7;7	Bifunctional arginine demethylase and lysyl-hydroxylase JMJD6	Jmjd6	>tr|G3UVU9|G3UVU9_MOUSE Bifunctional arginine demethylase and lysyl-hydroxylase JMJD6 OS=Mus musculus GN=Jmjd6 PE=4 SV=1;>sp|Q9ERI5-2|JMJD6_MOUSE Isoform 2 of Bifunctional arginine demethylase and lysyl-hydroxylase JMJD6 OS=Mus musculus GN=Jmjd6;>sp|Q9ERI5	5	8	8	8	6	7	5	5	5	6	6	7	5	5	5	6	6	7	5	5	5	6	44.1	44.1	44.1	32.003	270	270;298;403;287;309	4.1		22	6		2			4		6	0	By MS/MS	By MS/MS
A2AFG7;A2AFG8;Q6PGJ3;P11627;B7ZCD3;F6UIL7;F7A5H7	A2AFG7;A2AFG8;Q6PGJ3;P11627	8;8;8;7;1;1;1	8;8;8;7;1;1;1	8;8;8;7;1;1;1	Neural cell adhesion molecule L1	L1cam	>tr|A2AFG7|A2AFG7_MOUSE Neural cell adhesion molecule L1 OS=Mus musculus GN=L1cam PE=4 SV=1;>tr|A2AFG8|A2AFG8_MOUSE Neural cell adhesion molecule L1 OS=Mus musculus GN=L1cam PE=4 SV=1;>tr|Q6PGJ3|Q6PGJ3_MOUSE L1 cell adhesion molecule OS=Mus musculus GN=L1c	7	8	8	8	6	6	4	5	4	4	6	6	4	5	4	4	6	6	4	5	4	4	7.4	7.4	7.4	139.82	1250	1250;1255;1259;1260;83;145;190	4.17	11		3	1	3	5		7			0	By MS/MS	By MS/MS
H3BKM2;Q80YV2-2;Q80YV2;D3Z3D0;D3Z0B2	H3BKM2;Q80YV2-2;Q80YV2;D3Z3D0	8;8;8;7;1	8;8;8;7;1	8;8;8;7;1	Nuclear-interacting partner of ALK	Zc3hc1	>tr|H3BKM2|H3BKM2_MOUSE Nuclear-interacting partner of ALK OS=Mus musculus GN=Zc3hc1 PE=1 SV=1;>sp|Q80YV2-2|NIPA_MOUSE Isoform 2 of Nuclear-interacting partner of ALK OS=Mus musculus GN=Zc3hc1;>sp|Q80YV2|NIPA_MOUSE Nuclear-interacting partner of ALK OS=Mus	5	8	8	8	8	7	6	7	6	5	8	7	6	7	6	5	8	7	6	7	6	5	25.5	25.5	25.5	50.513	459	459;481;501;430;49	5.79	1	8	9	7	6	1		12		12	0	By MS/MS	By MS/MS
B1AUY8;B1AUY7;Q9QY36;B1AUY9;B1AUZ1;Q3V4D5;Q3UX61	B1AUY8;B1AUY7;Q9QY36;B1AUY9;B1AUZ1;Q3V4D5;Q3UX61	8;8;8;5;5;5;4	4;4;4;1;1;1;0	4;4;4;1;1;1;0	N-alpha-acetyltransferase 10;N-alpha-acetyltransferase 11	Naa10;Naa11	>tr|B1AUY8|B1AUY8_MOUSE N-alpha-acetyltransferase 10 OS=Mus musculus GN=Naa10 PE=4 SV=1;>tr|B1AUY7|B1AUY7_MOUSE N-alpha-acetyltransferase 10 OS=Mus musculus GN=Naa10 PE=4 SV=1;>sp|Q9QY36|NAA10_MOUSE N-alpha-acetyltransferase 10 OS=Mus musculus GN=Naa10 PE=	7	8	4	4	8	8	7	8	7	8	4	4	4	4	3	4	4	4	4	4	3	4	39.5	20.9	20.9	24.845	220	220;233;235;170;206;225;218	5.36		11			9	1	24				0	By MS/MS	By MS/MS
Q60716-2;Q60716;Q5SX75;B0QZH3;B0QZH1;Q5SX76;B0QZH2	Q60716-2;Q60716;Q5SX75	8;8;8;3;2;2;2	8;8;8;3;2;2;2	8;8;8;3;2;2;2	Prolyl 4-hydroxylase subunit alpha-2	P4ha2	>sp|Q60716-2|P4HA2_MOUSE Isoform IIa of Prolyl 4-hydroxylase subunit alpha-2 OS=Mus musculus GN=P4ha2;>sp|Q60716|P4HA2_MOUSE Prolyl 4-hydroxylase subunit alpha-2 OS=Mus musculus GN=P4ha2 PE=1 SV=1;>tr|Q5SX75|Q5SX75_MOUSE Procollagen-proline, 2-oxoglutarate	7	8	8	8	7	7	8	8	7	8	7	7	8	8	7	8	7	7	8	8	7	8	16.3	16.3	16.3	60.811	535	535;537;537;158;108;112;128	3.87	9	15	10	8	6	8	12				0	By MS/MS	By MS/MS
E9Q9E4;E9PZX7;P30285;D3YWB0;D6RHS5	E9Q9E4;E9PZX7;P30285	8;8;8;3;2	7;7;7;3;2	7;7;7;3;2	Cyclin-dependent kinase 4	Cdk4	>tr|E9Q9E4|E9Q9E4_MOUSE Cyclin-dependent kinase 4 (Fragment) OS=Mus musculus GN=Cdk4 PE=4 SV=1;>tr|E9PZX7|E9PZX7_MOUSE Cyclin-dependent kinase 4 (Fragment) OS=Mus musculus GN=Cdk4 PE=4 SV=1;>sp|P30285|CDK4_MOUSE Cyclin-dependent kinase 4 OS=Mus musculus GN	5	8	7	7	7	7	7	8	5	8	6	6	6	7	4	7	6	6	6	7	4	7	40.3	37.2	37.2	28.021	253	253;271;303;158;74	3.65		4	27	9	5	6					0	By MS/MS	By MS/MS
Q8CFZ0;G3UYP0;P63280;G3UWL6;G3UWJ1	Q8CFZ0;G3UYP0;P63280	8;8;8;1;1	8;8;8;1;1	8;8;8;1;1	SUMO-conjugating enzyme UBC9	Ube2i	>tr|Q8CFZ0|Q8CFZ0_MOUSE SUMO-conjugating enzyme UBC9 OS=Mus musculus GN=Ube2i PE=2 SV=1;>tr|G3UYP0|G3UYP0_MOUSE SUMO-conjugating enzyme UBC9 (Fragment) OS=Mus musculus GN=Ube2i PE=3 SV=1;>sp|P63280|UBC9_MOUSE SUMO-conjugating enzyme UBC9 OS=Mus musculus GN	5	8	8	8	8	8	7	8	8	8	8	8	7	8	8	8	8	8	7	8	8	8	61.4	61.4	61.4	11.225	101	101;103;158;22;29	5.85			22	20	1	34	35	22	1	1	0	By MS/MS	By MS/MS
E9Q6A7;A2A655;A2A654;A2A652;A2A653	E9Q6A7;A2A655;A2A654	8;8;8;1;1	8;8;8;1;1	8;8;8;1;1		Bptf	>tr|E9Q6A7|E9Q6A7_MOUSE Protein Bptf OS=Mus musculus GN=Bptf PE=4 SV=1;>tr|A2A655|A2A655_MOUSE Protein Bptf OS=Mus musculus GN=Bptf PE=4 SV=1;>tr|A2A654|A2A654_MOUSE Protein Bptf OS=Mus musculus GN=Bptf PE=4 SV=1	5	8	8	8	8	6	5	6	6	6	8	6	5	6	6	6	8	6	5	6	6	6	3.4	3.4	3.4	321.59	2921	2921;2973;3036;158;289	4.12	12	1	6	4	5	5		6	2		0	By MS/MS	By MS/MS
Q60739-2;Q60739;F6TCF9	Q60739-2;Q60739;F6TCF9	8;8;8	8;8;8	8;8;8	BAG family molecular chaperone regulator 1	Bag1	>sp|Q60739-2|BAG1_MOUSE Isoform 2 of BAG family molecular chaperone regulator 1 OS=Mus musculus GN=Bag1;>sp|Q60739|BAG1_MOUSE BAG family molecular chaperone regulator 1 OS=Mus musculus GN=Bag1 PE=1 SV=3;>tr|F6TCF9|F6TCF9_MOUSE BAG family molecular chaperon	3	8	8	8	4	7	7	6	6	8	4	7	7	6	6	8	4	7	7	6	6	8	37.9	37.9	37.9	24.874	219	219;355;355	3.46	10	2	16	31	12						0	By MS/MS	By MS/MS
G3X9A3;E9Q3R9;E9Q444	G3X9A3;E9Q3R9;E9Q444	8;8;8	8;8;8	8;8;8		Zbtb21	>tr|G3X9A3|G3X9A3_MOUSE Protein Zbtb21 OS=Mus musculus GN=Zbtb21 PE=4 SV=1;>tr|E9Q3R9|E9Q3R9_MOUSE Protein Zbtb21 OS=Mus musculus GN=Zbtb21 PE=1 SV=1;>tr|E9Q444|E9Q444_MOUSE Protein Zbtb21 OS=Mus musculus GN=Zbtb21 PE=1 SV=1	3	8	8	8	7	7	7	6	8	7	7	7	7	6	8	7	7	7	7	6	8	7	12.8	12.8	12.8	98.529	894	894;1066;1094	4.67	8	6	6	3	7	5	5	11			0	By MS/MS	By MS/MS
Q8VCR7;E9QN99;A0A087WPF8;A0A087WQN8;A0A087WSR2;A0A087WRJ2;A0A087WP24	Q8VCR7;E9QN99;A0A087WPF8;A0A087WQN8;A0A087WSR2;A0A087WRJ2;A0A087WP24	8;8;7;7;7;6;5	8;8;7;7;7;6;5	8;8;7;7;7;6;5	Alpha/beta hydrolase domain-containing protein 14B	Abhd14b	>sp|Q8VCR7|ABHEB_MOUSE Alpha/beta hydrolase domain-containing protein 14B OS=Mus musculus GN=Abhd14b PE=2 SV=1;>tr|E9QN99|E9QN99_MOUSE Alpha/beta hydrolase domain-containing protein 14B OS=Mus musculus GN=Abhd14b PE=4 SV=1;>tr|A0A087WPF8|A0A087WPF8_MOUSE A	7	8	8	8	7	8	7	8	8	7	7	8	7	8	8	7	7	8	7	8	8	7	52.9	52.9	52.9	22.45	210	210;210;174;183;194;151;142	5.57	8	6	5		6	15	17	7		6	0	By MS/MS	By MS/MS
Q6PCP5;E0CYB9;F7CTF8;Q6PCP5-3;Q6PCP5-4;Q6PCP5-2;E0CYI3;F7B1A4;F6VAL0;F7BC60	Q6PCP5;E0CYB9;F7CTF8;Q6PCP5-3;Q6PCP5-4;Q6PCP5-2;E0CYI3;F7B1A4;F6VAL0	8;8;7;7;6;6;6;4;4;2	8;8;7;7;6;6;6;4;4;2	8;8;7;7;6;6;6;4;4;2	Mitochondrial fission factor	Mff	>sp|Q6PCP5|MFF_MOUSE Mitochondrial fission factor OS=Mus musculus GN=Mff PE=1 SV=1;>tr|E0CYB9|E0CYB9_MOUSE Mitochondrial fission factor OS=Mus musculus GN=Mff PE=4 SV=1;>tr|F7CTF8|F7CTF8_MOUSE Mitochondrial fission factor (Fragment) OS=Mus musculus GN=Mff	10	8	8	8	7	5	6	5	6	7	7	5	6	5	6	7	7	5	6	5	6	7	33.7	33.7	33.7	32.931	291	291;316;220;238;218;239;243;145;147;137	4.68	12	7	4			3	6	6		6	0	By MS/MS	By MS/MS
G3UWD2;Q3UM65;Q03347;Q03347-4;G3X9W7;Q03347-5;Q03347-2;Q03347-3;A0A087WR05	G3UWD2;Q3UM65;Q03347;Q03347-4;G3X9W7;Q03347-5;Q03347-2;Q03347-3	8;8;7;7;6;5;5;4;2	8;8;7;7;6;5;5;4;2	8;8;7;7;6;5;5;4;2	Runt-related transcription factor 1	Runx1	>tr|G3UWD2|G3UWD2_MOUSE Runt related transcription factor 1, isoform CRA_c OS=Mus musculus GN=Runx1 PE=4 SV=1;>tr|Q3UM65|Q3UM65_MOUSE Runt-related transcription factor 1 OS=Mus musculus GN=Runx1 PE=2 SV=1;>sp|Q03347|RUNX1_MOUSE Runt-related transcription f	9	8	8	8	7	7	6	5	8	6	7	7	6	5	8	6	7	7	6	5	8	6	25.9	25.9	25.9	48.583	451	451;465;451;465;387;303;387;163;68	4.13		6	22	7		1		7	2		0	By MS/MS	By MS/MS
O55047;B1ASU9;B7ZC85;O55047-2;O55047-3;F6XSD0;B7ZC84;D6RHM1	O55047;B1ASU9;B7ZC85;O55047-2;O55047-3	8;8;7;7;6;2;1;1	8;8;7;7;6;2;1;1	5;5;4;4;3;1;1;1	Serine/threonine-protein kinase tousled-like 2	Tlk2	>sp|O55047|TLK2_MOUSE Serine/threonine-protein kinase tousled-like 2 OS=Mus musculus GN=Tlk2 PE=1 SV=2;>tr|B1ASU9|B1ASU9_MOUSE Serine/threonine-protein kinase tousled-like 2 OS=Mus musculus GN=Tlk2 PE=4 SV=1;>tr|B7ZC85|B7ZC85_MOUSE Serine/threonine-protein	8	8	8	5	5	5	5	4	6	5	5	5	5	4	6	5	3	3	2	2	4	3	12.8	12.8	9.2	82.26	718	718;750;633;697;602;235;93;112	6.83		8			1		22	7		9	0	By MS/MS	By MS/MS
Q9DC63-2;Q9DC63;A2BHN6;Q9DC63-3	Q9DC63-2;Q9DC63;A2BHN6;Q9DC63-3	8;8;7;7	8;8;7;7	8;8;7;7	F-box only protein 3	Fbxo3	>sp|Q9DC63-2|FBX3_MOUSE Isoform 2 of F-box only protein 3 OS=Mus musculus GN=Fbxo3;>sp|Q9DC63|FBX3_MOUSE F-box only protein 3 OS=Mus musculus GN=Fbxo3 PE=2 SV=1;>tr|A2BHN6|A2BHN6_MOUSE F-box only protein 3 OS=Mus musculus GN=Fbxo3 PE=4 SV=1;>sp|Q9DC63-3|FB	4	8	8	8	6	6	5	6	6	6	6	6	5	6	6	6	6	6	5	6	6	6	21.9	21.9	21.9	47.453	415	415;480;361;410	6.19		11	7			10		12	1	12	0	By MS/MS	By MS/MS
Q9JKP5;G3X9Q0;A0A0A6YXE3;A0A0A6YXP3;Q3U581;A0A0A6YWJ5;Q3U570;Q3TJQ3	Q9JKP5;G3X9Q0;A0A0A6YXE3;A0A0A6YXP3	8;8;7;5;3;2;2;1	1;1;1;0;1;0;0;0	1;1;1;0;1;0;0;0	Muscleblind-like protein 1	Mbnl1	>sp|Q9JKP5|MBNL1_MOUSE Muscleblind-like protein 1 OS=Mus musculus GN=Mbnl1 PE=1 SV=1;>tr|G3X9Q0|G3X9Q0_MOUSE Muscleblind-like 1 (Drosophila), isoform CRA_a OS=Mus musculus GN=Mbnl1 PE=4 SV=1;>tr|A0A0A6YXE3|A0A0A6YXE3_MOUSE Muscleblind-like protein 1 OS=Mus	8	8	1	1	7	8	8	7	7	7	1	1	1	1	1	1	1	1	1	1	1	1	25.8	9.7	9.7	36.975	341	341;381;302;182;289;209;254;246	10										6	0	By MS/MS	By MS/MS
P70451-5;P70451;P70451-2;P70451-4;P70451-3	P70451-5;P70451;P70451-2;P70451-4	8;8;7;5;3	6;6;5;3;3	6;6;5;3;3	Tyrosine-protein kinase Fer	Fer	>sp|P70451-5|FER_MOUSE Isoform 5 of Tyrosine-protein kinase Fer OS=Mus musculus GN=Fer;>sp|P70451|FER_MOUSE Tyrosine-protein kinase Fer OS=Mus musculus GN=Fer PE=1 SV=2;>sp|P70451-2|FER_MOUSE Isoform 2 of Tyrosine-protein kinase Fer OS=Mus musculus GN=Fer;	5	8	6	6	5	6	6	7	5	5	4	4	6	6	5	4	4	4	6	6	5	4	13.4	11.1	11.1	94.45	822	822;823;765;453;532	6.22	3	1			5	7	10	11			0	By MS/MS	By MS/MS
B0R0S4;Q8VCH5;A2AUF7;D6RGR6;D6RHN6	B0R0S4;Q8VCH5;A2AUF7	8;8;7;1;1	8;8;7;1;1	8;8;7;1;1	Rab9 effector protein with kelch motifs	Rabepk	>tr|B0R0S4|B0R0S4_MOUSE Rab9 effector protein with kelch motifs OS=Mus musculus GN=Rabepk PE=4 SV=1;>sp|Q8VCH5|RABEK_MOUSE Rab9 effector protein with kelch motifs OS=Mus musculus GN=Rabepk PE=2 SV=2;>tr|A2AUF7|A2AUF7_MOUSE Rab9 effector protein with kelch	5	8	8	8	7	8	7	7	7	7	7	8	7	7	7	7	7	8	7	7	7	7	34.7	34.7	34.7	40.207	372	372;380;321;52;76	6		6	12			1	16	22			0	By MS/MS	By MS/MS
Q6Y685;F8VQ95;Q6Y685-2	Q6Y685;F8VQ95;Q6Y685-2	8;8;7	8;8;7	7;7;6	Transforming acidic coiled-coil-containing protein 1	Tacc1	>sp|Q6Y685|TACC1_MOUSE Transforming acidic coiled-coil-containing protein 1 OS=Mus musculus GN=Tacc1 PE=1 SV=1;>tr|F8VQ95|F8VQ95_MOUSE Transforming acidic coiled-coil-containing protein 1 OS=Mus musculus GN=Tacc1 PE=1 SV=1;>sp|Q6Y685-2|TACC1_MOUSE Isoform	3	8	8	7	8	6	8	8	7	8	8	6	8	8	7	8	7	6	7	7	6	7	11.4	11.4	10.3	83.951	774	774;776;368	3.57	11	22				4	6		6		0	By MS/MS	By MS/MS
P62270;F6YVP7;S4R1N6	P62270;F6YVP7;S4R1N6	8;8;7	8;8;7	8;8;7	40S ribosomal protein S18	Rps18;Gm10260	>sp|P62270|RS18_MOUSE 40S ribosomal protein S18 OS=Mus musculus GN=Rps18 PE=1 SV=3;>tr|F6YVP7|F6YVP7_MOUSE Uncharacterized protein OS=Mus musculus GN=Gm10260 PE=3 SV=2;>tr|S4R1N6|S4R1N6_MOUSE 40S ribosomal protein S18 OS=Mus musculus GN=Rps18 PE=3 SV=1	3	8	8	8	8	8	8	8	8	8	8	8	8	8	8	8	8	8	8	8	8	8	45.4	45.4	45.4	17.718	152	152;152;107	6.79	1	31	14	3	8	11	8	36	50	26	0	By MS/MS	By MS/MS
D3YXP6;Q9D1G2;Q9D1G2-2	D3YXP6;Q9D1G2;Q9D1G2-2	8;8;7	8;8;7	5;5;4	Phosphomevalonate kinase	Pmvk	>tr|D3YXP6|D3YXP6_MOUSE Phosphomevalonate kinase OS=Mus musculus GN=Pmvk PE=4 SV=1;>sp|Q9D1G2|PMVK_MOUSE Phosphomevalonate kinase OS=Mus musculus GN=Pmvk PE=2 SV=3;>sp|Q9D1G2-2|PMVK_MOUSE Isoform 2 of Phosphomevalonate kinase OS=Mus musculus GN=Pmvk	3	8	8	5	7	7	8	8	8	8	7	7	8	8	8	8	4	4	5	5	5	5	44.3	44.3	27.8	17.942	158	158;192;171	4.92	11	17	11				20	11	2	6	0	By MS/MS	By MS/MS
Q9R008;Q3UEB4;D3YV77	Q9R008;Q3UEB4;D3YV77	8;8;7	8;8;7	8;8;7	Mevalonate kinase	Mvk	>sp|Q9R008|KIME_MOUSE Mevalonate kinase OS=Mus musculus GN=Mvk PE=2 SV=1;>tr|Q3UEB4|Q3UEB4_MOUSE Mevalonate kinase OS=Mus musculus GN=Mvk PE=2 SV=1;>tr|D3YV77|D3YV77_MOUSE Mevalonate kinase (Fragment) OS=Mus musculus GN=Mvk PE=3 SV=4	3	8	8	8	6	7	8	8	8	7	6	7	8	8	8	7	6	7	8	8	8	7	28.9	28.9	28.9	41.877	395	395;407;266	7.35				14	1		6	16	12	8	0	By MS/MS	By MS/MS
E9Q7C1;G3X8S4;Q924H2	E9Q7C1;G3X8S4;Q924H2	8;8;7	8;8;7	8;8;7	Mediator of RNA polymerase II transcription subunit 15	Med15	>tr|E9Q7C1|E9Q7C1_MOUSE Mediator of RNA polymerase II transcription subunit 15 OS=Mus musculus GN=Med15 PE=4 SV=1;>tr|G3X8S4|G3X8S4_MOUSE Mediator of RNA polymerase II transcription subunit 15 OS=Mus musculus GN=Med15 PE=4 SV=1;>sp|Q924H2|MED15_MOUSE Media	3	8	8	8	7	7	7	7	7	7	7	7	7	7	7	7	7	7	7	7	7	7	16	16	16	82.595	749	749;789;792	5.95	6	1	11			5	12	14		6	0	By MS/MS	By MS/MS
P35279-2;P35279;P61294;D3YV69;Q8BHD0	P35279-2;P35279;P61294;D3YV69	8;8;6;5;1	8;8;6;5;1	8;8;6;5;1	Ras-related protein Rab-6A;Ras-related protein Rab-6B	Rab6a;Rab6b	>sp|P35279-2|RAB6A_MOUSE Isoform 2 of Ras-related protein Rab-6A OS=Mus musculus GN=Rab6a;>sp|P35279|RAB6A_MOUSE Ras-related protein Rab-6A OS=Mus musculus GN=Rab6a PE=1 SV=4;>sp|P61294|RAB6B_MOUSE Ras-related protein Rab-6B OS=Mus musculus GN=Rab6b PE=1 S	5	8	8	8	8	8	8	8	8	8	8	8	8	8	8	8	8	8	8	8	8	8	38.5	38.5	38.5	23.545	208	208;208;208;175;217	4.91		23	26	10		4	14	20		6	0	By MS/MS	By MS/MS
Q80YV4-2;Q80YV4;F7B6K4;Q80YV4-3	Q80YV4-2;Q80YV4;F7B6K4	8;8;5;2	8;8;5;2	8;8;5;2	Pantothenate kinase 4	Pank4	>sp|Q80YV4-2|PANK4_MOUSE Isoform 2 of Pantothenate kinase 4 OS=Mus musculus GN=Pank4;>sp|Q80YV4|PANK4_MOUSE Pantothenate kinase 4 OS=Mus musculus GN=Pank4 PE=1 SV=2;>tr|F7B6K4|F7B6K4_MOUSE Pantothenate kinase 4 (Fragment) OS=Mus musculus GN=Pank4 PE=1 SV=1	4	8	8	8	6	8	7	7	7	6	6	8	7	7	7	6	6	8	7	7	7	6	11.8	11.8	11.8	86.365	773	773;820;473;374	6.44		6	6	6	1	1		11	3	11	0	By MS/MS	By MS/MS
Q3UXD9;Q99MZ7;D6RHN4;D6RIP0	Q3UXD9;Q99MZ7;D6RHN4	8;8;5;2	8;8;5;2	8;8;5;2	Peroxisomal trans-2-enoyl-CoA reductase	Pecr	>tr|Q3UXD9|Q3UXD9_MOUSE Peroxisomal trans-2-enoyl-CoA reductase OS=Mus musculus GN=Pecr PE=2 SV=1;>sp|Q99MZ7|PECR_MOUSE Peroxisomal trans-2-enoyl-CoA reductase OS=Mus musculus GN=Pecr PE=1 SV=1;>tr|D6RHN4|D6RHN4_MOUSE Peroxisomal trans-2-enoyl-CoA reductas	4	8	8	8	3	6	6	6	5	6	3	6	6	6	5	6	3	6	6	6	5	6	42.7	42.7	42.7	28.095	260	260;303;90;44	5.62		3	2	12			10	2	5		0	By MS/MS	By MS/MS
P97813;Q6NV49;Q80ZW1;J3QK47;J3QN26	P97813;Q6NV49;Q80ZW1	8;8;5;1;1	8;8;5;1;1	8;8;5;1;1	Phospholipase D2	Pld2	>sp|P97813|PLD2_MOUSE Phospholipase D2 OS=Mus musculus GN=Pld2 PE=1 SV=2;>tr|Q6NV49|Q6NV49_MOUSE Phospholipase D2 OS=Mus musculus GN=Pld2 PE=2 SV=1;>tr|Q80ZW1|Q80ZW1_MOUSE Phospholipase D2 OS=Mus musculus GN=Pld2 PE=2 SV=1	5	8	8	8	7	6	6	5	6	5	7	6	6	5	6	5	7	6	6	5	6	5	10.1	10.1	10.1	106.17	933	933;944;337;76;132	6.27			6	8	7			4	5	7	0	By MS/MS	By MS/MS
B2RX14;A2A8R7;A0A0A0MQJ6;A2A9H0	B2RX14;A2A8R7;A0A0A0MQJ6	8;8;5;1	7;7;5;1	7;7;5;1	Terminal uridylyltransferase 4	Zcchc11	>sp|B2RX14|TUT4_MOUSE Terminal uridylyltransferase 4 OS=Mus musculus GN=Zcchc11 PE=1 SV=2;>tr|A2A8R7|A2A8R7_MOUSE Terminal uridylyltransferase 4 OS=Mus musculus GN=Zcchc11 PE=1 SV=1;>tr|A0A0A0MQJ6|A0A0A0MQJ6_MOUSE Terminal uridylyltransferase 4 (Fragment)	4	8	7	7	6	7	6	7	7	7	5	6	5	6	6	6	5	6	5	6	6	6	6	5.4	5.4	184.65	1644	1644;1648;1006;63	6.92	2		6	1	5	2			12	8	0	By MS/MS	By MS/MS
Q8VHH5;F8VQE9;Q8VHH5-2	Q8VHH5;F8VQE9;Q8VHH5-2	8;8;5	8;8;5	7;7;4	Arf-GAP with GTPase, ANK repeat and PH domain-containing protein 3	Agap3	>sp|Q8VHH5|AGAP3_MOUSE Arf-GAP with GTPase, ANK repeat and PH domain-containing protein 3 OS=Mus musculus GN=Agap3 PE=1 SV=1;>tr|F8VQE9|F8VQE9_MOUSE Arf-GAP with GTPase, ANK repeat and PH domain-containing protein 3 OS=Mus musculus GN=Agap3 PE=4 SV=1;>sp|Q	3	8	8	7	6	6	8	7	7	7	6	6	8	7	7	7	5	5	7	6	6	6	10.8	10.8	9	97.964	910	910;910;369	5.09	6	7	3	11	5	7	8		11		0	By MS/MS	By MS/MS
Q9D0L7-2;Q9D0L7;D3Z5T2	Q9D0L7-2;Q9D0L7;D3Z5T2	8;8;5	8;8;5	8;8;5	Armadillo repeat-containing protein 10	Armc10	>sp|Q9D0L7-2|ARM10_MOUSE Isoform 2 of Armadillo repeat-containing protein 10 OS=Mus musculus GN=Armc10;>sp|Q9D0L7|ARM10_MOUSE Armadillo repeat-containing protein 10 OS=Mus musculus GN=Armc10 PE=1 SV=1;>tr|D3Z5T2|D3Z5T2_MOUSE Armadillo repeat-containing pro	3	8	8	8	8	8	8	7	8	8	8	8	8	7	8	8	8	8	8	7	8	8	36	36	36	31.788	292	292;306;238	4.81	17	4	12	12	6	1	12	6	13	1	0	By MS/MS	By MS/MS
A0A087WRF2;Q8BXK8;E9Q3K3	A0A087WRF2;Q8BXK8;E9Q3K3	8;8;5	7;7;5	7;7;5	Arf-GAP with GTPase, ANK repeat and PH domain-containing protein 1	Agap1	>tr|A0A087WRF2|A0A087WRF2_MOUSE Arf-GAP with GTPase, ANK repeat and PH domain-containing protein 1 OS=Mus musculus GN=Agap1 PE=4 SV=1;>sp|Q8BXK8|AGAP1_MOUSE Arf-GAP with GTPase, ANK repeat and PH domain-containing protein 1 OS=Mus musculus GN=Agap1 PE=2 SV	3	8	7	7	5	6	5	6	7	5	4	5	4	5	6	4	4	5	4	5	6	4	13.3	11.3	11.3	89.02	804	804;857;670	6.79				7	5	5	2			10	0	By MS/MS	By MS/MS
S4R2E1;Q7TMS5;D3Z150;D3YZX5;D3YVG8	S4R2E1;Q7TMS5;D3Z150	8;8;4;3;2	8;8;4;3;2	8;8;4;3;2	ATP-binding cassette sub-family G member 2	Abcg2	>tr|S4R2E1|S4R2E1_MOUSE ATP-binding cassette sub-family G member 2 OS=Mus musculus GN=Abcg2 PE=4 SV=1;>sp|Q7TMS5|ABCG2_MOUSE ATP-binding cassette sub-family G member 2 OS=Mus musculus GN=Abcg2 PE=2 SV=1;>tr|D3Z150|D3Z150_MOUSE ATP-binding cassette sub-fami	5	8	8	8	8	8	6	8	8	8	8	8	6	8	8	8	8	8	6	8	8	8	16.7	16.7	16.7	63.607	576	576;657;172;115;50	7.2			6		6	15	2	22	11	7	0	By MS/MS	By MS/MS
O08734;E9QM21;Q91WX5;F7CUQ1	O08734;E9QM21;Q91WX5	8;8;4;2	8;8;4;2	8;8;4;2	Bcl-2 homologous antagonist/killer	Bak1	>sp|O08734|BAK_MOUSE Bcl-2 homologous antagonist/killer OS=Mus musculus GN=Bak1 PE=1 SV=2;>tr|E9QM21|E9QM21_MOUSE Bcl-2 homologous antagonist/killer OS=Mus musculus GN=Bak1 PE=4 SV=1;>tr|Q91WX5|Q91WX5_MOUSE Bak1 protein OS=Mus musculus GN=Bak1 PE=2 SV=1	4	8	8	8	7	7	7	8	7	7	7	7	7	8	7	7	7	7	7	8	7	7	37	37	37	23.334	208	208;209;151;95	5.41	12	6		14			5	15	4	7	0	By MS/MS	By MS/MS
Q923Z3;G5E889;D6RCK0;F6WQ99	Q923Z3;G5E889;D6RCK0	8;8;4;1	8;8;4;1	8;8;4;1	Protein MTO1 homolog, mitochondrial	Mto1	>sp|Q923Z3|MTO1_MOUSE Protein MTO1 homolog, mitochondrial OS=Mus musculus GN=Mto1 PE=2 SV=1;>tr|G5E889|G5E889_MOUSE Mitochondrial translation optimization 1 homolog (S. cerevisiae), isoform CRA_b OS=Mus musculus GN=Mto1 PE=3 SV=1;>tr|D6RCK0|D6RCK0_MOUSE Pr	4	8	8	8	4	7	7	7	7	6	4	7	7	7	7	6	4	7	7	7	7	6	15.2	15.2	15.2	74.331	669	669;669;198;89	6.7	5	5	5	4	1	1	10	1		24	0	By MS/MS	By MS/MS
Q3UGN9;P70297;A2ARJ0;A0A0A6YVP6	Q3UGN9;P70297;A2ARJ0	8;8;4;1	6;6;3;1	6;6;3;1	Signal transducing adapter molecule 1	Stam	>tr|Q3UGN9|Q3UGN9_MOUSE Signal transducing adapter molecule 1 OS=Mus musculus GN=Stam PE=2 SV=1;>sp|P70297|STAM1_MOUSE Signal transducing adapter molecule 1 OS=Mus musculus GN=Stam PE=2 SV=3;>tr|A2ARJ0|A2ARJ0_MOUSE Signal transducing adapter molecule 1 (Fr	4	8	6	6	7	8	6	7	7	7	5	6	4	5	5	5	5	6	4	5	5	5	21.6	17.5	17.5	51.144	462	462;548;207;50	5.59		1	6	7	6	4	16	4			0	By MS/MS	By MS/MS
G3X8P6;Q99MD6;D3Z0H7	G3X8P6;Q99MD6;D3Z0H7	8;8;4	8;8;4	8;8;4	Thioredoxin reductase 3	Txnrd3	>tr|G3X8P6|G3X8P6_MOUSE Thioredoxin reductase 3 OS=Mus musculus GN=Txnrd3 PE=1 SV=1;>sp|Q99MD6|TRXR3_MOUSE Thioredoxin reductase 3 OS=Mus musculus GN=Txnrd3 PE=1 SV=3;>tr|D3Z0H7|D3Z0H7_MOUSE Thioredoxin reductase 3 OS=Mus musculus GN=Txnrd3 PE=4 SV=2	3	8	8	8	5	6	6	6	5	8	5	6	6	6	5	8	5	6	6	6	5	8	15.8	15.8	15.8	67.504	615	615;652;501	6.97		6				1		28	1		0	By MS/MS	By MS/MS
Q6A098;A2AQE2;F6QQ13	Q6A098;A2AQE2;F6QQ13	8;8;4	8;8;4	8;8;4	Selenocysteine insertion sequence-binding protein 2-like	Secisbp2l	>sp|Q6A098|SBP2L_MOUSE Selenocysteine insertion sequence-binding protein 2-like OS=Mus musculus GN=Secisbp2l PE=1 SV=2;>tr|A2AQE2|A2AQE2_MOUSE SECIS binding protein 2-like OS=Mus musculus GN=Secisbp2l PE=2 SV=1;>tr|F6QQ13|F6QQ13_MOUSE Selenocysteine insert	3	8	8	8	6	5	5	6	5	6	6	5	5	6	5	6	6	5	5	6	5	6	9.7	9.7	9.7	119.64	1086	1086;1089;428	5.7		12		1	11	2	5	3	12		0	By MS/MS	By MS/MS
Q3U3W5;F8WIU7;Q3U3W5-2	Q3U3W5;F8WIU7;Q3U3W5-2	8;8;4	8;8;4	8;8;4	Putative protein arginine N-methyltransferase 10	Prmt10	>sp|Q3U3W5|ANM9_MOUSE Putative protein arginine N-methyltransferase 9 OS=Mus musculus GN=Prmt9 PE=2 SV=2;>tr|F8WIU7|F8WIU7_MOUSE Putative protein arginine N-methyltransferase 9 OS=Mus musculus GN=Prmt10 PE=4 SV=1;>sp|Q3U3W5-2|ANM9_MOUSE Isoform 2 of Putati	3	8	8	8	6	6	5	6	6	7	6	6	5	6	6	7	6	6	5	6	6	7	11.1	11.1	11.1	94.219	846	846;846;257	3.29	10	7	17	1	12	4		1			0	By MS/MS	By MS/MS
A0A0A6YWB0;A0A0A6YVV8;A0A0A6YWG1;A0A0A6YXQ4	A0A0A6YWB0;A0A0A6YVV8	8;8;3;3	8;8;3;3	1;1;1;1			>tr|A0A0A6YWB0|A0A0A6YWB0_MOUSE Muscleblind-like protein 1 OS=Mus musculus GN=Mbnl1 PE=4 SV=1;>tr|A0A0A6YVV8|A0A0A6YVV8_MOUSE Muscleblind-like protein 1 OS=Mus musculus GN=Mbnl1 PE=4 SV=1	4	8	8	1	7	8	8	7	7	6	7	8	8	7	7	6	1	1	1	1	1	0	23.6	23.6	7.8	37.8	347	347;387;257;302	5.6	6	14	3	6	9	14	31	9	1	6	0	By MS/MS	By MS/MS
G3UXB4;Q3U308;D3Z2M0;D3Z7U9	G3UXB4;Q3U308	8;8;3;1	8;8;3;1	8;8;3;1	Cytoplasmic tRNA 2-thiolation protein 2	Ctu2	>tr|G3UXB4|G3UXB4_MOUSE Cytoplasmic tRNA 2-thiolation protein 2 OS=Mus musculus GN=Ctu2 PE=3 SV=1;>sp|Q3U308|CTU2_MOUSE Cytoplasmic tRNA 2-thiolation protein 2 OS=Mus musculus GN=Ctu2 PE=2 SV=1	4	8	8	8	6	6	7	5	8	5	6	6	7	5	8	5	6	6	7	5	8	5	21.2	21.2	21.2	44.918	410	410;514;249;111	6.22		6		4	6	16	6	7	10		0	By MS/MS	By MS/MS
Q9CPR4;Q6ZWZ7;B2RY53	Q9CPR4;Q6ZWZ7	8;8;3	8;8;3	8;8;3	60S ribosomal protein L17	Rpl17	>sp|Q9CPR4|RL17_MOUSE 60S ribosomal protein L17 OS=Mus musculus GN=Rpl17 PE=2 SV=3;>tr|Q6ZWZ7|Q6ZWZ7_MOUSE 60S ribosomal protein L17 OS=Mus musculus GN=Rpl17 PE=2 SV=1	3	8	8	8	8	8	8	8	8	8	8	8	8	8	8	8	8	8	8	8	8	8	37.5	37.5	37.5	21.423	184	184;184;190	6.51	33	1			7	20	19	24	54	8	0	By MS/MS	By MS/MS
Q8BYR1-2;Q8BYR1;A2ARU0	Q8BYR1-2;Q8BYR1	8;8;3	8;8;3	8;8;3	Leucine carboxyl methyltransferase 2	Lcmt2	>sp|Q8BYR1-2|TYW4_MOUSE Isoform 2 of tRNA wybutosine-synthesizing protein 4 OS=Mus musculus GN=Lcmt2;>sp|Q8BYR1|TYW4_MOUSE tRNA wybutosine-synthesizing protein 4 OS=Mus musculus GN=Lcmt2 PE=2 SV=4	3	8	8	8	7	7	7	7	6	7	7	7	7	7	6	7	7	7	7	7	6	7	13.6	13.6	13.6	72.692	661	661;686;441	6.26	1	3	7	3	5	6	6	22	2	2	0	By MS/MS	By MS/MS
A2A690;A2A690-2;F6VP19	A2A690;A2A690-2	8;8;3	8;8;3	8;8;3	Protein TANC2	Tanc2	>sp|A2A690|TANC2_MOUSE Protein TANC2 OS=Mus musculus GN=Tanc2 PE=1 SV=1;>sp|A2A690-2|TANC2_MOUSE Isoform 2 of Protein TANC2 OS=Mus musculus GN=Tanc2	3	8	8	8	6	7	6	6	6	6	6	7	6	6	6	6	6	7	6	6	6	6	4.5	4.5	4.5	220.26	1994	1994;2004;1137	5.09	10			6	12			11	3	1	0	By MS/MS	By MS/MS
P59997;F6YRW4;H3BL82;H3BLD4;P59997-3;P59997-2;A0A087WP68	P59997;F6YRW4	8;8;2;2;2;2;2	8;8;2;2;2;2;2	8;8;2;2;2;2;2	Lysine-specific demethylase 2A	Kdm2a	>sp|P59997|KDM2A_MOUSE Lysine-specific demethylase 2A OS=Mus musculus GN=Kdm2a PE=1 SV=2;>tr|F6YRW4|F6YRW4_MOUSE F-box and leucine-rich repeat protein 11 OS=Mus musculus GN=Kdm2a PE=4 SV=2	7	8	8	8	6	7	7	8	8	8	6	7	7	8	8	8	6	7	7	8	8	8	8.4	8.4	8.4	132.68	1161	1161;1161;246;292;338;494;494	7.29			6	6		10	2	5	7	16	0	By MS/MS	By MS/MS
Q71RI9-2;Q71RI9;D6RJ70	Q71RI9-2;Q71RI9	8;8;2	8;8;2	8;8;2	Kynurenine--oxoglutarate transaminase 3	Ccbl2	>sp|Q71RI9-2|KAT3_MOUSE Isoform 2 of Kynurenine--oxoglutarate transaminase 3 OS=Mus musculus GN=Ccbl2;>sp|Q71RI9|KAT3_MOUSE Kynurenine--oxoglutarate transaminase 3 OS=Mus musculus GN=Ccbl2 PE=1 SV=1	3	8	8	8	8	8	7	8	8	8	8	8	7	8	8	8	8	8	7	8	8	8	25	25	25	47.32	420	420;455;71	7.6				4	2	10	18	14	12	10	0	By MS/MS	By MS/MS
Q6P069-2;Q6P069;F6T867	Q6P069-2;Q6P069	8;8;1	8;8;1	8;8;1	Sorcin	Sri	>sp|Q6P069-2|SORCN_MOUSE Isoform 2 of Sorcin OS=Mus musculus GN=Sri;>sp|Q6P069|SORCN_MOUSE Sorcin OS=Mus musculus GN=Sri PE=1 SV=1	3	8	8	8	8	8	8	7	7	8	8	8	8	7	7	8	8	8	8	7	7	8	49.7	49.7	49.7	20.296	183	183;198;85	4.92		19	10	5		3	6	14	5		0	By MS/MS	By MS/MS
Q8VE97;Q542V3;A0A0A6YWA5	Q8VE97;Q542V3	8;8;1	5;5;1	5;5;1	Serine/arginine-rich splicing factor 4	Srsf4	>sp|Q8VE97|SRSF4_MOUSE Serine/arginine-rich splicing factor 4 OS=Mus musculus GN=Srsf4 PE=2 SV=1;>tr|Q542V3|Q542V3_MOUSE Serine/arginine-rich-splicing factor 4 OS=Mus musculus GN=Srsf4 PE=2 SV=1	3	8	5	5	8	7	8	8	8	8	5	5	5	5	5	5	5	5	5	5	5	5	15.5	10.8	10.8	55.979	489	489;491;56	1.8	18	20	7	1							0	By MS/MS	By MS/MS
Q6NZL6;G3UW83;E9Q2M2	Q6NZL6;G3UW83	8;8;1	8;8;1	8;8;1	Tonsoku-like protein	Tonsl	>sp|Q6NZL6|TONSL_MOUSE Tonsoku-like protein OS=Mus musculus GN=Tonsl PE=2 SV=2;>tr|G3UW83|G3UW83_MOUSE Nuclear factor of kappa light polypeptide gene enhancer in B-cells inhibitor-like 2 OS=Mus musculus GN=Tonsl PE=4 SV=1	3	8	8	8	7	6	7	6	7	5	7	6	7	6	7	5	7	6	7	6	7	5	7.3	7.3	7.3	151.11	1363	1363;1363;417	4.22	17		13					9	4	3	0	By MS/MS	By MS/MS
Q9R1R8;Q9QYF1	Q9R1R8;Q9QYF1	8;8	8;8	8;8	Retinol dehydrogenase 11	Rdh11	>tr|Q9R1R8|Q9R1R8_MOUSE Retinol dehydrogenase 11 OS=Mus musculus GN=Rdh11 PE=2 SV=1;>sp|Q9QYF1|RDH11_MOUSE Retinol dehydrogenase 11 OS=Mus musculus GN=Rdh11 PE=2 SV=2	2	8	8	8	8	8	8	8	8	8	8	8	8	8	8	8	8	8	8	8	8	8	35.3	35.3	35.3	33.24	300	300;316	6.61			22	36	7	18	31	14	29	28	0	By MS/MS	By MS/MS
Q3TWF6;G3X934	Q3TWF6;G3X934	8;8	8;8	8;8	WD repeat-containing protein 70	Wdr70	>sp|Q3TWF6|WDR70_MOUSE WD repeat-containing protein 70 OS=Mus musculus GN=Wdr70 PE=1 SV=1;>tr|G3X934|G3X934_MOUSE MCG115964 OS=Mus musculus GN=Wdr70 PE=4 SV=1	2	8	8	8	8	8	8	7	8	8	8	8	8	7	8	8	8	8	8	7	8	8	15.8	15.8	15.8	73.118	657	657;657	5.03	12	1	10	4	6	5	18	12			0	By MS/MS	By MS/MS
Q9CWM4;Q9CQF7	Q9CWM4;Q9CQF7	8;8	8;8	8;8	Prefoldin subunit 1	Pfdn1	>sp|Q9CWM4|PFD1_MOUSE Prefoldin subunit 1 OS=Mus musculus GN=Pfdn1 PE=2 SV=1;>tr|Q9CQF7|Q9CQF7_MOUSE Prefoldin 1 OS=Mus musculus GN=Pfdn1 PE=2 SV=1	2	8	8	8	7	7	6	8	7	6	7	7	6	8	7	6	7	7	6	8	7	6	43.4	43.4	43.4	14.254	122	122;122	3.88		41	14					3	15		0	By MS/MS	By MS/MS
Q4VC33;Q4VC33-2	Q4VC33;Q4VC33-2	8;8	8;8	8;8	Macrophage erythroblast attacher	Maea	>sp|Q4VC33|MAEA_MOUSE Macrophage erythroblast attacher OS=Mus musculus GN=Maea PE=1 SV=1;>sp|Q4VC33-2|MAEA_MOUSE Isoform 2 of Macrophage erythroblast attacher OS=Mus musculus GN=Maea	2	8	8	8	5	8	6	8	6	8	5	8	6	8	6	8	5	8	6	8	6	8	26.3	26.3	26.3	45.336	396	396;446	4.75	2	24		1	1	1	23			4	0	By MS/MS	By MS/MS
P16330-2;P16330	P16330-2;P16330	8;8	8;8	8;8	2,3-cyclic-nucleotide 3-phosphodiesterase	Cnp	>sp|P16330-2|CN37_MOUSE Isoform CNPI of 2,3-cyclic-nucleotide 3-phosphodiesterase OS=Mus musculus GN=Cnp;>sp|P16330|CN37_MOUSE 2,3-cyclic-nucleotide 3-phosphodiesterase OS=Mus musculus GN=Cnp PE=1 SV=3	2	8	8	8	7	7	7	8	7	7	7	7	7	8	7	7	7	7	7	8	7	7	22.8	22.8	22.8	44.654	400	400;420	4.87	2	23	1	2	6	5	10	6		6	0	By MS/MS	By MS/MS
Q32NY4-2;Q32NY4	Q32NY4-2;Q32NY4	8;8	8;8	7;7	Metal transporter CNNM3	Cnnm3	>sp|Q32NY4-2|CNNM3_MOUSE Isoform 2 of Metal transporter CNNM3 OS=Mus musculus GN=Cnnm3;>sp|Q32NY4|CNNM3_MOUSE Metal transporter CNNM3 OS=Mus musculus GN=Cnnm3 PE=1 SV=2	2	8	8	7	6	8	7	7	8	8	6	8	7	7	8	8	5	7	6	6	7	7	11.7	11.7	10.6	75.804	708	708;713	5.14		10	15	6	1		1	4	6	7	0	By MS/MS	By MS/MS
Q9DBL2;Q9DBL2-2	Q9DBL2;Q9DBL2-2	8;8	8;8	8;8	Ganglioside-induced differentiation-associated protein 2	Gdap2	>sp|Q9DBL2|GDAP2_MOUSE Ganglioside-induced differentiation-associated protein 2 OS=Mus musculus GN=Gdap2 PE=2 SV=1;>sp|Q9DBL2-2|GDAP2_MOUSE Isoform 2 of Ganglioside-induced differentiation-associated protein 2 OS=Mus musculus GN=Gdap2	2	8	8	8	7	5	5	8	7	7	7	5	5	8	7	7	7	5	5	8	7	7	17.1	17.1	17.1	56.268	498	498;546	5.76	6	9			3	5	6		12	4	0	By MS/MS	By MS/MS
E9Q855;O35609	E9Q855;O35609	8;8	8;8	1;1	Secretory carrier-associated membrane protein 3	Scamp3	>tr|E9Q855|E9Q855_MOUSE Secretory carrier-associated membrane protein 3 OS=Mus musculus GN=Scamp3 PE=1 SV=1;>sp|O35609|SCAM3_MOUSE Secretory carrier-associated membrane protein 3 OS=Mus musculus GN=Scamp3 PE=1 SV=3	2	8	8	1	8	8	7	8	8	8	8	8	7	8	8	8	1	1	1	1	1	1	45.4	45.4	8.9	34.515	315	315;349	3.76		29	18	7	15	20					0	By MS/MS	By MS/MS
P97393;E9PYT0	P97393;E9PYT0	8;8	8;8	8;8	Rho GTPase-activating protein 5	Arhgap5	>sp|P97393|RHG05_MOUSE Rho GTPase-activating protein 5 OS=Mus musculus GN=Arhgap5 PE=1 SV=2;>tr|E9PYT0|E9PYT0_MOUSE Rho GTPase-activating protein 5 OS=Mus musculus GN=Arhgap5 PE=1 SV=1	2	8	8	8	6	5	6	7	6	7	6	5	6	7	6	7	6	5	6	7	6	7	5.8	5.8	5.8	172.11	1501	1501;1503	6.42	6		1	1	6		7	6	6	5	0	By MS/MS	By MS/MS
E9QKK1;Q6RT24	E9QKK1;Q6RT24	8;8	8;8	8;8	Centromere-associated protein E	Cenpe	>tr|E9QKK1|E9QKK1_MOUSE Kinesin-like protein OS=Mus musculus GN=Cenpe PE=3 SV=1;>sp|Q6RT24|CENPE_MOUSE Centromere-associated protein E OS=Mus musculus GN=Cenpe PE=1 SV=1	2	8	8	8	6	6	6	6	6	6	6	6	6	6	6	6	6	6	6	6	6	6	3.7	3.7	3.7	286.21	2471	2471;2474	5.78	17	1			6	5		1	19	6	0	By MS/MS	By MS/MS
A2A547;P84099	A2A547;P84099	8;8	8;8	8;8	60S ribosomal protein L19	Rpl19	>tr|A2A547|A2A547_MOUSE Ribosomal protein L19 OS=Mus musculus GN=Rpl19 PE=3 SV=1;>sp|P84099|RL19_MOUSE 60S ribosomal protein L19 OS=Mus musculus GN=Rpl19 PE=1 SV=1	2	8	8	8	7	8	8	8	8	8	7	8	8	8	8	8	7	8	8	8	8	8	30.9	30.9	30.9	23.247	194	194;196	5.71	6	30	17	7	28	48	80	16	6	10	0	By MS/MS	By MS/MS
P08101-2;A0A0B4J1G1	P08101-2;A0A0B4J1G1	8;8	2;2	2;2	Low affinity immunoglobulin gamma Fc region receptor II	Fcgr2	>sp|P08101-2|FCGR2_MOUSE Isoform IIB2 of Low affinity immunoglobulin gamma Fc region receptor II OS=Mus musculus GN=Fcgr2;>tr|A0A0B4J1G1|A0A0B4J1G1_MOUSE Low affinity immunoglobulin gamma Fc region receptor II OS=Mus musculus GN=Fcgr2b PE=4 SV=1	2	8	2	2	8	8	8	8	8	8	2	2	2	2	2	2	2	2	2	2	2	2	25.4	5.3	5.3	31.881	283	283;293	1.05	18	1									0	By MS/MS	By MS/MS
Q8R3Y8-2;Q8R3Y8	Q8R3Y8-2;Q8R3Y8	8;8	7;7	7;7	Interferon regulatory factor 2-binding protein 1	Irf2bp1	>sp|Q8R3Y8-2|I2BP1_MOUSE Isoform 2 of Interferon regulatory factor 2-binding protein 1 OS=Mus musculus GN=Irf2bp1;>sp|Q8R3Y8|I2BP1_MOUSE Interferon regulatory factor 2-binding protein 1 OS=Mus musculus GN=Irf2bp1 PE=1 SV=2	2	8	7	7	6	7	7	6	6	6	5	6	6	5	5	5	5	6	6	5	5	5	18.2	17	17	59.513	565	565;584	5.42	6	1	11	3		2	6	18	1		0	By MS/MS	By MS/MS
Q8K330;Q8K330-2	Q8K330;Q8K330-2	8;8	8;8	8;8	Protein phosphatase Slingshot homolog 3	Ssh3	>sp|Q8K330|SSH3_MOUSE Protein phosphatase Slingshot homolog 3 OS=Mus musculus GN=Ssh3 PE=1 SV=1;>sp|Q8K330-2|SSH3_MOUSE Isoform 2 of Protein phosphatase Slingshot homolog 3 OS=Mus musculus GN=Ssh3	2	8	8	8	4	6	6	5	6	7	4	6	6	5	6	7	4	6	6	5	6	7	14.3	14.3	14.3	72.227	649	649;653	5	13	4	3	9	4	9	6	10	2	4	0	By MS/MS	By MS/MS
F6QP10;Q91WC9	F6QP10;Q91WC9	8;8	8;8	8;8	Sn1-specific diacylglycerol lipase beta	Daglb	>tr|F6QP10|F6QP10_MOUSE Sn1-specific diacylglycerol lipase beta (Fragment) OS=Mus musculus GN=Daglb PE=4 SV=2;>sp|Q91WC9|DGLB_MOUSE Sn1-specific diacylglycerol lipase beta OS=Mus musculus GN=Daglb PE=1 SV=2	2	8	8	8	8	6	7	8	8	8	8	6	7	8	8	8	8	6	7	8	8	8	18.9	18.9	18.9	64.555	587	587;669	5.02		11	11	10	6	3	7	15	1		0	By MS/MS	By MS/MS
O35691;Q3TUQ5	O35691;Q3TUQ5	8;8	8;8	8;8	Pinin	Pnn	>sp|O35691|PININ_MOUSE Pinin OS=Mus musculus GN=Pnn PE=1 SV=4;>tr|Q3TUQ5|Q3TUQ5_MOUSE Pinin OS=Mus musculus GN=Pnn PE=2 SV=1	2	8	8	8	7	7	6	7	6	8	7	7	6	7	6	8	7	7	6	7	6	8	13.2	13.2	13.2	82.435	725	725;726	3.04	16	29	16	1						9	0	By MS/MS	By MS/MS
A2ADR8;Q8R3G1	A2ADR8;Q8R3G1	8;8	8;8	8;8	Nuclear inhibitor of protein phosphatase 1	Ppp1r8	>tr|A2ADR8|A2ADR8_MOUSE Nuclear inhibitor of protein phosphatase 1 OS=Mus musculus GN=Ppp1r8 PE=4 SV=1;>sp|Q8R3G1|PP1R8_MOUSE Nuclear inhibitor of protein phosphatase 1 OS=Mus musculus GN=Ppp1r8 PE=1 SV=1	2	8	8	8	7	7	5	7	6	8	7	7	5	7	6	8	7	7	5	7	6	8	38.3	38.3	38.3	38.399	350	350;351	5.14		13	5	1	12	17	6	10			0	By MS/MS	By MS/MS
Q8K220;Q04863	Q8K220;Q04863	8;8	8;8	8;8	Transcription factor RelB	Relb	>tr|Q8K220|Q8K220_MOUSE Relb protein OS=Mus musculus GN=Relb PE=2 SV=1;>sp|Q04863|RELB_MOUSE Transcription factor RelB OS=Mus musculus GN=Relb PE=1 SV=2	2	8	8	8	7	8	6	7	8	8	7	8	6	7	8	8	7	8	6	7	8	8	16.8	16.8	16.8	59.947	555	555;558	4.87	13	1		4	12	14	17	1			0	By MS/MS	By MS/MS
Q9CQC8-2;Q9CQC8	Q9CQC8-2;Q9CQC8	8;8	8;8	8;8	Maspardin	Spg21	>sp|Q9CQC8-2|SPG21_MOUSE Isoform 2 of Maspardin OS=Mus musculus GN=Spg21;>sp|Q9CQC8|SPG21_MOUSE Maspardin OS=Mus musculus GN=Spg21 PE=1 SV=1	2	8	8	8	7	8	5	7	6	6	7	8	5	7	6	6	7	8	5	7	6	6	26.8	26.8	26.8	33.151	291	291;308	5.29		11	12		12	10	2			12	0	By MS/MS	By MS/MS
Q7TSE6;Q7TSE6-2	Q7TSE6;Q7TSE6-2	8;8	6;6	6;6	Serine/threonine-protein kinase 38-like	Stk38l	>sp|Q7TSE6|ST38L_MOUSE Serine/threonine-protein kinase 38-like OS=Mus musculus GN=Stk38l PE=1 SV=2;>sp|Q7TSE6-2|ST38L_MOUSE Isoform 2 of Serine/threonine-protein kinase 38-like OS=Mus musculus GN=Stk38l	2	8	6	6	6	8	8	8	8	8	5	6	6	6	6	6	5	6	6	6	6	6	20.5	16.4	16.4	53.771	464	464;471	4.06		18	6	5	12		11				0	By MS/MS	By MS/MS
Q5RKN9;P47753	Q5RKN9;P47753	8;8	6;6	6;6	F-actin-capping protein subunit alpha-1	Capza1	>tr|Q5RKN9|Q5RKN9_MOUSE Capping protein (Actin filament) muscle Z-line, alpha 1 OS=Mus musculus GN=Capza1 PE=2 SV=1;>sp|P47753|CAZA1_MOUSE F-actin-capping protein subunit alpha-1 OS=Mus musculus GN=Capza1 PE=1 SV=4	2	8	6	6	8	8	6	6	6	8	6	6	5	5	5	6	6	6	5	5	5	6	46.2	36.7	36.7	32.953	286	286;286	5.59		10			41	11			6	8	0	By MS/MS	By MS/MS
O35969;O35969-2	O35969;O35969-2	8;8	8;8	8;8	Guanidinoacetate N-methyltransferase	Gamt	>sp|O35969|GAMT_MOUSE Guanidinoacetate N-methyltransferase OS=Mus musculus GN=Gamt PE=1 SV=1;>sp|O35969-2|GAMT_MOUSE Isoform 2 of Guanidinoacetate N-methyltransferase OS=Mus musculus GN=Gamt	2	8	8	8	7	7	8	7	7	7	7	7	8	7	7	7	7	7	8	7	7	7	50.4	50.4	50.4	26.336	236	236;252	6.22		1	16	4	6			15	15	1	0	By MS/MS	By MS/MS
Q8K0D0-2;Q8K0D0	Q8K0D0-2;Q8K0D0	8;8	4;4	4;4	Cyclin-dependent kinase 17	Cdk17	>sp|Q8K0D0-2|CDK17_MOUSE Isoform 2 of Cyclin-dependent kinase 17 OS=Mus musculus GN=Cdk17;>sp|Q8K0D0|CDK17_MOUSE Cyclin-dependent kinase 17 OS=Mus musculus GN=Cdk17 PE=1 SV=2	2	8	4	4	4	6	4	6	7	8	0	2	0	2	3	4	0	2	0	2	3	4	21.6	11.9	11.9	48.974	430	430;523	5.82		2	4					1		4	0	By matching	By MS/MS
Q921F2;A0A087WR97;A0A087WRZ5;Q8R0B4;Q8BLD4;Q6VYI5;Q6VYI4;A0A087WQA5;A0A087WRP4;H3BJV1;A0A087WSH7;A0A087WQX8;A0A087WNY6;A0A087WS74;A0A087WSE4;A0A087WS17;A0A087WP57;A0A087WSC6	Q921F2;A0A087WR97;A0A087WRZ5;Q8R0B4;Q8BLD4;Q6VYI5;Q6VYI4;A0A087WQA5;A0A087WRP4;H3BJV1;A0A087WSH7	8;7;7;7;7;7;7;5;4;4;4;3;3;3;3;2;2;1	8;7;7;7;7;7;7;5;4;4;4;3;3;3;3;2;2;1	8;7;7;7;7;7;7;5;4;4;4;3;3;3;3;2;2;1	TAR DNA-binding protein 43	Tardbp	>sp|Q921F2|TADBP_MOUSE TAR DNA-binding protein 43 OS=Mus musculus GN=Tardbp PE=1 SV=1;>tr|A0A087WR97|A0A087WR97_MOUSE TAR DNA-binding protein 43 (Fragment) OS=Mus musculus GN=Tardbp PE=4 SV=1;>tr|A0A087WRZ5|A0A087WRZ5_MOUSE TAR DNA-binding protein 43 OS=Mu	18	8	8	8	7	8	8	8	8	8	7	8	8	8	8	8	7	8	8	8	8	8	25.8	25.8	25.8	44.547	414	414;243;285;295;298;302;304;200;138;140;175;85;88;128;149;78;84;99	5.19	6	28	12		3	5	12	18	2	12	0	By MS/MS	By MS/MS
O08573-2;B1AQR8;O08573;G3X9T7	O08573-2;B1AQR8;O08573;G3X9T7	8;7;7;7	8;7;7;7	8;7;7;7	Galectin-9	Lgals9	>sp|O08573-2|LEG9_MOUSE Isoform Short of Galectin-9 OS=Mus musculus GN=Lgals9;>tr|B1AQR8|B1AQR8_MOUSE Galectin OS=Mus musculus GN=Lgals9 PE=4 SV=1;>sp|O08573|LEG9_MOUSE Galectin-9 OS=Mus musculus GN=Lgals9 PE=1 SV=1;>tr|G3X9T7|G3X9T7_MOUSE Galectin OS=Mus	4	8	8	8	7	7	6	8	8	7	7	7	6	8	8	7	7	7	6	8	8	7	26.7	26.7	26.7	36.543	322	322;352;353;353	5.07	7	13	1	6	2	9	1		12	4	0	By MS/MS	By MS/MS
D3YWS8;D3YXV8;Q8CBY3;Q8CBY3-3;D3Z042;D3YY84	D3YWS8;D3YXV8;Q8CBY3	8;7;7;1;1;1	8;7;7;1;1;1	8;7;7;1;1;1	Leukocyte receptor cluster member 8 homolog	Leng8	>tr|D3YWS8|D3YWS8_MOUSE Leukocyte receptor cluster (LRC) member 8, isoform CRA_a OS=Mus musculus GN=Leng8 PE=4 SV=1;>tr|D3YXV8|D3YXV8_MOUSE Leukocyte receptor cluster member 8 homolog (Fragment) OS=Mus musculus GN=Leng8 PE=4 SV=1;>sp|Q8CBY3|LENG8_MOUSE Leu	6	8	8	8	6	7	5	7	8	8	6	7	5	7	8	8	6	7	5	7	8	8	15.4	15.4	15.4	88.463	801	801;729;785;126;129;193	5.45	2	10		11	6	11		22			0	By MS/MS	By MS/MS
Q3TBT3;Q3TBT3-3;Q3TBT3-2	Q3TBT3;Q3TBT3-3;Q3TBT3-2	8;7;7	8;7;7	8;7;7	Stimulator of interferon genes protein	Tmem173	>sp|Q3TBT3|STING_MOUSE Stimulator of interferon genes protein OS=Mus musculus GN=Tmem173 PE=1 SV=2;>sp|Q3TBT3-3|STING_MOUSE Isoform 3 of Stimulator of interferon genes protein OS=Mus musculus GN=Tmem173;>sp|Q3TBT3-2|STING_MOUSE Isoform 2 of Stimulator of i	3	8	8	8	7	6	6	7	6	6	7	6	6	7	6	6	7	6	6	7	6	6	29.1	29.1	29.1	42.829	378	378;337;427	6.62	9	5		12	1			9	24	11	0	By MS/MS	By MS/MS
D3YTQ3;Q9Z130;F6VQH5	D3YTQ3;Q9Z130;F6VQH5	8;7;7	7;6;6	7;6;6	Heterogeneous nuclear ribonucleoprotein D-like	Hnrpdl	>tr|D3YTQ3|D3YTQ3_MOUSE Heterogeneous nuclear ribonucleoprotein D-like OS=Mus musculus GN=Hnrnpdl PE=4 SV=1;>sp|Q9Z130|HNRDL_MOUSE Heterogeneous nuclear ribonucleoprotein D-like OS=Mus musculus GN=Hnrnpdl PE=1 SV=1;>tr|F6VQH5|F6VQH5_MOUSE Heterogeneous nuc	3	8	7	7	4	6	4	5	5	7	3	5	3	4	4	6	3	5	3	4	4	6	18.1	16.2	16.2	46.27	420	420;301;323	3		16	12					2	1		0	By MS/MS	By MS/MS
Q9R062;V9GX26;K3W4S6	Q9R062;V9GX26;K3W4S6	8;7;7	8;7;7	8;7;7	Glycogenin-1	Gyg1;Gyg	>sp|Q9R062|GLYG_MOUSE Glycogenin-1 OS=Mus musculus GN=Gyg1 PE=1 SV=3;>tr|V9GX26|V9GX26_MOUSE Glycogenin-1 (Fragment) OS=Mus musculus GN=Gyg PE=4 SV=1;>tr|K3W4S6|K3W4S6_MOUSE Glycogenin-1 OS=Mus musculus GN=Gyg PE=4 SV=1	3	8	8	8	8	7	6	7	6	7	8	7	6	7	6	7	8	7	6	7	6	7	26.7	26.7	26.7	37.402	333	333;372;377	5.32		20				26	16		6		0	By MS/MS	By MS/MS
F6WIU1;V9GXJ9;Q8VDQ9	F6WIU1;V9GXJ9;Q8VDQ9	8;7;7	8;7;7	8;7;7	Protein KRI1 homolog	Kri1	>tr|F6WIU1|F6WIU1_MOUSE Protein KRI1 homolog OS=Mus musculus GN=Kri1 PE=4 SV=2;>tr|V9GXJ9|V9GXJ9_MOUSE Protein KRI1 homolog OS=Mus musculus GN=Kri1 PE=1 SV=1;>sp|Q8VDQ9|KRI1_MOUSE Protein KRI1 homolog OS=Mus musculus GN=Kri1 PE=1 SV=3	3	8	8	8	7	8	7	8	7	7	7	8	7	8	7	7	7	8	7	8	7	7	13.9	13.9	13.9	82.207	705	705;587;704	4.11	12	24		6	2			9	7	3	0	By MS/MS	By MS/MS
Q9CZ04-2;Q9CZ04;D3Z440;D3YVI6;D3Z0S0	Q9CZ04-2;Q9CZ04;D3Z440;D3YVI6	8;7;6;5;2	8;7;6;5;2	8;7;6;5;2	COP9 signalosome complex subunit 7a	Cops7a	>sp|Q9CZ04-2|CSN7A_MOUSE Isoform 2 of COP9 signalosome complex subunit 7a OS=Mus musculus GN=Cops7a;>sp|Q9CZ04|CSN7A_MOUSE COP9 signalosome complex subunit 7a OS=Mus musculus GN=Cops7a PE=1 SV=2;>tr|D3Z440|D3Z440_MOUSE COP9 signalosome complex subunit 7a (	5	8	8	8	7	8	7	8	8	8	7	8	7	8	8	8	7	8	7	8	8	8	36.1	36.1	36.1	30.404	277	277;275;226;176;79	3.58	12	29		6		5		5	5	2	0	By MS/MS	By MS/MS
P63001;Q3TLP8;P60764;A2AC13	P63001;Q3TLP8;P60764;A2AC13	8;7;6;5	4;3;2;2	4;3;2;2	Ras-related C3 botulinum toxin substrate 1;Ras-related C3 botulinum toxin substrate 3	Rac1;Rac3	>sp|P63001|RAC1_MOUSE Ras-related C3 botulinum toxin substrate 1 OS=Mus musculus GN=Rac1 PE=1 SV=1;>tr|Q3TLP8|Q3TLP8_MOUSE RAS-related C3 botulinum substrate 1, isoform CRA_a OS=Mus musculus GN=Rac1 PE=2 SV=1;>sp|P60764|RAC3_MOUSE Ras-related C3 botulinum	4	8	4	4	7	7	7	7	7	8	3	3	3	3	3	4	3	3	3	3	3	4	57.8	33.9	33.9	21.45	192	192;211;192;185	7.74				5	11	6	17	31	18	18	0	By MS/MS	By MS/MS
Q5SS80;B0QZT2;Q5SS80-2;Q5SS84	Q5SS80;B0QZT2;Q5SS80-2	8;7;6;2	8;7;6;2	8;7;6;2	Dehydrogenase/reductase SDR family member 13	Dhrs13	>sp|Q5SS80|DHR13_MOUSE Dehydrogenase/reductase SDR family member 13 OS=Mus musculus GN=Dhrs13 PE=2 SV=1;>tr|B0QZT2|B0QZT2_MOUSE Dehydrogenase/reductase SDR family member 13 OS=Mus musculus GN=Dhrs13 PE=4 SV=1;>sp|Q5SS80-2|DHR13_MOUSE Isoform 2 of Dehydroge	4	8	8	8	7	7	6	7	7	7	7	7	6	7	7	7	7	7	6	7	7	7	29	29	29	40.744	376	376;326;285;116	4.96		10	12	7		10	12			5	0	By MS/MS	By MS/MS
Q8BH65;Q8BH65-2;Q8BH65-3;Q8BH65-4	Q8BH65;Q8BH65-2;Q8BH65-3	8;7;6;1	8;7;6;1	8;7;6;1	Protein DENND6A	Dennd6a	>sp|Q8BH65|DEN6A_MOUSE Protein DENND6A OS=Mus musculus GN=Dennd6a PE=2 SV=1;>sp|Q8BH65-2|DEN6A_MOUSE Isoform 2 of Protein DENND6A OS=Mus musculus GN=Dennd6a;>sp|Q8BH65-3|DEN6A_MOUSE Isoform 3 of Protein DENND6A OS=Mus musculus GN=Dennd6a	4	8	8	8	6	6	5	6	7	5	6	6	5	6	7	5	6	6	5	6	7	5	14.5	14.5	14.5	68.966	605	605;559;381;199	5.5	5	2	6	6		5	7	4	1	6	0	By MS/MS	By MS/MS
Q8K2F0;Q8K2F0-2;A2AKA9;A2AKB0	Q8K2F0;Q8K2F0-2;A2AKA9	8;7;6;1	3;3;2;1	3;3;2;1	Bromodomain-containing protein 3	Brd3	>sp|Q8K2F0|BRD3_MOUSE Bromodomain-containing protein 3 OS=Mus musculus GN=Brd3 PE=1 SV=2;>sp|Q8K2F0-2|BRD3_MOUSE Isoform 2 of Bromodomain-containing protein 3 OS=Mus musculus GN=Brd3;>tr|A2AKA9|A2AKA9_MOUSE Bromodomain-containing protein 3 (Fragment) OS=Mu	4	8	3	3	7	6	7	7	7	6	3	2	2	2	3	3	3	2	2	2	3	3	12.3	5.8	5.8	79.761	726	726;743;682;90	5.81		4				5	1	6			0	By MS/MS	By MS/MS
Q8BGZ4;G3X8W7;Q8BGZ4-2	Q8BGZ4;G3X8W7;Q8BGZ4-2	8;7;6	8;7;6	8;7;6	Cell division cycle protein 23 homolog	Cdc23	>sp|Q8BGZ4|CDC23_MOUSE Cell division cycle protein 23 homolog OS=Mus musculus GN=Cdc23 PE=1 SV=2;>tr|G3X8W7|G3X8W7_MOUSE CDC23 (Cell division cycle 23, yeast, homolog), isoform CRA_a OS=Mus musculus GN=Cdc23 PE=4 SV=1;>sp|Q8BGZ4-2|CDC23_MOUSE Isoform 2 of	3	8	8	8	7	8	7	7	6	7	7	8	7	7	6	7	7	8	7	7	6	7	16.6	16.6	16.6	68.561	597	597;571;479	5.06		18			12	3	6		3	6	0	By MS/MS	By MS/MS
Q6DFW4;A0A0A0MQ76;A0A087WQ46;A0A087WP00;A0A087WSU5;A0A087WSL8	Q6DFW4;A0A0A0MQ76;A0A087WQ46;A0A087WP00	8;7;5;4;3;2	8;7;5;4;3;2	8;7;5;4;3;2	Nucleolar protein 58	Nop58	>sp|Q6DFW4|NOP58_MOUSE Nucleolar protein 58 OS=Mus musculus GN=Nop58 PE=1 SV=1;>tr|A0A0A0MQ76|A0A0A0MQ76_MOUSE Nucleolar protein 58 OS=Mus musculus GN=Nop58 PE=4 SV=1;>tr|A0A087WQ46|A0A087WQ46_MOUSE Nucleolar protein 58 (Fragment) OS=Mus musculus GN=Nop58	6	8	8	8	8	8	8	8	8	8	8	8	8	8	8	8	8	8	8	8	8	8	19.8	19.8	19.8	60.342	536	536;444;213;195;146;191	5.56	6	9	16	5	10		1	8	9	14	0	By MS/MS	By MS/MS
P15535;P15535-2;B1AXY5	P15535;P15535-2;B1AXY5	8;7;5	8;7;5	8;7;5	Beta-1,4-galactosyltransferase 1;Lactose synthase A protein;N-acetyllactosamine synthase;Beta-N-acetylglucosaminylglycopeptide beta-1,4-galactosyltransferase;Beta-N-acetylglucosaminyl-glycolipid beta-1,4-galactosyltransferase;Processed beta-1,4-galactosyltransferase 1	B4galt1	>sp|P15535|B4GT1_MOUSE Beta-1,4-galactosyltransferase 1 OS=Mus musculus GN=B4galt1 PE=1 SV=1;>sp|P15535-2|B4GT1_MOUSE Isoform Short of Beta-1,4-galactosyltransferase 1 OS=Mus musculus GN=B4galt1;>tr|B1AXY5|B1AXY5_MOUSE Beta-1,4-galactosyltransferase 1 OS=M	3	8	8	8	8	7	7	6	7	7	8	7	7	6	7	7	8	7	7	6	7	7	23.6	23.6	23.6	44.411	399	399;386;346	6.2		12	3		10	5		6	6	12	0	By MS/MS	By MS/MS
Q8VCW4;E9PYK0;Q8VCW4-2;E9Q8P6	Q8VCW4;E9PYK0;Q8VCW4-2;E9Q8P6	8;7;4;4	8;7;4;4	8;7;4;4	Protein unc-93 homolog B1	Unc93b1	>sp|Q8VCW4|UN93B_MOUSE Protein unc-93 homolog B1 OS=Mus musculus GN=Unc93b1 PE=1 SV=2;>tr|E9PYK0|E9PYK0_MOUSE Protein unc-93 homolog B1 OS=Mus musculus GN=Unc93b1 PE=4 SV=1;>sp|Q8VCW4-2|UN93B_MOUSE Isoform 2 of Protein unc-93 homolog B1 OS=Mus musculus GN=	4	8	8	8	7	7	7	7	8	8	7	7	7	7	8	8	7	7	7	7	8	8	14.9	14.9	14.9	66.98	598	598;619;306;422	5.58	1	25			7	9		19		11	0	By MS/MS	By MS/MS
Q5SW88;Q5SW87;Q5SW86	Q5SW88;Q5SW87;Q5SW86	8;7;4	1;1;1	0;0;0		Rab1	>tr|Q5SW88|Q5SW88_MOUSE Ras-related protein Rab-1A OS=Mus musculus GN=Rab1 PE=3 SV=1;>tr|Q5SW87|Q5SW87_MOUSE Ras-related protein Rab-1A OS=Mus musculus GN=Rab1 PE=4 SV=1;>tr|Q5SW86|Q5SW86_MOUSE Ras-related protein Rab-1A OS=Mus musculus GN=Rab1 PE=4 SV=1	3	8	1	0	8	7	8	7	8	7	1	1	1	1	1	1	0	0	0	0	0	0	42.6	5	0	22.372	202	202;138;126	2.72		5	13								0.00031216	By MS/MS	By MS/MS
Q62311;D3Z0T0;S4R1R2;D3Z5H6;D3Z4X5	Q62311;D3Z0T0	8;7;3;3;1	8;7;3;3;1	8;7;3;3;1	Transcription initiation factor TFIID subunit 6	Taf6	>sp|Q62311|TAF6_MOUSE Transcription initiation factor TFIID subunit 6 OS=Mus musculus GN=Taf6 PE=2 SV=1;>tr|D3Z0T0|D3Z0T0_MOUSE Transcription initiation factor TFIID subunit 6 OS=Mus musculus GN=Taf6 PE=4 SV=1	5	8	8	8	8	8	7	7	8	7	8	8	7	7	8	7	8	8	7	7	8	7	16.4	16.4	16.4	72.673	678	678;636;114;214;55	5.78			12	2	16	5	10	7	5	1	0	By MS/MS	By MS/MS
Q9EQ06;Q9EQ06-2;A8Y5N4;Q8VCR2-2;Q8VCR2	Q9EQ06;Q9EQ06-2	8;7;2;2;2	8;7;2;2;2	8;7;2;2;2	Estradiol 17-beta-dehydrogenase 11	Hsd17b11	>sp|Q9EQ06|DHB11_MOUSE Estradiol 17-beta-dehydrogenase 11 OS=Mus musculus GN=Hsd17b11 PE=2 SV=1;>sp|Q9EQ06-2|DHB11_MOUSE Isoform 2 of Estradiol 17-beta-dehydrogenase 11 OS=Mus musculus GN=Hsd17b11	5	8	8	8	7	8	8	7	8	8	7	8	8	7	8	8	7	8	8	7	8	8	25.8	25.8	25.8	32.88	298	298;232;264;300;304	5.91		14	7		13	9	19	12	13		0	By MS/MS	By MS/MS
Q99J45;D3YUV1;F7AZ06;F7C033;F7C5I8	Q99J45;D3YUV1	8;7;2;1;1	8;7;2;1;1	8;7;2;1;1	Nuclear receptor-binding protein	Nrbp1	>sp|Q99J45|NRBP_MOUSE Nuclear receptor-binding protein OS=Mus musculus GN=Nrbp1 PE=1 SV=1;>tr|D3YUV1|D3YUV1_MOUSE Nuclear receptor-binding protein OS=Mus musculus GN=Nrbp1 PE=1 SV=1	5	8	8	8	7	8	7	8	8	8	7	8	7	8	8	8	7	8	7	8	8	8	22.2	22.2	22.2	59.865	535	535;543;258;157;193	5.4		12	17			5		22	6		0	By MS/MS	By MS/MS
D3YVW2;Q8BXA1;F6RUD1	D3YVW2;Q8BXA1	8;7;2	8;7;2	8;7;2	Golgi integral membrane protein 4	Golim4	>tr|D3YVW2|D3YVW2_MOUSE Golgi integral membrane protein 4 OS=Mus musculus GN=Golim4 PE=1 SV=1;>sp|Q8BXA1|GOLI4_MOUSE Golgi integral membrane protein 4 OS=Mus musculus GN=Golim4 PE=1 SV=1	3	8	8	8	7	7	7	8	7	8	7	7	7	8	7	8	7	7	7	8	7	8	13	13	13	79.904	683	683;655;144	4.4	4	22	6		4	3	19	5			0	By MS/MS	By MS/MS
Q9EP82;E9Q156;F6YNC4;F7CM37;F6VLT8;E9Q1H7	Q9EP82;E9Q156	8;7;1;1;1;1	8;7;1;1;1;1	8;7;1;1;1;1	tRNA (guanine-N(7)-)-methyltransferase subunit WDR4	Wdr4	>sp|Q9EP82|WDR4_MOUSE tRNA (guanine-N(7)-)-methyltransferase non-catalytic subunit WDR4 OS=Mus musculus GN=Wdr4 PE=2 SV=2;>tr|E9Q156|E9Q156_MOUSE tRNA (guanine-N(7)-)-methyltransferase non-catalytic subunit Wdr4 OS=Mus musculus GN=Wdr4 PE=3 SV=1	6	8	8	8	6	6	7	6	6	7	6	6	7	6	6	7	6	6	7	6	6	7	32.2	32.2	32.2	45.755	413	413;456;97;98;107;145	6.42	4				6	5	12	16			0	By MS/MS	By MS/MS
O70251;A0A087WS46;M0QWK5;M0QWH8;G3UX43;G3UZ47	O70251;A0A087WS46	8;7;1;1;1;1	7;6;1;1;1;1	7;6;1;1;1;1	Elongation factor 1-beta	Eef1b	>sp|O70251|EF1B_MOUSE Elongation factor 1-beta OS=Mus musculus GN=Eef1b PE=1 SV=5;>tr|A0A087WS46|A0A087WS46_MOUSE Elongation factor 1-beta OS=Mus musculus GN=Eef1b2 PE=1 SV=1	6	8	7	7	8	8	7	8	7	7	7	7	6	7	6	6	7	7	6	7	6	6	44	38.7	38.7	24.693	225	225;184;43;48;68;94	4.95	3	27	17	19	13	17	11	9	2	13	0	By MS/MS	By MS/MS
Q8R1F5;E9QLT0;Z4YKI7	Q8R1F5;E9QLT0	8;7;1	8;7;1	8;7;1	Putative hydroxypyruvate isomerase;Hydroxypyruvate isomerase	Hyi	>sp|Q8R1F5|HYI_MOUSE Putative hydroxypyruvate isomerase OS=Mus musculus GN=Hyi PE=1 SV=2;>tr|E9QLT0|E9QLT0_MOUSE Hydroxypyruvate isomerase OS=Mus musculus GN=Hyi PE=3 SV=1	3	8	8	8	7	8	8	8	8	7	7	8	8	8	8	7	7	8	8	8	8	7	34.3	34.3	34.3	30.448	277	277;267;69	5.43		6	13	7	11		6	9	7	2	0	By MS/MS	By MS/MS
Q3U182;V9GXK6	Q3U182;V9GXK6	8;7	8;7	8;7	CREB-regulated transcription coactivator 2	Crtc2	>sp|Q3U182|CRTC2_MOUSE CREB-regulated transcription coactivator 2 OS=Mus musculus GN=Crtc2 PE=1 SV=2;>tr|V9GXK6|V9GXK6_MOUSE CREB-regulated transcription coactivator 2 (Fragment) OS=Mus musculus GN=Crtc2 PE=1 SV=1	2	8	8	8	7	6	7	6	6	6	7	6	7	6	6	6	7	6	7	6	6	6	17.1	17.1	17.1	73.215	692	692;475	7.31				2	8		12	16	9	1	0	By MS/MS	By MS/MS
Q6ZWZ6;P63323	Q6ZWZ6;P63323	8;7	8;7	8;7	40S ribosomal protein S12	Rps12	>tr|Q6ZWZ6|Q6ZWZ6_MOUSE 40S ribosomal protein S12 OS=Mus musculus GN=Rps12 PE=2 SV=1;>sp|P63323|RS12_MOUSE 40S ribosomal protein S12 OS=Mus musculus GN=Rps12 PE=1 SV=2	2	8	8	8	8	7	8	7	7	7	8	7	8	7	7	7	8	7	8	7	7	7	54.5	54.5	54.5	14.515	132	132;132	4.85	1	50	48	20	16	14	23	11	11	20	0	By MS/MS	By MS/MS
Q9CQM8;O09167	Q9CQM8;O09167	8;7	8;7	8;7	60S ribosomal protein L21	Rpl21	>tr|Q9CQM8|Q9CQM8_MOUSE 60S ribosomal protein L21 OS=Mus musculus GN=Rpl21 PE=2 SV=1;>sp|O09167|RL21_MOUSE 60S ribosomal protein L21 OS=Mus musculus GN=Rpl21 PE=2 SV=3	2	8	8	8	8	8	8	8	8	8	8	8	8	8	8	8	8	8	8	8	8	8	45.6	45.6	45.6	18.579	160	160;160	5.66	5	55	7	1	7	6	5	34	26	17	0	By MS/MS	By MS/MS
Q3TDX8;Q3TDX8-5	Q3TDX8;Q3TDX8-5	8;7	8;7	8;7	Cytochrome b5 reductase 4	Cyb5r4	>sp|Q3TDX8|NB5R4_MOUSE Cytochrome b5 reductase 4 OS=Mus musculus GN=Cyb5r4 PE=2 SV=3;>sp|Q3TDX8-5|NB5R4_MOUSE Isoform 2 of Cytochrome b5 reductase 4 OS=Mus musculus GN=Cyb5r4	2	8	8	8	7	7	6	7	7	7	7	7	6	7	7	7	7	7	6	7	7	7	17.2	17.2	17.2	59.716	528	528;477	5.18	12	2		4		5	4	15	2		0	By MS/MS	By MS/MS
Q3UMT1;F6XWD4	Q3UMT1;F6XWD4	8;7	8;7	8;7	Protein phosphatase 1 regulatory subunit 12C	Ppp1r12c	>sp|Q3UMT1|PP12C_MOUSE Protein phosphatase 1 regulatory subunit 12C OS=Mus musculus GN=Ppp1r12c PE=1 SV=1;>tr|F6XWD4|F6XWD4_MOUSE Protein phosphatase 1 regulatory subunit 12C (Fragment) OS=Mus musculus GN=Ppp1r12c PE=4 SV=1	2	8	8	8	7	8	7	7	6	8	7	8	7	7	6	8	7	8	7	7	6	8	12.8	12.8	12.8	84.684	782	782;704	2.53	12	13	7	15							0	By MS/MS	By MS/MS
D3YYT1;Q922P9	D3YYT1;Q922P9	8;7	8;7	8;7	Putative oxidoreductase GLYR1	Glyr1	>tr|D3YYT1|D3YYT1_MOUSE Putative oxidoreductase GLYR1 OS=Mus musculus GN=Glyr1 PE=4 SV=1;>sp|Q922P9|GLYR1_MOUSE Putative oxidoreductase GLYR1 OS=Mus musculus GN=Glyr1 PE=1 SV=1	2	8	8	8	7	5	6	6	6	7	7	5	6	6	6	7	7	5	6	6	6	7	19.6	19.6	19.6	60.435	552	552;546	5.67	7	11				2	12	7	12		0	By MS/MS	By MS/MS
A2A716;F8VQM4	A2A716;F8VQM4	8;7	8;7	7;6	Oxysterol-binding protein	Osbpl7	>tr|A2A716|A2A716_MOUSE Oxysterol-binding protein OS=Mus musculus GN=Osbpl7 PE=3 SV=1;>tr|F8VQM4|F8VQM4_MOUSE Oxysterol-binding protein OS=Mus musculus GN=Osbpl7 PE=3 SV=1	2	8	8	7	6	5	7	6	5	6	6	5	7	6	5	6	5	4	6	5	4	5	12.4	12.4	11	108.13	963	963;791	7.67	2					2	19	9	13	4	0	By MS/MS	By MS/MS
Q6P3A8;Q6P3A8-2	Q6P3A8;Q6P3A8-2	8;7	8;7	8;7	2-oxoisovalerate dehydrogenase subunit beta, mitochondrial	Bckdhb	>sp|Q6P3A8|ODBB_MOUSE 2-oxoisovalerate dehydrogenase subunit beta, mitochondrial OS=Mus musculus GN=Bckdhb PE=1 SV=2;>sp|Q6P3A8-2|ODBB_MOUSE Isoform 2 of 2-oxoisovalerate dehydrogenase subunit beta, mitochondrial OS=Mus musculus GN=Bckdhb	2	8	8	8	6	5	4	5	6	7	6	5	4	5	6	7	6	5	4	5	6	7	27.4	27.4	27.4	42.88	390	390;322	5		3	9	2	4	11	6	2			0	By MS/MS	By MS/MS
P26369;Q3KQM4	P26369;Q3KQM4	8;7	8;7	8;7	Splicing factor U2AF 65 kDa subunit	U2af2	>sp|P26369|U2AF2_MOUSE Splicing factor U2AF 65 kDa subunit OS=Mus musculus GN=U2af2 PE=1 SV=3;>tr|Q3KQM4|Q3KQM4_MOUSE Splicing factor U2AF 65 kDa subunit OS=Mus musculus GN=U2af2 PE=2 SV=1	2	8	8	8	7	7	7	8	8	7	7	7	7	8	8	7	7	7	7	8	8	7	27.8	27.8	27.8	53.516	475	475;307	6.44		3	12	24			48	24	1	13	0	By MS/MS	By MS/MS
Q8CBQ5;Q8CBQ5-2	Q8CBQ5;Q8CBQ5-2	8;7	8;7	8;7	Phosphatidylinositol 4-kinase type 2-beta	Pi4k2b	>sp|Q8CBQ5|P4K2B_MOUSE Phosphatidylinositol 4-kinase type 2-beta OS=Mus musculus GN=Pi4k2b PE=1 SV=1;>sp|Q8CBQ5-2|P4K2B_MOUSE Isoform 2 of Phosphatidylinositol 4-kinase type 2-beta OS=Mus musculus GN=Pi4k2b	2	8	8	8	6	6	6	6	7	7	6	6	6	6	7	7	6	6	6	6	7	7	18.1	18.1	18.1	53.477	469	469;446	6.78	1	6	6				3		24	1	0	By MS/MS	By MS/MS
Q8BQ46;F6QCI0	Q8BQ46;F6QCI0	8;7	6;5	6;5		Taf15	>tr|Q8BQ46|Q8BQ46_MOUSE Protein Taf15 OS=Mus musculus GN=Taf15 PE=2 SV=1;>tr|F6QCI0|F6QCI0_MOUSE Protein Taf15 (Fragment) OS=Mus musculus GN=Taf15 PE=4 SV=1	2	8	6	6	8	7	6	8	7	7	6	5	4	6	5	5	6	5	4	6	5	5	16.7	12.6	12.6	58.6	557	557;324	4.58	2	7	2	7	36	7	3				0	By MS/MS	By MS/MS
A0A0B4J1E2;Q9CSN1	A0A0B4J1E2;Q9CSN1	8;7	8;7	8;7	SNW domain-containing protein 1	Snw1	>tr|A0A0B4J1E2|A0A0B4J1E2_MOUSE SNW domain-containing protein 1 OS=Mus musculus GN=Snw1 PE=4 SV=1;>sp|Q9CSN1|SNW1_MOUSE SNW domain-containing protein 1 OS=Mus musculus GN=Snw1 PE=1 SV=3	2	8	8	8	7	7	7	7	7	8	7	7	7	7	7	8	7	7	7	7	7	8	16.4	16.4	16.4	61.461	536	536;536	3.75		11	21	16	14	6					0	By MS/MS	By MS/MS
Q8K4J6;D3YUG5;D3YUI2;Q8K4J6-2	Q8K4J6;D3YUG5;D3YUI2;Q8K4J6-2	8;6;6;6	8;6;6;6	7;5;5;5	MKL/myocardin-like protein 1	Mkl1	>sp|Q8K4J6|MKL1_MOUSE MKL/myocardin-like protein 1 OS=Mus musculus GN=Mkl1 PE=1 SV=2;>tr|D3YUG5|D3YUG5_MOUSE MKL/myocardin-like protein 1 (Fragment) OS=Mus musculus GN=Mkl1 PE=4 SV=1;>tr|D3YUI2|D3YUI2_MOUSE MKL/myocardin-like protein 1 OS=Mus musculus GN=M	4	8	8	7	7	8	8	7	7	7	7	8	8	7	7	7	7	7	7	7	7	7	10	10	8.6	102.54	964	964;705;879;929	2.87	18	6	14	12	11						0	By MS/MS	By MS/MS
E9QNP0;P62984;E9Q4P0;J3QK04;D3YYZ2;D3Z2M8;D3YWA5;Q80XH1;G3X9Z9;D3YXX6	E9QNP0;P62984;E9Q4P0;J3QK04;D3YYZ2	8;6;6;5;4;2;2;2;2;1	8;6;6;5;4;2;2;2;2;1	4;2;2;2;2;2;2;2;2;1	Ubiquitin-60S ribosomal protein L40;Ubiquitin;60S ribosomal protein L40	Kxd1;Uba52;Gm7808;Gm5239	>tr|E9QNP0|E9QNP0_MOUSE KxDL motif-containing protein 1 OS=Mus musculus GN=Kxd1 PE=4 SV=1;>sp|P62984|RL40_MOUSE Ubiquitin-60S ribosomal protein L40 OS=Mus musculus GN=Uba52 PE=1 SV=2;>tr|E9Q4P0|E9Q4P0_MOUSE KxDL motif-containing protein 1 (Fragment) OS=Mus	10	8	8	4	8	8	8	8	8	8	8	8	8	8	8	8	4	4	4	4	4	4	34.1	34.1	13.8	26.856	232	232;128;193;128;122;100;114;177;219;37	3.93	27	38	19	18	25	6	5	9	7	7	0	By MS/MS	By MS/MS
P61082;F7CDT0;F6WMC0;F6YXS3;G5E919	P61082;F7CDT0;F6WMC0;F6YXS3	8;6;6;4;3	8;6;6;4;3	8;6;6;4;3	NEDD8-conjugating enzyme Ubc12	Ube2m	>sp|P61082|UBC12_MOUSE NEDD8-conjugating enzyme Ubc12 OS=Mus musculus GN=Ube2m PE=2 SV=1;>tr|F7CDT0|F7CDT0_MOUSE NEDD8-conjugating enzyme Ubc12 (Fragment) OS=Mus musculus GN=Ube2m PE=3 SV=1;>tr|F6WMC0|F6WMC0_MOUSE NEDD8-conjugating enzyme Ubc12 (Fragment)	5	8	8	8	7	8	8	8	8	8	7	8	8	8	8	8	7	8	8	8	8	8	40.4	40.4	40.4	20.9	183	183;171;172;138;86	2.34	10	39	14	1	6						0	By MS/MS	By MS/MS
E9PY39;Q9CZY3;B7ZBY7;Q9CZY3-2;B7ZBY6	E9PY39;Q9CZY3;B7ZBY7;Q9CZY3-2	8;6;6;4;2	8;6;6;4;2	3;3;3;2;0	Ubiquitin-conjugating enzyme E2 variant 1	Gm20431;Ube2v1	>tr|E9PY39|E9PY39_MOUSE Protein Gm20431 OS=Mus musculus GN=Gm20431 PE=4 SV=1;>sp|Q9CZY3|UB2V1_MOUSE Ubiquitin-conjugating enzyme E2 variant 1 OS=Mus musculus GN=Ube2v1 PE=1 SV=1;>tr|B7ZBY7|B7ZBY7_MOUSE Ubiquitin-conjugating enzyme E2 variant 1 OS=Mus muscu	5	8	8	3	7	8	7	7	8	7	7	8	7	7	8	7	3	3	3	3	3	3	21.6	21.6	9.4	42.096	371	371;147;173;105;124	5.04		27	20	3	13	5		5	12	12	0	By MS/MS	By MS/MS
Q60709;Q06335-2;Q06335	Q60709;Q06335-2;Q06335	8;6;6	8;6;6	8;6;6	Amyloid-like protein 2	Aplp2	>tr|Q60709|Q60709_MOUSE Amyloid-like protein 2 OS=Mus musculus GN=Aplp2 PE=2 SV=1;>sp|Q06335-2|APLP2_MOUSE Isoform 2 of Amyloid-like protein 2 OS=Mus musculus GN=Aplp2;>sp|Q06335|APLP2_MOUSE Amyloid-like protein 2 OS=Mus musculus GN=Aplp2 PE=1 SV=4	3	8	8	8	8	8	8	5	7	8	8	8	8	5	7	8	8	8	8	5	7	8	12.6	12.6	12.6	85.247	751	751;695;707	4.2	12	32	2			5	10	12	6		0	By MS/MS	By MS/MS
Q9WU28;E9PZ62;E9PVG3;E9Q093;E9Q5Q8;H7BWX1	Q9WU28;E9PZ62;E9PVG3;E9Q093	8;6;5;4;3;2	8;6;5;4;3;2	8;6;5;4;3;2	Prefoldin subunit 5	Pfdn5	>sp|Q9WU28|PFD5_MOUSE Prefoldin subunit 5 OS=Mus musculus GN=Pfdn5 PE=1 SV=1;>tr|E9PZ62|E9PZ62_MOUSE Prefoldin subunit 5 OS=Mus musculus GN=Pfdn5 PE=4 SV=1;>tr|E9PVG3|E9PVG3_MOUSE Prefoldin subunit 5 OS=Mus musculus GN=Pfdn5 PE=4 SV=1;>tr|E9Q093|E9Q093_MOU	6	8	8	8	7	7	7	8	8	8	7	7	7	8	8	8	7	7	7	8	8	8	59.1	59.1	59.1	17.356	154	154;109;85;72;60;73	5.47	1	33	13			6	6	25	6	12	0	By MS/MS	By MS/MS
Q922W5;A2ABZ2;A2ABZ3;A2ABZ0	Q922W5;A2ABZ2;A2ABZ3;A2ABZ0	8;6;5;4	4;3;3;2	4;3;3;2	Pyrroline-5-carboxylate reductase 1, mitochondrial	Pycr1	>sp|Q922W5|P5CR1_MOUSE Pyrroline-5-carboxylate reductase 1, mitochondrial OS=Mus musculus GN=Pycr1 PE=2 SV=1;>tr|A2ABZ2|A2ABZ2_MOUSE Pyrroline-5-carboxylate reductase 1, mitochondrial (Fragment) OS=Mus musculus GN=Pycr1 PE=4 SV=1;>tr|A2ABZ3|A2ABZ3_MOUSE Py	4	8	4	4	7	7	6	6	8	6	3	3	2	2	4	2	3	3	2	2	4	2	35.9	21.7	21.7	32.373	309	309;238;158;164	4.47	4		6			5	2		1	1	0	By MS/MS	By MS/MS
Q9QZ06;Q8C5G6;A9JEI5;F7AT44	Q9QZ06;Q8C5G6;A9JEI5	8;6;5;2	8;6;5;2	8;6;5;2	Toll-interacting protein	Tollip	>sp|Q9QZ06|TOLIP_MOUSE Toll-interacting protein OS=Mus musculus GN=Tollip PE=1 SV=1;>tr|Q8C5G6|Q8C5G6_MOUSE Toll-interacting protein OS=Mus musculus GN=Tollip PE=2 SV=1;>tr|A9JEI5|A9JEI5_MOUSE Toll interacting protein, isoform CRA_b OS=Mus musculus GN=Toll	4	8	8	8	8	7	7	8	8	8	8	7	7	8	8	8	8	7	7	8	8	8	36.1	36.1	36.1	30.345	274	274;220;205;115	4.73		27	4	7	4	5	10	17			0	By MS/MS	By MS/MS
P62245;F8WJ41;D3Z712;D3YVB4	P62245;F8WJ41;D3Z712;D3YVB4	8;6;4;4	8;6;4;4	8;6;4;4	40S ribosomal protein S15a	Rps15a	>sp|P62245|RS15A_MOUSE 40S ribosomal protein S15a OS=Mus musculus GN=Rps15a PE=1 SV=2;>tr|F8WJ41|F8WJ41_MOUSE 40S ribosomal protein S15a (Fragment) OS=Mus musculus GN=Rps15a PE=1 SV=1;>tr|D3Z712|D3Z712_MOUSE 40S ribosomal protein S15a (Fragment) OS=Mus mus	4	8	8	8	7	8	8	7	7	8	7	8	8	7	7	8	7	8	8	7	7	8	57.7	57.7	57.7	14.839	130	130;108;69;71	4.23		157	45	1	20	17	15	15	26	24	0	By MS/MS	By MS/MS
Q9DCA5;F6WEP7;E9Q2V8	Q9DCA5;F6WEP7;E9Q2V8	8;6;4	8;6;4	8;6;4	Ribosome biogenesis protein BRX1 homolog	Brix1	>sp|Q9DCA5|BRX1_MOUSE Ribosome biogenesis protein BRX1 homolog OS=Mus musculus GN=Brix1 PE=2 SV=3;>tr|F6WEP7|F6WEP7_MOUSE Ribosome biogenesis protein BRX1 homolog (Fragment) OS=Mus musculus GN=Brix1 PE=4 SV=1;>tr|E9Q2V8|E9Q2V8_MOUSE Ribosome biogenesis pro	3	8	8	8	8	8	8	7	8	8	8	8	8	7	8	8	8	8	8	7	8	8	22.1	22.1	22.1	41.241	353	353;147;154	6.92		6	7		8	1	3	22	6	12	0	By MS/MS	By MS/MS
Q3U2C5;Q3U2C5-2;A0A0A6YWR9	Q3U2C5;Q3U2C5-2	8;6;3	8;6;3	8;6;3	E3 ubiquitin-protein ligase RNF149	Rnf149	>sp|Q3U2C5|RN149_MOUSE E3 ubiquitin-protein ligase RNF149 OS=Mus musculus GN=Rnf149 PE=1 SV=3;>sp|Q3U2C5-2|RN149_MOUSE Isoform 2 of E3 ubiquitin-protein ligase RNF149 OS=Mus musculus GN=Rnf149	3	8	8	8	7	7	8	8	7	8	7	7	8	8	7	8	7	7	8	8	7	8	23.9	23.9	23.9	42.552	394	394;249;150	5.46	1	20	1	6	14	5	6		7	12	0	By MS/MS	By MS/MS
P61750;E9Q798;F6UFB9	P61750;E9Q798	8;6;3	3;3;3	3;3;3	ADP-ribosylation factor 4	Arf4	>sp|P61750|ARF4_MOUSE ADP-ribosylation factor 4 OS=Mus musculus GN=Arf4 PE=1 SV=2;>tr|E9Q798|E9Q798_MOUSE ADP-ribosylation factor 4 OS=Mus musculus GN=Arf4 PE=3 SV=1	3	8	3	3	7	7	8	8	5	8	3	3	3	3	2	3	3	3	3	3	2	3	54.4	17.8	17.8	20.396	180	180;153;60	4.06	2	17					6	6			0	By MS/MS	By MS/MS
O35435;E9Q1V3;D3YZY5;F6TCT7;F6ZQJ5	O35435;E9Q1V3	8;6;2;2;1	8;6;2;2;1	8;6;2;2;1	Dihydroorotate dehydrogenase (quinone), mitochondrial	Dhodh	>sp|O35435|PYRD_MOUSE Dihydroorotate dehydrogenase (quinone), mitochondrial OS=Mus musculus GN=Dhodh PE=2 SV=2;>tr|E9Q1V3|E9Q1V3_MOUSE Dihydroorotate dehydrogenase (quinone), mitochondrial OS=Mus musculus GN=Dhodh PE=4 SV=1	5	8	8	8	8	8	8	8	7	8	8	8	8	8	7	8	8	8	8	8	7	8	27.8	27.8	27.8	42.699	395	395;277;103;167;96	5.77		6	18	1	6	5	6	7		13	0	By MS/MS	By MS/MS
Q91Z96;Q91Z96-2	Q91Z96;Q91Z96-2	8;6	6;4	6;4	BMP-2-inducible protein kinase	Bmp2k	>sp|Q91Z96|BMP2K_MOUSE BMP-2-inducible protein kinase OS=Mus musculus GN=Bmp2k PE=1 SV=1;>sp|Q91Z96-2|BMP2K_MOUSE Isoform 2 of BMP-2-inducible protein kinase OS=Mus musculus GN=Bmp2k	2	8	6	6	3	3	3	6	2	4	2	2	2	5	2	2	2	2	2	5	2	2	8.9	7.2	7.2	126.18	1138	1138;649	4.47		2	3	5		1	4				0	By MS/MS	By MS/MS
G5E8R8;Q6P5G6	G5E8R8;Q6P5G6	8;6	8;6	8;6	UBX domain-containing protein 7	Ubxn7	>tr|G5E8R8|G5E8R8_MOUSE UBX domain-containing protein 7 OS=Mus musculus GN=Ubxn7 PE=4 SV=1;>sp|Q6P5G6|UBXN7_MOUSE UBX domain-containing protein 7 OS=Mus musculus GN=Ubxn7 PE=1 SV=2	2	8	8	8	8	8	7	8	8	8	8	8	7	8	8	8	8	8	7	8	8	8	20	20	20	54.812	489	489;467	4.41	12	26	1	4		5	3	6	9	5	0	By MS/MS	By MS/MS
P27048;P63163	P27048;P63163	8;6	8;6	8;6	Small nuclear ribonucleoprotein-associated protein B;Small nuclear ribonucleoprotein-associated protein N	Snrpb;Snrpn	>sp|P27048|RSMB_MOUSE Small nuclear ribonucleoprotein-associated protein B OS=Mus musculus GN=Snrpb PE=1 SV=1;>sp|P63163|RSMN_MOUSE Small nuclear ribonucleoprotein-associated protein N OS=Mus musculus GN=Snrpn PE=2 SV=1	2	8	8	8	8	8	8	8	8	8	8	8	8	8	8	8	8	8	8	8	8	8	37.2	37.2	37.2	23.656	231	231;240	5.18		17	22	13			6		14	11	0	By MS/MS	By MS/MS
Q923W1;J3QP10	Q923W1;J3QP10	8;6	8;6	8;6	Trimethylguanosine synthase	Tgs1;Gm5117	>sp|Q923W1|TGS1_MOUSE Trimethylguanosine synthase OS=Mus musculus GN=Tgs1 PE=1 SV=2;>tr|J3QP10|J3QP10_MOUSE Uncharacterized protein OS=Mus musculus GN=Gm5117 PE=4 SV=1	2	8	8	8	7	6	5	6	5	4	7	6	5	6	5	4	7	6	5	6	5	4	9.6	9.6	9.6	96.789	853	853;858	5.38	4		6	6	5	5		1	10		0	By MS/MS	By MS/MS
O09110;O09110-2	O09110;O09110-2	8;6	8;6	7;5	Dual specificity mitogen-activated protein kinase kinase 3	Map2k3	>sp|O09110|MP2K3_MOUSE Dual specificity mitogen-activated protein kinase kinase 3 OS=Mus musculus GN=Map2k3 PE=1 SV=2;>sp|O09110-2|MP2K3_MOUSE Isoform 1 of Dual specificity mitogen-activated protein kinase kinase 3 OS=Mus musculus GN=Map2k3	2	8	8	7	8	7	7	8	8	8	8	7	7	8	8	8	7	6	6	7	7	7	26.8	26.8	24.5	39.296	347	347;314	4.4		15	19	11	19	1	11	7			0	By MS/MS	By MS/MS
Q3TFQ1;Q3UBW1	Q3TFQ1;Q3UBW1	8;6	8;6	8;6	SPRY domain-containing protein 7	Spryd7	>sp|Q3TFQ1|SPRY7_MOUSE SPRY domain-containing protein 7 OS=Mus musculus GN=Spryd7 PE=2 SV=2;>tr|Q3UBW1|Q3UBW1_MOUSE SPRY domain-containing protein 7 OS=Mus musculus GN=Spryd7 PE=2 SV=1	2	8	8	8	8	8	6	8	8	8	8	8	6	8	8	8	8	8	6	8	8	8	44.4	44.4	44.4	21.681	196	196;163	5.61		9	18	3		15	10	13	6	3	0	By MS/MS	By MS/MS
O35887;G3V004;G3UWR0;G3UWV3;G3UXA8;G3UY49;G3UXA3	O35887;G3V004;G3UWR0;G3UWV3;G3UXA8	8;5;5;4;4;3;2	2;0;2;1;0;2;0	2;0;2;1;0;2;0	Calumenin	Calu	>sp|O35887|CALU_MOUSE Calumenin OS=Mus musculus GN=Calu PE=1 SV=1;>tr|G3V004|G3V004_MOUSE Calumenin OS=Mus musculus GN=Calu PE=1 SV=1;>tr|G3UWR0|G3UWR0_MOUSE Calumenin OS=Mus musculus GN=Calu PE=1 SV=1;>tr|G3UWV3|G3UWV3_MOUSE Calumenin OS=Mus musculus GN=C	7	8	2	2	8	7	6	6	6	7	2	1	1	0	1	2	2	1	1	0	1	2	33.3	7.3	7.3	37.063	315	315;163;227;154;168;139;74	1.12	7	1									0.0049599	By MS/MS	By matching
O88531;B1B0P8;B1B0P9	O88531;B1B0P8;B1B0P9	8;5;5	8;5;5	8;5;5	Palmitoyl-protein thioesterase 1	Ppt1	>sp|O88531|PPT1_MOUSE Palmitoyl-protein thioesterase 1 OS=Mus musculus GN=Ppt1 PE=2 SV=2;>tr|B1B0P8|B1B0P8_MOUSE Palmitoyl-protein thioesterase 1 OS=Mus musculus GN=Ppt1 PE=4 SV=1;>tr|B1B0P9|B1B0P9_MOUSE Palmitoyl-protein thioesterase 1 OS=Mus musculus GN=	3	8	8	8	8	8	6	7	7	8	8	8	6	7	7	8	8	8	6	7	7	8	38.2	38.2	38.2	34.49	306	306;179;197	5.95	12	23				10	5	13	12	20	0	By MS/MS	By MS/MS
O70378;M0QWY0;M0QWP2;M0QWI7;M0QWC9;M0QWS0;M0QWE2	O70378;M0QWY0;M0QWP2	8;5;4;3;3;2;2	8;5;4;3;3;2;2	8;5;4;3;3;2;2	ER membrane protein complex subunit 8	Emc8	>sp|O70378|EMC8_MOUSE ER membrane protein complex subunit 8 OS=Mus musculus GN=Emc8 PE=1 SV=1;>tr|M0QWY0|M0QWY0_MOUSE ER membrane protein complex subunit 8 (Fragment) OS=Mus musculus GN=Emc8 PE=1 SV=1;>tr|M0QWP2|M0QWP2_MOUSE ER membrane protein complex sub	7	8	8	8	6	6	7	8	6	7	6	6	7	8	6	7	6	6	7	8	6	7	49.3	49.3	49.3	23.348	207	207;128;143;114;167;77;156	2.79	14	25	3	7	9	5					0	By MS/MS	By MS/MS
Q8C0L6;Q3TXR6;Q8C0L6-2	Q8C0L6;Q3TXR6;Q8C0L6-2	8;5;4	8;5;4	8;5;4	Peroxisomal N(1)-acetyl-spermine/spermidine oxidase	Paox	>sp|Q8C0L6|PAOX_MOUSE Peroxisomal N(1)-acetyl-spermine/spermidine oxidase OS=Mus musculus GN=Paox PE=1 SV=3;>tr|Q3TXR6|Q3TXR6_MOUSE Peroxisomal N(1)-acetyl-spermine/spermidine oxidase OS=Mus musculus GN=Paox PE=2 SV=1;>sp|Q8C0L6-2|PAOX_MOUSE Isoform 2 of P	3	8	8	8	8	8	7	8	8	8	8	8	7	8	8	8	8	8	7	8	8	8	19.4	19.4	19.4	55.446	504	504;274;224	5.74		11	9	11	1			18	6	6	0	By MS/MS	By MS/MS
Q5RKZ7;Q5RKZ7-3;Q5RKZ7-2;G3UXN5;G3UZD4;G3UYX9	Q5RKZ7;Q5RKZ7-3	8;5;3;1;1;1	8;5;3;1;1;1	8;5;3;1;1;1	Molybdenum cofactor biosynthesis protein 1;Cyclic pyranopterin monophosphate synthase;Cyclic pyranopterin monophosphate synthase accessory protein	Mocs1	>sp|Q5RKZ7|MOCS1_MOUSE Molybdenum cofactor biosynthesis protein 1 OS=Mus musculus GN=Mocs1 PE=1 SV=2;>sp|Q5RKZ7-3|MOCS1_MOUSE Isoform 3 of Molybdenum cofactor biosynthesis protein 1 OS=Mus musculus GN=Mocs1	6	8	8	8	5	5	7	6	7	6	5	5	7	6	7	6	5	5	7	6	7	6	16.4	16.4	16.4	69.858	636	636;249;385;98;165;228	6.74	4	1	6			6	6	11		12	0	By MS/MS	By MS/MS
Q9D6J6;Q9D6J6-2;M0QWP9;D6RGN4	Q9D6J6;Q9D6J6-2	8;5;3;1	8;5;3;1	8;5;3;1	NADH dehydrogenase [ubiquinone] flavoprotein 2, mitochondrial	Ndufv2	>sp|Q9D6J6|NDUV2_MOUSE NADH dehydrogenase [ubiquinone] flavoprotein 2, mitochondrial OS=Mus musculus GN=Ndufv2 PE=1 SV=2;>sp|Q9D6J6-2|NDUV2_MOUSE Isoform 2 of NADH dehydrogenase [ubiquinone] flavoprotein 2, mitochondrial OS=Mus musculus GN=Ndufv2	4	8	8	8	8	8	7	7	6	7	8	8	7	7	6	7	8	8	7	7	6	7	41.5	41.5	41.5	27.285	248	248;152;59;29	4.81	4	10	12	1		5	10	12			0	By MS/MS	By MS/MS
P51859;E0CXA0;E0CYW7	P51859;E0CXA0	8;5;3	8;5;3	7;5;3	Hepatoma-derived growth factor	Hdgf	>sp|P51859|HDGF_MOUSE Hepatoma-derived growth factor OS=Mus musculus GN=Hdgf PE=1 SV=2;>tr|E0CXA0|E0CXA0_MOUSE Hepatoma-derived growth factor (Fragment) OS=Mus musculus GN=Hdgf PE=1 SV=1	3	8	8	7	6	8	8	7	7	6	6	8	8	7	7	6	5	7	7	6	6	5	29.5	29.5	26.2	26.268	237	237;202;84	3.4	14	19	16	12	2			3	4	3	0	By MS/MS	By MS/MS
Q8BX80;F7CXI4;E9Q017	Q8BX80;F7CXI4	8;5;2	8;5;2	8;5;2	Cytosolic endo-beta-N-acetylglucosaminidase	Engase	>sp|Q8BX80|ENASE_MOUSE Cytosolic endo-beta-N-acetylglucosaminidase OS=Mus musculus GN=Engase PE=2 SV=1;>tr|F7CXI4|F7CXI4_MOUSE Cytosolic endo-beta-N-acetylglucosaminidase (Fragment) OS=Mus musculus GN=Engase PE=4 SV=1	3	8	8	8	7	6	7	8	7	6	7	6	7	8	7	6	7	6	7	8	7	6	11.7	11.7	11.7	82.944	734	734;373;151	6.57			12		6	4		13	5	7	0	By MS/MS	By MS/MS
Q8BYL4;E9PX65;F7BWC1	Q8BYL4;E9PX65	8;5;2	8;5;2	8;5;2	Tyrosine--tRNA ligase, mitochondrial	Yars2	>sp|Q8BYL4|SYYM_MOUSE Tyrosine--tRNA ligase, mitochondrial OS=Mus musculus GN=Yars2 PE=1 SV=2;>tr|E9PX65|E9PX65_MOUSE Tyrosine--tRNA ligase OS=Mus musculus GN=Yars2 PE=3 SV=1	3	8	8	8	6	8	8	8	7	7	6	8	8	8	7	7	6	8	8	8	7	7	25.4	25.4	25.4	52.597	472	472;349;125	5.41		7	15	7	4	2	11	12	6		0	By MS/MS	By MS/MS
A3KMP2;A3KMP2-2;D6RH59	A3KMP2;A3KMP2-2	8;5;2	8;5;2	8;5;2	Tetratricopeptide repeat protein 38	Ttc38	>sp|A3KMP2|TTC38_MOUSE Tetratricopeptide repeat protein 38 OS=Mus musculus GN=Ttc38 PE=2 SV=2;>sp|A3KMP2-2|TTC38_MOUSE Isoform 2 of Tetratricopeptide repeat protein 38 OS=Mus musculus GN=Ttc38	3	8	8	8	8	8	7	8	8	8	8	8	7	8	8	8	8	8	7	8	8	8	21.1	21.1	21.1	52.223	465	465;279;62	5.48	6	18				5	10	13	6	4	0	By MS/MS	By MS/MS
Q99LC8;D3Z151;D3YZ05	Q99LC8;D3Z151	8;5;1	8;5;1	8;5;1	Translation initiation factor eIF-2B subunit alpha	Eif2b1	>sp|Q99LC8|EI2BA_MOUSE Translation initiation factor eIF-2B subunit alpha OS=Mus musculus GN=Eif2b1 PE=2 SV=1;>tr|D3Z151|D3Z151_MOUSE Translation initiation factor eIF-2B subunit alpha (Fragment) OS=Mus musculus GN=Eif2b1 PE=3 SV=4	3	8	8	8	7	8	8	8	8	8	7	8	8	8	8	8	7	8	8	8	8	8	29.8	29.8	29.8	33.816	305	305;185;133	5.51		16	6	7	9	6	29	12	3		0	By MS/MS	By MS/MS
P97287;P97287-2	P97287;P97287-2	8;5	8;5	8;5	Induced myeloid leukemia cell differentiation protein Mcl-1 homolog	Mcl1	>sp|P97287|MCL1_MOUSE Induced myeloid leukemia cell differentiation protein Mcl-1 homolog OS=Mus musculus GN=Mcl1 PE=1 SV=3;>sp|P97287-2|MCL1_MOUSE Isoform 2 of Induced myeloid leukemia cell differentiation protein Mcl-1 homolog OS=Mus musculus GN=Mcl1	2	8	8	8	7	8	8	7	7	8	7	8	8	7	7	8	7	8	8	7	7	8	25.4	25.4	25.4	35.217	331	331;285	4.52		23	5	12				5	6	5	0	By MS/MS	By MS/MS
Q8VBT0;F6V084	Q8VBT0;F6V084	8;5	8;5	8;5	Thioredoxin-related transmembrane protein 1	Tmx1	>sp|Q8VBT0|TMX1_MOUSE Thioredoxin-related transmembrane protein 1 OS=Mus musculus GN=Tmx1 PE=1 SV=1;>tr|F6V084|F6V084_MOUSE Thioredoxin-related transmembrane protein 1 (Fragment) OS=Mus musculus GN=Tmx1 PE=4 SV=1	2	8	8	8	6	6	6	6	7	7	6	6	6	6	7	7	6	6	6	6	7	7	18	18	18	31.395	278	278;124	4.28		28	4	9	4					12	0	By MS/MS	By MS/MS
Q8R3P6;Q8R3P6-2	Q8R3P6;Q8R3P6-2	8;5	8;5	8;5	von Willebrand factor A domain-containing protein 9	Vwa9	>sp|Q8R3P6|VWA9_MOUSE von Willebrand factor A domain-containing protein 9 OS=Mus musculus GN=Vwa9 PE=2 SV=1;>sp|Q8R3P6-2|VWA9_MOUSE Isoform 2 of von Willebrand factor A domain-containing protein 9 OS=Mus musculus GN=Vwa9	2	8	8	8	7	5	5	6	6	7	7	5	5	6	6	7	7	5	5	6	6	7	19.8	19.8	19.8	57.236	515	515;257	6.72	1	14				3			21	8	0	By MS/MS	By MS/MS
P63325;Q3UW83	P63325;Q3UW83	8;5	8;5	8;5	40S ribosomal protein S10	Rps10	>sp|P63325|RS10_MOUSE 40S ribosomal protein S10 OS=Mus musculus GN=Rps10 PE=1 SV=1;>tr|Q3UW83|Q3UW83_MOUSE 40S ribosomal protein S10 OS=Mus musculus GN=Rps10 PE=2 SV=1	2	8	8	8	8	8	8	8	8	8	8	8	8	8	8	8	8	8	8	8	8	8	44.2	44.2	44.2	18.916	165	165;154	5.4	8	40	11	7	17	26	20	1	24	17	0	By MS/MS	By MS/MS
Q8BGR9;Q8BGR9-2	Q8BGR9;Q8BGR9-2	8;5	8;5	8;5	Ubiquitin-like domain-containing CTD phosphatase 1	Ublcp1	>sp|Q8BGR9|UBCP1_MOUSE Ubiquitin-like domain-containing CTD phosphatase 1 OS=Mus musculus GN=Ublcp1 PE=1 SV=1;>sp|Q8BGR9-2|UBCP1_MOUSE Isoform 2 of Ubiquitin-like domain-containing CTD phosphatase 1 OS=Mus musculus GN=Ublcp1	2	8	8	8	6	5	8	6	7	6	6	5	8	6	7	6	6	5	8	6	7	6	21.7	21.7	21.7	36.836	318	318;103	5.51		19	8	1				13	16		0	By MS/MS	By MS/MS
Q9EP97;F6Z9L5	Q9EP97;F6Z9L5	8;5	8;5	8;5	Sentrin-specific protease 3	Senp3	>sp|Q9EP97|SENP3_MOUSE Sentrin-specific protease 3 OS=Mus musculus GN=Senp3 PE=1 SV=1;>tr|F6Z9L5|F6Z9L5_MOUSE Sentrin-specific protease 3 (Fragment) OS=Mus musculus GN=Senp3 PE=4 SV=1	2	8	8	8	7	6	6	7	7	7	7	6	6	7	7	7	7	6	6	7	7	7	17.3	17.3	17.3	64.402	568	568;169	6.35		10	6	9	6			28	1	12	0	By MS/MS	By MS/MS
Q8K1N4;Q8K1N4-2	Q8K1N4;Q8K1N4-2	8;5	8;5	8;5	Spermatogenesis-associated serine-rich protein 2	Spats2	>sp|Q8K1N4|SPAS2_MOUSE Spermatogenesis-associated serine-rich protein 2 OS=Mus musculus GN=Spats2 PE=1 SV=1;>sp|Q8K1N4-2|SPAS2_MOUSE Isoform 2 of Spermatogenesis-associated serine-rich protein 2 OS=Mus musculus GN=Spats2	2	8	8	8	7	8	6	8	8	7	7	8	6	8	8	7	7	8	6	8	8	7	18.3	18.3	18.3	58.955	545	545;361	3.12	19	11	3	1	18	5	1				0	By MS/MS	By MS/MS
Q9Z2U1;D3YX79	Q9Z2U1;D3YX79	8;5	8;5	8;5	Proteasome subunit alpha type-5;Proteasome subunit alpha type	Psma5;Gm8394	>sp|Q9Z2U1|PSA5_MOUSE Proteasome subunit alpha type-5 OS=Mus musculus GN=Psma5 PE=1 SV=1;>tr|D3YX79|D3YX79_MOUSE Proteasome subunit alpha type OS=Mus musculus GN=Gm8394 PE=3 SV=1	2	8	8	8	8	8	8	8	8	8	8	8	8	8	8	8	8	8	8	8	8	8	48.1	48.1	48.1	26.411	241	241;241	6.56		30	6			15	22	28	18	21	0	By MS/MS	By MS/MS
P62317;D3Z5N9	P62317;D3Z5N9	8;5	8;5	8;5	Small nuclear ribonucleoprotein Sm D2	Snrpd2;Gm5449	>sp|P62317|SMD2_MOUSE Small nuclear ribonucleoprotein Sm D2 OS=Mus musculus GN=Snrpd2 PE=2 SV=1;>tr|D3Z5N9|D3Z5N9_MOUSE MCG49198 OS=Mus musculus GN=Gm5449 PE=4 SV=1	2	8	8	8	8	8	8	8	8	8	8	8	8	8	8	8	8	8	8	8	8	8	59.3	59.3	59.3	13.527	118	118;118	3.68		30	33	28	9	6	1	1	1	4	0	By MS/MS	By MS/MS
Q6NVE8;Q6NVE8-2	Q6NVE8;Q6NVE8-2	8;5	8;5	8;5	WD repeat-containing protein 44	Wdr44	>sp|Q6NVE8|WDR44_MOUSE WD repeat-containing protein 44 OS=Mus musculus GN=Wdr44 PE=1 SV=1;>sp|Q6NVE8-2|WDR44_MOUSE Isoform 2 of WD repeat-containing protein 44 OS=Mus musculus GN=Wdr44	2	8	8	8	7	6	7	6	7	6	7	6	7	6	7	6	7	6	7	6	7	6	9.8	9.8	9.8	101.55	915	915;437	5.55		6	6	8	4	1		5	6	4	0	By MS/MS	By MS/MS
Q9D0B6;Q9D0B6-2	Q9D0B6;Q9D0B6-2	8;5	8;5	8;5	Protein PBDC1	Pbdc1	>sp|Q9D0B6|PBDC1_MOUSE Protein PBDC1 OS=Mus musculus GN=Pbdc1 PE=2 SV=1;>sp|Q9D0B6-2|PBDC1_MOUSE Isoform 2 of Protein PBDC1 OS=Mus musculus GN=Pbdc1	2	8	8	8	5	7	7	7	7	8	5	7	7	7	7	8	5	7	7	7	7	8	49	49	49	22.223	198	198;137	2.97	18	31	5				5	1	2	4	0	By MS/MS	By MS/MS
Q921N6;Q921N6-2;H3BLJ6	Q921N6;Q921N6-2;H3BLJ6	8;4;4	8;4;4	8;4;4	Probable ATP-dependent RNA helicase DDX27	Ddx27	>sp|Q921N6|DDX27_MOUSE Probable ATP-dependent RNA helicase DDX27 OS=Mus musculus GN=Ddx27 PE=1 SV=3;>sp|Q921N6-2|DDX27_MOUSE Isoform 2 of Probable ATP-dependent RNA helicase DDX27 OS=Mus musculus GN=Ddx27;>tr|H3BLJ6|H3BLJ6_MOUSE MCG14602, isoform CRA_b (Fr	3	8	8	8	8	7	7	6	6	8	8	7	7	6	6	8	8	7	7	6	6	8	11.7	11.7	11.7	85.938	760	760;292;310	5.61	9	2		5	12	4		7	7	5	0	By MS/MS	By MS/MS
Q8BVL3;H3BKG9;D3Z3J1;D3Z7S9;H3BKQ6	Q8BVL3;H3BKG9	8;4;3;2;1	8;4;3;2;1	8;4;3;2;1	Sorting nexin-17	Snx17	>sp|Q8BVL3|SNX17_MOUSE Sorting nexin-17 OS=Mus musculus GN=Snx17 PE=1 SV=2;>tr|H3BKG9|H3BKG9_MOUSE Sorting nexin 17, isoform CRA_c OS=Mus musculus GN=Snx17 PE=4 SV=1	5	8	8	8	7	8	6	8	8	8	7	8	6	8	8	8	7	8	6	8	8	8	19.4	19.4	19.4	52.797	470	470;87;67;169;66	5.6		6	6		11	26	24				0	By MS/MS	By MS/MS
Q8VE47;F6VRI6;D6RH76	Q8VE47;F6VRI6	8;4;3	8;4;3	8;4;3	Ubiquitin-like modifier-activating enzyme 5	Uba5	>sp|Q8VE47|UBA5_MOUSE Ubiquitin-like modifier-activating enzyme 5 OS=Mus musculus GN=Uba5 PE=2 SV=2;>tr|F6VRI6|F6VRI6_MOUSE Ubiquitin-like modifier-activating enzyme 5 (Fragment) OS=Mus musculus GN=Uba5 PE=4 SV=1	3	8	8	8	6	7	7	7	7	7	6	7	7	7	7	7	6	7	7	7	7	7	26.8	26.8	26.8	44.789	403	403;266;130	3.74	18	18	13	1	5	1	12	10			0	By MS/MS	By MS/MS
O55229;F6RRT7;F6SKI6	O55229;F6RRT7	8;4;3	8;4;3	8;4;3	Choline/ethanolamine kinase	Chkb	>sp|O55229|CHKB_MOUSE Choline/ethanolamine kinase OS=Mus musculus GN=Chkb PE=1 SV=3;>tr|F6RRT7|F6RRT7_MOUSE Choline/ethanolamine kinase (Fragment) OS=Mus musculus GN=Chkb PE=4 SV=1	3	8	8	8	7	7	8	7	7	8	7	7	8	7	7	8	7	7	8	7	7	8	25.4	25.4	25.4	45.126	394	394;176;164	6		12	4				30	13		1	0	By MS/MS	By MS/MS
Q9EPL0;F2Z436;G3UZH1	Q9EPL0;F2Z436	8;4;2	8;4;2	8;4;2	Xylosyltransferase 2	Xylt2	>sp|Q9EPL0|XYLT2_MOUSE Xylosyltransferase 2 OS=Mus musculus GN=Xylt2 PE=2 SV=3;>tr|F2Z436|F2Z436_MOUSE Xylosyltransferase 2 OS=Mus musculus GN=Xylt2 PE=4 SV=1	3	8	8	8	7	8	5	7	8	7	7	8	5	7	8	7	7	8	5	7	8	7	11.4	11.4	11.4	96.81	865	865;607;145	7.36		5				10	16	8	1	15	0	By MS/MS	By MS/MS
O89112;B2KGR2	O89112;B2KGR2	8;4	8;4	8;4	LanC-like protein 1	Lancl1	>sp|O89112|LANC1_MOUSE LanC-like protein 1 OS=Mus musculus GN=Lancl1 PE=1 SV=1;>tr|B2KGR2|B2KGR2_MOUSE LanC-like protein 1 (Fragment) OS=Mus musculus GN=Lancl1 PE=4 SV=1	2	8	8	8	7	6	6	6	7	6	7	6	6	6	7	6	7	6	6	6	7	6	26.1	26.1	26.1	45.341	399	399;173	5.64		26	11				7	9	16	9	0	By MS/MS	By MS/MS
Q6XLQ8;G3UYI3	Q6XLQ8;G3UYI3	8;4	8;4	2;1		Calu	>tr|Q6XLQ8|Q6XLQ8_MOUSE Calumenin OS=Mus musculus GN=Calu PE=2 SV=1;>tr|G3UYI3|G3UYI3_MOUSE Calumenin (Fragment) OS=Mus musculus GN=Calu PE=1 SV=1	2	8	8	2	8	8	7	7	6	6	8	8	7	7	6	6	2	2	2	1	1	1	33	33	7	37.117	315	315;167	1.36	51	21	3								0	By MS/MS	By MS/MS
Q3TWW8;A0A0A6YXX6	Q3TWW8;A0A0A6YXX6	8;4	8;4	5;3		Srsf6	>sp|Q3TWW8|SRSF6_MOUSE Serine/arginine-rich splicing factor 6 OS=Mus musculus GN=Srsf6 PE=1 SV=1;>tr|A0A0A6YXX6|A0A0A6YXX6_MOUSE Serine/arginine-rich-splicing factor 6 OS=Mus musculus GN=Srsf6 PE=4 SV=1	2	8	8	5	8	7	8	8	8	8	8	7	8	8	8	8	5	5	5	5	5	5	20.9	20.9	14.2	39.025	339	339;135	3.93		43	8	6	6	1	3	6	1	7	0	By MS/MS	By MS/MS
Q8C4J7;F6YAR3	Q8C4J7;F6YAR3	8;4	8;4	8;4	Transducin beta-like protein 3	Tbl3	>sp|Q8C4J7|TBL3_MOUSE Transducin beta-like protein 3 OS=Mus musculus GN=Tbl3 PE=2 SV=1;>tr|F6YAR3|F6YAR3_MOUSE Transducin beta-like protein 3 (Fragment) OS=Mus musculus GN=Tbl3 PE=4 SV=1	2	8	8	8	7	7	6	7	8	8	7	7	6	7	8	8	7	7	6	7	8	8	14	14	14	88.265	801	801;299	4.62	10	5	1	13	13	2		12		2	0	By MS/MS	By MS/MS
P33215;P33215-2	P33215;P33215-2	8;4	8;4	8;4	Protein NEDD1	Nedd1	>sp|P33215|NEDD1_MOUSE Protein NEDD1 OS=Mus musculus GN=Nedd1 PE=1 SV=2;>sp|P33215-2|NEDD1_MOUSE Isoform 2 of Protein NEDD1 OS=Mus musculus GN=Nedd1	2	8	8	8	6	8	6	7	6	7	6	8	6	7	6	7	6	8	6	7	6	7	17.6	17.6	17.6	71.292	660	660;508	6.08	2		9	6	1	3	11	11	7		0	By MS/MS	By MS/MS
E0CX20;Q6PGH1	E0CX20;Q6PGH1	8;4	8;4	8;4	Protein BUD31 homolog	Bud31	>tr|E0CX20|E0CX20_MOUSE Protein BUD31 homolog OS=Mus musculus GN=Bud31 PE=4 SV=1;>sp|Q6PGH1|BUD31_MOUSE Protein BUD31 homolog OS=Mus musculus GN=Bud31 PE=2 SV=1	2	8	8	8	6	7	8	8	8	7	6	7	8	8	8	7	6	7	8	8	8	7	45.8	45.8	45.8	17	144	144;103	4.53		34	4					6	16		0	By MS/MS	By MS/MS
E9Q9Q2;A0A087WPF0;Q80ZH9;Q3URW7;A0A087WQF6;A0A087WP65;A0A087WQI5	E9Q9Q2	8;3;3;2;2;1;1	8;3;3;2;2;1;1	8;3;3;2;2;1;1		R3hdm1	>tr|E9Q9Q2|E9Q9Q2_MOUSE Protein R3hdm1 OS=Mus musculus GN=R3hdm1 PE=1 SV=1	7	8	8	8	5	4	7	6	6	6	5	4	7	6	6	6	5	4	7	6	6	6	9.4	9.4	9.4	124.39	1135	1135;486;549;239;287;183;385	4.83	6	4	6	13			5	13	1		0	By MS/MS	By MS/MS
Q9Z2E1;Q9Z2E1-2;F6UPR7	Q9Z2E1	8;3;2	8;3;2	8;3;2	Methyl-CpG-binding domain protein 2	Mbd2	>sp|Q9Z2E1|MBD2_MOUSE Methyl-CpG-binding domain protein 2 OS=Mus musculus GN=Mbd2 PE=2 SV=2	3	8	8	8	7	7	5	7	6	8	7	7	5	7	6	8	7	7	5	7	6	8	24.9	24.9	24.9	43.5	414	414;249;72	4.37		18		17	7	6	5	6			0	By MS/MS	By MS/MS
P06339;Q0WXH6;V9GXI4;V9GXR0	P06339	8;3;1;1	2;0;0;0	1;0;0;0	H-2 class I histocompatibility antigen, D-37 alpha chain	H2-T23	>sp|P06339|HA15_MOUSE H-2 class I histocompatibility antigen, D-37 alpha chain OS=Mus musculus GN=H2-T23 PE=1 SV=1	4	8	2	1	8	8	7	7	8	8	2	2	1	2	2	2	1	1	1	1	1	1	27.7	5.9	3.6	40.875	357	357;285;114;257	6.71						5	12				0	By MS/MS	By MS/MS
Q9R1X5;F8WJ10;F6WKU5;Q80WJ6	Q9R1X5	8;3;1;1	8;3;1;1	8;3;1;1	Multidrug resistance-associated protein 5	Abcc5	>sp|Q9R1X5|MRP5_MOUSE Multidrug resistance-associated protein 5 OS=Mus musculus GN=Abcc5 PE=1 SV=2	4	8	8	8	5	5	7	6	7	7	5	5	7	6	7	7	5	5	7	6	7	7	7	7	7	161.12	1436	1436;512;524;1366	5.53	3	4	1	13	2	1	4	7	8		0	By MS/MS	By MS/MS
Q8VEH8;F6Z458;F7AQQ2	Q8VEH8	8;3;1	8;3;1	8;3;1	Endoplasmic reticulum lectin 1	Erlec1	>sp|Q8VEH8|ERLEC_MOUSE Endoplasmic reticulum lectin 1 OS=Mus musculus GN=Erlec1 PE=2 SV=1	3	8	8	8	7	7	6	5	5	5	7	7	6	5	5	5	7	7	6	5	5	5	26.1	26.1	26.1	54.906	483	483;238;80	5.33	12	4	6	5				24	6		0	By MS/MS	By MS/MS
Q6PCM1;Q6PCM1-2	Q6PCM1	8;3	8;3	8;3	Lysine-specific demethylase 3A	Kdm3a	>sp|Q6PCM1|KDM3A_MOUSE Lysine-specific demethylase 3A OS=Mus musculus GN=Kdm3a PE=1 SV=1	2	8	8	8	6	5	7	5	6	7	6	5	7	5	6	7	6	5	7	5	6	7	8.3	8.3	8.3	147.85	1323	1323;831	4.49	10	6		2	6		6		6	1	0	By MS/MS	By MS/MS
Q9DCD2;F6TM12	Q9DCD2	8;3	8;3	8;3	Pre-mRNA-splicing factor SYF1	Xab2	>sp|Q9DCD2|SYF1_MOUSE Pre-mRNA-splicing factor SYF1 OS=Mus musculus GN=Xab2 PE=2 SV=1	2	8	8	8	5	7	7	7	7	8	5	7	7	7	7	8	5	7	7	7	7	8	9	9	9	99.986	855	855;285	5.33	6	7	6	5	2	3		1	4	11	0	By MS/MS	By MS/MS
A2A6Q5-2;Q8R568	A2A6Q5-2	8;3	8;3	1;0	Cell division cycle protein 27 homolog	Cdc27	>sp|A2A6Q5-2|CDC27_MOUSE Isoform 2 of Cell division cycle protein 27 homolog OS=Mus musculus GN=Cdc27	2	8	8	1	7	6	8	7	6	6	7	6	8	7	6	6	0	1	1	1	0	1	12.8	12.8	1.2	92.404	830	830;399	6.12			12	6			5	3	14		0	By MS/MS	By MS/MS
Q9CPQ1;D3Z6E1	Q9CPQ1	8;3	8;3	8;3	Cytochrome c oxidase subunit 6C	Cox6c	>sp|Q9CPQ1|COX6C_MOUSE Cytochrome c oxidase subunit 6C OS=Mus musculus GN=Cox6c PE=1 SV=3	2	8	8	8	8	8	8	8	8	7	8	8	8	8	8	7	8	8	8	8	8	7	61.8	61.8	61.8	8.4689	76	76;48	4.12	12	18	7	7	6	1	9	12	1		0	By MS/MS	By MS/MS
P35979;F8VQK7	P35979	8;3	8;3	8;3	60S ribosomal protein L12	Rpl12	>sp|P35979|RL12_MOUSE 60S ribosomal protein L12 OS=Mus musculus GN=Rpl12 PE=1 SV=2	2	8	8	8	8	8	7	8	8	8	8	8	7	8	8	8	8	8	7	8	8	8	64.2	64.2	64.2	17.804	165	165;162	4.74	22	26	8	2		12	18	11	7	9	0	By MS/MS	By MS/MS
P41105;F6Z0X0	P41105	8;3	8;3	8;3	60S ribosomal protein L28	Rpl28	>sp|P41105|RL28_MOUSE 60S ribosomal protein L28 OS=Mus musculus GN=Rpl28 PE=1 SV=2	2	8	8	8	8	8	8	8	8	8	8	8	8	8	8	8	8	8	8	8	8	8	48.2	48.2	48.2	15.733	137	137;85	5.57	6	21	30	17	18	5	7	6	36	15	0	By MS/MS	By MS/MS
Q9D2V5;B7ZD25	Q9D2V5	8;3	8;3	8;3	Protein AAR2 homolog	Aar2	>sp|Q9D2V5|AAR2_MOUSE Protein AAR2 homolog OS=Mus musculus GN=Aar2 PE=2 SV=3	2	8	8	8	5	7	7	6	7	6	5	7	7	6	7	6	5	7	7	6	7	6	31.2	31.2	31.2	43.408	384	384;124	6.76	1	7	6				6	17	3	10	0	By MS/MS	By MS/MS
Q91VT4;D3Z6C4	Q91VT4	8;3	8;3	8;3	Carbonyl reductase family member 4	Cbr4	>sp|Q91VT4|CBR4_MOUSE Carbonyl reductase family member 4 OS=Mus musculus GN=Cbr4 PE=1 SV=2	2	8	8	8	8	8	6	8	8	8	8	8	6	8	8	8	8	8	6	8	8	8	41.1	41.1	41.1	25.414	236	236;138	6.62	1	6			12	20	6	6	6	12	0	By MS/MS	By MS/MS
P61965;F6Q3W0	P61965	8;3	8;3	8;3	WD repeat-containing protein 5	Wdr5	>sp|P61965|WDR5_MOUSE WD repeat-containing protein 5 OS=Mus musculus GN=Wdr5 PE=1 SV=1	2	8	8	8	6	6	6	7	6	7	6	6	6	7	6	7	6	6	6	7	6	7	27.8	27.8	27.8	36.588	334	334;281	4.25	6	2	17	7	21	8				3	0	By MS/MS	By MS/MS
P26323;V9GX50	P26323	8;3	8;3	8;3	Friend leukemia integration 1 transcription factor	Fli1	>sp|P26323|FLI1_MOUSE Friend leukemia integration 1 transcription factor OS=Mus musculus GN=Fli1 PE=1 SV=1	2	8	8	8	6	7	8	6	7	7	6	7	8	6	7	7	6	7	8	6	7	7	35	35	35	51.001	452	452;209	4.51	6	5	6	7	6		6	5		2	0	By MS/MS	By MS/MS
P97821;D3Z220	P97821	8;3	8;3	8;3	Dipeptidyl peptidase 1;Dipeptidyl peptidase 1 exclusion domain chain;Dipeptidyl peptidase 1 heavy chain;Dipeptidyl peptidase 1 light chain	Ctsc	>sp|P97821|CATC_MOUSE Dipeptidyl peptidase 1 OS=Mus musculus GN=Ctsc PE=2 SV=1	2	8	8	8	7	7	5	8	8	8	7	7	5	8	8	8	7	7	5	8	8	8	21.2	21.2	21.2	52.376	462	462;254	5.08		6	2	17	19	18	6	5			0	By MS/MS	By MS/MS
Q8VC16;D6REG8;D3Z1R4	Q8VC16	8;2;2	8;2;2	8;2;2	Leucine-rich repeat-containing protein 14	Lrrc14	>sp|Q8VC16|LRC14_MOUSE Leucine-rich repeat-containing protein 14 OS=Mus musculus GN=Lrrc14 PE=2 SV=1	3	8	8	8	7	6	7	6	7	7	7	6	7	6	7	7	7	6	7	6	7	7	22.9	22.9	22.9	54.968	493	493;111;166	7.52			5				14	16	15		0	By MS/MS	By MS/MS
Q69ZX6;Q8C5W4-2;Q8C5W4	Q69ZX6	8;2;2	8;2;2	8;2;2	MORC family CW-type zinc finger protein 2A	Morc2a	>sp|Q69ZX6|MOR2A_MOUSE MORC family CW-type zinc finger protein 2A OS=Mus musculus GN=Morc2a PE=1 SV=2	3	8	8	8	5	5	3	4	4	6	5	5	3	4	4	6	5	5	3	4	4	6	9.5	9.5	9.5	117.33	1030	1030;998;1022	5.62			9	2	3	10	2		4	2	0	By MS/MS	By MS/MS
Q8CFK6;Q8CFK6-2	Q8CFK6	8;2	8;2	8;2	DENN domain-containing protein 1C	Dennd1c	>sp|Q8CFK6|DEN1C_MOUSE DENN domain-containing protein 1C OS=Mus musculus GN=Dennd1c PE=2 SV=1	2	8	8	8	7	8	7	6	6	7	7	8	7	6	6	7	7	8	7	6	6	7	10.8	10.8	10.8	86.688	786	786;267	6.98	6				5	4	6	15	11	4	0	By MS/MS	By MS/MS
P35505;D3Z2R9	P35505	8;2	8;2	8;2	Fumarylacetoacetase	Fah	>sp|P35505|FAAA_MOUSE Fumarylacetoacetase OS=Mus musculus GN=Fah PE=1 SV=2	2	8	8	8	8	8	8	8	8	8	8	8	8	8	8	8	8	8	8	8	8	8	22.7	22.7	22.7	46.175	419	419;141	7.07		6	6				14	34	11	1	0	By MS/MS	By MS/MS
P62911;P17932	P62911	8;2	8;2	8;2	60S ribosomal protein L32	Rpl32	>sp|P62911|RL32_MOUSE 60S ribosomal protein L32 OS=Mus musculus GN=Rpl32 PE=1 SV=2	2	8	8	8	8	8	7	8	8	7	8	8	7	8	8	7	8	8	7	8	8	7	54.8	54.8	54.8	15.86	135	135;135	6.24		23	27	15	14	6	45	43	20	19	0	By MS/MS	By MS/MS
Q80W54;I7HIP5	Q80W54	8;2	8;2	8;2	CAAX prenyl protease 1 homolog	Zmpste24	>sp|Q80W54|FACE1_MOUSE CAAX prenyl protease 1 homolog OS=Mus musculus GN=Zmpste24 PE=1 SV=2	2	8	8	8	7	5	7	4	4	6	7	5	7	4	4	6	7	5	7	4	4	6	21.3	21.3	21.3	54.734	475	475;146	5.07		12		11	16	1	4	14			0	By MS/MS	By MS/MS
P62830;A2A6F8	P62830	8;2	8;2	8;2	60S ribosomal protein L23	Rpl23	>sp|P62830|RL23_MOUSE 60S ribosomal protein L23 OS=Mus musculus GN=Rpl23 PE=1 SV=1	2	8	8	8	7	8	8	8	8	8	7	8	8	8	8	8	7	8	8	8	8	8	56.4	56.4	56.4	14.865	140	140;60	6.93	1	25	7	3		12	47	56	24	21	0	By MS/MS	By MS/MS
Q6ZQF0;A0A087WS55	Q6ZQF0	8;2	8;2	8;2	DNA topoisomerase 2-binding protein 1	Topbp1	>sp|Q6ZQF0|TOPB1_MOUSE DNA topoisomerase 2-binding protein 1 OS=Mus musculus GN=Topbp1 PE=2 SV=2	2	8	8	8	4	6	7	4	4	7	4	6	7	4	4	7	4	6	7	4	4	7	5.4	5.4	5.4	168.86	1515	1515;257	5.11	5	1	8		8	5	12	5			0	By MS/MS	By MS/MS
Q8CFE2;D6RIJ8	Q8CFE2	8;2	8;2	8;2	UPF0609 protein C4orf27 homolog		>sp|Q8CFE2|CD027_MOUSE UPF0609 protein C4orf27 homolog OS=Mus musculus PE=1 SV=1	2	8	8	8	5	6	7	8	6	7	5	6	7	8	6	7	5	6	7	8	6	7	29.8	29.8	29.8	39.291	346	346;89	5.61	12			1	13	6	5	3		11	0	By MS/MS	By MS/MS
Q56A08;F6XU64	Q56A08	8;2	8;2	8;2	G patch domain and KOW motifs-containing protein	Gpkow	>sp|Q56A08|GPKOW_MOUSE G patch domain and KOW motifs-containing protein OS=Mus musculus GN=Gpkow PE=2 SV=2	2	8	8	8	6	7	5	7	6	6	6	7	5	7	6	6	6	7	5	7	6	6	16.8	16.8	16.8	53.831	488	488;190	6.03		5	6	7	12	5		12	14		0	By MS/MS	By MS/MS
P60766;G3UZM2;D3Z3L1;F2Z463;D3YX61;Q9ER71-2;Q8R527;Q9ER71	P60766	8;1;1;1;1;1;1;1	7;0;0;0;0;0;0;0	2;0;0;0;0;0;0;0	Cell division control protein 42 homolog	Cdc42	>sp|P60766|CDC42_MOUSE Cell division control protein 42 homolog OS=Mus musculus GN=Cdc42 PE=1 SV=2	8	8	7	2	7	7	8	8	8	8	6	6	7	7	7	7	2	2	2	2	2	2	58.6	52.9	14.1	21.258	191	191;96;153;167;171;204;205;214	6.2	7	6	13		28	14	15	12	8	22	0	By MS/MS	By MS/MS
P04117;A0A0A6YW05;A0A0A6YXB9;P24526;O08716;A0A0A6YXI2	P04117	8;1;1;1;1;1	8;1;1;1;1;1	8;1;1;1;1;1	Fatty acid-binding protein, adipocyte	Fabp4	>sp|P04117|FABP4_MOUSE Fatty acid-binding protein, adipocyte OS=Mus musculus GN=Fabp4 PE=1 SV=3	6	8	8	8	7	7	6	5	7	7	7	7	6	5	7	7	7	7	6	5	7	7	56.1	56.1	56.1	14.65	132	132;95;108;132;132;142	4.37	8	16	9	10			5			12	0	By MS/MS	By MS/MS
P49442;E9QAI9;E0CYQ4;E0CX64;H3BK26	P49442	8;1;1;1;1	8;1;1;1;1	8;1;1;1;1	Inositol polyphosphate 1-phosphatase	Inpp1	>sp|P49442|INPP_MOUSE Inositol polyphosphate 1-phosphatase OS=Mus musculus GN=Inpp1 PE=1 SV=2	5	8	8	8	6	7	6	6	6	8	6	7	6	6	6	8	6	7	6	6	6	8	24	24	24	43.346	396	396;77;80;90;110	5.38	4		6	7	16	9		6	6	1	0	By MS/MS	By MS/MS
P57759;F8WJI4;F8WIM7;D6RG87	P57759	8;1;1;1	8;1;1;1	8;1;1;1	Endoplasmic reticulum resident protein 29	Erp29	>sp|P57759|ERP29_MOUSE Endoplasmic reticulum resident protein 29 OS=Mus musculus GN=Erp29 PE=1 SV=2	4	8	8	8	8	8	8	8	8	8	8	8	8	8	8	8	8	8	8	8	8	8	31.7	31.7	31.7	28.823	262	262;55;57;95	6.26	7	19			8	9	11	36	15	5	0	By MS/MS	By MS/MS
Q8BM72;Q8BM72-2;D3Z0Y0	Q8BM72	8;1;1	8;1;1	8;1;1	Heat shock 70 kDa protein 13	Hspa13	>sp|Q8BM72|HSP13_MOUSE Heat shock 70 kDa protein 13 OS=Mus musculus GN=Hspa13 PE=2 SV=1	3	8	8	8	8	7	5	8	8	7	8	7	5	8	8	7	8	7	5	8	8	7	18.3	18.3	18.3	51.709	471	471;199;260	5.76	4	12			13	14	1	6	16	1	0	By MS/MS	By MS/MS
Q8BIW9;E9PVJ3;E9Q2M3	Q8BIW9	8;1;1	8;1;1	8;1;1	Chromosome transmission fidelity protein 18 homolog	Chtf18	>sp|Q8BIW9|CTF18_MOUSE Chromosome transmission fidelity protein 18 homolog OS=Mus musculus GN=Chtf18 PE=2 SV=2	3	8	8	8	8	7	8	8	8	8	8	7	8	8	8	8	8	7	8	8	8	8	11.2	11.2	11.2	108.14	969	969;267;365	6.59	5		6	6	5	6	4	19	10	7	0	By MS/MS	By MS/MS
P50295;P50296;P50294	P50295	8;1;1	8;1;1	8;1;1	Arylamine N-acetyltransferase 2	Nat2	>sp|P50295|ARY2_MOUSE Arylamine N-acetyltransferase 2 OS=Mus musculus GN=Nat2 PE=1 SV=1	3	8	8	8	8	6	6	5	5	8	8	6	6	5	5	8	8	6	6	5	5	8	36.2	36.2	36.2	33.701	290	290;290;290	4.88	4	10	1	6			14	7			0	By MS/MS	By MS/MS
Q9DAV6;Q9D6A7;I7HJI5	Q9DAV6	8;1;1	6;1;1	6;1;1		Serpinb9b	>tr|Q9DAV6|Q9DAV6_MOUSE Protein Serpinb9b OS=Mus musculus GN=Serpinb9b PE=2 SV=1	3	8	6	6	5	5	5	8	8	7	4	4	4	6	6	6	4	4	4	6	6	6	22.3	17.5	17.5	42.733	377	377;359;387	7.37			3			3	18	6	1	7	0	By MS/MS	By MS/MS
Q64511;F6XX57	Q64511	8;1	3;1	3;1	DNA topoisomerase 2-beta	Top2b	>sp|Q64511|TOP2B_MOUSE DNA topoisomerase 2-beta OS=Mus musculus GN=Top2b PE=1 SV=2	2	8	3	3	4	6	8	6	4	6	1	1	3	1	0	2	1	1	3	1	0	2	5	2.5	2.5	181.91	1612	1612;348	7.56							5	3	1		0.002079	By matching	By matching
CON__REFSEQ:XP_001252647;CON__ENSEMBL:ENSBTAP00000038329	CON__REFSEQ:XP_001252647	8;1	7;1	4;1			>REFSEQ:XP_001252647 (Bos taurus) similar to endopin 2B	2	8	7	4	8	6	6	8	7	6	7	5	5	7	6	5	4	3	4	4	4	3	19.2	17.3	8.6	46.897	417	417;80	4.45	1	5	20	1	7	3	6	6			0	By MS/MS	By MS/MS
CON__Q95121;E9PWS2	CON__Q95121	8;1	8;1	7;0			>Q95121 SWISS-PROT:Q95121 (Bos taurus) Pigment epithelium-derived factor precursor	2	8	8	7	8	7	5	8	7	6	8	7	5	8	7	6	7	6	4	7	6	6	24.5	24.5	21.2	46.228	416	416;147	5.62	6	3	6	7	4	11	5	2		12	0	By MS/MS	By MS/MS
CON__P50448;P97290	CON__P50448	8;1	8;1	8;1			>P50448 SWISS-PROT:P50448 (Bos taurus) Factor XIIa inhibitor precursor	2	8	8	8	7	7	7	7	7	7	7	7	7	7	7	7	7	7	7	7	7	7	16.5	16.5	16.5	51.723	468	468;504	7.27	1	6	1	1		10	18	14	7	15	0	By MS/MS	By MS/MS
Q5XJE5;Q5XJE5-2	Q5XJE5	8;1	8;1	8;1	RNA polymerase-associated protein LEO1	Leo1	>sp|Q5XJE5|LEO1_MOUSE RNA polymerase-associated protein LEO1 OS=Mus musculus GN=Leo1 PE=1 SV=2	2	8	8	8	7	6	6	6	5	6	7	6	6	6	5	6	7	6	6	6	5	6	13.2	13.2	13.2	75.596	667	667;324	5.4		4	11	10	4	10	2	11	5		0	By MS/MS	By MS/MS
B1AVH7;B1AVH7-2	B1AVH7	8;1	8;1	8;1	TBC1 domain family member 2A	Tbc1d2	>sp|B1AVH7|TBD2A_MOUSE TBC1 domain family member 2A OS=Mus musculus GN=Tbc1d2 PE=2 SV=1	2	8	8	8	6	8	6	6	6	8	6	8	6	6	6	8	6	8	6	6	6	8	11.4	11.4	11.4	104.26	922	922;242	6.12		5		6	9	9			2	10	0	By MS/MS	By MS/MS
P21126;F8WHM4	P21126	8;1	8;1	8;1	Ubiquitin-like protein 4A	Ubl4a	>sp|P21126|UBL4A_MOUSE Ubiquitin-like protein 4A OS=Mus musculus GN=Ubl4a PE=2 SV=1	2	8	8	8	7	7	8	8	8	8	7	7	8	8	8	8	7	7	8	8	8	8	54.8	54.8	54.8	17.8	157	157;102	5.21	6	24		6			1	12	17	2	0	By MS/MS	By MS/MS
Q7TMF3;F6RBR6	Q7TMF3	8;1	8;1	8;1	NADH dehydrogenase [ubiquinone] 1 alpha subcomplex subunit 12	Ndufa12	>sp|Q7TMF3|NDUAC_MOUSE NADH dehydrogenase [ubiquinone] 1 alpha subcomplex subunit 12 OS=Mus musculus GN=Ndufa12 PE=2 SV=2	2	8	8	8	7	8	5	7	8	8	7	8	5	7	8	8	7	8	5	7	8	8	59.3	59.3	59.3	17.086	145	145;30	5.2		2	16	24	5	17	7		12		0	By MS/MS	By MS/MS
Q9Z0G0;Q8R5M0	Q9Z0G0	8;1	8;1	8;1	PDZ domain-containing protein GIPC1	Gipc1	>sp|Q9Z0G0|GIPC1_MOUSE PDZ domain-containing protein GIPC1 OS=Mus musculus GN=Gipc1 PE=1 SV=1	2	8	8	8	7	8	8	8	8	8	7	8	8	8	8	8	7	8	8	8	8	8	38.1	38.1	38.1	36.129	333	333;297	5.36	11	17	11	6				18	24	1	0	By MS/MS	By MS/MS
Q9D0B0;F6RTE1	Q9D0B0	8;1	7;1	7;1	Serine/arginine-rich splicing factor 9	Srsf9	>sp|Q9D0B0|SRSF9_MOUSE Serine/arginine-rich splicing factor 9 OS=Mus musculus GN=Srsf9 PE=1 SV=1	2	8	7	7	7	7	8	7	6	7	6	6	7	6	5	6	6	6	7	6	5	6	35.1	32	32	25.661	222	222;158	3.58	6	18		6	6			6		1	0	By MS/MS	By MS/MS
Q8VCH8;A0A087WSK5	Q8VCH8	8;1	8;1	8;1	UBX domain-containing protein 4	Ubxn4	>sp|Q8VCH8|UBXN4_MOUSE UBX domain-containing protein 4 OS=Mus musculus GN=Ubxn4 PE=1 SV=1	2	8	8	8	8	7	7	8	8	8	8	7	7	8	8	8	8	7	7	8	8	8	21.7	21.7	21.7	56.471	506	506;88	5.49	6	25	1		7	5		9		21	0	By MS/MS	By MS/MS
Q9CQ06;A0A0A6YXP0	Q9CQ06	8;1	8;1	8;1	39S ribosomal protein L24, mitochondrial	Mrpl24	>sp|Q9CQ06|RM24_MOUSE 39S ribosomal protein L24, mitochondrial OS=Mus musculus GN=Mrpl24 PE=2 SV=1	2	8	8	8	6	5	7	8	6	7	6	5	7	8	6	7	6	5	7	8	6	7	42.1	42.1	42.1	24.944	216	216;62	4.84	6	13	6		11	1		16	3	1	0	By MS/MS	By MS/MS
Q91VM5;S4R1F6	Q91VM5	8;1	8;1	3;0	RNA binding motif protein, X-linked-like-1	Rbmxl1	>sp|Q91VM5|RMXL1_MOUSE RNA binding motif protein, X-linked-like-1 OS=Mus musculus GN=Rbmxl1 PE=1 SV=1	2	8	8	3	7	6	6	7	7	7	7	6	6	7	7	7	2	2	2	2	3	3	21.4	21.4	6.2	42.161	388	388;263	4.73	7	8	2	6	18	13	4		6		0	By MS/MS	By MS/MS
Q9Z2F2;D3Z324	Q9Z2F2	8;1	8;1	8;1	2-5-oligoadenylate synthase-like protein 2	Oasl2	>sp|Q9Z2F2|OASL2_MOUSE 2-5-oligoadenylate synthase-like protein 2 OS=Mus musculus GN=Oasl2 PE=1 SV=2	2	8	8	8	7	8	6	8	7	7	7	8	6	8	7	7	7	8	6	8	7	7	17.5	17.5	17.5	58.767	508	508;142	4.94			16	3	23	2		10			0	By MS/MS	By MS/MS
Q91X78;E9PUH5	Q91X78	8;1	5;0	5;0	Erlin-1	Erlin1	>sp|Q91X78|ERLN1_MOUSE Erlin-1 OS=Mus musculus GN=Erlin1 PE=1 SV=1	2	8	5	5	8	7	6	5	6	7	5	4	3	3	3	4	5	4	3	3	3	4	24.3	15.3	15.3	38.936	346	346;158	4.19		12	4	1			6		3		0	By MS/MS	By MS/MS
Q9CZE3;Q8QZZ8	Q9CZE3	8;1	8;1	7;0	Ras-related protein Rab-32	Rab32	>sp|Q9CZE3|RAB32_MOUSE Ras-related protein Rab-32 OS=Mus musculus GN=Rab32 PE=1 SV=3	2	8	8	7	8	8	8	8	8	8	8	8	8	8	8	8	7	7	7	7	7	7	46.2	46.2	41.3	25.068	223	223;211	4.08	33	19	1		6		6	1	21	2	0	By MS/MS	By MS/MS
Q8BSL7;A2A6T9	Q8BSL7	8;1	1;1	1;1	ADP-ribosylation factor 2	Arf2	>sp|Q8BSL7|ARF2_MOUSE ADP-ribosylation factor 2 OS=Mus musculus GN=Arf2 PE=1 SV=2	2	8	1	1	7	7	8	8	6	8	1	1	1	1	1	1	1	1	1	1	1	1	54.1	5.5	5.5	20.746	181	181;101	7.14							6	1			0.0042497	By matching	By MS/MS
E9QAM5;A2AS03;A2AS05	E9QAM5;A2AS03;A2AS05	76;76;74	76;76;74	76;76;74		Helz2	>sp|E9QAM5|HELZ2_MOUSE Helicase with zinc finger domain 2 OS=Mus musculus GN=Helz2 PE=1 SV=1;>tr|A2AS03|A2AS03_MOUSE Helicase with zinc finger domain 2 OS=Mus musculus GN=Helz2 PE=4 SV=1;>tr|A2AS05|A2AS05_MOUSE Helicase with zinc finger domain 2 OS=Mus mus	3	76	76	76	68	69	60	69	65	69	68	69	60	69	65	69	68	69	60	69	65	69	33.1	33.1	33.1	331.56	2947	2947;2970;2903	5.59	22	106	26	38	95	82	93	87	29	43	0	By MS/MS	By MS/MS
Q3TY99;E0CXU1;E0CXS2;E0CY14;Q08122-2;Q08122-1;Q08122;Q08122-4;J3KMT7;F6TS96;F8WIE2;E0CXS9;F6YM15;Q62440-4;Q3UN01;Q9WVB2;F6X5U5;E9PV07	Q3TY99;E0CXU1;E0CXS2;E0CY14;Q08122-2;Q08122-1;Q08122;Q08122-4;J3KMT7;F6TS96;F8WIE2;E0CXS9	7;7;7;7;7;7;7;7;7;6;6;6;2;2;2;2;1;1	7;7;7;7;7;7;7;7;7;6;6;6;2;2;2;2;1;1	5;5;5;5;5;5;5;5;5;4;4;4;0;0;0;0;0;0	Transducin-like enhancer protein 3	Tle3	>tr|Q3TY99|Q3TY99_MOUSE Transducin-like enhancer protein 3 OS=Mus musculus GN=Tle3 PE=2 SV=1;>tr|E0CXU1|E0CXU1_MOUSE Transducin-like enhancer protein 3 OS=Mus musculus GN=Tle3 PE=1 SV=1;>tr|E0CXS2|E0CXS2_MOUSE Transducin-like enhancer protein 3 OS=Mus musc	18	7	7	5	6	6	5	6	6	7	6	6	5	6	6	7	5	4	4	4	4	5	15.2	15.2	12.5	76.497	712	712;716;760;762;769;771;772;782;783;702;764;767;119;514;732;767;134;736	5.84		6		3	5	5	7	11			0	By MS/MS	By MS/MS
A2AUM2;Q9QZ05-2;Q9QZ05-3;A2AUM1;Q9QZ05;A2AUM0;Q9QZ05-4;Q9QZ05-6;A2AUL9;Q9QZ05-5	A2AUM2;Q9QZ05-2;Q9QZ05-3;A2AUM1;Q9QZ05;A2AUM0;Q9QZ05-4	7;7;7;7;7;7;6;2;2;1	7;7;7;7;7;7;6;2;2;1	7;7;7;7;7;7;6;2;2;1	Eukaryotic translation initiation factor 2-alpha kinase 4	Eif2ak4	>tr|A2AUM2|A2AUM2_MOUSE Eukaryotic translation initiation factor 2-alpha kinase 4 OS=Mus musculus GN=Eif2ak4 PE=4 SV=1;>sp|Q9QZ05-2|E2AK4_MOUSE Isoform 2 of Eukaryotic translation initiation factor 2-alpha kinase 4 OS=Mus musculus GN=Eif2ak4;>sp|Q9QZ05-3|E	10	7	7	7	6	4	5	5	4	5	6	4	5	5	4	5	6	4	5	5	4	5	4.7	4.7	4.7	173.12	1527	1527;1536;1570;1570;1648;1648;1370;532;653;347	6.55			4	6	1		12	1		7	0	By MS/MS	By MS/MS
Q9QYS9-8;Q9QYS9-4;Q9QYS9-3;Q9QYS9-2;Q9QYS9;Q9QYS9-7;Q9QYS9-6;Q9QYS9-5	Q9QYS9-8;Q9QYS9-4;Q9QYS9-3;Q9QYS9-2;Q9QYS9;Q9QYS9-7;Q9QYS9-6	7;7;7;7;7;7;6;2	7;7;7;7;7;7;6;2	7;7;7;7;7;7;6;2	Protein quaking	Qki	>sp|Q9QYS9-8|QKI_MOUSE Isoform 8 of Protein quaking OS=Mus musculus GN=Qki;>sp|Q9QYS9-4|QKI_MOUSE Isoform 4 of Protein quaking OS=Mus musculus GN=Qki;>sp|Q9QYS9-3|QKI_MOUSE Isoform 3 of Protein quaking OS=Mus musculus GN=Qki;>sp|Q9QYS9-2|QKI_MOUSE Isoform	8	7	7	7	7	7	6	7	7	7	7	7	6	7	7	7	7	7	6	7	7	7	27.3	27.3	27.3	35.226	319	319;319;325;338;341;344;330;187	7.07		18	2			5	1		18	24	0	By MS/MS	By MS/MS
S4R203;S4R248;A0A0A0MQ95;B2RUJ8;Q8C0D4;S4R221;S4R1B0;S4R2V0	S4R203;S4R248;A0A0A0MQ95;B2RUJ8;Q8C0D4;S4R221	7;7;7;7;7;7;3;2	7;7;7;7;7;7;3;2	7;7;7;7;7;7;3;2	Rho GTPase-activating protein 12	Arhgap12	>tr|S4R203|S4R203_MOUSE Rho GTPase-activating protein 12 OS=Mus musculus GN=Arhgap12 PE=1 SV=1;>tr|S4R248|S4R248_MOUSE Rho GTPase-activating protein 12 OS=Mus musculus GN=Arhgap12 PE=1 SV=1;>tr|A0A0A0MQ95|A0A0A0MQ95_MOUSE Rho GTPase-activating protein 12 O	8	7	7	7	6	5	6	5	6	5	6	5	6	5	6	5	6	5	6	5	6	5	9.7	9.7	9.7	87.321	766	766;791;796;813;838;843;394;146	6.41				7	6	9	17	12			0	By MS/MS	By MS/MS
Q9QXL2-3;Q9QXL2-2;Q9QXL2-4;F8WGN6;Q9QXL2;E9Q0J5	Q9QXL2-3;Q9QXL2-2;Q9QXL2-4;F8WGN6;Q9QXL2;E9Q0J5	7;7;7;7;7;7	4;4;4;4;4;4	4;4;4;4;4;4	Kinesin-like protein KIF21A	Kif21a	>sp|Q9QXL2-3|KI21A_MOUSE Isoform 3 of Kinesin-like protein KIF21A OS=Mus musculus GN=Kif21a;>sp|Q9QXL2-2|KI21A_MOUSE Isoform 2 of Kinesin-like protein KIF21A OS=Mus musculus GN=Kif21a;>sp|Q9QXL2-4|KI21A_MOUSE Isoform 4 of Kinesin-like protein KIF21A OS=Mus	6	7	4	4	6	6	6	6	6	5	3	3	3	3	3	2	3	3	3	3	3	2	5	3.1	3.1	174.8	1567	1567;1573;1616;1628;1672;1672	4.67		1	10	1				6			0	By MS/MS	By MS/MS
Q8BXN9-3;A2AQJ7;Q8BXN9;Q8BXN9-2;A2AQJ5;A2AQJ6	Q8BXN9-3;A2AQJ7;Q8BXN9;Q8BXN9-2;A2AQJ5;A2AQJ6	7;7;7;7;7;7	7;7;7;7;7;7	7;7;7;7;7;7	Transmembrane protein 87A	Tmem87a	>sp|Q8BXN9-3|TM87A_MOUSE Isoform 3 of Transmembrane protein 87A OS=Mus musculus GN=Tmem87a;>tr|A2AQJ7|A2AQJ7_MOUSE Transmembrane protein 87A OS=Mus musculus GN=Tmem87a PE=4 SV=1;>sp|Q8BXN9|TM87A_MOUSE Transmembrane protein 87A OS=Mus musculus GN=Tmem87a PE	6	7	7	7	6	6	5	5	7	7	6	6	5	5	7	7	6	6	5	5	7	7	13.3	13.3	13.3	55.159	483	483;500;555;556;559;560	5.33		12	6		2	4		18	1		0	By MS/MS	By MS/MS
Q05BC8;A2A4N5;A2A4N8;P97432;K3W4P1;A2A4N7;F6S397	Q05BC8;A2A4N5;A2A4N8;P97432;K3W4P1;A2A4N7;F6S397	7;7;7;7;7;6;5	7;7;7;7;7;6;5	7;7;7;7;7;6;5	Next to BRCA1 gene 1 protein	Nbr1	>tr|Q05BC8|Q05BC8_MOUSE Nbr1 protein OS=Mus musculus GN=Nbr1 PE=2 SV=1;>tr|A2A4N5|A2A4N5_MOUSE Next to BRCA1 gene 1 protein OS=Mus musculus GN=Nbr1 PE=4 SV=1;>tr|A2A4N8|A2A4N8_MOUSE Next to BRCA1 gene 1 protein OS=Mus musculus GN=Nbr1 PE=4 SV=1;>sp|P97432|	7	7	7	7	5	4	5	5	5	7	5	4	5	5	5	7	5	4	5	5	5	7	10.5	10.5	10.5	98.815	888	888;906;951;988;988;963;712	6.16			5	6	6		5	11	4		0	By MS/MS	By MS/MS
E2QRQ3;Q8CJ67-3;D3Z6D2;Q8CJ67-2;Q8CJ67;Q8CJ67-4	E2QRQ3;Q8CJ67-3;D3Z6D2;Q8CJ67-2;Q8CJ67;Q8CJ67-4	7;7;7;7;7;5	6;6;6;6;6;4	6;6;6;6;6;4	Double-stranded RNA-binding protein Staufen homolog 2	Stau2	>tr|E2QRQ3|E2QRQ3_MOUSE Double-stranded RNA-binding protein Staufen homolog 2 OS=Mus musculus GN=Stau2 PE=4 SV=1;>sp|Q8CJ67-3|STAU2_MOUSE Isoform 3 of Double-stranded RNA-binding protein Staufen homolog 2 OS=Mus musculus GN=Stau2;>tr|D3Z6D2|D3Z6D2_MOUSE Do	6	7	6	6	6	6	6	6	5	5	5	5	5	5	5	4	5	5	5	5	5	4	12.7	11.2	11.2	51.996	473	473;479;511;538;570;206	2.42	10	10	6	6				1			0	By MS/MS	By MS/MS
P28704-2;Q8VCR0;G3UXP8;P28704;Q3TWJ1;Q6LC96;P28700;E9Q9V9;P28705	P28704-2;Q8VCR0;G3UXP8;P28704;Q3TWJ1	7;7;7;7;7;3;3;1;1	7;7;7;7;7;3;3;1;1	7;7;7;7;7;3;3;1;1	Retinoic acid receptor RXR-beta	Rxrb	>sp|P28704-2|RXRB_MOUSE Isoform Short of Retinoic acid receptor RXR-beta OS=Mus musculus GN=Rxrb;>tr|Q8VCR0|Q8VCR0_MOUSE Retinoic acid receptor RXR-beta OS=Mus musculus GN=Rxrb PE=2 SV=1;>tr|G3UXP8|G3UXP8_MOUSE Retinoic acid receptor RXR-beta (Fragment) OS	9	7	7	7	7	4	6	5	5	4	7	4	6	5	5	4	7	4	6	5	5	4	26.1	26.1	26.1	44.395	410	410;414;459;520;524;439;467;340;463	6.31	4	3		1			11	17			0	By MS/MS	By MS/MS
B1AYU4;Q8C5N3-2;B1AYU7;Q8C5N3;A2AK44;A2AK42;J3QNR0;J3QM48	B1AYU4;Q8C5N3-2;B1AYU7;Q8C5N3;A2AK44;A2AK42;J3QNR0;J3QM48	7;7;7;7;6;6;4;4	7;7;7;7;6;6;4;4	7;7;7;7;6;6;4;4	Pre-mRNA-splicing factor CWC22 homolog	Cwc22;Gm13695;Gm13697;Gm13698	>tr|B1AYU4|B1AYU4_MOUSE Pre-mRNA-splicing factor CWC22 homolog OS=Mus musculus GN=Cwc22 PE=1 SV=1;>sp|Q8C5N3-2|CWC22_MOUSE Isoform 2 of Pre-mRNA-splicing factor CWC22 homolog OS=Mus musculus GN=Cwc22;>tr|B1AYU7|B1AYU7_MOUSE Pre-mRNA-splicing factor CWC22 h	8	7	7	7	6	7	5	5	7	6	6	7	5	5	7	6	6	7	5	5	7	6	8.7	8.7	8.7	82.752	723	723;902;903;908;830;830;243;243	3.58	5	15	7	8	6	12					0	By MS/MS	By MS/MS
Q6GTL7;P70265;A0A087WRG0;A0A087WRM7;B2Z893;B2Z892;B2Z894	Q6GTL7;P70265;A0A087WRG0;A0A087WRM7;B2Z893;B2Z892	7;7;7;7;6;6;2	4;4;4;4;3;4;2	4;4;4;4;3;4;2	6-phosphofructo-2-kinase/fructose-2,6-bisphosphatase 2;6-phosphofructo-2-kinase;Fructose-2,6-bisphosphatase	Pfkfb2	>tr|Q6GTL7|Q6GTL7_MOUSE 6-phosphofructo-2-kinase/fructose-2, 6-biphosphatase 2 OS=Mus musculus GN=Pfkfb2 PE=2 SV=1;>sp|P70265|F262_MOUSE 6-phosphofructo-2-kinase/fructose-2,6-bisphosphatase 2 OS=Mus musculus GN=Pfkfb2 PE=2 SV=2;>tr|A0A087WRG0|A0A087WRG0_MO	7	7	4	4	7	6	7	7	7	6	4	3	4	4	4	3	4	3	4	4	4	3	13.7	8.3	8.3	59.816	518	518;519;533;556;473;497;374	5.84	6	4						9		6	0	By MS/MS	By MS/MS
A0A087WNU6;Q3UZ39-2;E9Q9T1;A0A087WPK3;A0A087WSF5;G5E8E1	A0A087WNU6;Q3UZ39-2;E9Q9T1;A0A087WPK3;A0A087WSF5;G5E8E1	7;7;7;7;6;6	1;1;1;1;1;0	1;1;1;1;1;0	Leucine-rich repeat flightless-interacting protein 1	Lrrfip1	>tr|A0A087WNU6|A0A087WNU6_MOUSE Leucine-rich repeat flightless-interacting protein 1 (Fragment) OS=Mus musculus GN=Lrrfip1 PE=1 SV=1;>sp|Q3UZ39-2|LRRF1_MOUSE Isoform 2 of Leucine-rich repeat flightless-interacting protein 1 OS=Mus musculus GN=Lrrfip1;>tr|E	6	7	1	1	7	7	6	7	6	7	1	1	1	1	1	1	1	1	1	1	1	1	16.9	2.8	2.8	64.931	575	575;628;628;663;323;428	1	6										0.0033858	By MS/MS	By matching
Q5SRX1-3;Q5SRX1-4;Q5SRX1-2;Q5SRX1;Q5SRX1-5;Q5SXA5;Q5SXA4;F6RBX1;F6ZDJ1	Q5SRX1-3;Q5SRX1-4;Q5SRX1-2;Q5SRX1;Q5SRX1-5;Q5SXA5;Q5SXA4	7;7;7;7;5;5;5;1;1	7;7;7;7;5;5;5;1;1	7;7;7;7;5;5;5;1;1	TOM1-like protein 2	Tom1l2	>sp|Q5SRX1-3|TM1L2_MOUSE Isoform 3 of TOM1-like protein 2 OS=Mus musculus GN=Tom1l2;>sp|Q5SRX1-4|TM1L2_MOUSE Isoform 4 of TOM1-like protein 2 OS=Mus musculus GN=Tom1l2;>sp|Q5SRX1-2|TM1L2_MOUSE Isoform 2 of TOM1-like protein 2 OS=Mus musculus GN=Tom1l2;>sp|	9	7	7	7	6	7	6	6	6	6	6	7	6	6	6	6	6	7	6	6	6	6	19.5	19.5	19.5	48.407	440	440;450;487;507;286;457;462;179;199	5.24		18	12				9		7	9	0	By MS/MS	By MS/MS
Q9JMD0-4;Q9JMD0-3;Q9JMD0-2;Q9JMD0;M0QWF0;B1AQG7;Q8CCB2	Q9JMD0-4;Q9JMD0-3;Q9JMD0-2;Q9JMD0;M0QWF0	7;7;7;7;4;3;3	7;7;7;7;4;3;3	7;7;7;7;4;3;3		Zfp207	>sp|Q9JMD0-4|ZN207_MOUSE Isoform 4 of BUB3-interacting and GLEBS motif-containing protein ZNF207 OS=Mus musculus GN=Znf207;>sp|Q9JMD0-3|ZN207_MOUSE Isoform 3 of BUB3-interacting and GLEBS motif-containing protein ZNF207 OS=Mus musculus GN=Znf207;>sp|Q9JMD0	7	7	7	7	7	6	6	6	5	6	7	6	6	6	5	6	7	6	6	6	5	6	15	15	15	49.409	460	460;464;479;495;342;227;329	5.18	12	12	7	6		7	7	15	8	4	0	By MS/MS	By MS/MS
Q9JJ11-2;Q6NV52;Q9JJ11;Q99LH8;F7AGT6;F6TNB3;D3Z1Y4	Q9JJ11-2;Q6NV52;Q9JJ11;Q99LH8	7;7;7;7;3;2;1	7;7;7;7;3;2;1	7;7;7;7;3;2;1	Transforming acidic coiled-coil-containing protein 3	Tacc3	>sp|Q9JJ11-2|TACC3_MOUSE Isoform 2 of Transforming acidic coiled-coil-containing protein 3 OS=Mus musculus GN=Tacc3;>tr|Q6NV52|Q6NV52_MOUSE Transforming acidic coiled-coil-containing protein 3 OS=Mus musculus GN=Tacc3 PE=2 SV=1;>sp|Q9JJ11|TACC3_MOUSE Trans	7	7	7	7	4	5	4	6	5	6	4	5	4	6	5	6	4	5	4	6	5	6	16.6	16.6	16.6	60.968	542	542;630;631;637;158;65;55	5.47	1	5				15	9				0	By MS/MS	By MS/MS
F8WH20;D3Z194;Q9DBS9;D3YTT6;D3YVF7;V9GXX3;Q8BXR9-2;Q8BXR9;F8WIZ7	F8WH20;D3Z194;Q9DBS9;D3YTT6	7;7;7;7;1;1;1;1;1	6;6;6;6;1;1;1;1;1	6;6;6;6;1;1;1;1;1	Oxysterol-binding protein;Oxysterol-binding protein-related protein 3	Osbpl3	>tr|F8WH20|F8WH20_MOUSE Oxysterol-binding protein OS=Mus musculus GN=Osbpl3 PE=1 SV=1;>tr|D3Z194|D3Z194_MOUSE Oxysterol-binding protein OS=Mus musculus GN=Osbpl3 PE=1 SV=1;>sp|Q9DBS9|OSBL3_MOUSE Oxysterol-binding protein-related protein 3 OS=Mus musculus G	9	7	6	6	6	7	5	6	7	6	5	6	4	5	6	5	5	6	4	5	6	5	12.2	10.6	10.6	93.02	819	819;850;855;886;144;801;928;959;967	5.12	6		9	7		10	2			8	0	By MS/MS	By MS/MS
Q6ZWQ5;O70493;Q3TGS7;Q3V2H3	Q6ZWQ5;O70493;Q3TGS7;Q3V2H3	7;7;7;7	5;5;5;5	5;5;5;5	Sorting nexin-12	Snx12	>tr|Q6ZWQ5|Q6ZWQ5_MOUSE Sorting nexin 12, isoform CRA_c OS=Mus musculus GN=Snx12 PE=2 SV=1;>sp|O70493|SNX12_MOUSE Sorting nexin-12 OS=Mus musculus GN=Snx12 PE=1 SV=1;>tr|Q3TGS7|Q3TGS7_MOUSE Sorting nexin 12, isoform CRA_b OS=Mus musculus GN=Snx12 PE=2 SV=1	4	7	5	5	7	7	6	7	7	7	5	5	4	5	5	5	5	5	4	5	5	5	35.8	31.5	31.5	18.884	162	162;165;166;170	4.76		14	22	1		10		6	6	4	0	By MS/MS	By MS/MS
B7ZNP0;A0A087WQK5;Q2HXL6;A0A087WR24	B7ZNP0;A0A087WQK5;Q2HXL6;A0A087WR24	7;7;7;7	7;7;7;7	7;7;7;7	ER degradation-enhancing alpha-mannosidase-like protein 3	Edem3	>tr|B7ZNP0|B7ZNP0_MOUSE alpha-1,2-Mannosidase OS=Mus musculus GN=Edem3 PE=2 SV=1;>tr|A0A087WQK5|A0A087WQK5_MOUSE alpha-1,2-Mannosidase OS=Mus musculus GN=Edem3 PE=3 SV=1;>sp|Q2HXL6|EDEM3_MOUSE ER degradation-enhancing alpha-mannosidase-like protein 3 OS=Mu	4	7	7	7	5	4	6	5	4	5	5	4	6	5	4	5	5	4	6	5	4	5	9.4	9.4	9.4	102.22	913	913;917;931;947	6.95		9	8						6	21	0	By MS/MS	By MS/MS
Q9QZW0-2;E9QKK8;Q9QZW0;F6Q8D3	Q9QZW0-2;E9QKK8;Q9QZW0;F6Q8D3	7;7;7;7	6;6;6;6	6;6;6;6	Probable phospholipid-transporting ATPase 11C	Atp11c	>sp|Q9QZW0-2|AT11C_MOUSE Isoform 2 of Phospholipid-transporting ATPase 11C OS=Mus musculus GN=Atp11c;>tr|E9QKK8|E9QKK8_MOUSE Phospholipid-translocating ATPase OS=Mus musculus GN=Atp11c PE=4 SV=1;>sp|Q9QZW0|AT11C_MOUSE Phospholipid-transporting ATPase 11C O	4	7	6	6	5	7	4	6	6	7	5	6	4	5	5	6	5	6	4	5	5	6	7.6	7	7	127.51	1113	1113;1116;1129;1129	4.88	6		5	6	1	4	6			4	0	By MS/MS	By MS/MS
Q8BL97-3;Q8BL97-4;Q8BL97-2;Q8BL97	Q8BL97-3;Q8BL97-4;Q8BL97-2;Q8BL97	7;7;7;7	7;7;7;7	6;6;6;6	Serine/arginine-rich splicing factor 7	Srsf7	>sp|Q8BL97-3|SRSF7_MOUSE Isoform 3 of Serine/arginine-rich splicing factor 7 OS=Mus musculus GN=Srsf7;>sp|Q8BL97-4|SRSF7_MOUSE Isoform 4 of Serine/arginine-rich splicing factor 7 OS=Mus musculus GN=Srsf7;>sp|Q8BL97-2|SRSF7_MOUSE Isoform 2 of Serine/arginin	4	7	7	6	7	7	7	7	7	7	7	7	7	7	7	7	6	6	6	6	6	6	38.9	38.9	38.9	17.89	157	157;226;238;267	3.84	6	36	13	6	6	1	12	7	1	2	0	By MS/MS	By MS/MS
Q9CQY5;F6WHL0;A2ADH1;Q9CQY5-2;Q9CQY5-3;F6TBV1	Q9CQY5;F6WHL0;A2ADH1;Q9CQY5-2;Q9CQY5-3;F6TBV1	7;7;7;6;6;6	7;7;7;6;6;6	7;7;7;6;6;6	Magnesium transporter protein 1	Magt1	>sp|Q9CQY5|MAGT1_MOUSE Magnesium transporter protein 1 OS=Mus musculus GN=Magt1 PE=2 SV=1;>tr|F6WHL0|F6WHL0_MOUSE Magnesium transporter protein 1 (Fragment) OS=Mus musculus GN=Magt1 PE=4 SV=1;>tr|A2ADH1|A2ADH1_MOUSE Magnesium transporter protein 1 OS=Mus m	6	7	7	7	5	6	5	5	5	6	5	6	5	5	5	6	5	6	5	5	5	6	21.2	21.2	21.2	37.969	335	335;343;368;306;312;312	3.05		28	6		1		7				0	By MS/MS	By MS/MS
S4R1B9;Q80UV9-3;Q80UV9;Q80UV9-2;D3YZK4;A0A067XG50	S4R1B9;Q80UV9-3;Q80UV9;Q80UV9-2;D3YZK4	7;7;7;6;6;1	7;7;7;6;6;1	7;7;7;6;6;1	Transcription initiation factor TFIID subunit 1	Taf1	>tr|S4R1B9|S4R1B9_MOUSE Transcription initiation factor TFIID subunit 1 OS=Mus musculus GN=Taf1 PE=1 SV=1;>sp|Q80UV9-3|TAF1_MOUSE Isoform 3 of Transcription initiation factor TFIID subunit 1 OS=Mus musculus GN=Taf1;>sp|Q80UV9|TAF1_MOUSE Transcription initi	6	7	7	7	6	6	7	6	7	6	6	6	7	6	7	6	6	6	7	6	7	6	4.3	4.3	4.3	197.37	1733	1733;1870;1891;929;1902;710	5.5			6	5	19	1		7	4		0	By MS/MS	By MS/MS
Q9R020;D3Z4U0;D3Z4T9;Q9R020-2;E9PUD0;V9GX51	Q9R020;D3Z4U0;D3Z4T9;Q9R020-2;E9PUD0	7;7;7;5;5;2	7;7;7;5;5;2	7;7;7;5;5;2	Zinc finger Ran-binding domain-containing protein 2	Zranb2	>sp|Q9R020|ZRAB2_MOUSE Zinc finger Ran-binding domain-containing protein 2 OS=Mus musculus GN=Zranb2 PE=1 SV=2;>tr|D3Z4U0|D3Z4U0_MOUSE Zinc finger Ran-binding domain-containing protein 2 OS=Mus musculus GN=Zranb2 PE=1 SV=1;>tr|D3Z4T9|D3Z4T9_MOUSE Zinc fing	6	7	7	7	7	6	5	7	6	6	7	6	5	7	6	6	7	6	5	7	6	6	21.2	21.2	21.2	37.35	330	330;330;340;293;293;40	3.04	9	18	11		6	6	2				0	By MS/MS	By MS/MS
A0A087WQE6;P83940;A0A087WNT1;A0A087WPE4	A0A087WQE6;P83940;A0A087WNT1;A0A087WPE4	7;7;7;4	7;7;7;4	7;7;7;4	Transcription elongation factor B polypeptide 1	Tceb1	>tr|A0A087WQE6|A0A087WQE6_MOUSE Transcription elongation factor B polypeptide 1 (Fragment) OS=Mus musculus GN=Tceb1 PE=4 SV=1;>sp|P83940|ELOC_MOUSE Transcription elongation factor B polypeptide 1 OS=Mus musculus GN=Tceb1 PE=1 SV=1;>tr|A0A087WNT1|A0A087WNT1	4	7	7	7	6	7	7	7	7	7	6	7	7	7	7	7	6	7	7	7	7	7	77.9	77.9	77.9	10.657	95	95;112;134;51	2.67	25	50	12	13	3		6	4			0	By MS/MS	By MS/MS
Q9Z129-2;E9Q3N0;Q9Z129;D3Z6T0;F6S4D9;D3YZW9	Q9Z129-2;E9Q3N0;Q9Z129	7;7;7;3;3;1	7;7;7;3;3;1	7;7;7;3;3;1	ATP-dependent DNA helicase Q1	Recql	>sp|Q9Z129-2|RECQ1_MOUSE Isoform Beta of ATP-dependent DNA helicase Q1 OS=Mus musculus GN=Recql;>tr|E9Q3N0|E9Q3N0_MOUSE ATP-dependent DNA helicase Q1 OS=Mus musculus GN=Recql PE=4 SV=1;>sp|Q9Z129|RECQ1_MOUSE ATP-dependent DNA helicase Q1 OS=Mus musculus GN	6	7	7	7	6	6	6	6	7	7	6	6	6	6	7	7	6	6	6	6	7	7	13.6	13.6	13.6	70.539	631	631;634;648;167;235;85	6.16			6	1	15			21			0	By MS/MS	By MS/MS
Q3UHH1-2;Q3UHH1-3;Q3UHH1;Q3UHH1-5;Q3UHH1-4	Q3UHH1-2;Q3UHH1-3;Q3UHH1	7;7;7;3;1	7;7;7;3;1	7;7;7;3;1	Zinc finger SWIM domain-containing protein 8	Zswim8	>sp|Q3UHH1-2|ZSWM8_MOUSE Isoform 2 of Zinc finger SWIM domain-containing protein 8 OS=Mus musculus GN=Zswim8;>sp|Q3UHH1-3|ZSWM8_MOUSE Isoform 3 of Zinc finger SWIM domain-containing protein 8 OS=Mus musculus GN=Zswim8;>sp|Q3UHH1|ZSWM8_MOUSE Zinc finger SWI	5	7	7	7	4	4	5	5	6	6	4	4	5	5	6	6	4	4	5	5	6	6	5.1	5.1	5.1	193.56	1798	1798;1825;1832;650;839	3.76	8	7	6			5	6	2			0	By MS/MS	By MS/MS
Q68ED3;F8WI26;E9QJT6;F6UPY1	Q68ED3;F8WI26;E9QJT6	7;7;7;3	7;7;7;3	7;7;7;3	PAP-associated domain-containing protein 5	Papd5	>sp|Q68ED3|PAPD5_MOUSE Non-canonical poly(A) RNA polymerase PAPD5 OS=Mus musculus GN=Papd5 PE=1 SV=2;>tr|F8WI26|F8WI26_MOUSE Non-canonical poly(A) RNA polymerase PAPD5 OS=Mus musculus GN=Papd5 PE=1 SV=1;>tr|E9QJT6|E9QJT6_MOUSE Non-canonical poly(A) RNA pol	4	7	7	7	3	4	4	6	5	5	3	4	4	6	5	5	3	4	4	6	5	5	17.2	17.2	17.2	69.703	633	633;637;680;200	3.31	10	3	8	2				6			0	By MS/MS	By MS/MS
Q501J7-2;Q501J7;Q501J7-3;A0A0A0MQJ4	Q501J7-2;Q501J7;Q501J7-3	7;7;7;3	7;7;7;3	7;7;7;3	Phosphatase and actin regulator 4	Phactr4	>sp|Q501J7-2|PHAR4_MOUSE Isoform 2 of Phosphatase and actin regulator 4 OS=Mus musculus GN=Phactr4;>sp|Q501J7|PHAR4_MOUSE Phosphatase and actin regulator 4 OS=Mus musculus GN=Phactr4 PE=1 SV=2;>sp|Q501J7-3|PHAR4_MOUSE Isoform 3 of Phosphatase and actin reg	4	7	7	7	5	7	5	5	5	5	5	7	5	5	5	5	5	7	5	5	5	5	13.5	13.5	13.5	73.4	667	667;694;704;298	6.67			6	1	10	6	1	4	7	7	0	By MS/MS	By MS/MS
Q8BZ98-2;Q8BZ98;E9QLL2;F2Z460;E0CXZ8	Q8BZ98-2;Q8BZ98;E9QLL2	7;7;7;2;2	1;1;1;1;1	1;1;1;1;1	Dynamin-3	Dnm3	>sp|Q8BZ98-2|DYN3_MOUSE Isoform 2 of Dynamin-3 OS=Mus musculus GN=Dnm3;>sp|Q8BZ98|DYN3_MOUSE Dynamin-3 OS=Mus musculus GN=Dnm3 PE=1 SV=1;>tr|E9QLL2|E9QLL2_MOUSE Dynamin-3 OS=Mus musculus GN=Dnm3 PE=1 SV=1	5	7	1	1	6	7	6	7	6	7	1	1	1	1	1	1	1	1	1	1	1	1	9.2	1.3	1.3	96.803	859	859;863;863;319;319	8								12			0	By MS/MS	By MS/MS
Q3U3R4-2;Z4YJR1;Q3U3R4;D6RDS1;F6YC79;Q3U3R4-4;F6RND1	Q3U3R4-2;Z4YJR1;Q3U3R4	7;7;7;1;1;1;1	7;7;7;1;1;1;1	1;1;1;1;0;1;1	Lipase maturation factor 1	Lmf1	>sp|Q3U3R4-2|LMF1_MOUSE Isoform 2 of Lipase maturation factor 1 OS=Mus musculus GN=Lmf1;>tr|Z4YJR1|Z4YJR1_MOUSE Lipase maturation factor OS=Mus musculus GN=Lmf1 PE=3 SV=1;>sp|Q3U3R4|LMF1_MOUSE Lipase maturation factor 1 OS=Mus musculus GN=Lmf1 PE=1 SV=1	7	7	7	1	6	6	5	7	6	7	6	6	5	7	6	7	1	1	1	1	1	1	15.7	15.7	2.8	65.078	567	567;574;574;64;90;188;300	5.36		19				5	1	14	6		0	By MS/MS	By MS/MS
Q5SUT0;Q61545;Q5SUS9;Q5SUS8	Q5SUT0;Q61545;Q5SUS9	7;7;7;1	7;7;7;1	7;7;7;1	RNA-binding protein EWS	Ewsr1	>tr|Q5SUT0|Q5SUT0_MOUSE RNA-binding protein EWS OS=Mus musculus GN=Ewsr1 PE=1 SV=1;>sp|Q61545|EWS_MOUSE RNA-binding protein EWS OS=Mus musculus GN=Ewsr1 PE=1 SV=2;>tr|Q5SUS9|Q5SUS9_MOUSE RNA-binding protein EWS OS=Mus musculus GN=Ewsr1 PE=1 SV=1	4	7	7	7	6	7	6	7	6	7	6	7	6	7	6	7	6	7	6	7	6	7	14.7	14.7	14.7	64.988	618	618;655;661;354	3.24	3	48	12		22	11					0	By MS/MS	By MS/MS
B1ARA3;B1ARA5;P61255	B1ARA3;B1ARA5;P61255	7;7;7	7;7;7	7;7;7	60S ribosomal protein L26	Rpl26	>tr|B1ARA3|B1ARA3_MOUSE 60S ribosomal protein L26 (Fragment) OS=Mus musculus GN=Rpl26 PE=4 SV=1;>tr|B1ARA5|B1ARA5_MOUSE 60S ribosomal protein L26 OS=Mus musculus GN=Rpl26 PE=1 SV=1;>sp|P61255|RL26_MOUSE 60S ribosomal protein L26 OS=Mus musculus GN=Rpl26 PE	3	7	7	7	7	7	7	7	7	7	7	7	7	7	7	7	7	7	7	7	7	7	47.6	47.6	47.6	12.217	103	103;143;145	5.39	1	2	21	64	49	24	37	7	7	11	0	By MS/MS	By MS/MS
Q5RJH6-3;Q5RJH6;Q5RJH6-2	Q5RJH6-3;Q5RJH6;Q5RJH6-2	7;7;7	7;7;7	7;7;7	Protein SMG7	Smg7	>sp|Q5RJH6-3|SMG7_MOUSE Isoform 3 of Protein SMG7 OS=Mus musculus GN=Smg7;>sp|Q5RJH6|SMG7_MOUSE Protein SMG7 OS=Mus musculus GN=Smg7 PE=2 SV=1;>sp|Q5RJH6-2|SMG7_MOUSE Isoform 2 of Protein SMG7 OS=Mus musculus GN=Smg7	3	7	7	7	7	7	6	6	7	7	7	7	6	6	7	7	7	7	6	6	7	7	6.3	6.3	6.3	126.56	1134	1134;1138;1146	4.48	5		7	12	6		12				0	By MS/MS	By MS/MS
Q5SUF2;Q5SUF2-3;Q5SUF2-2	Q5SUF2;Q5SUF2-3;Q5SUF2-2	7;7;7	7;7;7	7;7;7	Luc7-like protein 3	Luc7l3	>sp|Q5SUF2|LC7L3_MOUSE Luc7-like protein 3 OS=Mus musculus GN=Luc7l3 PE=1 SV=1;>sp|Q5SUF2-3|LC7L3_MOUSE Isoform 3 of Luc7-like protein 3 OS=Mus musculus GN=Luc7l3;>sp|Q5SUF2-2|LC7L3_MOUSE Isoform 2 of Luc7-like protein 3 OS=Mus musculus GN=Luc7l3	3	7	7	7	6	6	6	7	7	6	6	6	6	7	7	6	6	6	6	7	7	6	19.4	19.4	19.4	51.45	432	432;477;491	3.44	3	28	14	14	6			2	5		0	By MS/MS	By MS/MS
D3YYW8;Q91V81;Q91V81-2	D3YYW8;Q91V81;Q91V81-2	7;7;7	7;7;7	7;7;7	RNA-binding protein 42	Rbm42	>tr|D3YYW8|D3YYW8_MOUSE RNA-binding protein 42 OS=Mus musculus GN=Rbm42 PE=4 SV=1;>sp|Q91V81|RBM42_MOUSE RNA-binding protein 42 OS=Mus musculus GN=Rbm42 PE=1 SV=1;>sp|Q91V81-2|RBM42_MOUSE Isoform 2 of RNA-binding protein 42 OS=Mus musculus GN=Rbm42	3	7	7	7	6	7	6	5	6	7	6	7	6	5	6	7	6	7	6	5	6	7	24.3	24.3	24.3	47.214	449	449;474;478	6.21		16					6	11	14	1	0	By MS/MS	By MS/MS
Q9D684-2;F8WGD2;Q9D684	Q9D684-2;F8WGD2;Q9D684	7;7;7	7;7;7	7;7;7	Ras and Rab interactor 2	Rin2	>sp|Q9D684-2|RIN2_MOUSE Isoform 2 of Ras and Rab interactor 2 OS=Mus musculus GN=Rin2;>tr|F8WGD2|F8WGD2_MOUSE Ras and Rab interactor 2 OS=Mus musculus GN=Rin2 PE=1 SV=1;>sp|Q9D684|RIN2_MOUSE Ras and Rab interactor 2 OS=Mus musculus GN=Rin2 PE=1 SV=3	3	7	7	7	5	5	4	6	7	7	5	5	4	6	7	7	5	5	4	6	7	7	10.9	10.9	10.9	95.676	850	850;858;903	4	14	6				9	6			3	0	By MS/MS	By MS/MS
Q0P688;Q8BMB3;D3Z730;Q3UUT0;G3X9H1;D3Z729;D3YUV9;M0QWD1	Q0P688;Q8BMB3;D3Z730;Q3UUT0;G3X9H1;D3Z729;D3YUV9;M0QWD1	7;7;6;6;6;6;6;4	7;7;6;6;6;6;6;4	7;7;6;6;6;6;6;4	Eukaryotic translation initiation factor 4E type 2	Eif4e2	>tr|Q0P688|Q0P688_MOUSE Eukaryotic translation initiation factor 4E member 2 OS=Mus musculus GN=Eif4e2 PE=2 SV=1;>sp|Q8BMB3|IF4E2_MOUSE Eukaryotic translation initiation factor 4E type 2 OS=Mus musculus GN=Eif4e2 PE=1 SV=1;>tr|D3Z730|D3Z730_MOUSE Eukaryoti	8	7	7	7	5	7	5	7	7	7	5	7	5	7	7	7	5	7	5	7	7	7	29.6	29.6	29.6	27.66	240	240;245;228;233;234;236;259;128	5.16	5	12			12	9	9	6		4	0	By MS/MS	By MS/MS
D3Z4H6;P52912;D3YY02;Q8CII5;G5E8L2;Q80ZW7	D3Z4H6;P52912;D3YY02;Q8CII5;G5E8L2;Q80ZW7	7;7;6;6;6;6	4;4;4;3;3;3	4;4;4;3;3;3	Nucleolysin TIA-1	Tia1	>tr|D3Z4H6|D3Z4H6_MOUSE Nucleolysin TIA-1 OS=Mus musculus GN=Tia1 PE=4 SV=1;>sp|P52912|TIA1_MOUSE Nucleolysin TIA-1 OS=Mus musculus GN=Tia1 PE=1 SV=1;>tr|D3YY02|D3YY02_MOUSE Nucleolysin TIA-1 OS=Mus musculus GN=Tia1 PE=4 SV=1;>tr|Q8CII5|Q8CII5_MOUSE Nucleo	6	7	4	4	7	7	7	7	7	7	4	4	4	4	4	4	4	4	4	4	4	4	19.5	10.9	10.9	42.682	385	385;386;212;285;375;377	6.41	6					3	1	11	6		0	By MS/MS	By MS/MS
Q9D074-4;Q9D074-5;Q9D074;Q9D074-2;Q9D074-3;F7D0T8;A2AAP0;Q3TEL6-2;A2AAN9;Q3TEL6	Q9D074-4;Q9D074-5;Q9D074;Q9D074-2;Q9D074-3	7;7;6;6;6;2;2;2;2;2	7;7;6;6;6;2;2;2;2;2	7;7;6;6;6;2;2;2;2;2	E3 ubiquitin-protein ligase MGRN1	Mgrn1	>sp|Q9D074-4|MGRN1_MOUSE Isoform 4 of E3 ubiquitin-protein ligase MGRN1 OS=Mus musculus GN=Mgrn1;>sp|Q9D074-5|MGRN1_MOUSE Isoform 5 of E3 ubiquitin-protein ligase MGRN1 OS=Mus musculus GN=Mgrn1;>sp|Q9D074|MGRN1_MOUSE E3 ubiquitin-protein ligase MGRN1 OS=Mu	10	7	7	7	6	6	6	4	5	5	6	6	6	4	5	5	6	6	6	4	5	5	14.8	14.8	14.8	60.915	554	554;578;532;533;556;506;659;681;681;685	3.81		14	9				5	4			0	By MS/MS	By MS/MS
Q5U3L0;Q06649;Q3UD40;E9QJU7;D3Z107	Q5U3L0;Q06649;Q3UD40;E9QJU7	7;7;6;6;2	7;7;6;6;2	7;7;6;6;2	SH3 domain-binding protein 2	Sh3bp2	>tr|Q5U3L0|Q5U3L0_MOUSE SH3 domain-binding protein 2 OS=Mus musculus GN=Sh3bp2 PE=2 SV=1;>sp|Q06649|3BP2_MOUSE SH3 domain-binding protein 2 OS=Mus musculus GN=Sh3bp2 PE=1 SV=1;>tr|Q3UD40|Q3UD40_MOUSE SH3 domain-binding protein 2 OS=Mus musculus GN=Sh3bp2 P	5	7	7	7	7	6	4	5	6	6	7	6	4	5	6	6	7	6	4	5	6	6	17.7	17.7	17.7	62.188	559	559;559;603;615;45	7.3			10	2		7	1	6	21	7	0	By MS/MS	By MS/MS
Q8BH79;Q8BH79-4;Q8BH79-2;Q8BH79-3	Q8BH79;Q8BH79-4;Q8BH79-2;Q8BH79-3	7;7;6;6	7;7;6;6	7;7;6;6	Anoctamin-10	Ano10	>sp|Q8BH79|ANO10_MOUSE Anoctamin-10 OS=Mus musculus GN=Ano10 PE=2 SV=1;>sp|Q8BH79-4|ANO10_MOUSE Isoform 4 of Anoctamin-10 OS=Mus musculus GN=Ano10;>sp|Q8BH79-2|ANO10_MOUSE Isoform 2 of Anoctamin-10 OS=Mus musculus GN=Ano10;>sp|Q8BH79-3|ANO10_MOUSE Isoform	4	7	7	7	5	4	6	6	5	5	5	4	6	6	5	5	5	4	6	6	5	5	14.7	14.7	14.7	76.187	659	659;670;601;612	5.41		10	4	3	3			19			0	By MS/MS	By MS/MS
Q8C2Q8;Q91VR2;A2AKU9;A2AKV1;A2AKV2;A2AKV3;A2AKV0	Q8C2Q8;Q91VR2;A2AKU9;A2AKV1;A2AKV2;A2AKV3	7;7;6;5;5;5;3	7;7;6;5;5;5;3	7;7;6;5;5;5;3	ATP synthase subunit gamma;ATP synthase subunit gamma, mitochondrial	Atp5c1	>tr|Q8C2Q8|Q8C2Q8_MOUSE ATP synthase subunit gamma OS=Mus musculus GN=Atp5c1 PE=2 SV=1;>sp|Q91VR2|ATPG_MOUSE ATP synthase subunit gamma, mitochondrial OS=Mus musculus GN=Atp5c1 PE=1 SV=1;>tr|A2AKU9|A2AKU9_MOUSE ATP synthase subunit gamma OS=Mus musculus GN	7	7	7	7	6	7	7	7	7	7	6	7	7	7	7	7	6	7	7	7	7	7	27.7	27.7	27.7	30.255	274	274;298;297;154;171;188;101	5.49		12	8	29	34	12	2	6	6	17	0	By MS/MS	By MS/MS
Q91VM3-2;Q91VM3;A2AEV5;A2AEV2;F7CAT9;F6YHS5;F6Q8K5;A0A0A0MQH0;F6QP00;S4R186	Q91VM3-2;Q91VM3;A2AEV5;A2AEV2;F7CAT9;F6YHS5;F6Q8K5	7;7;6;5;4;4;4;2;1;1	7;7;6;5;4;4;4;2;1;1	7;7;6;5;4;4;4;2;1;1	WD repeat domain phosphoinositide-interacting protein 4	Wdr45	>sp|Q91VM3-2|WIPI4_MOUSE Isoform 2 of WD repeat domain phosphoinositide-interacting protein 4 OS=Mus musculus GN=Wdr45;>sp|Q91VM3|WIPI4_MOUSE WD repeat domain phosphoinositide-interacting protein 4 OS=Mus musculus GN=Wdr45 PE=2 SV=1;>tr|A2AEV5|A2AEV5_MOUSE	10	7	7	7	7	7	5	6	7	7	7	7	5	6	7	7	7	7	5	6	7	7	22	22	22	38.29	346	346;360;325;256;145;145;145;110;78;83	6.65		6	9			5		12	6	10	0	By MS/MS	By MS/MS
Q8C167-2;Q8C167;Q8C167-3;Q8C167-4	Q8C167-2;Q8C167;Q8C167-3	7;7;6;1	7;7;6;1	7;7;6;1	Prolyl endopeptidase-like	Prepl	>sp|Q8C167-2|PPCEL_MOUSE Isoform 2 of Prolyl endopeptidase-like OS=Mus musculus GN=Prepl;>sp|Q8C167|PPCEL_MOUSE Prolyl endopeptidase-like OS=Mus musculus GN=Prepl PE=2 SV=1;>sp|Q8C167-3|PPCEL_MOUSE Isoform 3 of Prolyl endopeptidase-like OS=Mus musculus GN=	4	7	7	7	5	5	5	5	7	6	5	5	5	5	7	6	5	5	5	5	7	6	11.6	11.6	11.6	73.215	638	638;725;458;264	5.42	5		6	5	4			1	12		0	By MS/MS	By MS/MS
Q8C170;Q8C170-2;D3Z3A8	Q8C170;Q8C170-2;D3Z3A8	7;7;6	5;5;4	5;5;4	Unconventional myosin-IXa	Myo9a	>sp|Q8C170|MYO9A_MOUSE Unconventional myosin-IXa OS=Mus musculus GN=Myo9a PE=2 SV=2;>sp|Q8C170-2|MYO9A_MOUSE Isoform 2 of Unconventional myosin-IXa OS=Mus musculus GN=Myo9a;>tr|D3Z3A8|D3Z3A8_MOUSE Unconventional myosin-IXa OS=Mus musculus GN=Myo9a PE=4 SV=	3	7	5	5	5	6	5	5	6	6	3	4	3	3	4	4	3	4	3	3	4	4	2.7	2	2	292.12	2542	2542;2613;2631	6.87		1	4			5	2	5		6	0.0014981	By MS/MS	By MS/MS
Q3TMX7-2;Q3TMX7;Q3TMX7-3	Q3TMX7-2;Q3TMX7;Q3TMX7-3	7;7;6	7;7;6	7;7;6	Sulfhydryl oxidase 2	Qsox2	>sp|Q3TMX7-2|QSOX2_MOUSE Isoform 2 of Sulfhydryl oxidase 2 OS=Mus musculus GN=Qsox2;>sp|Q3TMX7|QSOX2_MOUSE Sulfhydryl oxidase 2 OS=Mus musculus GN=Qsox2 PE=2 SV=1;>sp|Q3TMX7-3|QSOX2_MOUSE Isoform 3 of Sulfhydryl oxidase 2 OS=Mus musculus GN=Qsox2	3	7	7	7	7	6	5	4	5	6	7	6	5	4	5	6	7	6	5	4	5	6	12.8	12.8	12.8	71.476	639	639;692;527	7.35			7		1		6	13	16		0	By MS/MS	By MS/MS
Q8C181;Q8C181-4;Q8C181-3	Q8C181;Q8C181-4;Q8C181-3	7;7;6	4;4;3	1;1;0	Muscleblind-like protein 2	Mbnl2	>sp|Q8C181|MBNL2_MOUSE Muscleblind-like protein 2 OS=Mus musculus GN=Mbnl2 PE=2 SV=2;>sp|Q8C181-4|MBNL2_MOUSE Isoform 4 of Muscleblind-like protein 2 OS=Mus musculus GN=Mbnl2;>sp|Q8C181-3|MBNL2_MOUSE Isoform 3 of Muscleblind-like protein 2 OS=Mus musculus	3	7	4	1	6	5	7	7	7	7	3	2	4	4	4	4	1	0	1	1	1	1	21.7	14.5	7.8	40.156	373	373;379;333	5.04	6				9	5			5		0	By MS/MS	By MS/MS
Q06180-2;Q06180;D3Z6W2	Q06180-2;Q06180;D3Z6W2	7;7;6	7;7;6	7;7;6	Tyrosine-protein phosphatase non-receptor type 2;Tyrosine-protein phosphatase non-receptor type	Ptpn2	>sp|Q06180-2|PTN2_MOUSE Isoform 2 of Tyrosine-protein phosphatase non-receptor type 2 OS=Mus musculus GN=Ptpn2;>sp|Q06180|PTN2_MOUSE Tyrosine-protein phosphatase non-receptor type 2 OS=Mus musculus GN=Ptpn2 PE=1 SV=2;>tr|D3Z6W2|D3Z6W2_MOUSE Tyrosine-protei	3	7	7	7	5	6	5	6	5	6	5	6	5	6	5	6	5	6	5	6	5	6	19.4	19.4	19.4	44.572	382	382;406;363	4.14	16	1		3	6	4	6	6			0	By MS/MS	By MS/MS
D3Z5P5;A0A0B4J1E3;P40694	D3Z5P5;A0A0B4J1E3;P40694	7;7;6	7;7;6	7;7;6	DNA-binding protein SMUBP-2	Ighmbp2	>tr|D3Z5P5|D3Z5P5_MOUSE DNA-binding protein SMUBP-2 OS=Mus musculus GN=Ighmbp2 PE=4 SV=1;>tr|A0A0B4J1E3|A0A0B4J1E3_MOUSE DNA-binding protein SMUBP-2 OS=Mus musculus GN=Ighmbp2 PE=4 SV=1;>sp|P40694|SMBP2_MOUSE DNA-binding protein SMUBP-2 OS=Mus musculus GN=	3	7	7	7	3	6	5	5	7	5	3	6	5	5	7	5	3	6	5	5	7	5	9.6	9.6	9.6	97.496	885	885;993;993	3.94	4	9	3	1	10	3			3		0	By MS/MS	By matching
G5E8H3;Q5SWT9;Q03267-6;Q03267;Q03267-2;Q03267-3;Q03267-4;Q03267-5;O08900;A0A087WQ51;A0A087WQ74;P81183-2;P81183;A0A087WNY4	G5E8H3;Q5SWT9;Q03267-6;Q03267	7;7;5;5;3;3;3;3;3;1;1;1;1;1	7;7;5;5;3;3;3;3;3;1;1;1;1;1	1;1;0;0;0;0;0;0;1;0;0;0;0;0	DNA-binding protein Ikaros	Ikzf1	>tr|G5E8H3|G5E8H3_MOUSE DNA-binding protein Ikaros OS=Mus musculus GN=Ikzf1 PE=4 SV=1;>tr|Q5SWT9|Q5SWT9_MOUSE DNA-binding protein Ikaros OS=Mus musculus GN=Ikzf1 PE=4 SV=1;>sp|Q03267-6|IKZF1_MOUSE Isoform V of DNA-binding protein Ikaros OS=Mus musculus GN=	14	7	7	1	5	6	5	6	5	5	5	6	5	6	5	5	1	1	1	1	1	1	17.9	17.9	3.9	57.201	515	515;535;430;517;288;307;375;394;507;452;454;500;526;532	3.76	11	3	12		3	5	4	4			0	By MS/MS	By MS/MS
Q3TMX0;O08992;H3BLG5;A2AKJ9;A2AKJ6;A2AKJ5	Q3TMX0;O08992;H3BLG5;A2AKJ9;A2AKJ6	7;7;5;4;4;1	7;7;5;4;4;1	7;7;5;4;4;1	Syntenin-1	Sdcbp	>tr|Q3TMX0|Q3TMX0_MOUSE MCG4375, isoform CRA_b OS=Mus musculus GN=Sdcbp PE=2 SV=1;>sp|O08992|SDCB1_MOUSE Syntenin-1 OS=Mus musculus GN=Sdcbp PE=1 SV=1;>tr|H3BLG5|H3BLG5_MOUSE Syntenin-1 (Fragment) OS=Mus musculus GN=Sdcbp PE=4 SV=1;>tr|A2AKJ9|A2AKJ9_MOUSE	6	7	7	7	7	6	5	6	6	7	7	6	5	6	6	7	7	6	5	6	6	7	38.3	38.3	38.3	32.251	298	298;299;249;199;209;91	4.7	7	15	14	13	31	30	2		7	3	0	By MS/MS	By MS/MS
Q9D7X3;B1AQF4;Q3V2Y9;H3BKD1;H3BKL8	Q9D7X3;B1AQF4;Q3V2Y9;H3BKD1;H3BKL8	7;7;5;4;4	7;7;5;4;4	7;7;5;4;4	Dual specificity protein phosphatase 3	Dusp3	>sp|Q9D7X3|DUS3_MOUSE Dual specificity protein phosphatase 3 OS=Mus musculus GN=Dusp3 PE=1 SV=1;>tr|B1AQF4|B1AQF4_MOUSE Dual-specificity protein phosphatase 3 OS=Mus musculus GN=Dusp3 PE=4 SV=1;>tr|Q3V2Y9|Q3V2Y9_MOUSE Dual-specificity protein phosphatase 3	5	7	7	7	5	4	5	7	6	6	5	4	5	7	6	6	5	4	5	7	6	6	50.8	50.8	50.8	20.472	185	185;210;117;118;145	6.62	1	4	6	4	16	4	12	12	1	18	0	By MS/MS	By MS/MS
Q9DBF1-2;Q9DBF1;G3UYR8;G3UY72;E9Q1H3;E9Q1G1	Q9DBF1-2;Q9DBF1;G3UYR8	7;7;5;3;2;1	7;7;5;3;2;1	7;7;5;3;2;1	Alpha-aminoadipic semialdehyde dehydrogenase	Aldh7a1	>sp|Q9DBF1-2|AL7A1_MOUSE Isoform 2 of Alpha-aminoadipic semialdehyde dehydrogenase OS=Mus musculus GN=Aldh7a1;>sp|Q9DBF1|AL7A1_MOUSE Alpha-aminoadipic semialdehyde dehydrogenase OS=Mus musculus GN=Aldh7a1 PE=1 SV=4;>tr|G3UYR8|G3UYR8_MOUSE Alpha-aminoadipic	6	7	7	7	4	4	5	5	5	5	4	4	5	5	5	5	4	4	5	5	5	5	18	18	18	55.644	511	511;539;475;321;161;121	6.48		3			1	6	14	7			0	By MS/MS	By MS/MS
Q9CY18;F8WI30;F6RSR4;F7D3B8	Q9CY18;F8WI30;F6RSR4	7;7;5;3	7;7;5;3	7;7;5;3	Sorting nexin-7	Snx7	>sp|Q9CY18|SNX7_MOUSE Sorting nexin-7 OS=Mus musculus GN=Snx7 PE=2 SV=1;>tr|F8WI30|F8WI30_MOUSE Sorting nexin-7 OS=Mus musculus GN=Snx7 PE=1 SV=1;>tr|F6RSR4|F6RSR4_MOUSE Sorting nexin-7 (Fragment) OS=Mus musculus GN=Snx7 PE=4 SV=1	4	7	7	7	7	4	7	4	4	5	7	4	7	4	4	5	7	4	7	4	4	5	18.1	18.1	18.1	45	387	387;445;386;362	2.85	25	3	1	1	12		1	2		1	0	By MS/MS	By MS/MS
Q9JKV1;A0A0A6YVU8;D3YUD8	Q9JKV1;A0A0A6YVU8;D3YUD8	7;7;5	7;7;5	7;7;5	Proteasomal ubiquitin receptor ADRM1	Adrm1;Gm9774	>sp|Q9JKV1|ADRM1_MOUSE Proteasomal ubiquitin receptor ADRM1 OS=Mus musculus GN=Adrm1 PE=1 SV=2;>tr|A0A0A6YVU8|A0A0A6YVU8_MOUSE MCG119397 OS=Mus musculus GN=mCG_119397 PE=4 SV=1;>tr|D3YUD8|D3YUD8_MOUSE Uncharacterized protein OS=Mus musculus GN=Gm9774 PE=4	3	7	7	7	7	6	6	7	5	7	7	6	6	7	5	7	7	6	6	7	5	7	18.9	18.9	18.9	42.06	407	407;407;309	4.41	1	31	5	9	2				13	5	0	By MS/MS	By MS/MS
P40630-2;P40630;D3Z0F3	P40630-2;P40630;D3Z0F3	7;7;5	7;7;5	7;7;5	Transcription factor A, mitochondrial	Tfam	>sp|P40630-2|TFAM_MOUSE Isoform Nuclear of Transcription factor A, mitochondrial OS=Mus musculus GN=Tfam;>sp|P40630|TFAM_MOUSE Transcription factor A, mitochondrial OS=Mus musculus GN=Tfam PE=1 SV=2;>tr|D3Z0F3|D3Z0F3_MOUSE Transcription factor A, mitochond	3	7	7	7	5	5	5	6	6	6	5	5	5	6	6	6	5	5	5	6	6	6	21.4	21.4	21.4	25.036	215	215;243;143	4.05	6	6	9	5	5		12				0	By MS/MS	By MS/MS
Q9D883;G3UW94;E9Q809;Q8BGJ9-4;F8WH71;E9Q5Y2;E9PUZ3;Q8BGJ9-2;E9Q1I7;E9Q5J3;Q8BGJ9;Q8BGJ9-3;E9PWX6;E9PWM2;F7D8X7	Q9D883;G3UW94;E9Q809;Q8BGJ9-4;F8WH71;E9Q5Y2;E9PUZ3;Q8BGJ9-2;E9Q1I7;E9Q5J3;Q8BGJ9;Q8BGJ9-3	7;7;4;4;4;4;4;4;4;4;4;4;2;2;1	7;7;4;4;4;4;4;4;4;4;4;4;2;2;1	7;7;4;4;4;4;4;4;4;4;4;4;2;2;1	Splicing factor U2AF 35 kDa subunit;Splicing factor U2AF 26 kDa subunit	U2af1;U2af1l4	>sp|Q9D883|U2AF1_MOUSE Splicing factor U2AF 35 kDa subunit OS=Mus musculus GN=U2af1 PE=1 SV=4;>tr|G3UW94|G3UW94_MOUSE MCG14259, isoform CRA_b OS=Mus musculus GN=U2af1 PE=4 SV=1;>tr|E9Q809|E9Q809_MOUSE Splicing factor U2AF 26 kDa subunit OS=Mus musculus GN=	15	7	7	7	7	6	6	5	6	5	7	6	6	5	6	5	7	6	6	5	6	5	24.3	24.3	24.3	27.815	239	239;239;102;143;146;181;187;188;210;216;220;259;37;46;53	5.92		6	6	6	3	5	22	15			0	By MS/MS	By MS/MS
O08583-2;O08583;Q9JJW6-2;Q9JJW6;G3X9I4	O08583-2;O08583;Q9JJW6-2	7;7;4;3;3	7;7;4;3;3	7;7;4;3;3	THO complex subunit 4;Aly/REF export factor 2	Alyref;Alyref2	>sp|O08583-2|THOC4_MOUSE Isoform 2 of THO complex subunit 4 OS=Mus musculus GN=Alyref;>sp|O08583|THOC4_MOUSE THO complex subunit 4 OS=Mus musculus GN=Alyref PE=1 SV=3;>sp|Q9JJW6-2|ALRF2_MOUSE Isoform 2 of Aly/REF export factor 2 OS=Mus musculus GN=Alyref2	5	7	7	7	6	6	7	7	6	7	6	6	7	7	6	7	6	6	7	7	6	7	46	46	46	17.682	163	163;255;217;218;218	4.18	2	50	7	1			6	22		4	0	By MS/MS	By MS/MS
Q3TUH1;G5E881;G3UWL8;Q3TUH1-2;G3UYJ1;D6RGT1	Q3TUH1;G5E881;G3UWL8	7;7;4;3;2;2	7;7;4;3;2;2	7;7;4;3;2;2	Mitochondrial translocator assembly and maintenance protein 41 homolog	Tamm41	>sp|Q3TUH1|TAM41_MOUSE Phosphatidate cytidylyltransferase, mitochondrial OS=Mus musculus GN=Tamm41 PE=2 SV=2;>tr|G5E881|G5E881_MOUSE Phosphatidate cytidylyltransferase, mitochondrial OS=Mus musculus GN=Tamm41 PE=4 SV=1;>tr|G3UWL8|G3UWL8_MOUSE Phosphatidate	6	7	7	7	3	6	4	6	5	6	3	6	4	6	5	6	3	6	4	6	5	6	30.9	30.9	30.9	37.827	337	337;337;221;239;124;149	8.87						5	1	10		22	0	By MS/MS	By MS/MS
A2A8W8;O08605;F6VT22;F6YIU3;F6Y5U1	A2A8W8;O08605;F6VT22	7;7;4;3;2	7;7;4;3;2	6;6;3;2;2	MAP kinase-interacting serine/threonine-protein kinase 1	Mknk1	>tr|A2A8W8|A2A8W8_MOUSE MAP kinase-interacting serine/threonine kinase 1, isoform CRA_b OS=Mus musculus GN=Mknk1 PE=4 SV=1;>sp|O08605|MKNK1_MOUSE MAP kinase-interacting serine/threonine-protein kinase 1 OS=Mus musculus GN=Mknk1 PE=1 SV=2;>tr|F6VT22|F6VT22_	5	7	7	6	5	7	7	7	7	7	5	7	7	7	7	7	4	6	6	6	6	6	20	20	18.3	46.543	415	415;427;141;114;101	5.7	6	2	6		6	4	12	17			0	By MS/MS	By MS/MS
A2BGI8;Q9D868-2;Q9D868;A2BGI9	A2BGI8;Q9D868-2;Q9D868	7;7;4;3	7;7;4;3	7;7;4;3	Peptidyl-prolyl cis-trans isomerase H	Ppih	>tr|A2BGI8|A2BGI8_MOUSE Peptidyl-prolyl cis-trans isomerase (Fragment) OS=Mus musculus GN=Ppih PE=3 SV=1;>sp|Q9D868-2|PPIH_MOUSE Isoform 2 of Peptidyl-prolyl cis-trans isomerase H OS=Mus musculus GN=Ppih;>sp|Q9D868|PPIH_MOUSE Peptidyl-prolyl cis-trans isom	4	7	7	7	6	7	6	7	7	7	6	7	6	7	7	7	6	7	6	7	7	7	50.6	50.6	50.6	17.233	158	158;177;188;134	4.8	9	9	12	1	9	6	3	1	15		0	By MS/MS	By MS/MS
Q7TNB8-2;Q7TNB8;Q7TNB8-3	Q7TNB8-2;Q7TNB8;Q7TNB8-3	7;7;4	3;3;1	3;3;1	Protein strawberry notch homolog 2	Sbno2	>sp|Q7TNB8-2|SBNO2_MOUSE Isoform 2 of Protein strawberry notch homolog 2 OS=Mus musculus GN=Sbno2;>sp|Q7TNB8|SBNO2_MOUSE Protein strawberry notch homolog 2 OS=Mus musculus GN=Sbno2 PE=2 SV=1;>sp|Q7TNB8-3|SBNO2_MOUSE Isoform 3 of Protein strawberry notch ho	3	7	3	3	3	4	5	5	3	5	1	1	1	2	1	2	1	1	1	2	1	2	5.9	2.7	2.7	149.16	1348	1348;1349;655	4.25			1	6			1				0.0028136	By matching	By matching
F6SPK0;Q9JJZ4;B1AWT7	F6SPK0;Q9JJZ4;B1AWT7	7;7;4	7;7;4	7;7;4	Ubiquitin-conjugating enzyme E2 J1	Ube2j1	>tr|F6SPK0|F6SPK0_MOUSE Ubiquitin-conjugating enzyme E2 J1 (Fragment) OS=Mus musculus GN=Ube2j1 PE=1 SV=1;>sp|Q9JJZ4|UB2J1_MOUSE Ubiquitin-conjugating enzyme E2 J1 OS=Mus musculus GN=Ube2j1 PE=1 SV=2;>tr|B1AWT7|B1AWT7_MOUSE Ubiquitin-conjugating enzyme E2	3	7	7	7	7	7	7	7	7	7	7	7	7	7	7	7	7	7	7	7	7	7	33.2	33.2	33.2	28.808	262	262;318;157	4.02	30		11	6						17	0	By MS/MS	By MS/MS
Q8BJL0-2;Q8BJL0;Q8BJL0-3;Q8BJL0-4;D3Z0J8;D3YUX5	Q8BJL0-2;Q8BJL0	7;7;3;2;1;1	7;7;3;2;1;1	7;7;3;2;1;1	SWI/SNF-related matrix-associated actin-dependent regulator of chromatin subfamily A-like protein 1	Smarcal1	>sp|Q8BJL0-2|SMAL1_MOUSE Isoform 2 of SWI/SNF-related matrix-associated actin-dependent regulator of chromatin subfamily A-like protein 1 OS=Mus musculus GN=Smarcal1;>sp|Q8BJL0|SMAL1_MOUSE SWI/SNF-related matrix-associated actin-dependent regulator of chro	6	7	7	7	6	7	5	7	7	7	6	7	5	7	7	7	6	7	5	7	7	7	9.8	9.8	9.8	87.125	788	788;910;574;404;98;194	6.9	5				8	5		11		12	0	By MS/MS	By MS/MS
Q9JIB4;Q91YN8;Q8C5I2;S4R2R0	Q9JIB4;Q91YN8	7;7;3;2	7;7;3;2	7;7;3;2	General transcription factor IIH subunit 2	Gtf2h2	>sp|Q9JIB4|TF2H2_MOUSE General transcription factor IIH subunit 2 OS=Mus musculus GN=Gtf2h2 PE=1 SV=1;>tr|Q91YN8|Q91YN8_MOUSE General transcription factor II H, polypeptide 2, isoform CRA_a OS=Mus musculus GN=Gtf2h2 PE=2 SV=1	4	7	7	7	5	6	6	5	4	5	5	6	6	5	4	5	5	6	6	5	4	5	24	24	24	44.687	396	396;398;201;159	4.76	6	7		11	2			1	11		0	By MS/MS	By MS/MS
P35278;Q8C266;A2A5F5;A2A5F6	P35278;Q8C266	7;7;3;2	4;4;1;1	4;4;1;1	Ras-related protein Rab-5C	Rab5c	>sp|P35278|RAB5C_MOUSE Ras-related protein Rab-5C OS=Mus musculus GN=Rab5c PE=1 SV=2;>tr|Q8C266|Q8C266_MOUSE Ras-related protein Rab-5C OS=Mus musculus GN=Rab5c PE=2 SV=1	4	7	4	4	7	7	7	7	7	7	4	4	4	4	4	4	4	4	4	4	4	4	39.8	25	25	23.412	216	216;234;83;34	6	6	17					2	34	8	1	0	By MS/MS	By MS/MS
Q9QWH1-2;Q9QWH1;B1ASA3;B1ASA2	Q9QWH1-2;Q9QWH1	7;7;3;1	7;7;3;1	6;6;3;1	Polyhomeotic-like protein 2	Phc2	>sp|Q9QWH1-2|PHC2_MOUSE Isoform 2 of Polyhomeotic-like protein 2 OS=Mus musculus GN=Phc2;>sp|Q9QWH1|PHC2_MOUSE Polyhomeotic-like protein 2 OS=Mus musculus GN=Phc2 PE=1 SV=1	4	7	7	6	4	5	6	6	4	6	4	5	6	6	4	6	3	5	5	5	4	5	23.2	23.2	19.2	35.747	323	323;850;202;143	4.23	1	9	4	5	12	2	6				0	By MS/MS	By MS/MS
Q76LS9-2;Q76LS9;Q76LS9-3	Q76LS9-2;Q76LS9	7;7;3	7;7;3	6;6;2	Protein FAM63A	Fam63a	>sp|Q76LS9-2|FA63A_MOUSE Isoform 2 of Protein FAM63A OS=Mus musculus GN=Fam63a;>sp|Q76LS9|FA63A_MOUSE Protein FAM63A OS=Mus musculus GN=Fam63a PE=1 SV=1	3	7	7	6	7	6	7	7	6	7	7	6	7	7	6	7	6	5	6	6	5	6	20.7	20.7	18.7	50.208	459	459;468;299	3.39	4	24	17	6				10			0	By MS/MS	By MS/MS
Q3ZAQ4;A0A087WP33;Q68FE2;A0A087WQ26	Q3ZAQ4;A0A087WP33	7;7;2;1	7;7;2;1	3;3;2;1		Atg9a	>tr|Q3ZAQ4|Q3ZAQ4_MOUSE Autophagy 9-like 1 protein OS=Mus musculus GN=Atg9a PE=2 SV=1;>tr|A0A087WP33|A0A087WP33_MOUSE Autophagy-related protein 9A (Fragment) OS=Mus musculus GN=Atg9a PE=1 SV=1	4	7	7	3	7	4	4	5	4	6	7	4	4	5	4	6	3	2	2	2	2	3	10.3	10.3	5.1	94.424	839	839;847;551;176	5.97			12				3	13	2		0	By MS/MS	By MS/MS
E9Q179;Q8C5Q4;D3YUN1;D3YV30	E9Q179;Q8C5Q4	7;7;2;1	7;7;2;1	7;7;2;1	G-rich sequence factor 1	Grsf1	>tr|E9Q179|E9Q179_MOUSE G-rich sequence factor 1 OS=Mus musculus GN=Grsf1 PE=1 SV=1;>sp|Q8C5Q4|GRSF1_MOUSE G-rich sequence factor 1 OS=Mus musculus GN=Grsf1 PE=1 SV=2	4	7	7	7	6	6	5	6	5	6	6	6	5	6	5	6	6	6	5	6	5	6	27.9	27.9	27.9	41.61	362	362;479;137;57	3.72	1	22	6				6	3		2	0	By MS/MS	By MS/MS
Q8BTV2-2;Q8BTV2;Q8BTV2-3	Q8BTV2-2;Q8BTV2	7;7;2	7;7;2	7;7;2	Cleavage and polyadenylation specificity factor subunit 7	Cpsf7	>sp|Q8BTV2-2|CPSF7_MOUSE Isoform 2 of Cleavage and polyadenylation specificity factor subunit 7 OS=Mus musculus GN=Cpsf7;>sp|Q8BTV2|CPSF7_MOUSE Cleavage and polyadenylation specificity factor subunit 7 OS=Mus musculus GN=Cpsf7 PE=1 SV=2	3	7	7	7	5	6	6	6	5	6	5	6	6	6	5	6	5	6	6	6	5	6	17.7	17.7	17.7	51.056	462	462;471;237	4.19		34						12	6		0	By MS/MS	By MS/MS
Q8K2Z2;E9QJV4;Q8K2Z2-2	Q8K2Z2;E9QJV4	7;7;2	7;7;2	7;7;2	Pre-mRNA-processing factor 39	Prpf39	>sp|Q8K2Z2|PRP39_MOUSE Pre-mRNA-processing factor 39 OS=Mus musculus GN=Prpf39 PE=2 SV=3;>tr|E9QJV4|E9QJV4_MOUSE Pre-mRNA-processing factor 39 OS=Mus musculus GN=Prpf39 PE=4 SV=1	3	7	7	7	5	5	5	6	5	6	5	5	5	6	5	6	5	5	5	6	5	6	12	12	12	77.92	665	665;665;271	5.97			6	9	1	1	12			6	0	By MS/MS	By MS/MS
A0A0A6YYQ7;Q9Z2V5;B1AUA8	A0A0A6YYQ7;Q9Z2V5	7;7;2	7;7;2	7;7;2	Histone deacetylase 6	Hdac6	>tr|A0A0A6YYQ7|A0A0A6YYQ7_MOUSE Histone deacetylase 6 (Fragment) OS=Mus musculus GN=Hdac6 PE=4 SV=1;>sp|Q9Z2V5|HDAC6_MOUSE Histone deacetylase 6 OS=Mus musculus GN=Hdac6 PE=1 SV=3	3	7	7	7	5	5	3	7	5	6	5	5	3	7	5	6	5	5	3	7	5	6	8.9	8.9	8.9	110.18	1008	1008;1149;197	3.65		8	16			10					0	By MS/MS	By MS/MS
Q3U6Q4-2;Q3U6Q4;Q3U6Q4-3	Q3U6Q4-2;Q3U6Q4	7;7;2	7;7;2	7;7;2	Phosphoinositide 3-kinase regulatory subunit 6	Pik3r6	>sp|Q3U6Q4-2|PI3R6_MOUSE Isoform 2 of Phosphoinositide 3-kinase regulatory subunit 6 OS=Mus musculus GN=Pik3r6;>sp|Q3U6Q4|PI3R6_MOUSE Phosphoinositide 3-kinase regulatory subunit 6 OS=Mus musculus GN=Pik3r6 PE=1 SV=1	3	7	7	7	6	7	7	7	7	5	6	7	7	7	7	5	6	7	7	7	7	5	11	11	11	84.277	752	752;756;305	4.4	5	6	6	10	1			12			0	By MS/MS	By MS/MS
Q8BTJ4-2;Q8BTJ4;A2A5N7;D3Z6V6	Q8BTJ4-2;Q8BTJ4	7;7;1;1	7;7;1;1	7;7;1;1	Bis(5-adenosyl)-triphosphatase enpp4	Enpp4	>sp|Q8BTJ4-2|ENPP4_MOUSE Isoform 2 of Bis(5-adenosyl)-triphosphatase enpp4 OS=Mus musculus GN=Enpp4;>sp|Q8BTJ4|ENPP4_MOUSE Bis(5-adenosyl)-triphosphatase enpp4 OS=Mus musculus GN=Enpp4 PE=1 SV=1	4	7	7	7	5	6	6	6	5	7	5	6	6	6	5	7	5	6	6	6	5	7	16.8	16.8	16.8	47.903	423	423;456;425;446	3.85	12	7		17			6		5		0	By MS/MS	By MS/MS
Q8CIM3;E9QN44;A0A087WR78	Q8CIM3;E9QN44	7;7;1	7;7;1	7;7;1	D-2-hydroxyglutarate dehydrogenase, mitochondrial	D2hgdh	>sp|Q8CIM3|D2HDH_MOUSE D-2-hydroxyglutarate dehydrogenase, mitochondrial OS=Mus musculus GN=D2hgdh PE=1 SV=3;>tr|E9QN44|E9QN44_MOUSE D-2-hydroxyglutarate dehydrogenase, mitochondrial OS=Mus musculus GN=D2hgdh PE=1 SV=1	3	7	7	7	4	5	5	3	5	4	4	5	5	3	5	4	4	5	5	3	5	4	17.4	17.4	17.4	58.575	535	535;557;219	6.09		2	1	10		5	3	6	1	4	0	By MS/MS	By MS/MS
D3Z3F7;O70475;F6ZQT4	D3Z3F7;O70475	7;7;1	7;7;1	7;7;1	UDP-glucose 6-dehydrogenase	Ugdh	>tr|D3Z3F7|D3Z3F7_MOUSE UDP-glucose 6-dehydrogenase OS=Mus musculus GN=Ugdh PE=1 SV=1;>sp|O70475|UGDH_MOUSE UDP-glucose 6-dehydrogenase OS=Mus musculus GN=Ugdh PE=1 SV=1	3	7	7	7	6	5	6	6	5	6	6	5	6	6	5	6	6	5	6	6	5	6	19	19	19	47.41	426	426;493;60	8.07					7		6	9	16	7	0	By MS/MS	By MS/MS
Q8C5W3;Q8C5W3-2;D3YVP4	Q8C5W3;Q8C5W3-2	7;7;1	7;7;1	7;7;1	Tubulin-specific chaperone cofactor E-like protein	Tbcel	>sp|Q8C5W3|TBCEL_MOUSE Tubulin-specific chaperone cofactor E-like protein OS=Mus musculus GN=Tbcel PE=1 SV=1;>sp|Q8C5W3-2|TBCEL_MOUSE Isoform 2 of Tubulin-specific chaperone cofactor E-like protein OS=Mus musculus GN=Tbcel	3	7	7	7	5	6	5	5	5	5	5	6	5	5	5	5	5	6	5	5	5	5	20.5	20.5	20.5	48.031	424	424;442;68	5		1	14	4	13	4	1	3	5		0	By MS/MS	By MS/MS
A2ATN9;Q9ES70;A2ATP1	A2ATN9;Q9ES70	7;7;1	6;6;1	6;6;1	Serine/threonine-protein kinase Nek6	Nek6	>tr|A2ATN9|A2ATN9_MOUSE Serine/threonine-protein kinase Nek6 OS=Mus musculus GN=Nek6 PE=4 SV=1;>sp|Q9ES70|NEK6_MOUSE Serine/threonine-protein kinase Nek6 OS=Mus musculus GN=Nek6 PE=1 SV=1	3	7	6	6	6	7	5	6	5	6	5	6	4	5	4	5	5	6	4	5	4	5	32.5	29.8	29.8	34.721	302	302;313;108	6.03	6			8			2	9	9		0	By MS/MS	By MS/MS
Q60605-2;Q60605;Q8CI43	Q60605-2;Q60605	7;7;1	7;7;1	7;7;1	Myosin light polypeptide 6	Myl6	>sp|Q60605-2|MYL6_MOUSE Isoform Smooth muscle of Myosin light polypeptide 6 OS=Mus musculus GN=Myl6;>sp|Q60605|MYL6_MOUSE Myosin light polypeptide 6 OS=Mus musculus GN=Myl6 PE=1 SV=3	3	7	7	7	7	7	7	7	7	7	7	7	7	7	7	7	7	7	7	7	7	7	47.7	47.7	47.7	16.961	151	151;151;207	4.65	24	18	39	39	18	1	5	3	18	22	0	By MS/MS	By MS/MS
Q6P1E1-2;Q6P1E1;E0CX95	Q6P1E1-2;Q6P1E1	7;7;1	7;7;1	3;3;1	Zinc finger MIZ domain-containing protein 1	Zmiz1	>sp|Q6P1E1-2|ZMIZ1_MOUSE Isoform 2 of Zinc finger MIZ domain-containing protein 1 OS=Mus musculus GN=Zmiz1;>sp|Q6P1E1|ZMIZ1_MOUSE Zinc finger MIZ domain-containing protein 1 OS=Mus musculus GN=Zmiz1 PE=2 SV=1	3	7	7	3	7	7	7	7	7	7	7	7	7	7	7	7	3	3	3	3	3	3	6.8	6.8	3.6	115.2	1066	1066;1072;154	4.63		13	5	11	12			12	1		0	By MS/MS	By MS/MS
Q99NG0;E9QKL0;A0A087WPJ6	Q99NG0;E9QKL0	7;7;1	7;7;1	7;7;1	Helicase ARIP4	Rad54l2	>sp|Q99NG0|ARIP4_MOUSE Helicase ARIP4 OS=Mus musculus GN=Rad54l2 PE=1 SV=1;>tr|E9QKL0|E9QKL0_MOUSE Helicase ARIP4 OS=Mus musculus GN=Rad54l2 PE=4 SV=1	3	7	7	7	6	7	7	3	6	5	6	7	7	3	6	5	6	7	7	3	6	5	6.9	6.9	6.9	162.54	1466	1466;1467;190	7.36	3			4	1		11	8	11	6	0	By MS/MS	By MS/MS
Q8C092;F8VPY2	Q8C092;F8VPY2	7;7	7;7	7;7	Transcription initiation factor TFIID subunit 5	Taf5	>sp|Q8C092|TAF5_MOUSE Transcription initiation factor TFIID subunit 5 OS=Mus musculus GN=Taf5 PE=2 SV=1;>tr|F8VPY2|F8VPY2_MOUSE Transcription initiation factor TFIID subunit 5 OS=Mus musculus GN=Taf5 PE=4 SV=1	2	7	7	7	6	6	6	6	5	6	6	6	6	6	5	6	6	6	6	6	5	6	9.1	9.1	9.1	87.044	801	801;801	6.98	1	2	2	4	5	3	12	3		15	0	By MS/MS	By MS/MS
Q9WUK2-2;Q9WUK2	Q9WUK2-2;Q9WUK2	7;7	7;7	7;7	Eukaryotic translation initiation factor 4H	Eif4h	>sp|Q9WUK2-2|IF4H_MOUSE Isoform Short of Eukaryotic translation initiation factor 4H OS=Mus musculus GN=Eif4h;>sp|Q9WUK2|IF4H_MOUSE Eukaryotic translation initiation factor 4H OS=Mus musculus GN=Eif4h PE=1 SV=3	2	7	7	7	6	6	7	6	5	7	6	6	7	6	5	7	6	6	7	6	5	7	32.5	32.5	32.5	25.186	228	228;248	5.04	5	27	9					9	10	11	0	By MS/MS	By MS/MS
Q8C0E3;Q8C0E3-2	Q8C0E3;Q8C0E3-2	7;7	7;7	7;7	Tripartite motif-containing protein 47	Trim47	>sp|Q8C0E3|TRI47_MOUSE Tripartite motif-containing protein 47 OS=Mus musculus GN=Trim47 PE=2 SV=2;>sp|Q8C0E3-2|TRI47_MOUSE Isoform 2 of Tripartite motif-containing protein 47 OS=Mus musculus GN=Trim47	2	7	7	7	5	5	4	6	4	6	5	5	4	6	4	6	5	5	4	6	4	6	15.1	15.1	15.1	69.912	641	641;642	4.75	5	2	8	3	6			12			0	By MS/MS	By MS/MS
Q64281-2;Q64281	Q64281-2;Q64281	7;7	7;7	4;4	Leukocyte immunoglobulin-like receptor subfamily B member 4	Lilrb4	>sp|Q64281-2|LIRB4_MOUSE Isoform 2 of Leukocyte immunoglobulin-like receptor subfamily B member 4 OS=Mus musculus GN=Lilrb4;>sp|Q64281|LIRB4_MOUSE Leukocyte immunoglobulin-like receptor subfamily B member 4 OS=Mus musculus GN=Lilrb4 PE=1 SV=1	2	7	7	4	7	7	7	7	7	7	7	7	7	7	7	7	4	4	4	4	4	4	34.8	34.8	25	33.048	296	296;335	3.87		41	16	2		5	9	6	4	1	0	By MS/MS	By MS/MS
E9PW15;Q80U70	E9PW15;Q80U70	7;7	7;7	7;7	Polycomb protein Suz12	Suz12	>tr|E9PW15|E9PW15_MOUSE Polycomb protein Suz12 OS=Mus musculus GN=Suz12 PE=1 SV=1;>sp|Q80U70|SUZ12_MOUSE Polycomb protein Suz12 OS=Mus musculus GN=Suz12 PE=1 SV=2	2	7	7	7	7	6	4	5	5	7	7	6	4	5	5	7	7	6	4	5	5	7	15.5	15.5	15.5	80.292	718	718;741	7.4		9			2	5	2		9	18	0	By MS/MS	By MS/MS
P59326;A2AWN8	P59326;A2AWN8	7;7	5;5	5;5	YTH domain family protein 1	Ythdf1	>sp|P59326|YTHD1_MOUSE YTH domain-containing family protein 1 OS=Mus musculus GN=Ythdf1 PE=2 SV=1;>tr|A2AWN8|A2AWN8_MOUSE YTH domain family 1, isoform CRA_a OS=Mus musculus GN=Ythdf1 PE=4 SV=1	2	7	5	5	7	7	7	7	7	7	5	5	5	5	5	5	5	5	5	5	5	5	15.9	11.3	11.3	60.878	559	559;586	4.35		18	1		9		6	6			0	By MS/MS	By MS/MS
Q8BP00-2;Q8BP00	Q8BP00-2;Q8BP00	7;7	7;7	7;7	IQ calmodulin-binding motif-containing protein 1	Iqcb1	>sp|Q8BP00-2|IQCB1_MOUSE Isoform 2 of IQ calmodulin-binding motif-containing protein 1 OS=Mus musculus GN=Iqcb1;>sp|Q8BP00|IQCB1_MOUSE IQ calmodulin-binding motif-containing protein 1 OS=Mus musculus GN=Iqcb1 PE=1 SV=2	2	7	7	7	7	7	7	7	7	7	7	7	7	7	7	7	7	7	7	7	7	7	12.6	12.6	12.6	69.069	597	597;598	6.76	6				7	5	12	8	17		0	By MS/MS	By MS/MS
Q8BY71;A2ATU9	Q8BY71;A2ATU9	7;7	7;7	7;7	Histone acetyltransferase type B catalytic subunit	Hat1	>sp|Q8BY71|HAT1_MOUSE Histone acetyltransferase type B catalytic subunit OS=Mus musculus GN=Hat1 PE=1 SV=1;>tr|A2ATU9|A2ATU9_MOUSE Histone acetyltransferase type B catalytic subunit OS=Mus musculus GN=Hat1 PE=1 SV=1	2	7	7	7	6	6	5	5	5	7	6	6	5	5	5	7	6	6	5	5	5	7	23.1	23.1	23.1	49.278	416	416;423	6.17		15						17	3	6	0	By MS/MS	By MS/MS
Q9WUA6-2;Q9WUA6	Q9WUA6-2;Q9WUA6	7;7	3;3	3;3	RAC-gamma serine/threonine-protein kinase	Akt3	>sp|Q9WUA6-2|AKT3_MOUSE Isoform 2 of RAC-gamma serine/threonine-protein kinase OS=Mus musculus GN=Akt3;>sp|Q9WUA6|AKT3_MOUSE RAC-gamma serine/threonine-protein kinase OS=Mus musculus GN=Akt3 PE=1 SV=1	2	7	3	3	6	7	6	7	7	7	2	3	3	3	3	3	2	3	3	3	3	3	16.6	7.2	7.2	54.631	470	470;479	8.35								11	6		0	By MS/MS	By MS/MS
Q8BUJ9-2;Q8BUJ9	Q8BUJ9-2;Q8BUJ9	7;7	7;7	7;7	Low-density lipoprotein receptor-related protein 12	Lrp12	>sp|Q8BUJ9-2|LRP12_MOUSE Isoform 2 of Low-density lipoprotein receptor-related protein 12 OS=Mus musculus GN=Lrp12;>sp|Q8BUJ9|LRP12_MOUSE Low-density lipoprotein receptor-related protein 12 OS=Mus musculus GN=Lrp12 PE=2 SV=2	2	7	7	7	5	7	7	7	7	7	5	7	7	7	7	7	5	7	7	7	7	7	12.3	12.3	12.3	92.713	839	839;858	4.9		6	12		6	1	11	5			0	By MS/MS	By MS/MS
Q9EST5;Q9EST5-2	Q9EST5;Q9EST5-2	7;7	6;6	6;6	Acidic leucine-rich nuclear phosphoprotein 32 family member B	Anp32b	>sp|Q9EST5|AN32B_MOUSE Acidic leucine-rich nuclear phosphoprotein 32 family member B OS=Mus musculus GN=Anp32b PE=1 SV=1;>sp|Q9EST5-2|AN32B_MOUSE Isoform 2 of Acidic leucine-rich nuclear phosphoprotein 32 family member B OS=Mus musculus GN=Anp32b	2	7	6	6	7	6	6	7	7	6	6	5	5	6	6	5	6	5	5	6	6	5	27.9	25	25	31.078	272	272;329	5.57		3	22	6	3	3	26			9	0	By MS/MS	By MS/MS
Q9D0M3-2;Q9D0M3	Q9D0M3-2;Q9D0M3	7;7	7;7	7;7	Cytochrome c1, heme protein, mitochondrial	Cyc1	>sp|Q9D0M3-2|CY1_MOUSE Isoform 2 of Cytochrome c1, heme protein, mitochondrial OS=Mus musculus GN=Cyc1;>sp|Q9D0M3|CY1_MOUSE Cytochrome c1, heme protein, mitochondrial OS=Mus musculus GN=Cyc1 PE=1 SV=1	2	7	7	7	5	5	5	7	6	6	5	5	5	7	6	6	5	5	5	7	6	6	33.1	33.1	33.1	29.497	266	266;325	4.85	13	13	5	6		26	26			3	0	By MS/MS	By MS/MS
E9Q4M4;Q91VN4	E9Q4M4;Q91VN4	7;7	7;7	7;7	Coiled-coil-helix-coiled-coil-helix domain-containing protein 6, mitochondrial	Chchd6	>tr|E9Q4M4|E9Q4M4_MOUSE MICOS complex subunit Mic25 OS=Mus musculus GN=Chchd6 PE=4 SV=1;>sp|Q91VN4|MIC25_MOUSE MICOS complex subunit Mic25 OS=Mus musculus GN=Chchd6 PE=2 SV=2	2	7	7	7	7	7	6	6	6	6	7	7	6	6	6	6	7	7	6	6	6	6	32.2	32.2	32.2	26.388	245	245;273	4.28	11	13	4			5	12	8			0	By MS/MS	By MS/MS
O88736;Q8C5N9	O88736;Q8C5N9	7;7	7;7	7;7	3-keto-steroid reductase	Hsd17b7	>sp|O88736|DHB7_MOUSE 3-keto-steroid reductase OS=Mus musculus GN=Hsd17b7 PE=2 SV=1;>tr|Q8C5N9|Q8C5N9_MOUSE 3-keto-steroid reductase OS=Mus musculus GN=Hsd17b7 PE=2 SV=1	2	7	7	7	6	6	6	7	7	7	6	6	6	7	7	7	6	6	6	7	7	7	26.9	26.9	26.9	37.316	334	334;362	6.4	2	6	6	6	6	7		12	1	17	0	By MS/MS	By MS/MS
P28656;E9PW66	P28656;E9PW66	7;7	6;6	6;6	Nucleosome assembly protein 1-like 1	Nap1l1	>sp|P28656|NP1L1_MOUSE Nucleosome assembly protein 1-like 1 OS=Mus musculus GN=Nap1l1 PE=1 SV=2;>tr|E9PW66|E9PW66_MOUSE Nucleosome assembly protein 1-like 1 OS=Mus musculus GN=Nap1l1 PE=1 SV=1	2	7	6	6	7	7	7	6	6	7	6	6	6	5	5	6	6	6	6	5	5	6	22.3	19.7	19.7	45.345	391	391;418	6.33		18	5	6		2	6	36	17		0	By MS/MS	By MS/MS
Q8BJU0-2;Q8BJU0	Q8BJU0-2;Q8BJU0	7;7	7;7	7;7	Small glutamine-rich tetratricopeptide repeat-containing protein alpha	Sgta	>sp|Q8BJU0-2|SGTA_MOUSE Isoform 2 of Small glutamine-rich tetratricopeptide repeat-containing protein alpha OS=Mus musculus GN=Sgta;>sp|Q8BJU0|SGTA_MOUSE Small glutamine-rich tetratricopeptide repeat-containing protein alpha OS=Mus musculus GN=Sgta PE=1 SV	2	7	7	7	5	7	6	5	7	6	5	7	6	5	7	6	5	7	6	5	7	6	26.8	26.8	26.8	34.194	314	314;315	5.05		16	5	1			6	8		5	0	By MS/MS	By MS/MS
E1U8D0;A2ACV6	E1U8D0;A2ACV6	7;7	7;7	7;7	Protein SOGA1;N-terminal form;C-terminal 80 kDa form	Soga1	>sp|E1U8D0|SOGA1_MOUSE Protein SOGA1 OS=Mus musculus GN=Soga1 PE=1 SV=3;>tr|A2ACV6|A2ACV6_MOUSE Protein SOGA1 OS=Mus musculus GN=Soga1 PE=4 SV=1	2	7	7	7	5	3	6	7	3	6	5	3	6	7	3	6	5	3	6	7	3	6	5.4	5.4	5.4	159.18	1418	1418;1654	5	5	6	5	6					6	6	0	By MS/MS	By MS/MS
Q6P8M1-2;Q6P8M1	Q6P8M1-2;Q6P8M1	7;7	7;7	7;7	Putative deoxyribonuclease TATDN1	Tatdn1	>sp|Q6P8M1-2|TATD1_MOUSE Isoform 2 of Putative deoxyribonuclease TATDN1 OS=Mus musculus GN=Tatdn1;>sp|Q6P8M1|TATD1_MOUSE Putative deoxyribonuclease TATDN1 OS=Mus musculus GN=Tatdn1 PE=1 SV=1	2	7	7	7	7	6	7	7	6	7	7	6	7	7	6	7	7	6	7	7	6	7	33.3	33.3	33.3	33.255	294	294;295	5.33		5	8		13	9	4	10			0	By MS/MS	By MS/MS
A2AP78;O54879	A2AP78;O54879	7;7	7;7	7;7	High mobility group protein B3	Hmgb3	>tr|A2AP78|A2AP78_MOUSE High mobility group protein B3 (Fragment) OS=Mus musculus GN=Hmgb3 PE=4 SV=1;>sp|O54879|HMGB3_MOUSE High mobility group protein B3 OS=Mus musculus GN=Hmgb3 PE=2 SV=3	2	7	7	7	7	5	6	6	4	5	7	5	6	6	4	5	7	5	6	6	4	5	38.4	38.4	38.4	18.311	159	159;200	4.21	3	7	12	13	10		2		6		0	By MS/MS	By MS/MS
Q5BL07-2;Q5BL07	Q5BL07-2;Q5BL07	7;7	7;7	7;7	Peroxisome biogenesis factor 1	Pex1	>sp|Q5BL07-2|PEX1_MOUSE Isoform 2 of Peroxisome biogenesis factor 1 OS=Mus musculus GN=Pex1;>sp|Q5BL07|PEX1_MOUSE Peroxisome biogenesis factor 1 OS=Mus musculus GN=Pex1 PE=1 SV=2	2	7	7	7	5	5	6	4	7	4	5	5	6	4	7	4	5	5	6	4	7	4	7.6	7.6	7.6	136.74	1244	1244;1284	6.65	7	1					7	6		10	0	By MS/MS	By MS/MS
F7C846;G3UXX9;G3XA66;P47802;D3Z3F4;D3YVW0;G3XA75;G3UXB5;G3UYJ5	F7C846;G3UXX9;G3XA66;P47802;D3Z3F4;D3YVW0;G3XA75	7;6;6;6;6;5;4;2;2	7;6;6;6;6;5;4;2;2	7;6;6;6;6;5;4;2;2	Metaxin-1	Mtx1	>tr|F7C846|F7C846_MOUSE Metaxin-1 OS=Mus musculus GN=Mtx1 PE=4 SV=1;>tr|G3UXX9|G3UXX9_MOUSE Metaxin-1 (Fragment) OS=Mus musculus GN=Mtx1 PE=4 SV=1;>tr|G3XA66|G3XA66_MOUSE Metaxin-1 (Fragment) OS=Mus musculus GN=Mtx1 PE=4 SV=1;>sp|P47802|MTX1_MOUSE Metaxin-	9	7	7	7	6	6	7	6	6	6	6	6	7	6	6	6	6	6	7	6	6	6	15.6	15.6	15.6	51.341	461	461;185;298;317;360;430;172;30;162	5.6	8		2	18	12	1		9	1	12	0	By MS/MS	By MS/MS
Q8C5L3;Q8C5L3-3;E9Q8D5;E9Q027;Q8C5L3-2;H7BWX6	Q8C5L3;Q8C5L3-3;E9Q8D5;E9Q027;Q8C5L3-2	7;6;6;6;6;1	7;6;6;6;6;1	7;6;6;6;6;1	CCR4-NOT transcription complex subunit 2	Cnot2	>sp|Q8C5L3|CNOT2_MOUSE CCR4-NOT transcription complex subunit 2 OS=Mus musculus GN=Cnot2 PE=2 SV=2;>sp|Q8C5L3-3|CNOT2_MOUSE Isoform 3 of CCR4-NOT transcription complex subunit 2 OS=Mus musculus GN=Cnot2;>tr|E9Q8D5|E9Q8D5_MOUSE CCR4-NOT transcription comple	6	7	7	7	6	7	4	6	6	5	6	7	4	6	6	5	6	7	4	6	6	5	16.1	16.1	16.1	59.71	540	540;455;490;499;531;109	5.5		6	9			14	16	5			0	By MS/MS	By MS/MS
P61327;G3UZW7;Q9CQL1;A0A023T778;G3UYI5	P61327;G3UZW7;Q9CQL1;A0A023T778;G3UYI5	7;6;6;6;5	7;6;6;6;5	7;6;6;6;5	Protein mago nashi homolog;Protein mago nashi homolog 2	Magoh;Magohb	>sp|P61327|MGN_MOUSE Protein mago nashi homolog OS=Mus musculus GN=Magoh PE=2 SV=1;>tr|G3UZW7|G3UZW7_MOUSE Protein mago nashi homolog 2 OS=Mus musculus GN=Magohb PE=4 SV=1;>sp|Q9CQL1|MGN2_MOUSE Protein mago nashi homolog 2 OS=Mus musculus GN=Magohb PE=2 SV	5	7	7	7	5	5	6	7	6	7	5	5	6	7	6	7	5	5	6	7	6	7	51.4	51.4	51.4	17.163	146	146;102;146;148;115	3.8	2	18	6	6	6		1	3		3	0	By MS/MS	By MS/MS
Q8BFS6;D3Z7F7;Q8BFS6-4;Q8BFS6-2;Q8BFS6-3;Q8BFS6-5	Q8BFS6;D3Z7F7;Q8BFS6-4;Q8BFS6-2;Q8BFS6-3	7;6;6;6;4;2	7;6;6;6;4;2	7;6;6;6;4;2	Calcineurin-like phosphoesterase domain-containing protein 1	Cpped1	>sp|Q8BFS6|CPPED_MOUSE Serine/threonine-protein phosphatase CPPED1 OS=Mus musculus GN=Cpped1 PE=2 SV=1;>tr|D3Z7F7|D3Z7F7_MOUSE Serine/threonine-protein phosphatase CPPED1 (Fragment) OS=Mus musculus GN=Cpped1 PE=4 SV=1;>sp|Q8BFS6-4|CPPED_MOUSE Isoform 4 of	6	7	7	7	5	6	5	5	5	6	5	6	5	5	5	6	5	6	5	5	5	6	37.2	37.2	37.2	35.247	312	312;240;266;298;153;172	3.36	11	26						12	1		0	By MS/MS	By MS/MS
Q9WV02;A2AFI4;Q9WV02-2;A2AFI3	Q9WV02;A2AFI4;Q9WV02-2;A2AFI3	7;6;6;6	1;1;1;1	1;1;1;1	RNA-binding motif protein, X chromosome;RNA-binding motif protein, X chromosome, N-terminally processed	Rbmx	>sp|Q9WV02|RBMX_MOUSE RNA-binding motif protein, X chromosome OS=Mus musculus GN=Rbmx PE=1 SV=1;>tr|A2AFI4|A2AFI4_MOUSE RNA-binding motif protein, X chromosome (Fragment) OS=Mus musculus GN=Rbmx PE=4 SV=1;>sp|Q9WV02-2|RBMX_MOUSE Isoform 2 of RNA-binding mo	4	7	1	1	7	6	5	7	6	5	1	1	1	1	1	1	1	1	1	1	1	1	18.9	2	2	42.3	391	391;103;289;301	8								6			0.0033893	By matching	By MS/MS
O35495;O35495-2;E9PVC7;O35495-3;D3YV23;E9Q9M2	O35495;O35495-2;E9PVC7;O35495-3	7;6;6;5;1;1	6;5;5;4;1;1	5;4;4;3;1;1	Cyclin-dependent kinase 14	Cdk14	>sp|O35495|CDK14_MOUSE Cyclin-dependent kinase 14 OS=Mus musculus GN=Cdk14 PE=2 SV=2;>sp|O35495-2|CDK14_MOUSE Isoform 2 of Cyclin-dependent kinase 14 OS=Mus musculus GN=Cdk14;>tr|E9PVC7|E9PVC7_MOUSE Cyclin-dependent kinase 14 OS=Mus musculus GN=Cdk14 PE=4	6	7	6	5	7	5	5	5	4	5	6	4	4	4	3	4	5	3	3	3	2	3	16.2	14.5	12.8	52.995	469	469;423;451;367;92;167	4.53	4	5	6	2	6	1				6	0	By MS/MS	By MS/MS
Q9CQ79;A0A0A6YWP9;A0A0A6YXY0;A0A0A6YVV3	Q9CQ79;A0A0A6YWP9;A0A0A6YXY0;A0A0A6YVV3	7;6;6;5	7;6;6;5	7;6;6;5	Thioredoxin domain-containing protein 9	Txndc9	>sp|Q9CQ79|TXND9_MOUSE Thioredoxin domain-containing protein 9 OS=Mus musculus GN=Txndc9 PE=2 SV=1;>tr|A0A0A6YWP9|A0A0A6YWP9_MOUSE Thioredoxin domain-containing protein 9 (Fragment) OS=Mus musculus GN=Txndc9 PE=4 SV=1;>tr|A0A0A6YXY0|A0A0A6YXY0_MOUSE Thiore	4	7	7	7	6	6	4	6	5	5	6	6	4	6	5	5	6	6	4	6	5	5	27.4	27.4	27.4	26.259	226	226;169;188;141	5.89	6	8			1		18	8		6	0	By MS/MS	By MS/MS
Q9WV96;D3YVK5;D3YVK4;D6RG99;D3YVK6;D6RJ48	Q9WV96;D3YVK5;D3YVK4;D6RG99	7;6;6;4;2;1	7;6;6;4;2;1	7;6;6;4;2;1	Mitochondrial import inner membrane translocase subunit Tim10 B	Timm10b	>sp|Q9WV96|T10B_MOUSE Mitochondrial import inner membrane translocase subunit Tim10 B OS=Mus musculus GN=Timm10b PE=2 SV=1;>tr|D3YVK5|D3YVK5_MOUSE Mitochondrial import inner membrane translocase subunit Tim10 B OS=Mus musculus GN=Timm10b PE=4 SV=1;>tr|D3YV	6	7	7	7	6	6	6	7	6	6	6	6	6	7	6	6	6	6	6	7	6	6	74	74	74	11.314	100	100;93;109;68;102;38	4.98	3	6	7	21	6	4				12	0	By MS/MS	By MS/MS
Q5U4D9;D3Z131;D3Z132;F6S2T7;D3YUL7	Q5U4D9;D3Z131;D3Z132;F6S2T7	7;6;6;4;2	7;6;6;4;2	7;6;6;4;2	THO complex subunit 6 homolog	Thoc6	>sp|Q5U4D9|THOC6_MOUSE THO complex subunit 6 homolog OS=Mus musculus GN=Thoc6 PE=2 SV=1;>tr|D3Z131|D3Z131_MOUSE THO complex subunit 6 homolog OS=Mus musculus GN=Thoc6 PE=4 SV=1;>tr|D3Z132|D3Z132_MOUSE THO complex subunit 6 homolog OS=Mus musculus GN=Thoc6	5	7	7	7	5	5	7	6	7	6	5	5	7	6	7	6	5	5	7	6	7	6	25.5	25.5	25.5	37.314	341	341;296;337;209;121	6.28	4		6	2			11	17	3		0	By MS/MS	By MS/MS
Q8C0L9;B0R058;Q8C0L9-2;Q8C0L9-3;D6RHS8;D6RGT7;D6RHB5;A2AMD7;A2AMD6	Q8C0L9;B0R058;Q8C0L9-2	7;6;6;2;1;1;1;1;1	7;6;6;2;1;1;1;1;1	7;6;6;2;1;1;1;1;1	Glycerophosphocholine phosphodiesterase GPCPD1	Gpcpd1	>sp|Q8C0L9|GPCP1_MOUSE Glycerophosphocholine phosphodiesterase GPCPD1 OS=Mus musculus GN=Gpcpd1 PE=1 SV=1;>tr|B0R058|B0R058_MOUSE Glycerophosphocholine phosphodiesterase GPCPD1 OS=Mus musculus GN=Gpcpd1 PE=1 SV=1;>sp|Q8C0L9-2|GPCP1_MOUSE Isoform 2 of Glyce	9	7	7	7	7	6	6	7	5	6	7	6	6	7	5	6	7	6	6	7	5	6	11.7	11.7	11.7	76.578	675	675;444;491;230;102;107;117;157;188	4.82	6	9		6	1	5			10	1	0	By MS/MS	By MS/MS
Q9R0X0;Q9R0X0-2;G3UVU6;Q9R0X0-3	Q9R0X0;Q9R0X0-2;G3UVU6	7;6;6;2	7;6;6;2	7;6;6;2	Mediator of RNA polymerase II transcription subunit 20	Med20;Gm20517	>sp|Q9R0X0|MED20_MOUSE Mediator of RNA polymerase II transcription subunit 20 OS=Mus musculus GN=Med20 PE=1 SV=1;>sp|Q9R0X0-2|MED20_MOUSE Isoform 2 of Mediator of RNA polymerase II transcription subunit 20 OS=Mus musculus GN=Med20;>tr|G3UVU6|G3UVU6_MOUSE P	4	7	7	7	6	7	7	5	6	6	6	7	7	5	6	6	6	7	7	5	6	6	41.5	41.5	41.5	23.192	212	212;145;152;68	4.18		5	13	16	6	4	6				0	By MS/MS	By MS/MS
P17047-3;P17047;P17047-2	P17047-3;P17047;P17047-2	7;6;6	7;6;6	7;6;6	Lysosome-associated membrane glycoprotein 2	Lamp2	>sp|P17047-3|LAMP2_MOUSE Isoform LAMP-2C of Lysosome-associated membrane glycoprotein 2 OS=Mus musculus GN=Lamp2;>sp|P17047|LAMP2_MOUSE Lysosome-associated membrane glycoprotein 2 OS=Mus musculus GN=Lamp2 PE=2 SV=2;>sp|P17047-2|LAMP2_MOUSE Isoform LAMP-2B	3	7	7	7	7	7	7	7	7	7	7	7	7	7	7	7	7	7	7	7	7	7	16.1	16.1	16.1	45.655	415	415;415;416	6.84	1	16	6	4			6	27	13	18	0	By MS/MS	By MS/MS
J3QK52;Q8BHX6;Q9WV70	J3QK52;Q8BHX6;Q9WV70	7;6;6	7;6;6	7;6;6	Nucleolar complex protein 2 homolog	Noc2l	>tr|J3QK52|J3QK52_MOUSE Nucleolar complex protein 2 homolog OS=Mus musculus GN=Noc2l PE=1 SV=1;>tr|Q8BHX6|Q8BHX6_MOUSE Nucleolar complex protein 2 homolog OS=Mus musculus GN=Noc2l PE=2 SV=1;>sp|Q9WV70|NOC2L_MOUSE Nucleolar complex protein 2 homolog OS=Mus	3	7	7	7	6	5	5	6	5	4	6	5	5	6	5	4	6	5	5	6	5	4	10.7	10.7	10.7	85.637	750	750;593;747	7.95		4		2		7			16	14	0	By MS/MS	By MS/MS
B1AY10;B1AY10-2;B1AY10-3	B1AY10;B1AY10-2;B1AY10-3	7;6;6	7;6;6	7;6;6	Transcriptional repressor NF-X1	Nfx1	>sp|B1AY10|NFX1_MOUSE Transcriptional repressor NF-X1 OS=Mus musculus GN=Nfx1 PE=2 SV=1;>sp|B1AY10-2|NFX1_MOUSE Isoform 2 of Transcriptional repressor NF-X1 OS=Mus musculus GN=Nfx1;>sp|B1AY10-3|NFX1_MOUSE Isoform 3 of Transcriptional repressor NF-X1 OS=Mus	3	7	7	7	6	5	4	5	5	5	6	5	4	5	5	5	6	5	4	5	5	5	7.5	7.5	7.5	123.81	1114	1114;804;818	5.32	6		6	2	7	2		8	6		0	By MS/MS	By MS/MS
Q3U3D8;A2ANZ2;Q6DFW0	Q3U3D8;A2ANZ2;Q6DFW0	7;6;6	7;6;6	7;6;6	Protein C9orf72 homolog	3110043O21Rik	>tr|Q3U3D8|Q3U3D8_MOUSE MCG141727, isoform CRA_a OS=Mus musculus GN=3110043O21Rik PE=2 SV=1;>tr|A2ANZ2|A2ANZ2_MOUSE MCG141727, isoform CRA_b OS=Mus musculus GN=3110043O21Rik PE=4 SV=1;>sp|Q6DFW0|CI072_MOUSE Protein C9orf72 homolog OS=Mus musculus PE=1 SV=1	3	7	7	7	6	6	5	6	6	6	6	6	5	6	6	6	6	6	5	6	6	6	14.1	14.1	14.1	54.277	481	481;317;420	6.5			1	6		9	13	11			0	By MS/MS	By MS/MS
P62264;D3YVF4;D3Z7I1	P62264;D3YVF4;D3Z7I1	7;6;6	7;6;6	7;6;6	40S ribosomal protein S14	Rps14	>sp|P62264|RS14_MOUSE 40S ribosomal protein S14 OS=Mus musculus GN=Rps14 PE=2 SV=3;>tr|D3YVF4|D3YVF4_MOUSE 40S ribosomal protein S14 (Fragment) OS=Mus musculus GN=Rps14 PE=4 SV=1;>tr|D3Z7I1|D3Z7I1_MOUSE 40S ribosomal protein S14 (Fragment) OS=Mus musculus	3	7	7	7	7	7	7	7	7	7	7	7	7	7	7	7	7	7	7	7	7	7	39.1	39.1	39.1	16.273	151	151;119;138	3.96	14	54	12	2	18	13	10	5	4	7	0	By MS/MS	By MS/MS
Q9D6K9;Q9D6K9-2;H3BJ49;H3BJQ0;H3BJH5;H3BLB3	Q9D6K9;Q9D6K9-2;H3BJ49;H3BJQ0	7;6;5;5;3;1	7;6;5;5;3;1	7;6;5;5;3;1	Ceramide synthase 5	Cers5	>sp|Q9D6K9|CERS5_MOUSE Ceramide synthase 5 OS=Mus musculus GN=Cers5 PE=1 SV=1;>sp|Q9D6K9-2|CERS5_MOUSE Isoform 2 of Ceramide synthase 5 OS=Mus musculus GN=Cers5;>tr|H3BJ49|H3BJ49_MOUSE Ceramide synthase 5 (Fragment) OS=Mus musculus GN=Cers5 PE=4 SV=1;>tr|H	6	7	7	7	7	6	7	6	6	7	7	6	7	6	6	7	7	6	7	6	6	7	20	20	20	48.166	414	414;387;241;251;95;203	5.9		9	7	13	7		12	4	1	15	0	By MS/MS	By MS/MS
CON__ENSEMBL:ENSP00000377550;CON__P13646-1;P08730;CON__P08730-1	CON__ENSEMBL:ENSP00000377550;CON__P13646-1;P08730;CON__P08730-1	7;6;5;5	1;1;0;0	1;1;0;0	Keratin, type I cytoskeletal 13	Krt13	>ENSEMBL:ENSP00000377550 Tax_Id=9606 Gene_Symbol=KRT13 46 kDa protein;>P13646-1 SWISS-PROT:P13646-1 Tax_Id=9606 Gene_Symbol=KRT13 Isoform 1 of Keratin, type I cytoskeletal 13;>sp|P08730|K1C13_MOUSE Keratin, type I cytoskeletal 13 OS=Mus musculus GN=Krt13 P	4	7	1	1	5	3	5	3	5	4	0	0	1	0	0	0	0	0	1	0	0	0	11.7	2.4	2.4	45.771	420	420;458;437;437	4				1							0.00031827	By matching	By matching
P48024;Q9CXU9;J3QN87;J3QPZ8	P48024;Q9CXU9;J3QN87;J3QPZ8	7;6;5;5	7;6;5;5	7;6;5;5	Eukaryotic translation initiation factor 1;Eukaryotic translation initiation factor 1b	Eif1;Eif1b	>sp|P48024|EIF1_MOUSE Eukaryotic translation initiation factor 1 OS=Mus musculus GN=Eif1 PE=2 SV=2;>sp|Q9CXU9|EIF1B_MOUSE Eukaryotic translation initiation factor 1b OS=Mus musculus GN=Eif1b PE=2 SV=2;>tr|J3QN87|J3QN87_MOUSE Eukaryotic translation initiati	4	7	7	7	6	7	5	7	7	6	6	7	5	7	7	6	6	7	5	7	7	6	65.5	65.5	65.5	12.746	113	113;113;90;110	2.63		53				10					0	By MS/MS	By MS/MS
P67871;G3UXG7;G3UZJ5;G3UXU2;G3UZA4;G3UZX4;G3UWU5	P67871;G3UXG7;G3UZJ5;G3UXU2	7;6;5;4;3;3;1	7;6;5;4;3;3;1	7;6;5;4;3;3;1	Casein kinase II subunit beta	Csnk2b	>sp|P67871|CSK2B_MOUSE Casein kinase II subunit beta OS=Mus musculus GN=Csnk2b PE=1 SV=1;>tr|G3UXG7|G3UXG7_MOUSE Casein kinase II subunit beta OS=Mus musculus GN=Csnk2b PE=3 SV=1;>tr|G3UZJ5|G3UZJ5_MOUSE Casein kinase II subunit beta (Fragment) OS=Mus muscu	7	7	7	7	6	7	6	7	7	7	6	7	6	7	7	7	6	7	6	7	7	7	41.9	41.9	41.9	24.942	215	215;164;206;180;122;257;58	7.16		13	5	1		9	15	21	22	16	0	By MS/MS	By MS/MS
Q9QUI0;A0A0A6YXF6;H3BL56;A0A0A6YWJ1;Q9CR99	Q9QUI0;A0A0A6YXF6;H3BL56	7;6;5;3;3	1;1;0;0;0	1;1;0;0;0	Transforming protein RhoA	Rhoa;Rhoc	>sp|Q9QUI0|RHOA_MOUSE Transforming protein RhoA OS=Mus musculus GN=Rhoa PE=1 SV=1;>tr|A0A0A6YXF6|A0A0A6YXF6_MOUSE Transforming protein RhoA (Fragment) OS=Mus musculus GN=Rhoa PE=4 SV=1;>tr|H3BL56|H3BL56_MOUSE Rho-related GTP-binding protein RhoC OS=Mus mus	5	7	1	1	7	7	7	7	7	7	1	1	1	1	1	1	1	1	1	1	1	1	29	6.2	6.2	21.782	193	193;165;149;67;193	4.26			3	19	12						0	By MS/MS	By MS/MS
Q8JZY1;Q8CBC7;A2ALH2;F6Q475	Q8JZY1;Q8CBC7;A2ALH2	7;6;5;3	7;6;5;3	7;6;5;3		Ftsj1	>tr|Q8JZY1|Q8JZY1_MOUSE Putative tRNA (cytidine(32)/guanosine(34)-2-O)-methyltransferase OS=Mus musculus GN=Ftsj1 PE=2 SV=1;>tr|Q8CBC7|Q8CBC7_MOUSE Putative tRNA (cytidine(32)/guanosine(34)-2-O)-methyltransferase OS=Mus musculus GN=Ftsj1 PE=2 SV=1;>tr|A2	4	7	7	7	6	7	6	7	6	7	6	7	6	7	6	7	6	7	6	7	6	7	30.4	30.4	30.4	35.369	322	322;324;308;111	6.1	6	1		6	5	5	1	6	6	6	0	By MS/MS	By MS/MS
Q99JG7;Q80VZ7;D3Z039	Q99JG7;Q80VZ7;D3Z039	7;6;5	7;6;5	7;6;5	TNFAIP3-interacting protein 2	Tnip2	>sp|Q99JG7|TNIP2_MOUSE TNFAIP3-interacting protein 2 OS=Mus musculus GN=Tnip2 PE=1 SV=1;>tr|Q80VZ7|Q80VZ7_MOUSE TNFAIP3-interacting protein 2 OS=Mus musculus GN=Tnip2 PE=2 SV=1;>tr|D3Z039|D3Z039_MOUSE TNFAIP3-interacting protein 2 OS=Mus musculus GN=Tnip2	3	7	7	7	6	5	6	7	6	6	6	5	6	7	6	6	6	5	6	7	6	6	23.5	23.5	23.5	49.094	430	430;451;347	3.86	17		6			5	2			6	0	By MS/MS	By MS/MS
Q3TZM9;Q3TZM9-2;Q3TZM9-3;F6R220	Q3TZM9;Q3TZM9-2;Q3TZM9-3	7;6;4;2	7;6;4;2	7;6;4;2	GDP-Man:Man(3)GlcNAc(2)-PP-Dol alpha-1,2-mannosyltransferase	Alg11	>sp|Q3TZM9|ALG11_MOUSE GDP-Man:Man(3)GlcNAc(2)-PP-Dol alpha-1,2-mannosyltransferase OS=Mus musculus GN=Alg11 PE=2 SV=1;>sp|Q3TZM9-2|ALG11_MOUSE Isoform 2 of GDP-Man:Man(3)GlcNAc(2)-PP-Dol alpha-1,2-mannosyltransferase OS=Mus musculus GN=Alg11;>sp|Q3TZM9-3|	4	7	7	7	5	5	6	4	5	6	5	5	6	4	5	6	5	5	6	4	5	6	18.9	18.9	18.9	55.269	492	492;450;328;160	6.31		4	5	1	7	3	3			12	0	By MS/MS	By MS/MS
Q5XJV5;Q9JL19;A2AQM9;A2AQN0	Q5XJV5;Q9JL19;A2AQM9	7;6;4;1	7;6;4;1	7;6;4;1	Nuclear receptor coactivator 6	Ncoa6	>tr|Q5XJV5|Q5XJV5_MOUSE Nuclear receptor coactivator 6 OS=Mus musculus GN=Ncoa6 PE=2 SV=1;>sp|Q9JL19|NCOA6_MOUSE Nuclear receptor coactivator 6 OS=Mus musculus GN=Ncoa6 PE=1 SV=1;>tr|A2AQM9|A2AQM9_MOUSE Nuclear receptor coactivator 6 (Fragment) OS=Mus musc	4	7	7	7	6	6	7	6	6	6	6	6	7	6	6	6	6	6	7	6	6	6	5.5	5.5	5.5	219.96	2069	2069;2067;1516;519	7.32					7	5	12	5	6	5	0	By MS/MS	By MS/MS
Q9JL62;D3Z1H9;D3Z1H8	Q9JL62;D3Z1H9;D3Z1H8	7;6;4	7;6;4	7;6;4	Glycolipid transfer protein	Gltp	>sp|Q9JL62|GLTP_MOUSE Glycolipid transfer protein OS=Mus musculus GN=Gltp PE=2 SV=3;>tr|D3Z1H9|D3Z1H9_MOUSE Glycolipid transfer protein OS=Mus musculus GN=Gltp PE=4 SV=1;>tr|D3Z1H8|D3Z1H8_MOUSE Glycolipid transfer protein OS=Mus musculus GN=Gltp PE=4 SV=1	3	7	7	7	6	6	6	5	4	6	6	6	6	5	4	6	6	6	6	5	4	6	35.4	35.4	35.4	23.689	209	209;190;179	5.87		10	7				8	19	3		0	By MS/MS	By MS/MS
Q61103;D3Z5N6;F8WIP7	Q61103;D3Z5N6;F8WIP7	7;6;4	7;6;4	7;6;4	Zinc finger protein ubi-d4	Dpf2	>sp|Q61103|REQU_MOUSE Zinc finger protein ubi-d4 OS=Mus musculus GN=Dpf2 PE=1 SV=1;>tr|D3Z5N6|D3Z5N6_MOUSE Zinc finger protein ubi-d4 OS=Mus musculus GN=Dpf2 PE=1 SV=1;>tr|F8WIP7|F8WIP7_MOUSE Zinc finger protein ubi-d4 (Fragment) OS=Mus musculus GN=Dpf2 PE	3	7	7	7	5	5	4	6	6	6	5	5	4	6	6	6	5	5	4	6	6	6	26.6	26.6	26.6	44.229	391	391;405;214	4.29	14	6			3	15		1	6		0	By MS/MS	By MS/MS
A2AN37;P52623;F7CBX2;A0A0A6YXG9	A2AN37;P52623	7;6;3;2	7;6;3;2	5;4;1;0	Uridine-cytidine kinase 1	Uck1	>tr|A2AN37|A2AN37_MOUSE Uridine-cytidine kinase OS=Mus musculus GN=Uck1 PE=3 SV=1;>sp|P52623|UCK1_MOUSE Uridine-cytidine kinase 1 OS=Mus musculus GN=Uck1 PE=2 SV=2	4	7	7	5	7	5	5	5	6	6	7	5	5	5	6	6	5	4	4	4	5	5	30.7	30.7	24	31.669	283	283;277;208;194	4.9	3	1	13	8	13				6	4	0	By MS/MS	By MS/MS
Q3TFD2;Q3TFD2-2;Q3TFD2-3;D6RFA8;D6RE48	Q3TFD2;Q3TFD2-2	7;6;3;1;1	7;6;3;1;1	7;6;3;1;1	Lysophosphatidylcholine acyltransferase 1	Lpcat1	>sp|Q3TFD2|PCAT1_MOUSE Lysophosphatidylcholine acyltransferase 1 OS=Mus musculus GN=Lpcat1 PE=1 SV=1;>sp|Q3TFD2-2|PCAT1_MOUSE Isoform 2 of Lysophosphatidylcholine acyltransferase 1 OS=Mus musculus GN=Lpcat1	5	7	7	7	6	5	7	6	5	4	6	5	7	6	5	4	6	5	7	6	5	4	15.4	15.4	15.4	59.743	534	534;486;331;46;77	4.78		6	13		6			12			0	By MS/MS	By MS/MS
Q9DB27;Q9DB27-2;Q9CQ21	Q9DB27;Q9DB27-2	7;6;3	7;6;3	7;6;3	Malignant T-cell-amplified sequence 1	Mcts1	>sp|Q9DB27|MCTS1_MOUSE Malignant T-cell-amplified sequence 1 OS=Mus musculus GN=Mcts1 PE=2 SV=1;>sp|Q9DB27-2|MCTS1_MOUSE Isoform 2 of Malignant T-cell-amplified sequence 1 OS=Mus musculus GN=Mcts1	3	7	7	7	6	7	7	6	6	7	6	7	7	6	6	7	6	7	7	6	6	7	55.2	55.2	55.2	20.555	181	181;182;181	7.18		4	6		13	20	10	35	19	13	0	By MS/MS	By MS/MS
Q6NVF0-2;Q6NVF0;F7CAV3	Q6NVF0-2;Q6NVF0	7;6;3	7;6;3	7;6;3	Inositol polyphosphate 5-phosphatase OCRL-1	Ocrl	>sp|Q6NVF0-2|OCRL_MOUSE Isoform 2 of Inositol polyphosphate 5-phosphatase OCRL-1 OS=Mus musculus GN=Ocrl;>sp|Q6NVF0|OCRL_MOUSE Inositol polyphosphate 5-phosphatase OCRL-1 OS=Mus musculus GN=Ocrl PE=1 SV=1	3	7	7	7	6	6	6	6	6	6	6	6	6	6	6	6	6	6	6	6	6	6	12.4	12.4	12.4	84.011	727	727;900;266	4.68	5	7	5		5	5		6	4		0	By MS/MS	By MS/MS
Q922X9;F6RXJ8;D3Z1C9;D3Z1D0	Q922X9;F6RXJ8	7;6;2;1	7;6;2;1	7;6;2;1	Protein arginine N-methyltransferase 7	Prmt7	>sp|Q922X9|ANM7_MOUSE Protein arginine N-methyltransferase 7 OS=Mus musculus GN=Prmt7 PE=1 SV=1;>tr|F6RXJ8|F6RXJ8_MOUSE Protein arginine N-methyltransferase 7 (Fragment) OS=Mus musculus GN=Prmt7 PE=4 SV=1	4	7	7	7	5	5	7	5	5	6	5	5	7	5	5	6	5	5	7	5	5	6	15	15	15	78.3	692	692;298;217;113	2.55	16	17	3					6			0	By MS/MS	By MS/MS
Q9R0M6;A2AFP5;A2AFP4;Q8BHH2	Q9R0M6;A2AFP5	7;6;2;1	7;6;2;1	7;6;2;1	Ras-related protein Rab-9A	Rab9a;Rab9	>sp|Q9R0M6|RAB9A_MOUSE Ras-related protein Rab-9A OS=Mus musculus GN=Rab9a PE=1 SV=1;>tr|A2AFP5|A2AFP5_MOUSE Ras-related protein Rab-9A (Fragment) OS=Mus musculus GN=Rab9 PE=3 SV=1	4	7	7	7	7	6	6	7	7	6	7	6	6	7	7	6	7	6	6	7	7	6	44.3	44.3	44.3	22.909	201	201;202;59;201	4.12	6	27				9	7	10			0	By MS/MS	By MS/MS
Q9QXN3;Q9QXN3-2;D3Z3P3	Q9QXN3;Q9QXN3-2	7;6;2	7;6;2	7;6;2	Activating signal cointegrator 1	Trip4	>sp|Q9QXN3|TRIP4_MOUSE Activating signal cointegrator 1 OS=Mus musculus GN=Trip4 PE=1 SV=2;>sp|Q9QXN3-2|TRIP4_MOUSE Isoform 2 of Activating signal cointegrator 1 OS=Mus musculus GN=Trip4	3	7	7	7	6	5	6	6	6	4	6	5	6	6	6	4	6	5	6	6	6	4	11.4	11.4	11.4	66.197	581	581;539;56	4.55	11	5	2	5	3			7	6	1	0	By MS/MS	By MS/MS
O88456;D3YW48;Q9D7J7	O88456;D3YW48	7;6;2	7;6;2	7;6;2	Calpain small subunit 1	Capns1	>sp|O88456|CPNS1_MOUSE Calpain small subunit 1 OS=Mus musculus GN=Capns1 PE=2 SV=1;>tr|D3YW48|D3YW48_MOUSE Calpain small subunit 1 (Fragment) OS=Mus musculus GN=Capns1 PE=4 SV=1	3	7	7	7	5	7	6	5	6	7	5	7	6	5	6	7	5	7	6	5	6	7	45.4	45.4	45.4	28.463	269	269;241;247	6.49	5	24	3					5	6	35	0	By MS/MS	By MS/MS
Q3UYC0;Q3UYC0-2;E0CYP3	Q3UYC0;Q3UYC0-2	7;6;2	7;6;2	6;5;2	Protein phosphatase 1H	Ppm1h	>sp|Q3UYC0|PPM1H_MOUSE Protein phosphatase 1H OS=Mus musculus GN=Ppm1h PE=1 SV=1;>sp|Q3UYC0-2|PPM1H_MOUSE Isoform 2 of Protein phosphatase 1H OS=Mus musculus GN=Ppm1h	3	7	7	6	7	5	7	7	6	7	7	5	7	7	6	7	6	4	6	6	5	6	17.7	17.7	15.8	56.379	513	513;469;132	3.35		22	7	3	7			4			0	By MS/MS	By MS/MS
Q9CWQ0;V9GXP1;Q8BG20	Q9CWQ0;V9GXP1	7;6;2	7;6;2	7;6;2	Diphthine synthase	Dph5	>sp|Q9CWQ0|DPH5_MOUSE Diphthine synthase OS=Mus musculus GN=Dph5 PE=2 SV=2;>tr|V9GXP1|V9GXP1_MOUSE DPH5 homolog (S. cerevisiae), isoform CRA_b OS=Mus musculus GN=Dph5 PE=4 SV=1	3	7	7	7	6	6	6	6	6	7	6	6	6	6	6	7	6	6	6	6	6	7	34.2	34.2	34.2	31.218	281	281;177;145	7.54		6	6				9	4	13	18	0	By MS/MS	By MS/MS
P22366;P22366-2;F6SPW1	P22366;P22366-2	7;6;1	7;6;1	7;6;1	Myeloid differentiation primary response protein MyD88	Myd88	>sp|P22366|MYD88_MOUSE Myeloid differentiation primary response protein MyD88 OS=Mus musculus GN=Myd88 PE=1 SV=3;>sp|P22366-2|MYD88_MOUSE Isoform 2 of Myeloid differentiation primary response protein MyD88 OS=Mus musculus GN=Myd88	3	7	7	7	7	7	7	7	7	7	7	7	7	7	7	7	7	7	7	7	7	7	23	23	23	33.753	296	296;250;109	5.78	12	2	6		6	3	18	7	7	6	0	By MS/MS	By MS/MS
Q99LG0;D3YVU1;D6RHQ6	Q99LG0;D3YVU1	7;6;1	7;6;1	7;6;1	Ubiquitin carboxyl-terminal hydrolase 16	Usp16	>sp|Q99LG0|UBP16_MOUSE Ubiquitin carboxyl-terminal hydrolase 16 OS=Mus musculus GN=Usp16 PE=1 SV=2;>tr|D3YVU1|D3YVU1_MOUSE Ubiquitinyl hydrolase 1 OS=Mus musculus GN=Usp16 PE=1 SV=1	3	7	7	7	6	5	5	5	5	5	6	5	5	5	5	5	6	5	5	5	5	5	12.2	12.2	12.2	93.433	825	825;754;334	6.06		3		14	2			10		6	0	By MS/MS	By MS/MS
Q9D820;Q9D820-2;A0A0A0MQH9	Q9D820;Q9D820-2	7;6;1	7;6;1	7;6;1	Prolyl-tRNA synthetase associated domain-containing protein 1	Prorsd1	>sp|Q9D820|PRXD1_MOUSE Prolyl-tRNA synthetase associated domain-containing protein 1 OS=Mus musculus GN=Prorsd1 PE=2 SV=1;>sp|Q9D820-2|PRXD1_MOUSE Isoform 2 of Prolyl-tRNA synthetase associated domain-containing protein 1 OS=Mus musculus GN=Prorsd1	3	7	7	7	7	7	7	7	7	7	7	7	7	7	7	7	7	7	7	7	7	7	47.9	47.9	47.9	18.862	169	169;135;62	4.13	7	7	28	16				17	1		0	By MS/MS	By MS/MS
Q8R326;Q8R326-2;F7D909	Q8R326;Q8R326-2	7;6;1	7;6;1	7;6;1	Paraspeckle component 1	Pspc1	>sp|Q8R326|PSPC1_MOUSE Paraspeckle component 1 OS=Mus musculus GN=Pspc1 PE=1 SV=1;>sp|Q8R326-2|PSPC1_MOUSE Isoform 2 of Paraspeckle component 1 OS=Mus musculus GN=Pspc1	3	7	7	7	6	6	5	6	7	6	6	6	5	6	7	6	6	6	5	6	7	6	18.9	18.9	18.9	58.758	523	523;466;59	5.4			12	6	8	6	10	8			0	By MS/MS	By MS/MS
Q6NSR3;E9QL72;F6QFE9	Q6NSR3;E9QL72	7;6;1	7;6;1	7;6;1	Uncharacterized aarF domain-containing protein kinase 2	Adck2	>sp|Q6NSR3|ADCK2_MOUSE Uncharacterized aarF domain-containing protein kinase 2 OS=Mus musculus GN=Adck2 PE=2 SV=1;>tr|E9QL72|E9QL72_MOUSE Uncharacterized aarF domain-containing protein kinase 2 OS=Mus musculus GN=Adck2 PE=4 SV=1	3	7	7	7	4	4	6	5	5	6	4	4	6	5	5	6	4	4	6	5	5	6	14.3	14.3	14.3	68.677	617	617;568;118	6.3	5		6			3			12	4	0	By MS/MS	By MS/MS
P22777;G5E899	P22777;G5E899	7;6	7;6	7;6	Plasminogen activator inhibitor 1	Serpine1	>sp|P22777|PAI1_MOUSE Plasminogen activator inhibitor 1 OS=Mus musculus GN=Serpine1 PE=1 SV=1;>tr|G5E899|G5E899_MOUSE Plasminogen activator inhibitor 1 OS=Mus musculus GN=Serpine1 PE=3 SV=1	2	7	7	7	6	6	6	5	4	5	6	6	6	5	4	5	6	6	6	5	4	5	20.4	20.4	20.4	45.17	402	402;402	5.5		7	4		10	1	6	12			0	By MS/MS	By MS/MS
Q3UGC7;Q66JS6	Q3UGC7;Q66JS6	7;6	7;6	7;6	Eukaryotic translation initiation factor 3 subunit J-A;Eukaryotic translation initiation factor 3 subunit J-B	Eif3j1;Eif3j2	>sp|Q3UGC7|EI3JA_MOUSE Eukaryotic translation initiation factor 3 subunit J-A OS=Mus musculus GN=Eif3j1 PE=2 SV=1;>sp|Q66JS6|EI3JB_MOUSE Eukaryotic translation initiation factor 3 subunit J-B OS=Mus musculus GN=Eif3j2 PE=1 SV=1	2	7	7	7	6	7	5	7	7	7	6	7	5	7	7	7	6	7	5	7	7	7	32.2	32.2	32.2	29.343	261	261;263	3.44	6	11	7	18	7	5					0	By MS/MS	By MS/MS
Q8K2C7-2;Q8K2C7	Q8K2C7-2;Q8K2C7	7;6	7;6	7;6	Protein OS-9	Os9	>sp|Q8K2C7-2|OS9_MOUSE Isoform 2 of Protein OS-9 OS=Mus musculus GN=Os9;>sp|Q8K2C7|OS9_MOUSE Protein OS-9 OS=Mus musculus GN=Os9 PE=1 SV=2	2	7	7	7	6	6	7	6	7	6	6	6	7	6	7	6	6	6	7	6	7	6	15.2	15.2	15.2	69.763	617	617;672	4.33	12	3	9	9	8	1		15			0	By MS/MS	By MS/MS
Q9Z0Y1;E9Q919	Q9Z0Y1;E9Q919	7;6	7;6	7;6	Dynactin subunit 3	Dctn3	>sp|Q9Z0Y1|DCTN3_MOUSE Dynactin subunit 3 OS=Mus musculus GN=Dctn3 PE=2 SV=2;>tr|E9Q919|E9Q919_MOUSE Dynactin subunit 3 OS=Mus musculus GN=Dctn3 PE=4 SV=1	2	7	7	7	5	5	5	7	6	6	5	5	5	7	6	6	5	5	5	7	6	6	31.7	31.7	31.7	20.978	186	186;159	3.73	5	12	10	1		1	12				0	By MS/MS	By MS/MS
Q9R0Q7;D3Z7C6	Q9R0Q7;D3Z7C6	7;6	7;6	7;6	Prostaglandin E synthase 3	Ptges3	>sp|Q9R0Q7|TEBP_MOUSE Prostaglandin E synthase 3 OS=Mus musculus GN=Ptges3 PE=1 SV=1;>tr|D3Z7C6|D3Z7C6_MOUSE Prostaglandin E synthase 3 OS=Mus musculus GN=Ptges3 PE=1 SV=1	2	7	7	7	7	6	6	7	6	6	7	6	6	7	6	6	7	6	6	7	6	6	41.9	41.9	41.9	18.721	160	160;130	5.16	14	30	5			10	17	6	9	15	0	By MS/MS	By MS/MS
Q5RL20;Q99N89	Q5RL20;Q99N89	7;6	7;6	7;6	39S ribosomal protein L43, mitochondrial	Mrpl43	>tr|Q5RL20|Q5RL20_MOUSE 39S ribosomal protein L43, mitochondrial OS=Mus musculus GN=Mrpl43 PE=2 SV=1;>sp|Q99N89|RM43_MOUSE 39S ribosomal protein L43, mitochondrial OS=Mus musculus GN=Mrpl43 PE=2 SV=1	2	7	7	7	7	7	6	7	6	7	7	7	6	7	6	7	7	7	6	7	6	7	42.8	42.8	42.8	17.877	159	159;183	7.02		5	6			5	6	6	5	13	0	By MS/MS	By MS/MS
G5E8A7;Q80XS6	G5E8A7;Q80XS6	7;6	7;6	7;6	Protein Smaug homolog 2	Samd4b	>tr|G5E8A7|G5E8A7_MOUSE Serine/threonine-protein kinase PAK 4 OS=Mus musculus GN=Samd4b PE=4 SV=1;>sp|Q80XS6|SMAG2_MOUSE Protein Smaug homolog 2 OS=Mus musculus GN=Samd4b PE=2 SV=1	2	7	7	7	5	5	5	5	6	5	5	5	5	5	6	5	5	5	5	5	6	5	15	15	15	74.993	687	687;687	6.97			1	11	15	1		12	12	10	0	By MS/MS	By MS/MS
O88700;E9PZ97	O88700;E9PZ97	7;6	7;6	7;6	Bloom syndrome protein homolog	Blm	>sp|O88700|BLM_MOUSE Bloom syndrome protein homolog OS=Mus musculus GN=Blm PE=1 SV=1;>tr|E9PZ97|E9PZ97_MOUSE Bloom syndrome protein homolog OS=Mus musculus GN=Blm PE=4 SV=1	2	7	7	7	7	7	6	7	7	4	7	7	6	7	7	4	7	7	6	7	7	4	6.1	6.1	6.1	158.36	1416	1416;1419	4.56	11	2	3	11		5		6		5	0	By MS/MS	By MS/MS
P12815;P12815-2	P12815;P12815-2	7;6	7;6	7;6	Programmed cell death protein 6	Pdcd6	>sp|P12815|PDCD6_MOUSE Programmed cell death protein 6 OS=Mus musculus GN=Pdcd6 PE=1 SV=2;>sp|P12815-2|PDCD6_MOUSE Isoform 2 of Programmed cell death protein 6 OS=Mus musculus GN=Pdcd6	2	7	7	7	6	6	6	6	7	6	6	6	6	6	7	6	6	6	6	6	7	6	49.2	49.2	49.2	21.867	191	191;189	6	6		1	1	9	8	6	19			0	By MS/MS	By MS/MS
Q8VEH3;F6QKK2	Q8VEH3;F6QKK2	7;6	7;6	4;3	ADP-ribosylation factor-like protein 8A	Arl8a	>sp|Q8VEH3|ARL8A_MOUSE ADP-ribosylation factor-like protein 8A OS=Mus musculus GN=Arl8a PE=2 SV=1;>tr|F6QKK2|F6QKK2_MOUSE ADP-ribosylation factor-like protein 8A (Fragment) OS=Mus musculus GN=Arl8a PE=4 SV=1	2	7	7	4	7	7	6	6	7	6	7	7	6	6	7	6	4	4	3	4	4	4	47.3	47.3	24.7	21.39	186	186;165	4.11	12	26	8			10	1	4	13		0	By MS/MS	By MS/MS
Q9CQB5;D3Z3X4	Q9CQB5;D3Z3X4	7;6	7;6	7;6	CDGSH iron-sulfur domain-containing protein 2	Cisd2	>sp|Q9CQB5|CISD2_MOUSE CDGSH iron-sulfur domain-containing protein 2 OS=Mus musculus GN=Cisd2 PE=1 SV=1;>tr|D3Z3X4|D3Z3X4_MOUSE CDGSH iron-sulfur domain-containing protein 2 OS=Mus musculus GN=Cisd2 PE=4 SV=1	2	7	7	7	6	5	5	6	6	6	6	5	5	6	6	6	6	5	5	6	6	6	53.3	53.3	53.3	15.242	135	135;108	3.8		10	23	6			7	3			0	By MS/MS	By MS/MS
Q9DCZ1;F6VY18	Q9DCZ1;F6VY18	7;6	7;6	7;6	GMP reductase 1	Gmpr	>sp|Q9DCZ1|GMPR1_MOUSE GMP reductase 1 OS=Mus musculus GN=Gmpr PE=2 SV=1;>tr|F6VY18|F6VY18_MOUSE GMP reductase 1 (Fragment) OS=Mus musculus GN=Gmpr PE=4 SV=1	2	7	7	7	5	7	5	6	6	7	5	7	5	6	6	7	5	7	5	6	6	7	31.3	31.3	31.3	37.482	345	345;290	3.72		22	9	9	8	11	2				0	By MS/MS	By MS/MS
Q9DCS9;D3YUK4	Q9DCS9;D3YUK4	7;6	7;6	7;6	NADH dehydrogenase [ubiquinone] 1 beta subcomplex subunit 10	Ndufb10	>sp|Q9DCS9|NDUBA_MOUSE NADH dehydrogenase [ubiquinone] 1 beta subcomplex subunit 10 OS=Mus musculus GN=Ndufb10 PE=1 SV=3;>tr|D3YUK4|D3YUK4_MOUSE NADH dehydrogenase [ubiquinone] 1 beta subcomplex subunit 10 (Fragment) OS=Mus musculus GN=Ndufb10 PE=4 SV=1	2	7	7	7	6	6	6	6	5	6	6	6	6	6	5	6	6	6	6	6	5	6	49.4	49.4	49.4	21.024	176	176;149	5.75	12	10				3	6	18	14		0	By MS/MS	By MS/MS
Q3U7K7;Q62191	Q3U7K7;Q62191	7;6	7;6	7;6	E3 ubiquitin-protein ligase TRIM21	Trim21	>tr|Q3U7K7|Q3U7K7_MOUSE E3 ubiquitin-protein ligase TRIM21 OS=Mus musculus GN=Trim21 PE=2 SV=1;>sp|Q62191|RO52_MOUSE E3 ubiquitin-protein ligase TRIM21 OS=Mus musculus GN=Trim21 PE=1 SV=1	2	7	7	7	5	5	5	6	6	7	5	5	5	6	6	7	5	5	5	6	6	7	16	16	16	53.327	462	462;470	4.57		18	2	4	6	3	1	11	1		0	By MS/MS	By MS/MS
Q9DAA6;Q9DAA6-2	Q9DAA6;Q9DAA6-2	7;6	7;6	7;6	Exosome complex component CSL4	Exosc1	>sp|Q9DAA6|EXOS1_MOUSE Exosome complex component CSL4 OS=Mus musculus GN=Exosc1 PE=2 SV=1;>sp|Q9DAA6-2|EXOS1_MOUSE Isoform 2 of Exosome complex component CSL4 OS=Mus musculus GN=Exosc1	2	7	7	7	7	7	7	6	7	7	7	7	7	6	7	7	7	7	7	6	7	7	47.2	47.2	47.2	21.423	195	195;154	5.6		21	4	6			12	8	11	5	0	By MS/MS	By MS/MS
P32883-2;P32883	P32883-2;P32883	7;6	7;6	4;3	GTPase KRas;GTPase KRas, N-terminally processed	Kras	>sp|P32883-2|RASK_MOUSE Isoform 2B of GTPase KRas OS=Mus musculus GN=Kras;>sp|P32883|RASK_MOUSE GTPase KRas OS=Mus musculus GN=Kras PE=1 SV=1	2	7	7	4	6	7	5	6	7	6	6	7	5	6	7	6	3	4	3	3	4	3	39.4	39.4	19.1	21.482	188	188;189	5.42		14	6	3		5	6	9	1	6	0	By MS/MS	By MS/MS
Q3U9D6;Q8R313	Q3U9D6;Q8R313	7;6	5;5	5;5	Exocyst complex component 6	Exoc6	>tr|Q3U9D6|Q3U9D6_MOUSE Exocyst complex component 6 OS=Mus musculus GN=Exoc6 PE=2 SV=1;>sp|Q8R313|EXOC6_MOUSE Exocyst complex component 6 OS=Mus musculus GN=Exoc6 PE=1 SV=2	2	7	5	5	7	7	7	5	7	6	5	5	5	4	5	5	5	5	5	4	5	5	8.7	6.8	6.8	93.286	804	804;802	6.9			6		5	2		5	5	6	0	By MS/MS	By MS/MS
Q5NCB3;A6PWD6	Q5NCB3;A6PWD6	7;6	1;1	1;1		Gm5431	>tr|Q5NCB3|Q5NCB3_MOUSE Protein Gm5431 OS=Mus musculus GN=Gm5431 PE=4 SV=1;>tr|A6PWD6|A6PWD6_MOUSE Protein Gm5431 OS=Mus musculus GN=Gm5431 PE=4 SV=1	2	7	1	1	6	5	6	5	6	6	1	0	1	0	1	1	1	0	1	0	1	1	10.9	1.7	1.7	95.456	844	844;566	10										4	0.0083238	By matching	By matching
Q8R570;B2FDF6;Q8R570-2;J3JS29;I7HPB1;I7HFU4	Q8R570;B2FDF6;Q8R570-2	7;5;5;3;3;3	7;5;5;3;3;3	7;5;5;3;3;3	Synaptosomal-associated protein 47	Snap47	>sp|Q8R570|SNP47_MOUSE Synaptosomal-associated protein 47 OS=Mus musculus GN=Snap47 PE=1 SV=1;>tr|B2FDF6|B2FDF6_MOUSE Synaptosomal-associated protein 47 OS=Mus musculus GN=Snap47 PE=4 SV=1;>sp|Q8R570-2|SNP47_MOUSE Isoform 2 of Synaptosomal-associated prote	6	7	7	7	6	6	5	5	6	6	6	6	5	5	6	6	6	6	5	5	6	6	24.5	24.5	24.5	46.524	413	413;329;333;147;181;183	5.52	8	3		3	5	14	6		11		0	By MS/MS	By MS/MS
Q8C3X4;Q8C3X4-2;G3UWY0;F6ZM03	Q8C3X4;Q8C3X4-2;G3UWY0	7;5;5;3	7;5;5;3	7;5;5;3	Translation factor Guf1, mitochondrial	Guf1	>sp|Q8C3X4|GUF1_MOUSE Translation factor Guf1, mitochondrial OS=Mus musculus GN=Guf1 PE=2 SV=1;>sp|Q8C3X4-2|GUF1_MOUSE Isoform 2 of Translation factor Guf1, mitochondrial OS=Mus musculus GN=Guf1;>tr|G3UWY0|G3UWY0_MOUSE Translation factor Guf1, mitochondria	4	7	7	7	5	5	4	3	4	5	5	5	4	3	4	5	5	5	4	3	4	5	15.4	15.4	15.4	72.462	651	651;563;566;296	5.22			3	16	1	1	1			5	0	By MS/MS	By MS/MS
Q9D061;Q9D061-2;Q9D061-3;A0A0A6YWZ1	Q9D061;Q9D061-2;Q9D061-3	7;5;5;1	7;5;5;1	7;5;5;1	Acyl-CoA-binding domain-containing protein 6	Acbd6	>sp|Q9D061|ACBD6_MOUSE Acyl-CoA-binding domain-containing protein 6 OS=Mus musculus GN=Acbd6 PE=2 SV=2;>sp|Q9D061-2|ACBD6_MOUSE Isoform 2 of Acyl-CoA-binding domain-containing protein 6 OS=Mus musculus GN=Acbd6;>sp|Q9D061-3|ACBD6_MOUSE Isoform 3 of Acyl-Co	4	7	7	7	7	7	6	7	6	6	7	7	6	7	6	6	7	7	6	7	6	6	27	27	27	30.887	282	282;137;139;37	5.85		7	12	10	18		3	12	13	6	0	By MS/MS	By MS/MS
Q9Z1M0;Q3UN00;F8WI93	Q9Z1M0;Q3UN00;F8WI93	7;5;5	7;5;5	7;5;5	P2X purinoceptor 7;P2X purinoceptor	P2rx7	>sp|Q9Z1M0|P2RX7_MOUSE P2X purinoceptor 7 OS=Mus musculus GN=P2rx7 PE=1 SV=2;>tr|Q3UN00|Q3UN00_MOUSE P2X purinoceptor OS=Mus musculus GN=P2rx7 PE=2 SV=1;>tr|F8WI93|F8WI93_MOUSE P2X purinoceptor OS=Mus musculus GN=P2rx7 PE=3 SV=1	3	7	7	7	5	5	6	7	5	6	5	5	6	7	5	6	5	5	6	7	5	6	15.1	15.1	15.1	68.388	595	595;431;442	3.57	2	19	8	1	5	9	3				0	By MS/MS	By MS/MS
Q8VC04;A2A4M9;A2A4N0	Q8VC04;A2A4M9;A2A4N0	7;5;5	7;5;5	7;5;5	Transmembrane protein 106A	Tmem106a	>sp|Q8VC04|T106A_MOUSE Transmembrane protein 106A OS=Mus musculus GN=Tmem106a PE=2 SV=1;>tr|A2A4M9|A2A4M9_MOUSE Transmembrane protein 106A (Fragment) OS=Mus musculus GN=Tmem106a PE=4 SV=1;>tr|A2A4N0|A2A4N0_MOUSE Transmembrane protein 106A (Fragment) OS=Mus	3	7	7	7	7	6	7	7	7	7	7	6	7	7	7	7	7	6	7	7	7	7	41.4	41.4	41.4	29.109	261	261;156;171	4.4		24	9	4	7	14	12	1	1	1	0	By MS/MS	By MS/MS
Q9CRD0;Q9CRD0-3;Q9CRD0-2	Q9CRD0;Q9CRD0-3;Q9CRD0-2	7;5;5	7;5;5	7;5;5	OCIA domain-containing protein 1	Ociad1	>sp|Q9CRD0|OCAD1_MOUSE OCIA domain-containing protein 1 OS=Mus musculus GN=Ociad1 PE=1 SV=1;>sp|Q9CRD0-3|OCAD1_MOUSE Isoform 3 of OCIA domain-containing protein 1 OS=Mus musculus GN=Ociad1;>sp|Q9CRD0-2|OCAD1_MOUSE Isoform 2 of OCIA domain-containing protei	3	7	7	7	6	6	7	7	7	7	6	6	7	7	7	7	6	6	7	7	7	7	39.3	39.3	39.3	27.61	247	247;189;196	4.25	13	16	13	6					2	15	0	By MS/MS	By MS/MS
P35980;G3UZK4;G3UZJ6;G3UYV6;G3UX28	P35980;G3UZK4;G3UZJ6	7;5;4;2;2	7;5;4;2;2	7;5;4;2;2	60S ribosomal protein L18	Rpl18	>sp|P35980|RL18_MOUSE 60S ribosomal protein L18 OS=Mus musculus GN=Rpl18 PE=2 SV=3;>tr|G3UZK4|G3UZK4_MOUSE 60S ribosomal protein L18 OS=Mus musculus GN=Rpl18 PE=4 SV=1;>tr|G3UZJ6|G3UZJ6_MOUSE 60S ribosomal protein L18 (Fragment) OS=Mus musculus GN=Rpl18 PE	5	7	7	7	7	7	7	7	7	7	7	7	7	7	7	7	7	7	7	7	7	7	38.8	38.8	38.8	21.644	188	188;136;126;57;80	6.37	7	22	7	9	14	14	39	13	25	25	0	By MS/MS	By MS/MS
Q9JLZ3;F6RT60;F6R307;Q9JLZ3-3;E9Q6L3;Q9JLZ3-2;E9QMT1	Q9JLZ3;F6RT60;F6R307	7;5;4;2;1;1;1	7;5;4;2;1;1;1	7;5;4;2;1;1;1	Methylglutaconyl-CoA hydratase, mitochondrial	Auh	>sp|Q9JLZ3|AUHM_MOUSE Methylglutaconyl-CoA hydratase, mitochondrial OS=Mus musculus GN=Auh PE=1 SV=1;>tr|F6RT60|F6RT60_MOUSE Methylglutaconyl-CoA hydratase, mitochondrial (Fragment) OS=Mus musculus GN=Auh PE=1 SV=1;>tr|F6R307|F6R307_MOUSE Methylglutaconyl-	7	7	7	7	6	4	3	5	5	6	6	4	3	5	5	6	6	4	3	5	5	6	22.6	22.6	22.6	33.395	314	314;239;219;144;115;158;158	6.54			6		1	10	4	8	6		0	By MS/MS	By MS/MS
Q9D1H7;Q9D1H7-2;D3Z4J5;D3Z7S0	Q9D1H7;Q9D1H7-2;D3Z4J5	7;5;4;2	7;5;4;2	7;5;4;2	Golgi to ER traffic protein 4 homolog	Get4	>sp|Q9D1H7|GET4_MOUSE Golgi to ER traffic protein 4 homolog OS=Mus musculus GN=Get4 PE=2 SV=2;>sp|Q9D1H7-2|GET4_MOUSE Isoform 2 of Golgi to ER traffic protein 4 homolog OS=Mus musculus GN=Get4;>tr|D3Z4J5|D3Z4J5_MOUSE Golgi to ER traffic protein 4 homolog (	4	7	7	7	7	6	5	6	5	5	7	6	5	6	5	5	7	6	5	6	5	5	22.3	22.3	22.3	36.525	327	327;274;246;197	3.67	14	15		6	5				3	6	0	By MS/MS	By MS/MS
Q9Z1K6;A0A0A6YXB0;A0A0A6YXA7;A0A0A6YXR5;A0A0A6YW29	Q9Z1K6;A0A0A6YXB0	7;5;3;1;1	7;5;3;1;1	7;5;3;1;1	E3 ubiquitin-protein ligase ARIH2	Arih2	>sp|Q9Z1K6|ARI2_MOUSE E3 ubiquitin-protein ligase ARIH2 OS=Mus musculus GN=Arih2 PE=1 SV=1;>tr|A0A0A6YXB0|A0A0A6YXB0_MOUSE E3 ubiquitin-protein ligase ARIH2 OS=Mus musculus GN=Arih2 PE=4 SV=1	5	7	7	7	6	4	5	4	4	5	6	4	5	4	4	5	6	4	5	4	4	5	16.1	16.1	16.1	57.696	492	492;318;79;51;110	2.09	7	20	6			1					0	By MS/MS	By MS/MS
Q8VHN8;Q8VHN8-2;Q8VHN8-3	Q8VHN8;Q8VHN8-2	7;5;3	6;4;3	6;4;3	Protein syndesmos	Nudt16l1	>sp|Q8VHN8|SDOS_MOUSE Protein syndesmos OS=Mus musculus GN=Nudt16l1 PE=1 SV=2;>sp|Q8VHN8-2|SDOS_MOUSE Isoform 2 of Protein syndesmos OS=Mus musculus GN=Nudt16l1	3	7	6	6	7	7	7	5	7	6	6	6	6	4	6	5	6	6	6	4	6	5	37.9	32.7	32.7	23.414	211	211;237;151	7.69		4			6		7	7		18	0	By MS/MS	By MS/MS
Q8BYZ1;Q8BYZ1-2;F6RXN4	Q8BYZ1;Q8BYZ1-2	7;5;2	7;5;2	7;5;2	ABI gene family member 3	Abi3	>sp|Q8BYZ1|ABI3_MOUSE ABI gene family member 3 OS=Mus musculus GN=Abi3 PE=2 SV=3;>sp|Q8BYZ1-2|ABI3_MOUSE Isoform 2 of ABI gene family member 3 OS=Mus musculus GN=Abi3	3	7	7	7	7	5	6	6	6	6	7	5	6	6	6	6	7	5	6	6	6	6	19.6	19.6	19.6	39.106	367	367;314;244	6.47	6		5	6			13	7	9	7	0	By MS/MS	By MS/MS
O09172;H3BJA3;F6VNW5	O09172;H3BJA3	7;5;2	7;5;2	7;5;2	Glutamate--cysteine ligase regulatory subunit	Gclm	>sp|O09172|GSH0_MOUSE Glutamate--cysteine ligase regulatory subunit OS=Mus musculus GN=Gclm PE=2 SV=1;>tr|H3BJA3|H3BJA3_MOUSE Glutamate--cysteine ligase regulatory subunit (Fragment) OS=Mus musculus GN=Gclm PE=4 SV=1	3	7	7	7	6	7	7	7	7	6	6	7	7	7	7	6	6	7	7	7	7	6	34.7	34.7	34.7	30.534	274	274;199;153	5.25	5	12	5	13	18	1			18	5	0	By MS/MS	By MS/MS
Q8K2P7;Q8K2P7-2;Q8K2P7-3	Q8K2P7;Q8K2P7-2	7;5;1	7;5;1	7;5;1	Sodium-coupled neutral amino acid transporter 1	Slc38a1	>sp|Q8K2P7|S38A1_MOUSE Sodium-coupled neutral amino acid transporter 1 OS=Mus musculus GN=Slc38a1 PE=1 SV=1;>sp|Q8K2P7-2|S38A1_MOUSE Isoform 2 of Sodium-coupled neutral amino acid transporter 1 OS=Mus musculus GN=Slc38a1	3	7	7	7	5	6	5	7	6	7	5	6	5	7	6	7	5	6	5	7	6	7	16.3	16.3	16.3	53.795	485	485;344;72	3.67	1	18	8	17	3	4				3	0	By MS/MS	By MS/MS
Q8C4Y3;F6SWS9;F6UFF7	Q8C4Y3;F6SWS9	7;5;1	7;5;1	7;5;1	Negative elongation factor B	Nelfb	>sp|Q8C4Y3|NELFB_MOUSE Negative elongation factor B OS=Mus musculus GN=Nelfb PE=1 SV=2;>tr|F6SWS9|F6SWS9_MOUSE Negative elongation factor B (Fragment) OS=Mus musculus GN=Nelfb PE=4 SV=1	3	7	7	7	6	5	5	7	6	6	6	5	5	7	6	6	6	5	5	7	6	6	13.3	13.3	13.3	65.636	580	580;204;144	4.35	3	7	18	6	4	5	7		5		0	By MS/MS	By MS/MS
Q7TN29;Q7TN29-2	Q7TN29;Q7TN29-2	7;5	7;5	6;4	Stromal membrane-associated protein 2	Smap2	>sp|Q7TN29|SMAP2_MOUSE Stromal membrane-associated protein 2 OS=Mus musculus GN=Smap2 PE=1 SV=1;>sp|Q7TN29-2|SMAP2_MOUSE Isoform 2 of Stromal membrane-associated protein 2 OS=Mus musculus GN=Smap2	2	7	7	6	6	6	3	4	6	3	6	6	3	4	6	3	5	5	2	4	5	2	23.1	23.1	21.3	46.577	428	428;245	5.54				11	11	9	6	4			0	By MS/MS	By MS/MS
Q9CQ22;A0A0A6YX02	Q9CQ22;A0A0A6YX02	7;5	7;5	7;5	Ragulator complex protein LAMTOR1	Lamtor1	>sp|Q9CQ22|LTOR1_MOUSE Ragulator complex protein LAMTOR1 OS=Mus musculus GN=Lamtor1 PE=1 SV=1;>tr|A0A0A6YX02|A0A0A6YX02_MOUSE Ragulator complex protein LAMTOR1 OS=Mus musculus GN=Lamtor1 PE=4 SV=1	2	7	7	7	7	7	7	7	7	7	7	7	7	7	7	7	7	7	7	7	7	7	59.6	59.6	59.6	17.749	161	161;142	6.36			6	8	19	5	3	6	18	2	0	By MS/MS	By MS/MS
Q8R1T1;Q8R1T1-2	Q8R1T1;Q8R1T1-2	7;5	7;5	7;5	Charged multivesicular body protein 7	Chmp7	>sp|Q8R1T1|CHMP7_MOUSE Charged multivesicular body protein 7 OS=Mus musculus GN=Chmp7 PE=1 SV=1;>sp|Q8R1T1-2|CHMP7_MOUSE Isoform 2 of Charged multivesicular body protein 7 OS=Mus musculus GN=Chmp7	2	7	7	7	4	6	5	7	6	5	4	6	5	7	6	5	4	6	5	7	6	5	18.8	18.8	18.8	50.632	451	451;370	4.84		13	6	6	3	3	1	5		6	0	By MS/MS	By MS/MS
Q9R207;A2AMG5	Q9R207;A2AMG5	7;5	7;5	7;5	Nibrin	Nbn	>sp|Q9R207|NBN_MOUSE Nibrin OS=Mus musculus GN=Nbn PE=1 SV=1;>tr|A2AMG5|A2AMG5_MOUSE Nibrin (Fragment) OS=Mus musculus GN=Nbn PE=1 SV=1	2	7	7	7	5	5	6	6	5	4	5	5	6	6	5	4	5	5	6	6	5	4	10.1	10.1	10.1	83.794	751	751;548	5.17		6	7	4	7			6	6		0	By MS/MS	By MS/MS
Q8CG72;Q8CG72-2	Q8CG72;Q8CG72-2	7;5	7;5	7;5	Poly(ADP-ribose) glycohydrolase ARH3	Adprhl2	>sp|Q8CG72|ARHL2_MOUSE Poly(ADP-ribose) glycohydrolase ARH3 OS=Mus musculus GN=Adprhl2 PE=1 SV=1;>sp|Q8CG72-2|ARHL2_MOUSE Isoform 2 of Poly(ADP-ribose) glycohydrolase ARH3 OS=Mus musculus GN=Adprhl2	2	7	7	7	5	7	5	7	6	6	5	7	5	7	6	6	5	7	5	7	6	6	28.4	28.4	28.4	39.414	370	370;284	4.46	16	4	6	5		6	5		12		0	By MS/MS	By MS/MS
Q8BYH7;I6L974	Q8BYH7;I6L974	7;5	7;5	7;5	TBC1 domain family member 17	Tbc1d17	>sp|Q8BYH7|TBC17_MOUSE TBC1 domain family member 17 OS=Mus musculus GN=Tbc1d17 PE=2 SV=2;>tr|I6L974|I6L974_MOUSE TBC1 domain family member 17 OS=Mus musculus GN=Tbc1d17 PE=2 SV=1	2	7	7	7	5	6	5	6	4	4	5	6	5	6	4	4	5	6	5	6	4	4	10.4	10.4	10.4	72.859	645	645;546	6.45		2	5	3		10	1		5	7	0	By MS/MS	By MS/MS
P58871;Z4YJL4	P58871;Z4YJL4	7;5	7;5	7;5	182 kDa tankyrase-1-binding protein	Tnks1bp1	>sp|P58871|TB182_MOUSE 182 kDa tankyrase-1-binding protein OS=Mus musculus GN=Tnks1bp1 PE=1 SV=2;>tr|Z4YJL4|Z4YJL4_MOUSE 182 kDa tankyrase-1-binding protein OS=Mus musculus GN=Tnks1bp1 PE=1 SV=1	2	7	7	7	5	5	5	4	6	6	5	5	5	4	6	6	5	5	5	4	6	6	5.2	5.2	5.2	181.82	1720	1720;1058	3.64	16			5	6				6		0	By MS/MS	By MS/MS
Q9CRB9;S4R238;Q9D9P1;D3Z0L4;F6QFL0	Q9CRB9;S4R238;Q9D9P1;D3Z0L4	7;4;4;4;3	7;4;4;4;3	7;4;4;4;3	Coiled-coil-helix-coiled-coil-helix domain-containing protein 3, mitochondrial	Chchd3	>sp|Q9CRB9|MIC19_MOUSE MICOS complex subunit Mic19 OS=Mus musculus GN=Chchd3 PE=1 SV=1;>tr|S4R238|S4R238_MOUSE MICOS complex subunit Mic19 OS=Mus musculus GN=Chchd3 PE=1 SV=1;>tr|Q9D9P1|Q9D9P1_MOUSE MICOS complex subunit Mic19 OS=Mus musculus GN=Chchd3 PE=	5	7	7	7	6	6	7	6	7	6	6	6	7	6	7	6	6	6	7	6	7	6	32.2	32.2	32.2	26.334	227	227;84;175;192;89	2.66	23	21					12				0	By MS/MS	By MS/MS
Q924Z4;D3YTM0;D3Z0Z2;D3Z4M2	Q924Z4;D3YTM0;D3Z0Z2	7;4;4;3	7;4;4;3	7;4;4;3	Ceramide synthase 2	Cers2	>sp|Q924Z4|CERS2_MOUSE Ceramide synthase 2 OS=Mus musculus GN=Cers2 PE=1 SV=1;>tr|D3YTM0|D3YTM0_MOUSE Ceramide synthase 2 (Fragment) OS=Mus musculus GN=Cers2 PE=4 SV=1;>tr|D3Z0Z2|D3Z0Z2_MOUSE Ceramide synthase 2 (Fragment) OS=Mus musculus GN=Cers2 PE=4 SV=	4	7	7	7	5	5	5	6	7	7	5	5	5	6	7	7	5	5	5	6	7	7	20.8	20.8	20.8	45.024	380	380;220;245;130	6.09		12	3	12	12		2	27	12	2	0	By MS/MS	By MS/MS
P97360;E9QAJ7;E9Q8J8	P97360;E9QAJ7;E9Q8J8	7;4;4	7;4;4	7;4;4	Transcription factor ETV6	Etv6	>sp|P97360|ETV6_MOUSE Transcription factor ETV6 OS=Mus musculus GN=Etv6 PE=1 SV=1;>tr|E9QAJ7|E9QAJ7_MOUSE Transcription factor ETV6 (Fragment) OS=Mus musculus GN=Etv6 PE=4 SV=1;>tr|E9Q8J8|E9Q8J8_MOUSE Transcription factor ETV6 OS=Mus musculus GN=Etv6 PE=3	3	7	7	7	6	5	6	7	5	6	6	5	6	7	5	6	6	5	6	7	5	6	15.9	15.9	15.9	56.405	485	485;158;396	6.27		8	10	2	6	2			6	17	0	By MS/MS	By MS/MS
Q9ERL7;D3Z2F6;D3YY16	Q9ERL7;D3Z2F6;D3YY16	7;4;4	7;4;4	5;2;2	Glia maturation factor gamma	Gmfg	>sp|Q9ERL7|GMFG_MOUSE Glia maturation factor gamma OS=Mus musculus GN=Gmfg PE=1 SV=1;>tr|D3Z2F6|D3Z2F6_MOUSE Glia maturation factor gamma (Fragment) OS=Mus musculus GN=Gmfg PE=4 SV=4;>tr|D3YY16|D3YY16_MOUSE Glia maturation factor gamma OS=Mus musculus GN=G	3	7	7	5	5	7	6	6	6	6	5	7	6	6	6	6	3	5	4	4	4	4	67.6	67.6	42.3	16.748	142	142;86;101	3.63	4	27	6				6			6	0	By MS/MS	By MS/MS
Q8C4X2;Q8BVP5;Q99K78	Q8C4X2;Q8BVP5;Q99K78	7;4;4	7;4;4	3;1;1	Casein kinase I isoform gamma-3;Casein kinase I isoform gamma-2	Csnk1g3;Csnk1g2	>sp|Q8C4X2|KC1G3_MOUSE Casein kinase I isoform gamma-3 OS=Mus musculus GN=Csnk1g3 PE=1 SV=2;>sp|Q8BVP5|KC1G2_MOUSE Casein kinase I isoform gamma-2 OS=Mus musculus GN=Csnk1g2 PE=1 SV=1;>tr|Q99K78|Q99K78_MOUSE Casein kinase 1, gamma 2 OS=Mus musculus GN=Csnk	3	7	7	3	3	6	4	6	7	6	3	6	4	6	7	6	1	3	2	3	3	3	19.8	19.8	10.4	48.937	424	424;415;442	4.88			16	4	7	4	6	5			0	By MS/MS	By MS/MS
A6H630;A6H630-2;A6H630-3;A6H630-4;D6RG65	A6H630;A6H630-2	7;4;3;3;2	7;4;3;3;2	7;4;3;3;2	UPF0364 protein C6orf211 homolog		>sp|A6H630|CF211_MOUSE UPF0364 protein C6orf211 homolog OS=Mus musculus PE=2 SV=1;>sp|A6H630-2|CF211_MOUSE Isoform 2 of UPF0364 protein C6orf211 homolog OS=Mus musculus	5	7	7	7	6	7	6	6	7	7	6	7	6	6	7	7	6	7	6	6	7	7	20	20	20	50.548	439	439;208;121;136;53	5.45		5	11	11		4	8			10	0	By MS/MS	By MS/MS
P21550;Q5SX59;J3QPZ9;Q5SX60	P21550;Q5SX59	7;4;3;2	2;2;0;1	2;2;0;1	Beta-enolase	Eno3	>sp|P21550|ENOB_MOUSE Beta-enolase OS=Mus musculus GN=Eno3 PE=1 SV=3;>tr|Q5SX59|Q5SX59_MOUSE Enolase (Fragment) OS=Mus musculus GN=Eno3 PE=3 SV=1	4	7	2	2	6	5	5	5	4	7	2	1	1	1	1	2	2	1	1	1	1	2	22.4	4.6	4.6	47.024	434	434;196;190;80	3.36		2	6	5	1						0.00032026	By MS/MS	By matching
Q9Z2L7;Q9Z2L7-2;J3QMV5;J3QPM4	Q9Z2L7;Q9Z2L7-2	7;4;3;1	7;4;3;1	7;4;3;1	Cytokine receptor-like factor 3	Crlf3	>sp|Q9Z2L7|CRLF3_MOUSE Cytokine receptor-like factor 3 OS=Mus musculus GN=Crlf3 PE=2 SV=1;>sp|Q9Z2L7-2|CRLF3_MOUSE Isoform 2 of Cytokine receptor-like factor 3 OS=Mus musculus GN=Crlf3	4	7	7	7	4	3	4	5	3	4	4	3	4	5	3	4	4	3	4	5	3	4	23.8	23.8	23.8	49.558	442	442;344;168;79	1.89	9	18						1			0	By MS/MS	By MS/MS
Q8K4X7;E9Q6S5;E9Q2T9;E9Q2W7	Q8K4X7;E9Q6S5	7;4;3;1	7;4;3;1	7;4;3;1	1-acyl-sn-glycerol-3-phosphate acyltransferase delta	Agpat4	>sp|Q8K4X7|PLCD_MOUSE 1-acyl-sn-glycerol-3-phosphate acyltransferase delta OS=Mus musculus GN=Agpat4 PE=2 SV=1;>tr|E9Q6S5|E9Q6S5_MOUSE 1-acyl-sn-glycerol-3-phosphate acyltransferase delta (Fragment) OS=Mus musculus GN=Agpat4 PE=4 SV=1	4	7	7	7	6	5	6	7	5	5	6	5	6	7	5	5	6	5	6	7	5	5	18	18	18	43.81	378	378;194;166;118	5.95		4	9	6		8	10	21			0	By MS/MS	By MS/MS
P24638;B7ZCF5;B7ZCF4	P24638;B7ZCF5	7;4;3	7;4;3	7;4;3	Lysosomal acid phosphatase	Acp2	>sp|P24638|PPAL_MOUSE Lysosomal acid phosphatase OS=Mus musculus GN=Acp2 PE=2 SV=2;>tr|B7ZCF5|B7ZCF5_MOUSE Lysosomal acid phosphatase (Fragment) OS=Mus musculus GN=Acp2 PE=4 SV=1	3	7	7	7	6	6	7	6	7	6	6	6	7	6	7	6	6	6	7	6	7	6	17	17	17	48.508	423	423;305;166	8.25					10	10	3	9	11	30	0	By MS/MS	By MS/MS
A2AB59;A2AB59-2;A2AKN5	A2AB59;A2AB59-2	7;4;3	7;4;3	7;4;3	Rho GTPase-activating protein 27	Arhgap27	>sp|A2AB59|RHG27_MOUSE Rho GTPase-activating protein 27 OS=Mus musculus GN=Arhgap27 PE=1 SV=1;>sp|A2AB59-2|RHG27_MOUSE Isoform 2 of Rho GTPase-activating protein 27 OS=Mus musculus GN=Arhgap27	3	7	7	7	7	6	5	6	5	7	7	6	5	6	5	7	7	6	5	6	5	7	8.4	8.4	8.4	97.047	869	869;670;243	6.38		6			6	14	6	5	8	2	0	By MS/MS	By MS/MS
Q6PD19;Q6PD19-2;Q6PD19-3	Q6PD19;Q6PD19-2	7;4;3	7;4;3	7;4;3	UPF0668 protein C10orf76 homolog		>sp|Q6PD19|CJ076_MOUSE UPF0668 protein C10orf76 homolog OS=Mus musculus PE=2 SV=2;>sp|Q6PD19-2|CJ076_MOUSE Isoform 2 of UPF0668 protein C10orf76 homolog OS=Mus musculus	3	7	7	7	7	5	5	6	5	5	7	5	5	6	5	5	7	5	5	6	5	5	11	11	11	78.631	689	689;265;514	7.02	6		3			2	13	18		11	0	By MS/MS	By MS/MS
Q8VE70;F8WI55;E0CY82	Q8VE70;F8WI55	7;4;3	7;4;3	7;4;3	Programmed cell death protein 10	Pdcd10	>sp|Q8VE70|PDC10_MOUSE Programmed cell death protein 10 OS=Mus musculus GN=Pdcd10 PE=1 SV=1;>tr|F8WI55|F8WI55_MOUSE Programmed cell death protein 10 OS=Mus musculus GN=Pdcd10 PE=4 SV=2	3	7	7	7	6	6	6	7	6	6	6	6	6	7	6	6	6	6	6	7	6	6	31.1	31.1	31.1	24.715	212	212;149;66	6.29		13			6	8	7		6	12	0	By MS/MS	By MS/MS
Q811U4;F6XRI9;D3Z4L5;D3Z5P8	Q811U4;F6XRI9	7;4;2;2	7;4;2;2	7;4;2;2	Mitofusin-1	Mfn1	>sp|Q811U4|MFN1_MOUSE Mitofusin-1 OS=Mus musculus GN=Mfn1 PE=1 SV=3;>tr|F6XRI9|F6XRI9_MOUSE Mitofusin-1 (Fragment) OS=Mus musculus GN=Mfn1 PE=4 SV=1	4	7	7	7	4	5	5	5	6	6	4	5	5	5	6	6	4	5	5	5	6	6	10.7	10.7	10.7	83.725	741	741;319;189;239	5.18	10				6	4	6	2	6		0	By MS/MS	By MS/MS
Q61712;F6ZL86;F6WEH1;F6YK70;F8WH68	Q61712;F6ZL86	7;4;2;1;1	7;4;2;1;1	7;4;2;1;1	DnaJ homolog subfamily C member 1	Dnajc1	>sp|Q61712|DNJC1_MOUSE DnaJ homolog subfamily C member 1 OS=Mus musculus GN=Dnajc1 PE=1 SV=1;>tr|F6ZL86|F6ZL86_MOUSE DnaJ homolog subfamily C member 1 (Fragment) OS=Mus musculus GN=Dnajc1 PE=1 SV=1	5	7	7	7	6	7	7	7	7	7	6	7	7	7	7	7	6	7	7	7	7	7	13.4	13.4	13.4	63.869	552	552;357;58;79;105	5.06	4	6	2	13	6		9	12			0	By MS/MS	By MS/MS
Q8R1S0;D3YW66;D6RG57;F6ZE40	Q8R1S0;D3YW66	7;4;2;1	7;4;2;1	7;4;2;1	Ubiquinone biosynthesis monooxygenase COQ6	Coq6	>sp|Q8R1S0|COQ6_MOUSE Ubiquinone biosynthesis monooxygenase COQ6 OS=Mus musculus GN=Coq6 PE=1 SV=3;>tr|D3YW66|D3YW66_MOUSE Ubiquinone biosynthesis monooxygenase COQ6 OS=Mus musculus GN=Coq6 PE=1 SV=1	4	7	7	7	5	5	7	4	5	5	5	5	7	4	5	5	5	5	7	4	5	5	17	17	17	51.392	476	476;432;282;200	6.26		1	8	5			9	6	9		0	By MS/MS	By MS/MS
Q8R4Y8;Q8R4Y8-2;Q8R4Y8-3	Q8R4Y8;Q8R4Y8-2	7;4;2	7;4;2	7;4;2	Rotatin	Rttn	>sp|Q8R4Y8|RTTN_MOUSE Rotatin OS=Mus musculus GN=Rttn PE=2 SV=2;>sp|Q8R4Y8-2|RTTN_MOUSE Isoform 2 of Rotatin OS=Mus musculus GN=Rttn	3	7	7	7	7	7	6	5	7	7	7	7	6	5	7	7	7	7	6	5	7	7	3.6	3.6	3.6	248.49	2226	2226;602;427	8.64		6						5	22	26	0	By MS/MS	By MS/MS
Q9D3D0;A2A5I7;Q9D3D0-2	Q9D3D0;A2A5I7	7;4;2	7;4;2	7;4;2	Alpha-tocopherol transfer protein-like	Ttpal	>sp|Q9D3D0|TTPAL_MOUSE Alpha-tocopherol transfer protein-like OS=Mus musculus GN=Ttpal PE=2 SV=3;>tr|A2A5I7|A2A5I7_MOUSE Alpha-tocopherol transfer protein-like (Fragment) OS=Mus musculus GN=Ttpal PE=4 SV=4	3	7	7	7	6	6	7	5	6	7	6	6	7	5	6	7	6	6	7	5	6	7	24.2	24.2	24.2	38.835	343	343;195;168	7.92			5				10	7	27	2	0	By MS/MS	By MS/MS
Q9JHI7;D6RGB5;D3YTN9	Q9JHI7;D6RGB5	7;4;2	7;4;2	7;4;2	Exosome complex component RRP45	Exosc9	>sp|Q9JHI7|EXOS9_MOUSE Exosome complex component RRP45 OS=Mus musculus GN=Exosc9 PE=2 SV=1;>tr|D6RGB5|D6RGB5_MOUSE Exosome complex component RRP45 OS=Mus musculus GN=Exosc9 PE=4 SV=1	3	7	7	7	7	6	4	6	6	6	7	6	4	6	6	6	7	6	4	6	6	6	20.5	20.5	20.5	48.936	438	438;242;147	3.82	12	4	6		6	14	1		1		0	By MS/MS	By MS/MS
Q9CZR8;Q9CX33;D3Z4M7	Q9CZR8;Q9CX33	7;4;2	7;4;2	7;4;2	Elongation factor Ts, mitochondrial	Tsfm	>sp|Q9CZR8|EFTS_MOUSE Elongation factor Ts, mitochondrial OS=Mus musculus GN=Tsfm PE=1 SV=1;>tr|Q9CX33|Q9CX33_MOUSE Elongation factor Ts, mitochondrial OS=Mus musculus GN=Tsfm PE=2 SV=1	3	7	7	7	6	7	5	6	7	6	6	7	5	6	7	6	6	7	5	6	7	6	31.5	31.5	31.5	35.334	324	324;193;206	4.3	6	9	17	4		10			10		0	By MS/MS	By MS/MS
Q5SWU0;Q8C9X3;Q5SWT7	Q5SWU0;Q8C9X3	7;4;2	1;1;1	1;1;1		Ikzf1	>tr|Q5SWU0|Q5SWU0_MOUSE DNA-binding protein Ikaros OS=Mus musculus GN=Ikzf1 PE=2 SV=1;>tr|Q8C9X3|Q8C9X3_MOUSE DNA-binding protein Ikaros OS=Mus musculus GN=Ikzf1 PE=2 SV=1	3	7	1	1	5	6	5	6	5	5	1	1	1	1	1	1	1	1	1	1	1	1	21.3	4.4	4.4	47.976	428	428;198;79	4				6							0.0013571	By matching	By matching
A2AR02;A2AR01	A2AR02;A2AR01	7;4	7;4	7;4	Peptidyl-prolyl cis-trans isomerase G	Ppig	>sp|A2AR02|PPIG_MOUSE Peptidyl-prolyl cis-trans isomerase G OS=Mus musculus GN=Ppig PE=2 SV=1;>tr|A2AR01|A2AR01_MOUSE Peptidyl-prolyl cis-trans isomerase (Fragment) OS=Mus musculus GN=Ppig PE=3 SV=1	2	7	7	7	5	7	6	7	7	6	5	7	6	7	7	6	5	7	6	7	7	6	11.4	11.4	11.4	88.324	752	752;127	5.37	10	4				7	13	12			0	By MS/MS	By MS/MS
Q6TXD4;Q6TXD4-2	Q6TXD4;Q6TXD4-2	7;4	7;4	7;4	Dynamin-binding protein	Dnmbp	>sp|Q6TXD4|DNMBP_MOUSE Dynamin-binding protein OS=Mus musculus GN=Dnmbp PE=1 SV=2;>sp|Q6TXD4-2|DNMBP_MOUSE Isoform 2 of Dynamin-binding protein OS=Mus musculus GN=Dnmbp	2	7	7	7	4	3	2	5	4	5	4	3	2	5	4	5	4	3	2	5	4	5	5	5	5	177.27	1580	1580;823	4.91		4	2		9	5		3			0	By MS/MS	By MS/MS
Q9JIW9;F6QC68	Q9JIW9;F6QC68	7;4	7;4	5;4	Ras-related protein Ral-B	Ralb	>sp|Q9JIW9|RALB_MOUSE Ras-related protein Ral-B OS=Mus musculus GN=Ralb PE=2 SV=1;>tr|F6QC68|F6QC68_MOUSE Ras-related protein Ral-B (Fragment) OS=Mus musculus GN=Ralb PE=4 SV=2	2	7	7	5	7	7	7	7	7	7	7	7	7	7	7	7	5	5	5	5	5	5	27.7	27.7	18.9	23.349	206	206;149	5.25	4	18	18	15	18	5	19	10	16	3	0	By MS/MS	By MS/MS
Q9CYV5;Q8C8G3	Q9CYV5;Q8C8G3	7;4	7;4	7;4	Transmembrane protein 135	Tmem135	>sp|Q9CYV5|TM135_MOUSE Transmembrane protein 135 OS=Mus musculus GN=Tmem135 PE=2 SV=1;>tr|Q8C8G3|Q8C8G3_MOUSE Transmembrane protein 135 OS=Mus musculus GN=Tmem135 PE=2 SV=1	2	7	7	7	7	6	4	7	7	7	7	6	4	7	7	7	7	6	4	7	7	7	15.1	15.1	15.1	52.363	458	458;371	6.87		6		1	5	14			6	13	0	By MS/MS	By MS/MS
O35459;F7B227	O35459;F7B227	7;4	7;4	7;4	Delta(3,5)-Delta(2,4)-dienoyl-CoA isomerase, mitochondrial	Ech1	>sp|O35459|ECH1_MOUSE Delta(3,5)-Delta(2,4)-dienoyl-CoA isomerase, mitochondrial OS=Mus musculus GN=Ech1 PE=1 SV=1;>tr|F7B227|F7B227_MOUSE Delta(3,5)-Delta(2,4)-dienoyl-CoA isomerase, mitochondrial (Fragment) OS=Mus musculus GN=Ech1 PE=1 SV=1	2	7	7	7	6	6	6	5	6	5	6	6	6	5	6	5	6	6	6	5	6	5	25.7	25.7	25.7	36.118	327	327;177	5.27	2	11	4	6	6		11	12	3		0	By MS/MS	By MS/MS
Q8K370;D3Z2B3	Q8K370;D3Z2B3	7;4	7;4	3;0	Acyl-CoA dehydrogenase family member 10	Acad10;Acad12	>sp|Q8K370|ACD10_MOUSE Acyl-CoA dehydrogenase family member 10 OS=Mus musculus GN=Acad10 PE=1 SV=1;>tr|D3Z2B3|D3Z2B3_MOUSE Protein Acad12 OS=Mus musculus GN=Acad12 PE=4 SV=1	2	7	7	3	7	7	7	6	6	6	7	7	7	6	6	6	3	3	3	3	2	2	7.8	7.8	2.6	118.98	1069	1069;373	6.02	6		6	3		1	12	6	5	4	0	By MS/MS	By MS/MS
Q3U1V6;Q3U1V6-2	Q3U1V6;Q3U1V6-2	7;4	7;4	7;4	Ubiquitin-conjugating enzyme E2 variant 3	Uevld	>sp|Q3U1V6|UEVLD_MOUSE Ubiquitin-conjugating enzyme E2 variant 3 OS=Mus musculus GN=Uevld PE=2 SV=1;>sp|Q3U1V6-2|UEVLD_MOUSE Isoform 2 of Ubiquitin-conjugating enzyme E2 variant 3 OS=Mus musculus GN=Uevld	2	7	7	7	5	6	5	5	7	6	5	6	5	5	7	6	5	6	5	5	7	6	16.8	16.8	16.8	51.681	471	471;250	5.12	1	7	4	12			4	6	6		0	By MS/MS	By MS/MS
Q8CAA7;E0CX81	Q8CAA7;E0CX81	7;4	7;4	7;4	Glucose 1,6-bisphosphate synthase	Pgm2l1	>sp|Q8CAA7|PGM2L_MOUSE Glucose 1,6-bisphosphate synthase OS=Mus musculus GN=Pgm2l1 PE=1 SV=1;>tr|E0CX81|E0CX81_MOUSE Glucose 1,6-bisphosphate synthase OS=Mus musculus GN=Pgm2l1 PE=4 SV=1	2	7	7	7	6	5	5	5	5	4	6	5	5	5	5	4	6	5	5	5	5	4	13.7	13.7	13.7	70.279	621	621;253	7.89						5	4	19	6	2	0	By MS/MS	By MS/MS
P07607;D6RCW9	P07607;D6RCW9	7;4	7;4	7;4	Thymidylate synthase	Tyms	>sp|P07607|TYSY_MOUSE Thymidylate synthase OS=Mus musculus GN=Tyms PE=1 SV=1;>tr|D6RCW9|D6RCW9_MOUSE Thymidylate synthase OS=Mus musculus GN=Tyms PE=4 SV=1	2	7	7	7	5	6	5	6	5	7	5	6	5	6	5	7	5	6	5	6	5	7	26.7	26.7	26.7	34.958	307	307;140	5.71		11		1		5	6	6	6		0	By MS/MS	By MS/MS
A0A0A6YX51;A9YVJ5	A0A0A6YX51;A9YVJ5	7;4	2;1	1;0		Gbp11	>tr|A0A0A6YX51|A0A0A6YX51_MOUSE Protein Gbp11 OS=Mus musculus GN=Gbp11 PE=4 SV=1;>tr|A9YVJ5|A9YVJ5_MOUSE Guanylate binding protein 11 OS=Mus musculus GN=Gbp11 PE=2 SV=1	2	7	2	1	4	7	6	5	7	6	1	2	1	1	2	2	1	1	1	1	1	1	14.2	4.8	1.8	71.084	619	619;442	5.3				6	1			3			0.0013589	By MS/MS	By MS/MS
O54946;F6YRQ2;O54946-2;G3X8S5;Q9QYI8	O54946	7;3;3;3;1	7;3;3;3;1	7;3;3;3;1	DnaJ homolog subfamily B member 6	Dnajb6	>sp|O54946|DNJB6_MOUSE DnaJ homolog subfamily B member 6 OS=Mus musculus GN=Dnajb6 PE=1 SV=4	5	7	7	7	6	5	3	7	6	5	6	5	3	7	6	5	6	5	3	7	6	5	26	26	26	39.807	365	365;231;242;261;312	5.5	14	1	1		12	8		13	11		0	By MS/MS	By MS/MS
Q3UGR5;D3YZI3;Q3UGR5-2;D3YUN7	Q3UGR5	7;3;3;2	7;3;3;2	7;3;3;2	Haloacid dehalogenase-like hydrolase domain-containing protein 2	Hdhd2	>sp|Q3UGR5|HDHD2_MOUSE Haloacid dehalogenase-like hydrolase domain-containing protein 2 OS=Mus musculus GN=Hdhd2 PE=1 SV=2	4	7	7	7	6	5	7	6	6	7	6	5	7	6	6	7	6	5	7	6	6	7	28.6	28.6	28.6	28.73	259	259;121;146;59	6.07		5	17	1			3	13	12	3	0	By MS/MS	By MS/MS
P11157;D3Z0D8;F6RUC3;D3Z2A4	P11157	7;3;3;1	7;3;3;1	6;3;2;0	Ribonucleoside-diphosphate reductase subunit M2	Rrm2	>sp|P11157|RIR2_MOUSE Ribonucleoside-diphosphate reductase subunit M2 OS=Mus musculus GN=Rrm2 PE=1 SV=1	4	7	7	6	5	6	6	7	6	7	5	6	6	7	6	7	5	5	5	6	5	6	24.1	24.1	20.3	45.095	390	390;225;243;299	3.86	11	10	14			3	1	4	7		0	By MS/MS	By MS/MS
Q6P9N1;Q3TTP7;D3Z481	Q6P9N1	7;3;3	7;3;3	6;2;2	Hyccin	Fam126a	>sp|Q6P9N1|HYCCI_MOUSE Hyccin OS=Mus musculus GN=Fam126a PE=1 SV=2	3	7	7	6	7	5	3	5	5	4	7	5	3	5	5	4	6	4	2	4	4	3	17.3	17.3	15.2	57.306	521	521;370;420	5.83		8	2	2		5	12			6	0	By MS/MS	By MS/MS
P32261;A0A0A6YWH7;A0A0A6YXS8;A0A0A6YX49	P32261	7;3;2;2	3;1;1;1	3;1;1;1	Antithrombin-III	Serpinc1	>sp|P32261|ANT3_MOUSE Antithrombin-III OS=Mus musculus GN=Serpinc1 PE=1 SV=1	4	7	3	3	6	5	4	5	5	5	2	2	2	2	2	2	2	2	2	2	2	2	13.1	4.1	4.1	52.003	465	465;286;92;103	9.5		1								15	0	By MS/MS	By MS/MS
Q8BJM3;E0CYN2;E0CZA8	Q8BJM3	7;3;2	7;3;2	7;3;2	R3H and coiled-coil domain-containing protein 1-like	R3hcc1l	>sp|Q8BJM3|R3HCL_MOUSE Coiled-coil domain-containing protein R3HCC1L OS=Mus musculus GN=R3hcc1l PE=2 SV=1	3	7	7	7	4	6	5	6	6	6	4	6	5	6	6	6	4	6	5	6	6	6	10.2	10.2	10.2	84.48	775	775;195;195	5.81	10	6			1	4		1	15	5	0	By MS/MS	By MS/MS
Q9D483;F6QK97;Q9D483-2	Q9D483	7;3;2	7;3;2	7;3;2	DNA-directed RNA polymerase III subunit RPC3	Polr3c	>sp|Q9D483|RPC3_MOUSE DNA-directed RNA polymerase III subunit RPC3 OS=Mus musculus GN=Polr3c PE=2 SV=1	3	7	7	7	6	7	6	7	7	6	6	7	6	7	7	6	6	7	6	7	7	6	18	18	18	60.705	533	533;193;202	4.96		5	16	6		5	2	14			0	By MS/MS	By MS/MS
Q9CXJ4;F6ZFC5;D3Z492	Q9CXJ4	7;3;1	7;3;1	7;3;1	ATP-binding cassette sub-family B member 8, mitochondrial	Abcb8	>sp|Q9CXJ4|ABCB8_MOUSE ATP-binding cassette sub-family B member 8, mitochondrial OS=Mus musculus GN=Abcb8 PE=2 SV=1	3	7	7	7	6	6	7	6	7	6	6	6	7	6	7	6	6	6	7	6	7	6	10.7	10.7	10.7	77.999	717	717;131;418	7.44	4	1		6		1	6	13	5	16	0	By MS/MS	By MS/MS
Q8VDG5;Q8VDG5-2	Q8VDG5	7;3	7;3	7;3	Phosphopantothenate--cysteine ligase	Ppcs	>sp|Q8VDG5|PPCS_MOUSE Phosphopantothenate--cysteine ligase OS=Mus musculus GN=Ppcs PE=2 SV=1	2	7	7	7	4	5	4	5	5	5	4	5	4	5	5	5	4	5	4	5	5	5	20.9	20.9	20.9	33.794	311	311;138	7.07		1	2	1	1	2	14	23			0	By MS/MS	By MS/MS
P70349;B0R1E3	P70349	7;3	7;3	7;3	Histidine triad nucleotide-binding protein 1	Hint1	>sp|P70349|HINT1_MOUSE Histidine triad nucleotide-binding protein 1 OS=Mus musculus GN=Hint1 PE=1 SV=3	2	7	7	7	6	7	7	7	5	6	6	7	7	7	5	6	6	7	7	7	5	6	64.3	64.3	64.3	13.777	126	126;119	6.27	2	33	13			2	20	39	25	12	0	By MS/MS	By MS/MS
Q05860-5;Q05860-6	Q05860-5	7;3	7;3	4;0	Formin-1	Fmn1	>sp|Q05860-5|FMN1_MOUSE Isoform 5 of Formin-1 OS=Mus musculus GN=Fmn1	2	7	7	4	7	6	6	4	5	5	7	6	6	4	5	5	4	4	4	2	4	4	7.6	7.6	4.5	133.21	1204	1204;850	3.42	22	6	4		1	1				9	0	By MS/MS	By MS/MS
Q9D0T1;E9PZS4	Q9D0T1	7;3	7;3	7;3	NHP2-like protein 1;NHP2-like protein 1, N-terminally processed	Nhp2l1	>sp|Q9D0T1|NH2L1_MOUSE NHP2-like protein 1 OS=Mus musculus GN=Nhp2l1 PE=1 SV=4	2	7	7	7	6	7	5	6	6	6	6	7	5	6	6	6	6	7	5	6	6	6	46.9	46.9	46.9	14.173	128	128;47	5.98		12	9				13	29	1		0	By MS/MS	By MS/MS
Q91V01;D6RGA3	Q91V01	7;3	7;3	7;3	Lysophospholipid acyltransferase 5	Lpcat3	>sp|Q91V01|MBOA5_MOUSE Lysophospholipid acyltransferase 5 OS=Mus musculus GN=Lpcat3 PE=1 SV=1	2	7	7	7	6	5	4	6	5	5	6	5	4	6	5	5	6	5	4	6	5	5	18.1	18.1	18.1	56.146	487	487;175	5.53	2	3	6	5	1	10	1	4		6	0	By MS/MS	By MS/MS
Q3TBW2;A2A715	Q3TBW2	7;3	7;3	7;3	39S ribosomal protein L10, mitochondrial	Mrpl10	>sp|Q3TBW2|RM10_MOUSE 39S ribosomal protein L10, mitochondrial OS=Mus musculus GN=Mrpl10 PE=2 SV=2	2	7	7	7	3	4	3	4	2	5	3	4	3	4	2	5	3	4	3	4	2	5	45.8	45.8	45.8	29.395	262	262;184	8.73					1			15	17	8	0	By MS/MS	By MS/MS
Q80ZI6;A2AHX4;A2AHX5;A2AHX6;A2AHX2;A2AHX3	Q80ZI6	7;2;2;2;1;1	7;2;2;2;1;1	6;2;2;2;1;1	E3 ubiquitin-protein ligase LRSAM1	Lrsam1	>sp|Q80ZI6|LRSM1_MOUSE E3 ubiquitin-protein ligase LRSAM1 OS=Mus musculus GN=Lrsam1 PE=2 SV=1	6	7	7	6	5	6	3	4	5	7	5	6	3	4	5	7	4	6	3	4	5	6	13.2	13.2	11.1	83.976	727	727;124;128;129;55;58	6.9			5			7	5	3	9	1	0	By MS/MS	By MS/MS
Q8K2Q7;A0A0A6YWK4;Q8K2Q7-2;A0A0A6YWP0;A0A0A6YVS9	Q8K2Q7	7;2;2;1;1	7;2;2;1;1	7;2;2;1;1	BRO1 domain-containing protein BROX	Brox	>sp|Q8K2Q7|BROX_MOUSE BRO1 domain-containing protein BROX OS=Mus musculus GN=Brox PE=2 SV=1	5	7	7	7	7	7	7	7	7	7	7	7	7	7	7	7	7	7	7	7	7	7	23.4	23.4	23.4	46.201	411	411;91;103;40;40	5.98		31	4				9	23	17	7	0	By MS/MS	By MS/MS
CON__ENSEMBL:ENSBTAP00000013050;Q8R121-2;Q8R121	CON__ENSEMBL:ENSBTAP00000013050	7;2;2	7;2;2	7;2;2			>ENSEMBL:ENSBTAP00000013050 (Bos taurus) hypothetical protein	3	7	7	7	5	5	6	5	4	4	5	5	6	5	4	4	5	5	6	5	4	4	16.6	16.6	16.6	51.988	452	452;394;448	6.08				14	12	2	12	7	6		0	By MS/MS	By MS/MS
Q8BZR9;Q8BZR9-2;Q8BZR9-3	Q8BZR9	7;2;2	7;2;2	7;2;2	Uncharacterized protein C17orf85 homolog		>sp|Q8BZR9|CQ085_MOUSE Uncharacterized protein C17orf85 homolog OS=Mus musculus PE=2 SV=1	3	7	7	7	4	7	2	6	5	5	4	7	2	6	5	5	4	7	2	6	5	5	13	13	13	70.042	615	615;121;161	3.57	4	9	5	7		10					0	By MS/MS	By MS/MS
Q8BKZ9;A2AWH7;A2AWH8	Q8BKZ9	7;2;2	7;2;2	7;2;2	Pyruvate dehydrogenase protein X component, mitochondrial	Pdhx	>sp|Q8BKZ9|ODPX_MOUSE Pyruvate dehydrogenase protein X component, mitochondrial OS=Mus musculus GN=Pdhx PE=1 SV=1	3	7	7	7	7	7	6	6	7	7	7	7	6	6	7	7	7	7	6	6	7	7	21.4	21.4	21.4	53.998	501	501;218;220	4.87		18	16				10	18	1		0	By MS/MS	By MS/MS
O55135;A6PWZ2;D6RG53;D6RJJ3;B1AZQ4	O55135	7;2;1;1;1	7;2;1;1;1	7;2;1;1;1	Eukaryotic translation initiation factor 6	Eif6	>sp|O55135|IF6_MOUSE Eukaryotic translation initiation factor 6 OS=Mus musculus GN=Eif6 PE=1 SV=2	5	7	7	7	7	7	7	7	7	7	7	7	7	7	7	7	7	7	7	7	7	7	37.6	37.6	37.6	26.511	245	245;58;59;71;81	4.37	6	31	31	26	13	6	2	26	6		0	By MS/MS	By MS/MS
Q922Q1;E0CZH6;A0A087WPC2;Q9CW42;D3YZZ3	Q922Q1	7;2;1;1;1	7;2;1;1;1	7;2;1;1;1	MOSC domain-containing protein 2, mitochondrial	2018-03-02	>sp|Q922Q1|MARC2_MOUSE Mitochondrial amidoxime reducing component 2 OS=Mus musculus GN=Marc2 PE=1 SV=1	5	7	7	7	7	5	4	6	5	5	7	5	4	6	5	5	7	5	4	6	5	5	18	18	18	38.194	338	338;190;235;340;342	4.47	2	20		3	12	12	7	3	1		0	By MS/MS	By MS/MS
Q9ES46;Q9EPC1;D6RHM9;F2Z417;Q3UF75	Q9ES46	7;2;1;1;1	7;2;1;1;1	7;2;1;1;1	Beta-parvin	Parvb	>sp|Q9ES46|PARVB_MOUSE Beta-parvin OS=Mus musculus GN=Parvb PE=1 SV=1	5	7	7	7	6	4	6	5	6	4	6	4	6	5	6	4	6	4	6	5	6	4	20.8	20.8	20.8	41.669	365	365;372;66;93;336	3.31	12	19	3	1	2			2		6	0	By MS/MS	By MS/MS
P17809;G3V010;G3UYL0;A2A7P3	P17809	7;2;1;1	7;2;1;1	7;2;1;1	Solute carrier family 2, facilitated glucose transporter member 1	Slc2a1	>sp|P17809|GTR1_MOUSE Solute carrier family 2, facilitated glucose transporter member 1 OS=Mus musculus GN=Slc2a1 PE=1 SV=4	4	7	7	7	7	7	7	7	7	7	7	7	7	7	7	7	7	7	7	7	7	7	16.1	16.1	16.1	53.984	492	492;173;123;128	7.27		20	6				3	8	19	34	0	By MS/MS	By MS/MS
O70172;F6RJE8	O70172	7;2	3;1	3;1	Phosphatidylinositol 5-phosphate 4-kinase type-2 alpha	Pip4k2a	>sp|O70172|PI42A_MOUSE Phosphatidylinositol 5-phosphate 4-kinase type-2 alpha OS=Mus musculus GN=Pip4k2a PE=1 SV=1	2	7	3	3	7	6	6	7	7	7	3	2	2	3	3	3	3	2	2	3	3	3	19.8	9.4	9.4	46.151	405	405;214	4.5		12				5			5		0	By MS/MS	By MS/MS
Q9QUR7;Q3ULQ2	Q9QUR7	7;2	7;2	7;2	Peptidyl-prolyl cis-trans isomerase NIMA-interacting 1	Pin1	>sp|Q9QUR7|PIN1_MOUSE Peptidyl-prolyl cis-trans isomerase NIMA-interacting 1 OS=Mus musculus GN=Pin1 PE=1 SV=1	2	7	7	7	6	6	5	6	5	7	6	6	5	6	5	7	6	6	5	6	5	7	62.4	62.4	62.4	18.37	165	165;159	5.11	5	3	2	9	39	3	6	12			0	By MS/MS	By MS/MS
Q3U487;Q3U487-2	Q3U487	7;2	7;2	7;2	E3 ubiquitin-protein ligase HECTD3	Hectd3	>sp|Q3U487|HECD3_MOUSE E3 ubiquitin-protein ligase HECTD3 OS=Mus musculus GN=Hectd3 PE=1 SV=2	2	7	7	7	5	6	6	7	6	7	5	6	6	7	6	7	5	6	6	7	6	7	11.1	11.1	11.1	97.346	861	861;210	5.65	5		16	3			6	8		10	0	By MS/MS	By MS/MS
Q924M7;F6Q3K8	Q924M7	7;2	7;2	7;2	Mannose-6-phosphate isomerase	Mpi	>sp|Q924M7|MPI_MOUSE Mannose-6-phosphate isomerase OS=Mus musculus GN=Mpi PE=2 SV=1	2	7	7	7	6	7	6	7	7	6	6	7	6	7	7	6	6	7	6	7	7	6	20.1	20.1	20.1	46.575	423	423;122	5.69	5	6	11			1	4	19		6	0	By MS/MS	By MS/MS
Q9D1R9;D3YWC0	Q9D1R9	7;2	7;2	7;2	60S ribosomal protein L34	Rpl34	>sp|Q9D1R9|RL34_MOUSE 60S ribosomal protein L34 OS=Mus musculus GN=Rpl34 PE=1 SV=2	2	7	7	7	6	7	7	7	6	7	6	7	7	7	6	7	6	7	7	7	6	7	37.6	37.6	37.6	13.293	117	117;118	4.22	6	37	11	8	3	1	1	8	7	8	0	By MS/MS	By MS/MS
Q9DB25;D6RCG2	Q9DB25	7;2	7;2	7;2	Dolichyl-phosphate beta-glucosyltransferase	Alg5	>sp|Q9DB25|ALG5_MOUSE Dolichyl-phosphate beta-glucosyltransferase OS=Mus musculus GN=Alg5 PE=2 SV=1	2	7	7	7	7	7	6	7	7	7	7	7	6	7	7	7	7	7	6	7	7	7	28.4	28.4	28.4	36.79	324	324;84	4.35		24	13	1		15	17		1		0	By MS/MS	By MS/MS
Q80ZV0;F6WF94	Q80ZV0	7;2	7;2	7;2	Ribonuclease H2 subunit B	Rnaseh2b	>sp|Q80ZV0|RNH2B_MOUSE Ribonuclease H2 subunit B OS=Mus musculus GN=Rnaseh2b PE=1 SV=2	2	7	7	7	6	4	5	6	7	6	6	4	5	6	7	6	6	4	5	6	7	6	20.5	20.5	20.5	34.729	308	308;44	6.51			2	6	6	3	25	8	2	1	0	By MS/MS	By MS/MS
F7DBB3;Q3URZ6	F7DBB3	7;2	7;2	3;2		Ahnak2	>tr|F7DBB3|F7DBB3_MOUSE Protein Ahnak2 (Fragment) OS=Mus musculus GN=Ahnak2 PE=1 SV=1	2	7	7	3	5	6	4	6	5	6	5	6	4	6	5	6	2	3	2	3	2	3	13.3	13.3	3.6	166.49	1576	1576;770	4.24	11	12				11	2	10			0	By MS/MS	By MS/MS
P00920;A0A0A6YX78	P00920	7;2	7;2	7;2	Carbonic anhydrase 2	Ca2	>sp|P00920|CAH2_MOUSE Carbonic anhydrase 2 OS=Mus musculus GN=Ca2 PE=1 SV=4	2	7	7	7	5	5	6	4	5	6	5	5	6	4	5	6	5	5	6	4	5	6	30.4	30.4	30.4	29.032	260	260;115	6.21		7	7	2			29	3	10		0	By MS/MS	By MS/MS
Q3UFK8;D3Z5B2	Q3UFK8	7;2	7;2	7;2	FERM domain-containing protein 8	Frmd8	>sp|Q3UFK8|FRMD8_MOUSE FERM domain-containing protein 8 OS=Mus musculus GN=Frmd8 PE=1 SV=2	2	7	7	7	5	6	6	6	7	6	5	6	6	6	7	6	5	6	6	6	7	6	17.6	17.6	17.6	51.827	466	466;201	5.27	6	12	2	1		2	16	7	6		0	By MS/MS	By MS/MS
Q9D023;A0A0A6YY89	Q9D023	7;2	7;2	6;1	Mitochondrial pyruvate carrier 2	Mpc2	>sp|Q9D023|MPC2_MOUSE Mitochondrial pyruvate carrier 2 OS=Mus musculus GN=Mpc2 PE=1 SV=1	2	7	7	6	7	7	7	7	7	6	7	7	7	7	7	6	6	6	6	6	6	5	42.5	42.5	42.5	14.286	127	127;41	7.72				3	10	12		28	15	14	0	By MS/MS	By MS/MS
P01896;G3UX20	P01896	7;2	1;1	0;0	H-2 class I histocompatibility antigen, alpha chain		>sp|P01896|HA1Z_MOUSE H-2 class I histocompatibility antigen, alpha chain (Fragment) OS=Mus musculus PE=2 SV=1	2	7	1	0	7	7	7	6	7	7	1	1	1	1	1	1	0	0	0	0	0	0	56.8	7.6	0	20.454	185	185;90	2		6									1	By MS/MS	By MS/MS
P61028;Q8K386;Q3TYH2;Q9CZT8;P62823;A2A7Z6;REV__G3UYR1;REV__G3UYX5	P61028	7;1;1;1;1;1;1;1	4;0;0;0;0;0;1;1	4;0;0;0;0;0;1;1	Ras-related protein Rab-8B	Rab8b	>sp|P61028|RAB8B_MOUSE Ras-related protein Rab-8B OS=Mus musculus GN=Rab8b PE=1 SV=1	8	7	4	4	6	7	7	7	7	7	3	4	4	4	4	4	3	4	4	4	4	4	33.8	21.3	21.3	23.603	207	207;212;212;219;227;228;1134;1258	2.33	22	5	5	2	9						0	By MS/MS	By MS/MS
Q60749;A0A087WSL3;A0A087WR32;Q9WU01-2;Q9R226;Q9WU01	Q60749	7;1;1;1;1;1	7;1;1;1;1;1	7;1;1;1;1;1	KH domain-containing, RNA-binding, signal transduction-associated protein 1	Khdrbs1	>sp|Q60749|KHDR1_MOUSE KH domain-containing, RNA-binding, signal transduction-associated protein 1 OS=Mus musculus GN=Khdrbs1 PE=1 SV=2	6	7	7	7	6	6	6	7	6	7	6	6	6	7	6	7	6	6	6	7	6	7	14.4	14.4	14.4	48.37	443	443;91;92;193;346;349	4.74	12	18	10	5		5	6	2	11	8	0	By MS/MS	By MS/MS
E9Q4P1;D3YWG9;A0A087WPX9;D3Z057;Q9DAD3	E9Q4P1	7;1;1;1;1	7;1;1;1;1	7;1;1;1;1		Wdfy1	>tr|E9Q4P1|E9Q4P1_MOUSE Protein Wdfy1 OS=Mus musculus GN=Wdfy1 PE=4 SV=1	5	7	7	7	6	6	6	5	6	7	6	6	6	5	6	7	6	6	6	5	6	7	22	22	22	46.217	410	410;75;110;182;187	4.6		6	13	1	13	8		6			0	By MS/MS	By MS/MS
O35405;D6RCG9;D3Z179;D3YY25	O35405	7;1;1;1	7;1;1;1	7;1;1;1	Phospholipase D3	Pld3	>sp|O35405|PLD3_MOUSE Phospholipase D3 OS=Mus musculus GN=Pld3 PE=2 SV=1	4	7	7	7	6	7	7	7	7	7	6	7	7	7	7	7	6	7	7	7	7	7	19.3	19.3	19.3	54.388	488	488;42;63;103	5.53		6	7	12	16	12	4	2		11	0	By MS/MS	By MS/MS
Q91YT8;E0CX44;E0CXM3	Q91YT8	7;1;1	7;1;1	7;1;1	Transmembrane protein 63A	Tmem63a	>sp|Q91YT8|CSCL1_MOUSE CSC1-like protein 1 OS=Mus musculus GN=Tmem63a PE=2 SV=1	3	7	7	7	6	6	6	5	6	7	6	6	6	5	6	7	6	6	6	5	6	7	11.2	11.2	11.2	91.859	804	804;102;174	4.33		6	12	8	12	1		5	1		0	By MS/MS	By MS/MS
Q80V62;Q80V62-2;F7CAP1	Q80V62	7;1;1	7;1;1	7;1;1	Fanconi anemia group D2 protein homolog	Fancd2	>sp|Q80V62|FACD2_MOUSE Fanconi anemia group D2 protein homolog OS=Mus musculus GN=Fancd2 PE=1 SV=2	3	7	7	7	3	6	6	5	6	7	3	6	6	5	6	7	3	6	6	5	6	7	6.1	6.1	6.1	163.62	1450	1450;129;246	5.61			11	6	4			5	2	5	0	By MS/MS	By MS/MS
Q5SWW4;Q6JPI3;E9QLJ3	Q5SWW4	7;1;1	7;1;1	7;1;1	Mediator of RNA polymerase II transcription subunit 13	Med13	>sp|Q5SWW4|MED13_MOUSE Mediator of RNA polymerase II transcription subunit 13 OS=Mus musculus GN=Med13 PE=2 SV=1	3	7	7	7	6	5	5	3	4	4	6	5	5	3	4	4	6	5	5	3	4	4	3.5	3.5	3.5	238.59	2171	2171;2207;2207	4.78		2	5	24	1	1			5	2	0	By MS/MS	By MS/MS
Q99LL5;E9QAL6	Q99LL5	7;1	7;1	7;1	Periodic tryptophan protein 1 homolog	Pwp1	>sp|Q99LL5|PWP1_MOUSE Periodic tryptophan protein 1 homolog OS=Mus musculus GN=Pwp1 PE=1 SV=1	2	7	7	7	5	7	7	6	7	7	5	7	7	6	7	7	5	7	7	6	7	7	17.6	17.6	17.6	55.586	501	501;94	4.1		19	11	2	1	1	5	9			0	By MS/MS	By MS/MS
CON__P17690;Q01339	CON__P17690	7;1	7;1	7;1			>P17690 SWISS-PROT:P17690 (Bos taurus) Beta-2-glycoprotein 1 precursor	2	7	7	7	7	6	6	7	5	6	7	6	6	7	5	6	7	6	6	7	5	6	35.4	35.4	35.4	38.252	345	345;345	6.91		6	2		12		12	23		11	0	By MS/MS	By MS/MS
A2A6A1;A2AKY4	A2A6A1	7;1	7;1	6;0	G patch domain-containing protein 8	Gpatch8	>sp|A2A6A1|GPTC8_MOUSE G patch domain-containing protein 8 OS=Mus musculus GN=Gpatch8 PE=1 SV=1	2	7	7	6	4	4	6	5	3	4	4	4	6	5	3	4	4	4	5	5	3	3	5.3	5.3	4.7	164.99	1505	1505;1200	5.06	6	4	4	1	2		1	7	6		0	By MS/MS	By MS/MS
Q91YN9;A0A087WNX9	Q91YN9	7;1	7;1	7;1	BAG family molecular chaperone regulator 2	Bag2	>sp|Q91YN9|BAG2_MOUSE BAG family molecular chaperone regulator 2 OS=Mus musculus GN=Bag2 PE=1 SV=1	2	7	7	7	7	5	5	6	4	7	7	5	5	6	4	7	7	5	5	6	4	7	39	39	39	23.473	210	210;57	4.47		9		16	6	9	5				0	By MS/MS	By MS/MS
Q9CU65;Q3U2E2	Q9CU65	7;1	7;1	7;1	Zinc finger MYM-type protein 2	Zmym2	>sp|Q9CU65|ZMYM2_MOUSE Zinc finger MYM-type protein 2 OS=Mus musculus GN=Zmym2 PE=1 SV=3	2	7	7	7	4	6	4	7	6	7	4	6	4	7	6	7	4	6	4	7	6	7	5.5	5.5	5.5	154.64	1376	1376;627	3.89	3	7	6	4	5	10					0	By MS/MS	By MS/MS
P61089;A0A087WPV1	P61089	7;1	7;1	6;0	Ubiquitin-conjugating enzyme E2 N	Ube2n	>sp|P61089|UBE2N_MOUSE Ubiquitin-conjugating enzyme E2 N OS=Mus musculus GN=Ube2n PE=1 SV=1	2	7	7	6	7	7	7	7	7	7	7	7	7	7	7	7	6	6	6	6	6	6	46.1	46.1	41.4	17.138	152	152;74	5.95		16	1	16	18	17	17	17	8	9	0	By MS/MS	By MS/MS
Q99J09;D6RIL4	Q99J09	7;1	7;1	2;1	Methylosome protein 50	Wdr77	>sp|Q99J09|MEP50_MOUSE Methylosome protein 50 OS=Mus musculus GN=Wdr77 PE=1 SV=1	2	7	7	2	7	6	5	7	6	7	7	6	5	7	6	7	2	2	1	2	1	2	31	31	8.5	36.942	342	342;60	5.08		16	11	16	18	5	10	11	9		0	By MS/MS	By MS/MS
P28076;G3UYK5	P28076	7;1	7;1	7;1	Proteasome subunit beta type-9	Psmb9	>sp|P28076|PSB9_MOUSE Proteasome subunit beta type-9 OS=Mus musculus GN=Psmb9 PE=1 SV=1	2	7	7	7	7	6	6	5	6	6	7	6	6	5	6	6	7	6	6	5	6	6	41.6	41.6	41.6	23.396	219	219;63	5.97		12	7	1	10	11	12	1	11	8	0	By MS/MS	By MS/MS
Q810D6;D6REU5	Q810D6	7;1	7;1	7;1	Glutamate-rich WD repeat-containing protein 1	Grwd1	>sp|Q810D6|GRWD1_MOUSE Glutamate-rich WD repeat-containing protein 1 OS=Mus musculus GN=Grwd1 PE=2 SV=2	2	7	7	7	7	6	7	7	7	7	7	6	7	7	7	7	7	6	7	7	7	7	21.5	21.5	21.5	49.223	446	446;97	4.92		12	8	8	5		1	18			0	By MS/MS	By MS/MS
Q8CI32;E0CYW3	Q8CI32	7;1	7;1	7;1	BAG family molecular chaperone regulator 5	Bag5	>sp|Q8CI32|BAG5_MOUSE BAG family molecular chaperone regulator 5 OS=Mus musculus GN=Bag5 PE=1 SV=1	2	7	7	7	5	6	6	7	6	7	5	6	6	7	6	7	5	6	6	7	6	7	20.6	20.6	20.6	50.942	447	447;59	3.65		18	11	8	7	1	4	2			0	By MS/MS	By MS/MS
Q9D0K1;D6RH41	Q9D0K1	7;1	7;1	7;1	Peroxisomal membrane protein PEX13	Pex13	>sp|Q9D0K1|PEX13_MOUSE Peroxisomal membrane protein PEX13 OS=Mus musculus GN=Pex13 PE=1 SV=1	2	7	7	7	7	5	6	7	6	5	7	5	6	7	6	5	7	5	6	7	6	5	24.4	24.4	24.4	44.609	405	405;40	4.51	7	5	4	4	10	2	15				0	By MS/MS	By MS/MS
Q9CRA5;Q9CRA5-2	Q9CRA5	7;1	7;1	7;1	Golgi phosphoprotein 3	Golph3	>sp|Q9CRA5|GOLP3_MOUSE Golgi phosphoprotein 3 OS=Mus musculus GN=Golph3 PE=1 SV=1	2	7	7	7	7	6	6	5	6	6	7	6	6	5	6	6	7	6	6	5	6	6	26.5	26.5	26.5	33.752	298	298;81	3.58	7	20	8						10		0	By MS/MS	By MS/MS
Q9D8C4;D6RFB1	Q9D8C4	7;1	7;1	7;1	Interferon-induced 35 kDa protein homolog	Ifi35	>sp|Q9D8C4|IN35_MOUSE Interferon-induced 35 kDa protein homolog OS=Mus musculus GN=Ifi35 PE=2 SV=3	2	7	7	7	7	7	7	7	7	7	7	7	7	7	7	7	7	7	7	7	7	7	33.6	33.6	33.6	31.875	286	286;54	5.78		17	13	1	2		13	6	18	4	0	By MS/MS	By MS/MS
Q68FD5;Q5SXR6;F6Z1R4	Q68FD5;Q5SXR6	68;68;6	68;68;6	68;68;6	Clathrin heavy chain 1	Cltc	>sp|Q68FD5|CLH1_MOUSE Clathrin heavy chain 1 OS=Mus musculus GN=Cltc PE=1 SV=3;>tr|Q5SXR6|Q5SXR6_MOUSE Clathrin heavy chain OS=Mus musculus GN=Cltc PE=1 SV=1	3	68	68	68	66	61	64	63	65	65	66	61	64	63	65	65	66	61	64	63	65	65	44.2	44.2	44.2	191.55	1675	1675;1679;216	5.42	81	143	99	117	93	75	118	104	65	122	0	By MS/MS	By MS/MS
Q8CGC7;A0A0A6YWA4;A0A0A6YWH3	Q8CGC7	68;2;1	68;2;1	68;2;1	Bifunctional glutamate/proline--tRNA ligase;Glutamate--tRNA ligase;Proline--tRNA ligase	Eprs	>sp|Q8CGC7|SYEP_MOUSE Bifunctional glutamate/proline--tRNA ligase OS=Mus musculus GN=Eprs PE=1 SV=4	3	68	68	68	60	64	59	63	65	65	60	64	59	63	65	65	60	64	59	63	65	65	50	50	50	170.08	1512	1512;131;96	4.75	31	201	113	98	75	67	87	100	35	32	0	By MS/MS	By MS/MS
J3QMC5;A2ANY6	J3QMC5;A2ANY6	67;67	67;67	67;67	Midasin	Mdn1	>tr|J3QMC5|J3QMC5_MOUSE Midasin OS=Mus musculus GN=Mdn1 PE=1 SV=1;>tr|A2ANY6|A2ANY6_MOUSE Midasin OS=Mus musculus GN=Mdn1 PE=1 SV=1	2	67	67	67	56	60	48	56	57	56	56	60	48	56	57	56	56	60	48	56	57	56	13.8	13.8	13.8	629.58	5582	5582;5589	6.51	6	45	18	22	15	55	82	72	45	42	0	By MS/MS	By MS/MS
E9QAI5;B2RQC6;B2RQC6-2;G3UWN2;E9QAT6;F6S3Z3;Q8C196	E9QAI5;B2RQC6;B2RQC6-2;G3UWN2	66;66;63;63;26;8;1	66;66;63;63;26;8;1	66;66;63;63;26;8;1		Cad	>tr|E9QAI5|E9QAI5_MOUSE CAD protein OS=Mus musculus GN=Cad PE=3 SV=1;>sp|B2RQC6|PYR1_MOUSE CAD protein OS=Mus musculus GN=Cad PE=2 SV=1;>sp|B2RQC6-2|PYR1_MOUSE Isoform 2 of CAD protein OS=Mus musculus GN=Cad;>tr|G3UWN2|G3UWN2_MOUSE CAD protein OS=Mus muscu	7	66	66	66	55	62	54	55	55	59	55	62	54	55	55	59	55	62	54	55	55	59	37.7	37.7	37.7	236.25	2162	2162;2225;2154;2164;971;194;1500	5.9	14	68	72	47	14	70	90	114	45	39	0	By MS/MS	By MS/MS
Q69ZN7;E9Q390;Q69ZN7-4;Q69ZN7-2;Q69ZN7-3;Q9ESD7-3;E9QL12;E9PXU9;Q9ESD7;E9Q423;Q9ESD7-2	Q69ZN7;E9Q390;Q69ZN7-4	66;66;59;30;8;1;1;1;1;1;1	66;66;59;30;8;1;1;1;1;1;1	66;66;59;30;8;1;1;1;1;1;1	Myoferlin	Myof	>sp|Q69ZN7|MYOF_MOUSE Myoferlin OS=Mus musculus GN=Myof PE=1 SV=2;>tr|E9Q390|E9Q390_MOUSE Myoferlin OS=Mus musculus GN=Myof PE=1 SV=2;>sp|Q69ZN7-4|MYOF_MOUSE Isoform 4 of Myoferlin OS=Mus musculus GN=Myof	11	66	66	66	61	61	60	59	61	60	61	61	60	59	61	60	61	61	60	59	61	60	38.8	38.8	38.8	233.32	2048	2048;2048;1823;921;292;2069;2082;2083;2090;2099;2100	5.01	30	116	75	74	42	26	110	89	40	5	0	By MS/MS	By MS/MS
Q5SWU9;Q5SWU9-2;V9GWS0;V9GXY1;D3Z0B3;V9GWS1;V9GWR9	Q5SWU9;Q5SWU9-2	65;65;12;5;3;2;1	65;65;12;5;3;2;1	57;57;8;5;0;2;1	Acetyl-CoA carboxylase 1;Biotin carboxylase	Acaca	>sp|Q5SWU9|ACACA_MOUSE Acetyl-CoA carboxylase 1 OS=Mus musculus GN=Acaca PE=1 SV=1;>sp|Q5SWU9-2|ACACA_MOUSE Isoform 2 of Acetyl-CoA carboxylase 1 OS=Mus musculus GN=Acaca	7	65	65	57	61	58	55	62	57	60	61	58	55	62	57	60	53	50	48	54	49	52	35.3	35.3	31	265.25	2345	2345;2383;312;228;146;87;83	5.48	29	58	41	42	51	45	114	75	21	13	0	By MS/MS	By MS/MS
CON__ENSEMBL:ENSBTAP00000024146;Q6GQT1;P28665	CON__ENSEMBL:ENSBTAP00000024146	62;4;1	62;4;1	61;3;1			>ENSEMBL:ENSBTAP00000024146 (Bos taurus) similar to alpha-2-macroglobulin isoform 1	3	62	62	61	60	55	55	54	56	57	60	55	55	54	56	57	59	54	54	53	55	56	51	51	50.6	164.34	1477	1477;1474;1476	5.17	30	133	125	69	38	64	81	64	48	70	0	By MS/MS	By MS/MS
Q6ZQ08;Q6ZQ08-4;B7ZWL1;Q6ZQ08-2;Q6ZQ08-3	Q6ZQ08;Q6ZQ08-4;B7ZWL1;Q6ZQ08-2	61;61;59;59;12	61;61;59;59;12	61;61;59;59;12	CCR4-NOT transcription complex subunit 1	Cnot1	>sp|Q6ZQ08|CNOT1_MOUSE CCR4-NOT transcription complex subunit 1 OS=Mus musculus GN=Cnot1 PE=1 SV=2;>sp|Q6ZQ08-4|CNOT1_MOUSE Isoform 4 of CCR4-NOT transcription complex subunit 1 OS=Mus musculus GN=Cnot1;>tr|B7ZWL1|B7ZWL1_MOUSE CCR4-NOT transcription comple	5	61	61	61	50	54	51	52	47	54	50	54	51	52	47	54	50	54	51	52	47	54	31	31	31	266.8	2375	2375;2376;2326;2371;494	5.9	19	51	36	26	57	20	47	85	31	41	0	By MS/MS	By MS/MS
P15379-2;Q3U8S1;A2APM5;P15379-3;A2APM3;P15379-6;A2APM4;P15379-11;P15379-5;E9QKM8;Q80X37;P15379-10;P15379-9;P15379-4;A2APM1;P15379-8;P15379-7;P15379;A2APM2;P15379-12;P15379-13	P15379-2;Q3U8S1;A2APM5;P15379-3;A2APM3;P15379-6;A2APM4;P15379-11;P15379-5;E9QKM8;Q80X37;P15379-10;P15379-9;P15379-4;A2APM1;P15379-8;P15379-7;P15379;A2APM2	6;6;6;6;6;6;6;6;6;6;6;6;6;6;6;6;6;6;6;2;2	6;6;6;6;6;6;6;6;6;6;6;6;6;6;6;6;6;6;6;2;2	6;6;6;6;6;6;6;6;6;6;6;6;6;6;6;6;6;6;6;2;2	CD44 antigen	Cd44	>sp|P15379-2|CD44_MOUSE Isoform 13 of CD44 antigen OS=Mus musculus GN=Cd44;>tr|Q3U8S1|Q3U8S1_MOUSE CD44 antigen OS=Mus musculus GN=Cd44 PE=2 SV=1;>tr|A2APM5|A2APM5_MOUSE CD44 antigen OS=Mus musculus GN=Cd44 PE=1 SV=1;>sp|P15379-3|CD44_MOUSE Isoform 12 of C	21	6	6	6	6	5	6	5	6	6	6	5	6	5	6	6	6	5	6	5	6	6	18.7	18.7	18.7	39.998	363	363;365;434;461;464;496;498;575;576;577;580;616;617;654;657;697;736;778;780;580;592	3.21	9	35	12			7	12				0	By MS/MS	By MS/MS
Q8CGP2;Q8CGP1;Q6ZWY9;Q64525;Q64478;Q64475;P10854;P10853;Q8CBB6;Q8CGP2-2;G3X9D5;Q9D2U9;Q8CGP0;Q64524;P70696	Q8CGP2;Q8CGP1;Q6ZWY9;Q64525;Q64478;Q64475;P10854;P10853;Q8CBB6;Q8CGP2-2;G3X9D5;Q9D2U9;Q8CGP0;Q64524;P70696	6;6;6;6;6;6;6;6;6;6;4;3;3;3;3	6;6;6;6;6;6;6;6;6;6;4;3;3;3;3	6;6;6;6;6;6;6;6;6;6;4;3;3;3;3	Histone H2B type 1-P;Histone H2B type 1-K;Histone H2B type 1-C/E/G;Histone H2B type 2-B;Histone H2B type 1-H;Histone H2B type 1-B;Histone H2B type 1-M;Histone H2B type 1-F/J/L;Histone H2B;Histone H2B type 3-A;Histone H2B type 3-B;Histone H2B type 2-E;Histone H2B type 1-A	Hist1h2bp;Hist1h2bk;Hist1h2bc;Hist2h2bb;Hist1h2bh;Hist1h2bb;Hist1h2bm;Hist1h2bf;Gm13646;Hist3h2ba;Hist3h2bb;Hist2h2be;Hist1h2ba	>sp|Q8CGP2|H2B1P_MOUSE Histone H2B type 1-P OS=Mus musculus GN=Hist1h2bp PE=1 SV=3;>sp|Q8CGP1|H2B1K_MOUSE Histone H2B type 1-K OS=Mus musculus GN=Hist1h2bk PE=1 SV=3;>sp|Q6ZWY9|H2B1C_MOUSE Histone H2B type 1-C/E/G OS=Mus musculus GN=Hist1h2bc PE=1 SV=3;>sp	15	6	6	6	6	5	4	6	5	5	6	5	4	6	5	5	6	5	4	6	5	5	41.3	41.3	41.3	13.992	126	126;126;126;126;126;126;126;126;134;138;120;126;126;126;127	5.71	15	25	10	6	15	3	19	39	7	17	0	By MS/MS	By MS/MS
Q62440-3;Q62440-2;Q62440-5;Q62440;Q5SQA2;E9Q2Q6;Q62441;F6ZBY9;Q5SQA4;Q5SQA3;Q62440-6	Q62440-3;Q62440-2;Q62440-5;Q62440;Q5SQA2;E9Q2Q6;Q62441;F6ZBY9;Q5SQA4;Q5SQA3;Q62440-6	6;6;6;6;6;6;6;6;6;6;4	4;4;4;4;4;4;4;4;4;4;4	4;4;4;4;4;4;4;4;4;4;4	Transducin-like enhancer protein 1;Transducin-like enhancer protein 4	Tle1;Tle4	>sp|Q62440-3|TLE1_MOUSE Isoform 3 of Transducin-like enhancer protein 1 OS=Mus musculus GN=Tle1;>sp|Q62440-2|TLE1_MOUSE Isoform 2 of Transducin-like enhancer protein 1 OS=Mus musculus GN=Tle1;>sp|Q62440-5|TLE1_MOUSE Isoform 5 of Transducin-like enhancer pr	11	6	4	4	3	6	5	5	6	6	2	4	4	3	4	4	2	4	4	3	4	4	12.5	9.5	9.5	70.257	650	650;696;740;770;770;770;773;773;777;780;653	4.33		1	12	3		2	6				0	By MS/MS	By MS/MS
B7ZNJ1;A0A087WS56;B9EHT6;A0A087WSN6;Q3UHL6;A0A087WR50;P11276;Q4KL80;A0A087WS99;A0A087WQW8	B7ZNJ1;A0A087WS56;B9EHT6;A0A087WSN6;Q3UHL6;A0A087WR50;P11276;Q4KL80	6;6;6;6;6;6;6;3;2;1	6;6;6;6;6;6;6;3;2;1	6;6;6;6;6;6;6;3;2;1	Fibronectin;Anastellin	Fn1	>tr|B7ZNJ1|B7ZNJ1_MOUSE Fibronectin OS=Mus musculus GN=Fn1 PE=2 SV=1;>tr|A0A087WS56|A0A087WS56_MOUSE Fibronectin OS=Mus musculus GN=Fn1 PE=1 SV=1;>tr|B9EHT6|B9EHT6_MOUSE Fibronectin OS=Mus musculus GN=Fn1 PE=2 SV=1;>tr|A0A087WSN6|A0A087WSN6_MOUSE Fibronect	10	6	6	6	3	4	4	5	3	5	3	4	4	5	3	5	3	4	4	5	3	5	3	3	3	239.72	2176	2176;2266;2271;2296;2361;2386;2477;383;200;160	3.65	2	8	5	8	4		4				0	By MS/MS	By MS/MS
D3YZB4;Q9D2G5-4;Q9D2G5-2;D3YZB2;Q9D2G5;F8WHD8;D3YZB3;E9Q4P5;Q9D2G5-6;Q9D2G5-5;D3Z6E7;D3YWM9;F7BI35;Q9D2G5-3;F6U4I6;D3YZB5	D3YZB4;Q9D2G5-4;Q9D2G5-2;D3YZB2;Q9D2G5;F8WHD8;D3YZB3;E9Q4P5;Q9D2G5-6;Q9D2G5-5;D3Z6E7;D3YWM9;F7BI35;Q9D2G5-3	6;6;6;6;6;6;5;5;5;5;4;3;3;3;2;2	6;6;6;6;6;6;5;5;5;5;4;3;3;3;2;2	6;6;6;6;6;6;5;5;5;5;4;3;3;3;2;2	Synaptojanin-2	Synj2	>tr|D3YZB4|D3YZB4_MOUSE Synaptojanin-2 OS=Mus musculus GN=Synj2 PE=4 SV=1;>sp|Q9D2G5-4|SYNJ2_MOUSE Isoform 4 of Synaptojanin-2 OS=Mus musculus GN=Synj2;>sp|Q9D2G5-2|SYNJ2_MOUSE Isoform 2 of Synaptojanin-2 OS=Mus musculus GN=Synj2;>tr|D3YZB2|D3YZB2_MOUSE Sy	16	6	6	6	4	5	5	5	5	6	4	5	5	5	5	6	4	5	5	5	5	6	6.7	6.7	6.7	132.02	1194	1194;1273;1349;1394;1434;1479;1016;1118;1216;1256;1144;660;725;824;384;535	5.55	5		2		12		6	2	6		0	By MS/MS	By MS/MS
A2AR78;P70347-4;Q8C2D3;P70347-2;A2AR76;P70347;P70347-3	A2AR78;P70347-4;Q8C2D3;P70347-2;A2AR76;P70347;P70347-3	6;6;6;6;6;6;5	6;6;6;6;6;6;5	6;6;6;6;6;6;5	TRAF family member-associated NF-kappa-B activator	Tank	>tr|A2AR78|A2AR78_MOUSE TRAF family member-associated NF-kappa-B activator OS=Mus musculus GN=Tank PE=4 SV=1;>sp|P70347-4|TANK_MOUSE Isoform 4 of TRAF family member-associated NF-kappa-B activator OS=Mus musculus GN=Tank;>tr|Q8C2D3|Q8C2D3_MOUSE TRAF family	7	6	6	6	5	6	4	5	5	5	5	6	4	5	5	5	5	6	4	5	5	5	20.6	20.6	20.6	40.906	360	360;395;413;414;447;448;251	2.89	5	8	11	8	3						0	By MS/MS	By MS/MS
E9PWB1;Q6PDH0;D3Z4N0;Q6PDH0-2;D3Z0X5;F6RUK9;F6RYD0;E9Q307;E9PWW4;F7B296;F7AWU3;E9Q340	E9PWB1;Q6PDH0;D3Z4N0;Q6PDH0-2;D3Z0X5;F6RUK9;F6RYD0	6;6;6;6;6;5;4;2;2;1;1;1	6;6;6;6;6;5;4;2;2;1;1;1	6;6;6;6;6;5;4;2;2;1;1;1	Pleckstrin homology-like domain family B member 1	Phldb1	>tr|E9PWB1|E9PWB1_MOUSE Pleckstrin homology-like domain family B member 1 OS=Mus musculus GN=Phldb1 PE=1 SV=1;>sp|Q6PDH0|PHLB1_MOUSE Pleckstrin homology-like domain family B member 1 OS=Mus musculus GN=Phldb1 PE=1 SV=1;>tr|D3Z4N0|D3Z4N0_MOUSE Pleckstrin ho	12	6	6	6	4	4	2	3	4	3	4	4	2	3	4	3	4	4	2	3	4	3	5.6	5.6	5.6	145.04	1324	1324;1371;1382;1449;1449;1131;832;641;684;211;262;495	6.35	2			1	1	10	1	4	4		0	By MS/MS	By MS/MS
Q9QYC0-2;E9Q1K3;F8WHZ9;F8WGR0;Q9QYC0;F6RDR0;D3Z0T1	Q9QYC0-2;E9Q1K3;F8WHZ9;F8WGR0;Q9QYC0;F6RDR0	6;6;6;6;6;3;1	6;6;6;6;6;3;1	6;6;6;6;6;3;1	Alpha-adducin	Add1	>sp|Q9QYC0-2|ADDA_MOUSE Isoform 2 of Alpha-adducin OS=Mus musculus GN=Add1;>tr|E9Q1K3|E9Q1K3_MOUSE Alpha-adducin OS=Mus musculus GN=Add1 PE=1 SV=1;>tr|F8WHZ9|F8WHZ9_MOUSE Alpha-adducin OS=Mus musculus GN=Add1 PE=1 SV=1;>tr|F8WGR0|F8WGR0_MOUSE Alpha-adducin	7	6	6	6	6	5	5	5	5	6	6	5	5	5	5	6	6	5	5	5	5	6	16.8	16.8	16.8	69.886	632	632;660;662;663;735;160;141	5.76			7	6	6	1	1	6	6		0	By MS/MS	By MS/MS
D3Z0V9;Q9D666-2;Q9D666-4;Q9D666-3;Q9D666;F7BX07;Q3TSM1;F6XYA0;D3Z5Q2;D3Z3N5;D3YUW9;F6RMJ1	D3Z0V9;Q9D666-2;Q9D666-4;Q9D666-3;Q9D666	6;6;6;6;6;2;2;2;1;1;1;1	6;6;6;6;6;2;2;2;1;1;1;1	6;6;6;6;6;2;2;2;1;1;1;1	SUN domain-containing protein 1	Sun1	>tr|D3Z0V9|D3Z0V9_MOUSE SUN domain-containing protein 1 OS=Mus musculus GN=Sun1 PE=2 SV=1;>sp|Q9D666-2|SUN1_MOUSE Isoform 2 of SUN domain-containing protein 1 OS=Mus musculus GN=Sun1;>sp|Q9D666-4|SUN1_MOUSE Isoform 4 of SUN domain-containing protein 1 OS=M	12	6	6	6	4	6	5	4	5	5	4	6	5	4	5	5	4	6	5	4	5	5	10.6	10.6	10.6	84.67	757	757;790;849;876;913;197;239;256;158;160;175;258	3.41		12	11				6				0	By MS/MS	By MS/MS
A2AWI9;Q8R3V5-3;Q8R3V5-1;Q8R3V5;A2AWI7	A2AWI9;Q8R3V5-3;Q8R3V5-1;Q8R3V5;A2AWI7	6;6;6;6;6	6;6;6;6;6	6;6;6;6;6	Endophilin-B2	Sh3glb2	>tr|A2AWI9|A2AWI9_MOUSE Endophilin-B2 OS=Mus musculus GN=Sh3glb2 PE=4 SV=1;>sp|Q8R3V5-3|SHLB2_MOUSE Isoform 3 of Endophilin-B2 OS=Mus musculus GN=Sh3glb2;>sp|Q8R3V5-1|SHLB2_MOUSE Isoform 1 of Endophilin-B2 OS=Mus musculus GN=Sh3glb2;>sp|Q8R3V5|SHLB2_MOUSE	5	6	6	6	6	5	5	5	4	5	6	5	5	5	4	5	6	5	5	5	4	5	17.6	17.6	17.6	41.81	374	374;379;395;400;404	5.54		7	12	1		1		6	12		0	By MS/MS	By MS/MS
Q8R3L2-4;Q8R3L2-3;Q8R3L2-2;Q8R3L2-5;Q8R3L2	Q8R3L2-4;Q8R3L2-3;Q8R3L2-2;Q8R3L2-5;Q8R3L2	6;6;6;6;6	6;6;6;6;6	6;6;6;6;6	Transcription factor 25	Tcf25	>sp|Q8R3L2-4|TCF25_MOUSE Isoform 4 of Transcription factor 25 OS=Mus musculus GN=Tcf25;>sp|Q8R3L2-3|TCF25_MOUSE Isoform 3 of Transcription factor 25 OS=Mus musculus GN=Tcf25;>sp|Q8R3L2-2|TCF25_MOUSE Isoform 2 of Transcription factor 25 OS=Mus musculus GN=T	5	6	6	6	5	4	5	4	6	6	5	4	5	4	6	6	5	4	5	4	6	6	12.2	12.2	12.2	68.213	600	600;611;625;626;676	3.42	13	2	12							6	0	By MS/MS	By MS/MS
W4VSP9;D3Z734;D3Z733;Q9QXK2;E9Q392	W4VSP9;D3Z734;D3Z733;Q9QXK2;E9Q392	6;6;6;6;6	6;6;6;6;6	6;6;6;6;6	E3 ubiquitin-protein ligase RAD18	Rad18	>tr|W4VSP9|W4VSP9_MOUSE E3 ubiquitin-protein ligase RAD18 OS=Mus musculus GN=Rad18 PE=4 SV=1;>tr|D3Z734|D3Z734_MOUSE E3 ubiquitin-protein ligase RAD18 OS=Mus musculus GN=Rad18 PE=4 SV=1;>tr|D3Z733|D3Z733_MOUSE E3 ubiquitin-protein ligase RAD18 OS=Mus muscu	5	6	6	6	4	4	5	5	5	3	4	4	5	5	5	3	4	4	5	5	5	3	22.3	22.3	22.3	34.801	309	309;428;449;509;556	2.93	11	8	3	16	1	3					0	By MS/MS	By MS/MS
D3Z619;Q9D824-3;Q9D824-2;Q9D824;Q9D824-4;D3Z3F1;D3Z4V2	D3Z619;Q9D824-3;Q9D824-2;Q9D824;Q9D824-4;D3Z3F1;D3Z4V2	6;6;6;6;5;5;5	6;6;6;6;5;5;5	6;6;6;6;5;5;5	Pre-mRNA 3-end-processing factor FIP1	Fip1l1	>tr|D3Z619|D3Z619_MOUSE Pre-mRNA 3-end-processing factor FIP1 OS=Mus musculus GN=Fip1l1 PE=1 SV=1;>sp|Q9D824-3|FIP1_MOUSE Isoform 3 of Pre-mRNA 3-end-processing factor FIP1 OS=Mus musculus GN=Fip1l1;>sp|Q9D824-2|FIP1_MOUSE Isoform 2 of Pre-mRNA 3-end-pr	7	6	6	6	4	6	3	6	6	6	4	6	3	6	6	6	4	6	3	6	6	6	15.1	15.1	15.1	59.388	530	530;536;545;581;508;589;595	4.72	6	4	6			14			6		0	By MS/MS	By MS/MS
O88974;G5E8N3;O88974-4;D3YYC3;O88974-7;O88974-5;O88974-6;O88974-2;O88974-3	O88974;G5E8N3;O88974-4;D3YYC3;O88974-7;O88974-5;O88974-6	6;6;6;6;5;3;3;2;1	6;6;6;6;5;3;3;2;1	6;6;6;6;5;3;3;2;1	Histone-lysine N-methyltransferase SETDB1	Setdb1	>sp|O88974|SETB1_MOUSE Histone-lysine N-methyltransferase SETDB1 OS=Mus musculus GN=Setdb1 PE=1 SV=1;>tr|G5E8N3|G5E8N3_MOUSE Histone-lysine N-methyltransferase SETDB1 OS=Mus musculus GN=Setdb1 PE=4 SV=1;>sp|O88974-4|SETB1_MOUSE Isoform 4 of Histone-lysine	9	6	6	6	6	5	4	5	4	6	6	5	4	5	4	6	6	5	4	5	4	6	4.7	4.7	4.7	144.55	1307	1307;1307;1308;1308;755;526;527;488;500	6.49	2			6		8	8	17			0	By MS/MS	By MS/MS
P53762-2;E9QLT6;Q3ULM2;P53762;Q8CEC2;Q61324-2;Q61324	P53762-2;E9QLT6;Q3ULM2;P53762;Q8CEC2	6;6;6;6;5;1;1	6;6;6;6;5;1;1	5;5;5;5;4;1;1	Aryl hydrocarbon receptor nuclear translocator	Arnt	>sp|P53762-2|ARNT_MOUSE Isoform Short of Aryl hydrocarbon receptor nuclear translocator OS=Mus musculus GN=Arnt;>tr|E9QLT6|E9QLT6_MOUSE Aryl hydrocarbon receptor nuclear translocator OS=Mus musculus GN=Arnt PE=4 SV=2;>tr|Q3ULM2|Q3ULM2_MOUSE Aryl hydrocarbo	7	6	6	5	5	6	6	5	6	6	5	6	6	5	6	6	4	5	5	4	5	5	9.6	9.6	8.6	84.612	771	771;771;776;791;760;701;712	4	6	1	22	6	6	3			6		0	By MS/MS	By MS/MS
Q8C0J2-2;Q8C0J2-5;Q8C0J2;Q8C0J2-3;Q8C0J2-4;D3YZW7	Q8C0J2-2;Q8C0J2-5;Q8C0J2;Q8C0J2-3;Q8C0J2-4	6;6;6;6;5;1	6;6;6;6;5;1	6;6;6;6;5;1	Autophagy-related protein 16-1	Atg16l1	>sp|Q8C0J2-2|A16L1_MOUSE Isoform 2 of Autophagy-related protein 16-1 OS=Mus musculus GN=Atg16l1;>sp|Q8C0J2-5|A16L1_MOUSE Isoform 5 of Autophagy-related protein 16-1 OS=Mus musculus GN=Atg16l1;>sp|Q8C0J2|A16L1_MOUSE Autophagy-related protein 16-1 OS=Mus mus	6	6	6	6	6	4	2	4	4	4	6	4	2	4	4	4	6	4	2	4	4	4	14.6	14.6	14.6	66.202	588	588;605;607;623;468;154	3.59	7	1	8	5		2		4			0	By MS/MS	By MS/MS
B8JK50;Q8VBW5-4;Q8VBW5-3;Q8VBW5;Q8VBW5-2	B8JK50;Q8VBW5-4;Q8VBW5-3;Q8VBW5;Q8VBW5-2	6;6;6;6;4	6;6;6;6;4	6;6;6;6;4	HMG box transcription factor BBX	Bbx	>tr|B8JK50|B8JK50_MOUSE HMG box transcription factor BBX OS=Mus musculus GN=Bbx PE=4 SV=1;>sp|Q8VBW5-4|BBX_MOUSE Isoform 4 of HMG box transcription factor BBX OS=Mus musculus GN=Bbx;>sp|Q8VBW5-3|BBX_MOUSE Isoform 3 of HMG box transcription factor BBX OS=Mu	5	6	6	6	4	4	6	6	5	5	4	4	6	6	5	5	4	4	6	6	5	5	9.7	9.7	9.7	81.782	732	732;750;887;907;829	6.74			5	6				15		5	0	By MS/MS	By MS/MS
Q80YT7-2;Q80YT7;E9Q1A0;G3X9L9;Q3UR03	Q80YT7-2;Q80YT7;E9Q1A0;G3X9L9;Q3UR03	6;6;6;6;4	6;6;6;6;4	6;6;6;6;4	Myomegalin	Pde4dip	>sp|Q80YT7-2|MYOME_MOUSE Isoform 2 of Myomegalin OS=Mus musculus GN=Pde4dip;>sp|Q80YT7|MYOME_MOUSE Myomegalin OS=Mus musculus GN=Pde4dip PE=2 SV=2;>tr|E9Q1A0|E9Q1A0_MOUSE Myomegalin OS=Mus musculus GN=Pde4dip PE=4 SV=1;>tr|G3X9L9|G3X9L9_MOUSE Myomegalin OS	5	6	6	6	5	6	6	5	6	5	5	6	6	5	6	5	5	6	6	5	6	5	6.4	6.4	6.4	126.61	1118	1118;2224;2412;2463;834	3.64	10		11	2	6		6	1			0	By MS/MS	By MS/MS
Q8VEF1-2;Q8VEF1-3;F8WJ74;Q8VEF1;A0A087WRK8;A0A087WPB6;A0A087WP91	Q8VEF1-2;Q8VEF1-3;F8WJ74;Q8VEF1;A0A087WRK8	6;6;6;6;3;2;1	6;6;6;6;3;2;1	4;4;4;4;1;1;1	GRAM domain-containing protein 1A	Gramd1a	>sp|Q8VEF1-2|GRM1A_MOUSE Isoform 2 of GRAM domain-containing protein 1A OS=Mus musculus GN=Gramd1a;>sp|Q8VEF1-3|GRM1A_MOUSE Isoform 3 of GRAM domain-containing protein 1A OS=Mus musculus GN=Gramd1a;>tr|F8WJ74|F8WJ74_MOUSE GRAM domain-containing protein 1A	7	6	6	4	4	4	5	4	4	4	4	4	5	4	4	4	3	3	3	3	2	3	14	14	9.9	54.85	494	494;688;688;722;161;208;123	6.76				8	3		2		12		0	By MS/MS	By MS/MS
D6RGM8;D3YWH4;D3Z6X7;Q9DBU0;D3Z279;D3YYW1	D6RGM8;D3YWH4;D3Z6X7;Q9DBU0;D3Z279	6;6;6;6;3;2	6;6;6;6;3;2	6;6;6;6;3;2	Transmembrane 9 superfamily member 1	Tm9sf1	>tr|D6RGM8|D6RGM8_MOUSE Transmembrane 9 superfamily member 1 OS=Mus musculus GN=Tm9sf1 PE=4 SV=1;>tr|D3YWH4|D3YWH4_MOUSE Transmembrane 9 superfamily member 1 (Fragment) OS=Mus musculus GN=Tm9sf1 PE=4 SV=1;>tr|D3Z6X7|D3Z6X7_MOUSE Transmembrane 9 superfamily	6	6	6	6	6	4	4	6	4	4	6	4	4	6	4	4	6	4	4	6	4	4	18.9	18.9	18.9	47.339	417	417;484;589;606;172;118	5.33	2	2	8	12	8	1	12	12			0	By MS/MS	By MS/MS
Q8BQZ5;B2LVG5;B2LVG6;E0CXT7;F7B6Z5;Q8BQZ5-3;Q8BQZ5-2;M0QWM8	Q8BQZ5;B2LVG5;B2LVG6;E0CXT7	6;6;6;6;2;2;2;1	6;6;6;6;2;2;2;1	6;6;6;6;2;2;2;1	Cleavage and polyadenylation specificity factor subunit 4	Cpsf4	>sp|Q8BQZ5|CPSF4_MOUSE Cleavage and polyadenylation specificity factor subunit 4 OS=Mus musculus GN=Cpsf4 PE=2 SV=1;>tr|B2LVG5|B2LVG5_MOUSE Cleavage and polyadenylation specific factor 4 isoform 1 OS=Mus musculus GN=Cpsf4 PE=2 SV=1;>tr|B2LVG6|B2LVG6_MOUSE	8	6	6	6	6	5	4	4	5	5	6	5	4	4	5	5	6	5	4	4	5	5	34.1	34.1	34.1	23.653	211	211;243;244;269;208;212;221;62	5			10	10	6	6	12				0	By MS/MS	By MS/MS
Q8BJ34-3;Q8BJ34-4;Q8BJ34;Q8BJ34-6;Q8BJ34-2;Q8BJ34-5	Q8BJ34-3;Q8BJ34-4;Q8BJ34;Q8BJ34-6	6;6;6;6;2;1	6;6;6;6;2;1	6;6;6;6;2;1	Meiosis arrest female protein 1	Marf1	>sp|Q8BJ34-3|MARF1_MOUSE Isoform 3 of Meiosis arrest female protein 1 OS=Mus musculus GN=Marf1;>sp|Q8BJ34-4|MARF1_MOUSE Isoform 4 of Meiosis arrest female protein 1 OS=Mus musculus GN=Marf1;>sp|Q8BJ34|MARF1_MOUSE Meiosis arrest female protein 1 OS=Mus musc	6	6	6	6	5	6	5	5	5	5	5	6	5	5	5	5	5	6	5	5	5	5	4.1	4.1	4.1	182.82	1647	1647;1728;1730;1736;526;261	7.58		6					1	6	12	6	0	By MS/MS	By MS/MS
Q8K012-2;E9PUK3;Q8K012;E9PUI5	Q8K012-2;E9PUK3;Q8K012;E9PUI5	6;6;6;6	6;6;6;6	6;6;6;6	Formin-binding protein 1-like	Fnbp1l	>sp|Q8K012-2|FBP1L_MOUSE Isoform 2 of Formin-binding protein 1-like OS=Mus musculus GN=Fnbp1l;>tr|E9PUK3|E9PUK3_MOUSE Formin-binding protein 1-like OS=Mus musculus GN=Fnbp1l PE=1 SV=1;>sp|Q8K012|FBP1L_MOUSE Formin-binding protein 1-like OS=Mus musculus GN=	4	6	6	6	6	5	4	5	6	6	6	5	4	5	6	6	6	5	4	5	6	6	11.8	11.8	11.8	63.917	550	550;551;605;609	3.27	12	11	1		1	2			6		0	By MS/MS	By MS/MS
D3YWT0;Q9R0P6;D3Z569;D3YTS1	D3YWT0;Q9R0P6;D3Z569;D3YTS1	6;6;6;6	6;6;6;6	6;6;6;6	Signal peptidase complex catalytic subunit SEC11A	Sec11a	>tr|D3YWT0|D3YWT0_MOUSE Signal peptidase I OS=Mus musculus GN=Sec11a PE=4 SV=1;>sp|Q9R0P6|SC11A_MOUSE Signal peptidase complex catalytic subunit SEC11A OS=Mus musculus GN=Sec11a PE=2 SV=1;>tr|D3Z569|D3Z569_MOUSE Signal peptidase I OS=Mus musculus GN=Sec11a	4	6	6	6	6	5	5	5	5	5	6	5	5	5	5	5	6	5	5	5	5	5	25.9	25.9	25.9	19.569	170	170;179;190;247	5.13		12			10	11	11	3			0	By MS/MS	By MS/MS
Q8R332-4;Q8R332-3;Q8R332-2;Q8R332	Q8R332-4;Q8R332-3;Q8R332-2;Q8R332	6;6;6;6	6;6;6;6	6;6;6;6	Nucleoporin p58/p45	Nupl1	>sp|Q8R332-4|NUPL1_MOUSE Isoform 4 of Nucleoporin p58/p45 OS=Mus musculus GN=Nupl1;>sp|Q8R332-3|NUPL1_MOUSE Isoform 3 of Nucleoporin p58/p45 OS=Mus musculus GN=Nupl1;>sp|Q8R332-2|NUPL1_MOUSE Isoform 2 of Nucleoporin p58/p45 OS=Mus musculus GN=Nupl1;>sp|Q8R	4	6	6	6	5	4	5	5	4	5	5	4	5	5	4	5	5	4	5	5	4	5	18	18	18	54.006	532	532;537;558;587	5.64		12		3				1	6	6	0	By MS/MS	By MS/MS
Q8C5H8-2;Q8C5H8-3;Q8C5H8;Z4YK42;Q8C5H8-4;A0A087WQI8	Q8C5H8-2;Q8C5H8-3;Q8C5H8;Z4YK42;Q8C5H8-4	6;6;6;5;5;1	6;6;6;5;5;1	6;6;6;5;5;1	NAD kinase 2, mitochondrial	Nadk2	>sp|Q8C5H8-2|NAKD2_MOUSE Isoform 2 of NAD kinase 2, mitochondrial OS=Mus musculus GN=Nadk2;>sp|Q8C5H8-3|NAKD2_MOUSE Isoform 3 of NAD kinase 2, mitochondrial OS=Mus musculus GN=Nadk2;>sp|Q8C5H8|NAKD2_MOUSE NAD kinase 2, mitochondrial OS=Mus musculus GN=Nadk	6	6	6	6	5	5	4	5	4	4	5	5	4	5	4	4	5	5	4	5	4	4	19.7	19.7	19.7	43.308	385	385;430;452;401;402;38	3.83	1		22	3	12	3					0	By MS/MS	By MS/MS
Q6DIC0;F2Z4A9;H3BLH0;H3BJK2;E9QAB8;H3BJI1;H3BLI4;Q9D007;H3BKJ3;H3BK47	Q6DIC0;F2Z4A9;H3BLH0;H3BJK2;E9QAB8	6;6;6;5;4;2;2;2;2;2	2;2;2;2;1;1;1;1;1;1	2;2;2;2;1;1;1;1;1;1	Probable global transcription activator SNF2L2	Smarca2	>sp|Q6DIC0|SMCA2_MOUSE Probable global transcription activator SNF2L2 OS=Mus musculus GN=Smarca2 PE=1 SV=1;>tr|F2Z4A9|F2Z4A9_MOUSE Probable global transcription activator SNF2L2 OS=Mus musculus GN=Smarca2 PE=1 SV=1;>tr|H3BLH0|H3BLH0_MOUSE Probable global t	10	6	2	2	6	6	5	6	5	5	2	2	1	2	1	1	2	2	1	2	1	1	4.9	1.8	1.8	180.25	1577	1577;1583;1601;1525;1510;224;235;236;254;276	3.33		6				3					0.00031571	By MS/MS	By MS/MS
P56212-2;P56212;E9Q827;E9Q4B9;E9PXD7;P60840-2;P60840	P56212-2;P56212;E9Q827;E9Q4B9;E9PXD7	6;6;6;5;4;1;1	6;6;6;5;4;1;1	6;6;6;5;4;1;1	cAMP-regulated phosphoprotein 19	Arpp19	>sp|P56212-2|ARP19_MOUSE Isoform ARPP-16 of cAMP-regulated phosphoprotein 19 OS=Mus musculus GN=Arpp19;>sp|P56212|ARP19_MOUSE cAMP-regulated phosphoprotein 19 OS=Mus musculus GN=Arpp19 PE=1 SV=2;>tr|E9Q827|E9Q827_MOUSE cAMP-regulated phosphoprotein 19 OS=M	7	6	6	6	5	5	4	5	6	5	5	5	4	5	6	5	5	5	4	5	6	5	55.2	55.2	55.2	10.605	96	96;112;145;71;46;117;121	2.57	2	35	6	6	5						0	By MS/MS	By MS/MS
Q99KG5-3;Q99KG5-2;Q99KG5;D3YYU9	Q99KG5-3;Q99KG5-2;Q99KG5;D3YYU9	6;6;6;5	6;6;6;5	6;6;6;5	Lipolysis-stimulated lipoprotein receptor	Lsr	>sp|Q99KG5-3|LSR_MOUSE Isoform 3 of Lipolysis-stimulated lipoprotein receptor OS=Mus musculus GN=Lsr;>sp|Q99KG5-2|LSR_MOUSE Isoform 2 of Lipolysis-stimulated lipoprotein receptor OS=Mus musculus GN=Lsr;>sp|Q99KG5|LSR_MOUSE Lipolysis-stimulated lipoprotein	4	6	6	6	6	6	5	5	6	6	6	6	5	5	6	6	6	6	5	5	6	6	18.8	18.8	18.8	58.607	526	526;575;594;277	4.67	15	6				9	11	10			0	By MS/MS	By MS/MS
Q99K74-2;Q99K74;A6PW47;Q99K74-3	Q99K74-2;Q99K74;A6PW47;Q99K74-3	6;6;6;5	6;6;6;5	6;6;6;5	Mediator of RNA polymerase II transcription subunit 24	Med24	>sp|Q99K74-2|MED24_MOUSE Isoform 2 of Mediator of RNA polymerase II transcription subunit 24 OS=Mus musculus GN=Med24;>sp|Q99K74|MED24_MOUSE Mediator of RNA polymerase II transcription subunit 24 OS=Mus musculus GN=Med24 PE=1 SV=1;>tr|A6PW47|A6PW47_MOUSE M	4	6	6	6	6	5	5	6	6	6	6	5	5	6	6	6	6	5	5	6	6	6	9.3	9.3	9.3	105.94	956	956;987;1006;758	5.87	6				14	6			13		0	By MS/MS	By MS/MS
A0A0B4J1G5;Q9JHC9-3;Q9JHC9-4;Q9JHC9-2;Q9JHC9;A0A0A6YY68;A0A0A6YWF3;V9GXK9	A0A0B4J1G5;Q9JHC9-3;Q9JHC9-4;Q9JHC9-2;Q9JHC9	6;6;6;4;4;2;2;2	6;6;6;4;4;2;2;2	6;6;6;4;4;2;2;2	ETS-related transcription factor Elf-2	Elf2	>tr|A0A0B4J1G5|A0A0B4J1G5_MOUSE ETS-related transcription factor Elf-2 OS=Mus musculus GN=Elf2 PE=4 SV=1;>sp|Q9JHC9-3|ELF2_MOUSE Isoform 2 of ETS-related transcription factor Elf-2 OS=Mus musculus GN=Elf2;>sp|Q9JHC9-4|ELF2_MOUSE Isoform 3 of ETS-related tr	8	6	6	6	4	5	3	4	4	5	4	5	3	4	4	5	4	5	3	4	4	5	19.8	19.8	19.8	53.915	504	504;521;533;581;593;59;65;113	5.69	6				5	6			9		0	By MS/MS	By MS/MS
B0R030;O09044;Q9D3L3;B0R029;E9Q8A1	B0R030;O09044;Q9D3L3;B0R029;E9Q8A1	6;6;6;4;4	6;6;6;4;4	6;6;6;4;4	Synaptosomal-associated protein 23;Synaptosomal-associated protein	Snap23	>tr|B0R030|B0R030_MOUSE Synaptosomal-associated protein (Fragment) OS=Mus musculus GN=Snap23 PE=1 SV=4;>sp|O09044|SNP23_MOUSE Synaptosomal-associated protein 23 OS=Mus musculus GN=Snap23 PE=1 SV=1;>tr|Q9D3L3|Q9D3L3_MOUSE Synaptosomal-associated protein OS=	5	6	6	6	5	6	5	5	6	5	5	6	5	5	6	5	5	6	5	5	6	5	55.9	55.9	55.9	17.781	161	161;210;221;85;98	2.98	8	12	9		6	5					0	By MS/MS	By MS/MS
A2BE92;A2BE93;Q9EQU5;Q9EQU5-3;Q9EQU5-2	A2BE92;A2BE93;Q9EQU5;Q9EQU5-3;Q9EQU5-2	6;6;6;4;4	6;6;6;4;4	6;6;6;4;4	Protein SET	Set	>tr|A2BE92|A2BE92_MOUSE Protein SET (Fragment) OS=Mus musculus GN=Set PE=1 SV=1;>tr|A2BE93|A2BE93_MOUSE Protein SET (Fragment) OS=Mus musculus GN=Set PE=1 SV=1;>sp|Q9EQU5|SET_MOUSE Protein SET OS=Mus musculus GN=Set PE=1 SV=1;>sp|Q9EQU5-3|SET_MOUSE Isoform	5	6	6	6	6	6	6	6	6	5	6	6	6	6	6	5	6	6	6	6	6	5	35.1	35.1	35.1	17.584	151	151;215;289;146;277	2.1	11	26	6	5							0	By MS/MS	By MS/MS
Q9CZV8-4;Q9CZV8;Q9CZV8-3;A2A533;A2A536;Q8BH16	Q9CZV8-4;Q9CZV8;Q9CZV8-3;A2A533	6;6;6;4;2;1	6;6;6;4;2;1	6;6;6;4;2;1	F-box/LRR-repeat protein 20	Fbxl20	>sp|Q9CZV8-4|FXL20_MOUSE Isoform 2 of F-box/LRR-repeat protein 20 OS=Mus musculus GN=Fbxl20;>sp|Q9CZV8|FXL20_MOUSE F-box/LRR-repeat protein 20 OS=Mus musculus GN=Fbxl20 PE=1 SV=3;>sp|Q9CZV8-3|FXL20_MOUSE Isoform 3 of F-box/LRR-repeat protein 20 OS=Mus musc	6	6	6	6	5	5	3	5	5	6	5	5	3	5	5	6	5	5	3	5	5	6	16.6	16.6	16.6	46.719	422	422;436;438;110;210;423	6.72		7			6	5		4	4	10	0	By MS/MS	By MS/MS
Q91W18-2;Q91W18-3;Q91W18;F6ZI20;E9Q6T6	Q91W18-2;Q91W18-3;Q91W18;F6ZI20;E9Q6T6	6;6;6;3;3	6;6;6;3;3	6;6;6;3;3	Tudor domain-containing protein 3	Tdrd3	>sp|Q91W18-2|TDRD3_MOUSE Isoform 2 of Tudor domain-containing protein 3 OS=Mus musculus GN=Tdrd3;>sp|Q91W18-3|TDRD3_MOUSE Isoform 3 of Tudor domain-containing protein 3 OS=Mus musculus GN=Tdrd3;>sp|Q91W18|TDRD3_MOUSE Tudor domain-containing protein 3 OS=Mu	5	6	6	6	4	5	5	6	5	6	4	5	5	6	5	6	4	5	5	6	5	6	10.6	10.6	10.6	79.013	716	716;737;743;212;242	4.72	1	5	6	5	5	2	12				0	By MS/MS	By MS/MS
O70230-3;O70230-2;O70230;Q8BMU0-2;Q8BMU0;B2KF19	O70230-3;O70230-2;O70230	6;6;6;2;2;1	6;6;6;2;2;1	6;6;6;2;2;1	Zinc finger protein 143	Znf143	>sp|O70230-3|ZN143_MOUSE Isoform 3 of Zinc finger protein 143 OS=Mus musculus GN=Znf143;>sp|O70230-2|ZN143_MOUSE Isoform 2 of Zinc finger protein 143 OS=Mus musculus GN=Znf143;>sp|O70230|ZN143_MOUSE Zinc finger protein 143 OS=Mus musculus GN=Znf143 PE=1 SV	6	6	6	6	4	3	5	4	4	4	4	3	5	4	4	4	4	3	5	4	4	4	11.3	11.3	11.3	66.029	610	610;637;638;316;568;292	5.59			6		13	1	1	6	2		0	By MS/MS	By MS/MS
G3UX50;O35613;Q3UKR0;G3UWJ9;G3UWI4	G3UX50;O35613;Q3UKR0	6;6;6;2;2	6;6;6;2;2	6;6;6;2;2	Death domain-associated protein 6	Daxx	>tr|G3UX50|G3UX50_MOUSE Death domain-associated protein 6 OS=Mus musculus GN=Daxx PE=4 SV=1;>sp|O35613|DAXX_MOUSE Death domain-associated protein 6 OS=Mus musculus GN=Daxx PE=1 SV=1;>tr|Q3UKR0|Q3UKR0_MOUSE Death domain-associated protein 6 OS=Mus musculus	5	6	6	6	4	5	2	3	5	5	4	5	2	3	5	5	4	5	2	3	5	5	10.7	10.7	10.7	77.208	702	702;739;740;137;166	6.12		3	3			4	19	3			0	By MS/MS	By MS/MS
Q8BIH0-2;Q8BIH0;J3QNK5;Q8BIH0-3	Q8BIH0-2;Q8BIH0;J3QNK5	6;6;6;2	6;6;6;2	6;6;6;2	Histone deacetylase complex subunit SAP130	Sap130	>sp|Q8BIH0-2|SP130_MOUSE Isoform 2 of Histone deacetylase complex subunit SAP130 OS=Mus musculus GN=Sap130;>sp|Q8BIH0|SP130_MOUSE Histone deacetylase complex subunit SAP130 OS=Mus musculus GN=Sap130 PE=1 SV=2;>tr|J3QNK5|J3QNK5_MOUSE Histone deacetylase com	4	6	6	6	6	6	4	5	5	6	6	6	4	5	5	6	6	6	4	5	5	6	8.2	8.2	8.2	92.891	879	879;1057;1057;348	4.94	2	5	7	3	8	20	1	5			0	By MS/MS	By MS/MS
D3Z6I0;Q8K1Y2;Q5FWX6;D3YU02	D3Z6I0;Q8K1Y2;Q5FWX6	6;6;6;2	6;6;6;2	4;4;4;2	Serine/threonine-protein kinase D3;Serine/threonine-protein kinase D	Prkd3	>tr|D3Z6I0|D3Z6I0_MOUSE Protein kinase C OS=Mus musculus GN=Prkd3 PE=1 SV=1;>sp|Q8K1Y2|KPCD3_MOUSE Serine/threonine-protein kinase D3 OS=Mus musculus GN=Prkd3 PE=1 SV=1;>tr|Q5FWX6|Q5FWX6_MOUSE Serine/threonine-protein kinase D OS=Mus musculus GN=Prkd3 PE=2	4	6	6	4	4	5	3	5	3	3	4	5	3	5	3	3	3	4	3	3	2	2	10.8	10.8	7.2	90.449	795	795;889;890;297	6.92		4		1	1	6	2	1	5	6	0	By MS/MS	By MS/MS
D3YYP5;E9Q5V3;Q9Z2D3;E9Q308	D3YYP5;E9Q5V3;Q9Z2D3	6;6;6;2	6;6;6;2	6;6;6;2	Non-syndromic hearing impairment protein 5 homolog	Dfna5	>tr|D3YYP5|D3YYP5_MOUSE Non-syndromic hearing impairment protein 5 homolog OS=Mus musculus GN=Dfna5 PE=4 SV=2;>tr|E9Q5V3|E9Q5V3_MOUSE Non-syndromic hearing impairment protein 5 homolog OS=Mus musculus GN=Dfna5 PE=4 SV=1;>sp|Q9Z2D3|DFNA5_MOUSE Non-syndromic	4	6	6	6	6	4	3	4	4	5	6	4	3	4	4	5	6	4	3	4	4	5	17.8	17.8	17.8	44.277	399	399;424;512;123	5.32			12	8	3	5	6	1	5	1	0	By MS/MS	By MS/MS
Q920Q8-4;Q920Q8-3;Q920Q8;A0A087WQT3;Q920Q8-2	Q920Q8-4;Q920Q8-3;Q920Q8	6;6;6;1;1	6;6;6;1;1	6;6;6;1;1	Influenza virus NS1A-binding protein homolog	Ivns1abp	>sp|Q920Q8-4|NS1BP_MOUSE Isoform 4 of Influenza virus NS1A-binding protein homolog OS=Mus musculus GN=Ivns1abp;>sp|Q920Q8-3|NS1BP_MOUSE Isoform 3 of Influenza virus NS1A-binding protein homolog OS=Mus musculus GN=Ivns1abp;>sp|Q920Q8|NS1BP_MOUSE Influenza v	5	6	6	6	6	6	6	6	6	6	6	6	6	6	6	6	6	6	6	6	6	6	13.3	13.3	13.3	66.673	600	600;602;642;77;221	5.35			12		22	6		12			0	By MS/MS	By MS/MS
O89032-3;O89032-2;O89032	O89032-3;O89032-2;O89032	6;6;6	4;4;4	4;4;4	SH3 and PX domain-containing protein 2A	Sh3pxd2a	>sp|O89032-3|SPD2A_MOUSE Isoform 3 of SH3 and PX domain-containing protein 2A OS=Mus musculus GN=Sh3pxd2a;>sp|O89032-2|SPD2A_MOUSE Isoform 2 of SH3 and PX domain-containing protein 2A OS=Mus musculus GN=Sh3pxd2a;>sp|O89032|SPD2A_MOUSE SH3 and PX domain-con	3	6	4	4	5	5	5	5	5	2	3	3	3	3	3	1	3	3	3	3	3	1	5.8	4.2	4.2	119.03	1081	1081;1096;1124	6	1		4				5	6			0	By MS/MS	By MS/MS
O35451;A0A0A0MQ69;G3UX19	O35451;A0A0A0MQ69;G3UX19	6;6;6	6;6;6	6;6;6	Cyclic AMP-dependent transcription factor ATF-6 beta;Processed cyclic AMP-dependent transcription factor ATF-6 beta	Atf6b	>sp|O35451|ATF6B_MOUSE Cyclic AMP-dependent transcription factor ATF-6 beta OS=Mus musculus GN=Atf6b PE=2 SV=1;>tr|A0A0A0MQ69|A0A0A0MQ69_MOUSE Cyclic AMP-dependent transcription factor ATF-6 beta OS=Mus musculus GN=Atf6b PE=4 SV=1;>tr|G3UX19|G3UX19_MOUSE C	3	6	6	6	4	6	5	6	6	6	4	6	5	6	6	6	4	6	5	6	6	6	10	10	10	76.007	699	699;706;709	5.2	8	3		14	5	10			14		0	By MS/MS	By MS/MS
P62849-2;P62849-3;P62849	P62849-2;P62849-3;P62849	6;6;6	6;6;6	6;6;6	40S ribosomal protein S24	Rps24	>sp|P62849-2|RS24_MOUSE Isoform 2 of 40S ribosomal protein S24 OS=Mus musculus GN=Rps24;>sp|P62849-3|RS24_MOUSE Isoform 3 of 40S ribosomal protein S24 OS=Mus musculus GN=Rps24;>sp|P62849|RS24_MOUSE 40S ribosomal protein S24 OS=Mus musculus GN=Rps24 PE=2 SV	3	6	6	6	6	6	6	6	6	6	6	6	6	6	6	6	6	6	6	6	6	6	41.5	41.5	41.5	15.069	130	130;131;133	5.78	5	19	9		19	19	24	4	8	16	0	By MS/MS	By MS/MS
P51791-2;Q8K4W8;P51791	P51791-2;Q8K4W8;P51791	6;6;6	4;4;4	0;0;0	H(+)/Cl(-) exchange transporter 3	Clcn3	>sp|P51791-2|CLCN3_MOUSE Isoform 2 of H(+)/Cl(-) exchange transporter 3 OS=Mus musculus GN=Clcn3;>tr|Q8K4W8|Q8K4W8_MOUSE Chloride channel protein OS=Mus musculus GN=Clcn3 PE=3 SV=1;>sp|P51791|CLCN3_MOUSE H(+)/Cl(-) exchange transporter 3 OS=Mus musculus GN	3	6	4	0	4	5	4	6	6	6	3	4	3	4	4	4	0	0	0	0	0	0	9.2	7.1	0	84.474	760	760;791;818	6.31	6	1			9					13	0	By MS/MS	By MS/MS
Q8BW72-2;A2A8L9;Q8BW72	Q8BW72-2;A2A8L9;Q8BW72	6;6;6	6;6;6	5;5;5	Lysine-specific demethylase 4A	Kdm4a	>sp|Q8BW72-2|KDM4A_MOUSE Isoform 2 of Lysine-specific demethylase 4A OS=Mus musculus GN=Kdm4a;>tr|A2A8L9|A2A8L9_MOUSE Lysine-specific demethylase 4A OS=Mus musculus GN=Kdm4a PE=4 SV=1;>sp|Q8BW72|KDM4A_MOUSE Lysine-specific demethylase 4A OS=Mus musculus GN	3	6	6	5	5	5	5	5	5	5	5	5	5	5	5	5	4	4	4	4	4	4	6.2	6.2	5.4	115.96	1033	1033;1033;1064	4.69		18			1	1	11		5		0	By MS/MS	By MS/MS
Q61179;E9Q8M6;E9PZJ2	Q61179;E9Q8M6;E9PZJ2	6;6;6	6;6;6	6;6;6	Interferon regulatory factor 9	Irf9	>sp|Q61179|IRF9_MOUSE Interferon regulatory factor 9 OS=Mus musculus GN=Irf9 PE=1 SV=1;>tr|E9Q8M6|E9Q8M6_MOUSE Interferon regulatory factor 9 OS=Mus musculus GN=Irf9 PE=1 SV=1;>tr|E9PZJ2|E9PZJ2_MOUSE Interferon regulatory factor 9 OS=Mus musculus GN=Irf9 P	3	6	6	6	5	6	5	5	6	5	5	6	5	5	6	5	5	6	5	5	6	5	23.1	23.1	23.1	44.61	399	399;417;465	5.7	11			6	3		12	11	7		0	By MS/MS	By MS/MS
Q5DTZ3;P59759;G3X8R8	Q5DTZ3;P59759;G3X8R8	6;6;6	5;5;5	5;5;5	MKL/myocardin-like protein 2	Mkl2	>tr|Q5DTZ3|Q5DTZ3_MOUSE MKIAA1243 protein (Fragment) OS=Mus musculus GN=Mkl2 PE=2 SV=1;>sp|P59759|MKL2_MOUSE MKL/myocardin-like protein 2 OS=Mus musculus GN=Mkl2 PE=1 SV=1;>tr|G3X8R8|G3X8R8_MOUSE MCG123888 OS=Mus musculus GN=Mkl2 PE=4 SV=1	3	6	5	5	4	5	5	4	4	5	4	4	4	4	4	5	4	4	4	4	4	5	9	7.8	7.8	117.52	1080	1080;1080;1091	5.65		6	1	6		1		6	6		0	By MS/MS	By MS/MS
Q9CYH2;Q3U125;D3YYG8;D3Z398;D3Z252;D3Z0A8;D3Z143;D3YWL4	Q9CYH2;Q3U125;D3YYG8;D3Z398;D3Z252;D3Z0A8	6;6;5;5;5;4;2;2	6;6;5;5;5;4;2;2	6;6;5;5;5;4;2;2	Redox-regulatory protein FAM213A	Fam213a	>sp|Q9CYH2|F213A_MOUSE Redox-regulatory protein FAM213A OS=Mus musculus GN=Fam213a PE=1 SV=2;>tr|Q3U125|Q3U125_MOUSE Redox-regulatory protein FAM213A OS=Mus musculus GN=Fam213a PE=2 SV=1;>tr|D3YYG8|D3YYG8_MOUSE Redox-regulatory protein FAM213A (Fragment) O	8	6	6	6	6	5	3	4	5	5	6	5	3	4	5	5	6	5	3	4	5	5	26.1	26.1	26.1	24.394	218	218;229;174;176;203;103;48;89	5.44		5	8	6		5		6		6	0	By MS/MS	By MS/MS
Q8BSP2;Q8BSP2-2;E9PY48;Q8BSP2-3;D6RGR7;F7CXE4	Q8BSP2;Q8BSP2-2;E9PY48;Q8BSP2-3	6;6;5;5;1;1	6;6;5;5;1;1	6;6;5;5;1;1	Condensin-2 complex subunit H2	Ncaph2	>sp|Q8BSP2|CNDH2_MOUSE Condensin-2 complex subunit H2 OS=Mus musculus GN=Ncaph2 PE=1 SV=1;>sp|Q8BSP2-2|CNDH2_MOUSE Isoform 2 of Condensin-2 complex subunit H2 OS=Mus musculus GN=Ncaph2;>tr|E9PY48|E9PY48_MOUSE Condensin-2 complex subunit H2 OS=Mus musculus	6	6	6	6	6	4	4	5	5	3	6	4	4	5	5	3	6	4	4	5	5	3	12.9	12.9	12.9	68.945	607	607;608;576;599;38;302	5.59		3	15				3	1	1	9	0	By MS/MS	By MS/MS
Q64735-2;Q64735;A0A0A6YY75;A0A0A6YXR6;A0A0A6YVT1;A0A0A6YXN9	Q64735-2;Q64735;A0A0A6YY75;A0A0A6YXR6;A0A0A6YVT1;A0A0A6YXN9	6;6;5;4;4;4	6;6;5;4;4;4	6;6;5;4;4;4	Complement component receptor 1-like protein	Cr1l	>sp|Q64735-2|CR1L_MOUSE Isoform 2 of Complement component receptor 1-like protein OS=Mus musculus GN=Cr1l;>sp|Q64735|CR1L_MOUSE Complement component receptor 1-like protein OS=Mus musculus GN=Cr1l PE=1 SV=1;>tr|A0A0A6YY75|A0A0A6YY75_MOUSE Complement compon	6	6	6	6	6	6	6	4	6	6	6	6	6	4	6	6	6	6	6	4	6	6	15.2	15.2	15.2	49.074	440	440;483;429;164;255;356	3.7		12	15	10	18	2					0	By MS/MS	By MS/MS
Q62432-2;Q62432;E9Q3M0;E9Q5P9;E9PXA8;A2CG44;Q8BUN5;A2CG45;F7BUP2	Q62432-2;Q62432;E9Q3M0;E9Q5P9;E9PXA8	6;6;5;4;3;2;2;1;1	6;6;5;4;3;2;2;1;1	4;4;3;3;3;0;0;0;0	Mothers against decapentaplegic homolog 2	Smad2	>sp|Q62432-2|SMAD2_MOUSE Isoform Short of Mothers against decapentaplegic homolog 2 OS=Mus musculus GN=Smad2;>sp|Q62432|SMAD2_MOUSE Mothers against decapentaplegic homolog 2 OS=Mus musculus GN=Smad2 PE=1 SV=2;>tr|E9Q3M0|E9Q3M0_MOUSE Mothers against decapen	9	6	6	4	6	5	4	5	5	6	6	5	4	5	5	6	4	3	2	3	3	4	15.8	15.8	10.3	48.955	437	437;467;434;244;204;233;425;113;143	7.2		8					3	19	4	7	0	By MS/MS	By MS/MS
D3YVP6;Q80W21;P15626;Q8R5I6	D3YVP6;Q80W21;P15626;Q8R5I6	6;6;5;4	1;1;1;1	1;1;1;1	Glutathione S-transferase Mu 7;Glutathione S-transferase Mu 2	Gstm7;Gstm2;Gstm4	>tr|D3YVP6|D3YVP6_MOUSE Glutathione S-transferase Mu 7 OS=Mus musculus GN=Gstm7 PE=4 SV=2;>sp|Q80W21|GSTM7_MOUSE Glutathione S-transferase Mu 7 OS=Mus musculus GN=Gstm7 PE=1 SV=1;>sp|P15626|GSTM2_MOUSE Glutathione S-transferase Mu 2 OS=Mus musculus GN=Gstm	4	6	1	1	6	6	5	5	5	5	1	1	0	0	0	0	1	1	0	0	0	0	32.6	5.5	5.5	21.328	181	181;218;218;218	8								2			0.0033938	By MS/MS	By matching
D3Z191;Q80X71;D3Z0M2;D3Z6E0	D3Z191;Q80X71;D3Z0M2;D3Z6E0	6;6;5;4	6;6;5;4	6;6;5;4	Transmembrane protein 106B	Tmem106b	>tr|D3Z191|D3Z191_MOUSE Transmembrane protein 106B (Fragment) OS=Mus musculus GN=Tmem106b PE=1 SV=4;>sp|Q80X71|T106B_MOUSE Transmembrane protein 106B OS=Mus musculus GN=Tmem106b PE=1 SV=1;>tr|D3Z0M2|D3Z0M2_MOUSE Transmembrane protein 106B (Fragment) OS=Mus	4	6	6	6	6	6	6	5	6	6	6	6	6	5	6	6	6	6	6	5	6	6	43.2	43.2	43.2	20.738	185	185;275;93;70	3.81	18	5		10	7	5	12				0	By MS/MS	By MS/MS
H7BX14;Q8BMZ5;Q8BMZ5-2;D3YZ84;D3YY06;D3YWG5;D6RH65	H7BX14;Q8BMZ5;Q8BMZ5-2;D3YZ84;D3YY06;D3YWG5;D6RH65	6;6;5;3;3;3;3	6;6;5;3;3;3;3	6;6;5;3;3;3;3	tRNA-splicing endonuclease subunit Sen34	Tsen34	>tr|H7BX14|H7BX14_MOUSE tRNA-splicing endonuclease subunit Sen34 OS=Mus musculus GN=Tsen34 PE=4 SV=1;>sp|Q8BMZ5|SEN34_MOUSE tRNA-splicing endonuclease subunit Sen34 OS=Mus musculus GN=Tsen34 PE=2 SV=2;>sp|Q8BMZ5-2|SEN34_MOUSE Isoform 2 of tRNA-splicing end	7	6	6	6	5	5	3	4	3	5	5	5	3	4	3	5	5	5	3	4	3	5	23.4	23.4	23.4	33.828	312	312;316;287;143;150;158;167	7.87				3			10	6	6	6	0	By MS/MS	By MS/MS
A3KGR9;Q9D8V0-4;Q9D8V0;Q6PGJ8;Q9D8V0-3;Q9D8V0-2	A3KGR9;Q9D8V0-4;Q9D8V0;Q6PGJ8;Q9D8V0-3	6;6;5;3;3;1	6;6;5;3;3;1	6;6;5;3;3;1	Minor histocompatibility antigen H13	H13;Hm13	>tr|A3KGR9|A3KGR9_MOUSE Minor histocompatibility antigen H13 (Fragment) OS=Mus musculus GN=H13 PE=4 SV=1;>sp|Q9D8V0-4|HM13_MOUSE Isoform 4 of Minor histocompatibility antigen H13 OS=Mus musculus GN=Hm13;>sp|Q9D8V0|HM13_MOUSE Minor histocompatibility antige	6	6	6	6	5	6	6	4	5	6	5	6	6	4	5	6	5	6	6	4	5	6	21	21	21	38.174	347	347;394;378;224;378;173	4.74	17	5			6	5	6	6	6	2	0	By MS/MS	By MS/MS
F8WHW3;Q3TWL2;E0CYE6;E0CZF6;E0CZ18	F8WHW3;Q3TWL2;E0CYE6;E0CZF6;E0CZ18	6;6;5;3;3	5;5;4;2;2	5;5;4;2;2	Transmembrane protein 55B	Tmem55b	>tr|F8WHW3|F8WHW3_MOUSE Type 1 phosphatidylinositol 4,5-bisphosphate 4-phosphatase OS=Mus musculus GN=Tmem55b PE=1 SV=1;>sp|Q3TWL2|TM55B_MOUSE Type 1 phosphatidylinositol 4,5-bisphosphate 4-phosphatase OS=Mus musculus GN=Tmem55b PE=1 SV=1;>tr|E0CYE6|E0CYE6	5	6	5	5	6	5	6	5	5	5	5	4	5	4	4	4	5	4	5	4	4	4	24.5	20.9	20.9	29.331	277	277;284;283;231;238	4.45	1	10	6		4			2	6		0	By MS/MS	By MS/MS
Q61458;Q3UUW5;E9PWD3;E9QA43;F7D1U6	Q61458;Q3UUW5;E9PWD3;E9QA43	6;6;5;3;1	6;6;5;3;1	6;6;5;3;1	Cyclin-H	Ccnh	>sp|Q61458|CCNH_MOUSE Cyclin-H OS=Mus musculus GN=Ccnh PE=2 SV=2;>tr|Q3UUW5|Q3UUW5_MOUSE Cyclin-H OS=Mus musculus GN=Ccnh PE=2 SV=1;>tr|E9PWD3|E9PWD3_MOUSE Cyclin-H OS=Mus musculus GN=Ccnh PE=3 SV=1;>tr|E9QA43|E9QA43_MOUSE Cyclin-H (Fragment) OS=Mus muscul	5	6	6	6	4	5	5	6	4	5	4	5	5	6	4	5	4	5	5	6	4	5	22.9	22.9	22.9	37.506	323	323;327;287;142;121	6.4			5	5	3	1	10	6		5	0	By MS/MS	By MS/MS
G3X926;Q9JJ80;S4R1Y5;S4R2H5;S4R2R2	G3X926;Q9JJ80;S4R1Y5	6;6;5;2;1	6;6;5;2;1	6;6;5;2;1	Ribosome production factor 2 homolog	Rpf2	>tr|G3X926|G3X926_MOUSE MCG1407, isoform CRA_a OS=Mus musculus GN=Rpf2 PE=4 SV=1;>sp|Q9JJ80|RPF2_MOUSE Ribosome production factor 2 homolog OS=Mus musculus GN=Rpf2 PE=2 SV=2;>tr|S4R1Y5|S4R1Y5_MOUSE Ribosome production factor 2 homolog (Fragment) OS=Mus mus	5	6	6	6	6	5	4	5	6	6	6	5	4	5	6	6	6	5	4	5	6	6	27.5	27.5	27.5	31.471	273	273;306;257;205;153	4.65	10		1	13	4	14			6		0	By MS/MS	By MS/MS
G3X8Q0;O89090;O89090-2;E9Q0S7;E9Q2V3;E9Q113	G3X8Q0;O89090;O89090-2	6;6;5;1;1;1	6;6;5;1;1;1	6;6;5;1;1;1	Transcription factor Sp1	Sp1	>tr|G3X8Q0|G3X8Q0_MOUSE Trans-acting transcription factor 1 OS=Mus musculus GN=Sp1 PE=4 SV=1;>sp|O89090|SP1_MOUSE Transcription factor Sp1 OS=Mus musculus GN=Sp1 PE=1 SV=2;>sp|O89090-2|SP1_MOUSE Isoform 2 of Transcription factor Sp1 OS=Mus musculus GN=Sp1	6	6	6	6	5	5	5	5	5	6	5	5	5	5	5	6	5	5	5	5	5	6	12	12	12	80.443	781	781;784;467;55;105;183	2.95	10	19	8	1					6		0	By MS/MS	By MS/MS
Q8C4U8;O35474;Q8C8K0;O35474-2	Q8C4U8;O35474;Q8C8K0	6;6;5;1	6;6;5;1	6;6;5;1	EGF-like repeat and discoidin I-like domain-containing protein 3	Edil3	>tr|Q8C4U8|Q8C4U8_MOUSE EGF-like repeat and discoidin I-like domain-containing protein 3 OS=Mus musculus GN=Edil3 PE=2 SV=1;>sp|O35474|EDIL3_MOUSE EGF-like repeat and discoidin I-like domain-containing protein 3 OS=Mus musculus GN=Edil3 PE=1 SV=2;>tr|Q8C8K	4	6	6	6	5	5	5	5	6	6	5	5	5	5	6	6	5	5	5	5	6	6	17.2	17.2	17.2	52.695	470	470;480;384;221	4.69			16		7	5	8				0	By MS/MS	By MS/MS
Q8BND5-2;Q8BND5;Q8BND5-3;Q8BND5-4	Q8BND5-2;Q8BND5;Q8BND5-3	6;6;5;1	6;6;5;1	6;6;5;1	Sulfhydryl oxidase 1	Qsox1	>sp|Q8BND5-2|QSOX1_MOUSE Isoform 2 of Sulfhydryl oxidase 1 OS=Mus musculus GN=Qsox1;>sp|Q8BND5|QSOX1_MOUSE Sulfhydryl oxidase 1 OS=Mus musculus GN=Qsox1 PE=1 SV=1;>sp|Q8BND5-3|QSOX1_MOUSE Isoform 3 of Sulfhydryl oxidase 1 OS=Mus musculus GN=Qsox1	4	6	6	6	5	2	5	2	4	3	5	2	5	2	4	3	5	2	5	2	4	3	9.2	9.2	9.2	73.297	661	661;748;568;154	3.82	6		4	5	1	1	5				0	By MS/MS	By MS/MS
E0CY81;Q62511;Q62511-2	E0CY81;Q62511;Q62511-2	6;6;5	6;6;5	6;6;5	E3 ubiquitin-protein ligase ZFP91	Zfp91	>tr|E0CY81|E0CY81_MOUSE E3 ubiquitin-protein ligase ZFP91 OS=Mus musculus GN=Zfp91 PE=1 SV=1;>sp|Q62511|ZFP91_MOUSE E3 ubiquitin-protein ligase ZFP91 OS=Mus musculus GN=Zfp91 PE=1 SV=3;>sp|Q62511-2|ZFP91_MOUSE Isoform 2 of E3 ubiquitin-protein ligase ZFP91	3	6	6	6	5	4	4	5	4	5	5	4	4	5	4	5	5	4	4	5	4	5	13.8	13.8	13.8	59.203	529	529;572;455	4.49		12	6	6		3	12	2			0	By MS/MS	By MS/MS
G3UYA1;A2RT67;F7B6S5	G3UYA1;A2RT67;F7B6S5	6;6;5	6;6;5	6;6;5	DENN domain-containing protein 3	Dennd3	>tr|G3UYA1|G3UYA1_MOUSE DENN domain-containing protein 3 OS=Mus musculus GN=Dennd3 PE=4 SV=1;>sp|A2RT67|DEND3_MOUSE DENN domain-containing protein 3 OS=Mus musculus GN=Dennd3 PE=2 SV=2;>tr|F7B6S5|F7B6S5_MOUSE DENN domain-containing protein 3 (Fragment) OS=	3	6	6	6	3	5	5	5	3	5	3	5	5	5	3	5	3	5	5	5	3	5	6.4	6.4	6.4	128.37	1139	1139;1274;1151	6.12	6		5				4			11	0	By matching	By MS/MS
Q99PN3;J3QN94;B8JJ57;Q99PN3-2;B8JJ56	Q99PN3;J3QN94;B8JJ57;Q99PN3-2;B8JJ56	6;6;4;4;4	6;6;4;4;4	6;6;4;4;4	Tripartite motif-containing protein 26	Trim26	>sp|Q99PN3|TRI26_MOUSE Tripartite motif-containing protein 26 OS=Mus musculus GN=Trim26 PE=2 SV=3;>tr|J3QN94|J3QN94_MOUSE Tripartite motif-containing protein 26 OS=Mus musculus GN=Trim26 PE=4 SV=1;>tr|B8JJ57|B8JJ57_MOUSE Tripartite motif-containing protein	5	6	6	6	5	4	5	5	5	6	5	4	5	5	5	6	5	4	5	5	5	6	12.1	12.1	12.1	62.808	545	545;545;253;326;394	6.95			13	2				1	17	7	0	By MS/MS	By MS/MS
Q8K2Y9-2;Q8K2Y9;E0CXR5;F7AVU1;E0CZ84;E0CYY2	Q8K2Y9-2;Q8K2Y9;E0CXR5;F7AVU1;E0CZ84	6;6;4;4;3;2	6;6;4;4;3;2	6;6;4;4;3;2	Malcavernin	Ccm2	>sp|Q8K2Y9-2|CCM2_MOUSE Isoform 2 of Malcavernin OS=Mus musculus GN=Ccm2;>sp|Q8K2Y9|CCM2_MOUSE Malcavernin OS=Mus musculus GN=Ccm2 PE=1 SV=1;>tr|E0CXR5|E0CXR5_MOUSE Malcavernin (Fragment) OS=Mus musculus GN=Ccm2 PE=4 SV=1;>tr|F7AVU1|F7AVU1_MOUSE Malcaverni	6	6	6	6	5	5	6	6	6	6	5	5	6	6	6	6	5	5	6	6	6	6	14.8	14.8	14.8	48.247	438	438;453;243;389;113;126	8.03		4	1				6		12	12	0	By MS/MS	By MS/MS
A3KFM7-2;A3KFM7;Q8BYH8-2;Q8BYH8;A3KFM8	A3KFM7-2;A3KFM7;Q8BYH8-2;Q8BYH8;A3KFM8	6;6;4;4;3	2;2;0;0;0	2;2;0;0;0	Chromodomain-helicase-DNA-binding protein 9	Chd6;Chd9	>sp|A3KFM7-2|CHD6_MOUSE Isoform 2 of Chromodomain-helicase-DNA-binding protein 6 OS=Mus musculus GN=Chd6;>sp|A3KFM7|CHD6_MOUSE Chromodomain-helicase-DNA-binding protein 6 OS=Mus musculus GN=Chd6 PE=1 SV=1;>sp|Q8BYH8-2|CHD9_MOUSE Isoform 2 of Chromodomain-h	5	6	2	2	6	5	5	6	6	6	2	1	1	2	2	2	2	1	1	2	2	2	2.3	0.8	0.8	305.31	2710	2710;2711;2869;2885;1183	5.64			1		1	9					0	By MS/MS	By MS/MS
A6X925;Q9D2M8;B2KF55;Q9D2M8-2	A6X925;Q9D2M8;B2KF55;Q9D2M8-2	6;6;4;4	3;3;2;2	3;3;2;2	Ubiquitin-conjugating enzyme E2 variant 2	Ube2v2	>tr|A6X925|A6X925_MOUSE Ubiquitin-conjugating enzyme E2 variant 2 OS=Mus musculus GN=Ube2v2 PE=4 SV=1;>sp|Q9D2M8|UB2V2_MOUSE Ubiquitin-conjugating enzyme E2 variant 2 OS=Mus musculus GN=Ube2v2 PE=2 SV=4;>tr|B2KF55|B2KF55_MOUSE Ubiquitin-conjugating enzyme	4	6	3	3	5	6	6	6	5	5	2	3	3	3	2	2	2	3	3	3	2	2	59	34.3	34.3	12.021	105	105;145;63;103	2.88	7	7	10	16							0	By MS/MS	By MS/MS
D3YTR6;Q8R0G7;D3YWA9;D3YWU4;D6REG2	D3YTR6;Q8R0G7;D3YWA9;D3YWU4	6;6;4;3;2	6;6;4;3;2	6;6;4;3;2	Protein spinster homolog 1	Spns1	>tr|D3YTR6|D3YTR6_MOUSE Protein spinster homolog 1 OS=Mus musculus GN=Spns1 PE=4 SV=1;>sp|Q8R0G7|SPNS1_MOUSE Protein spinster homolog 1 OS=Mus musculus GN=Spns1 PE=2 SV=1;>tr|D3YWA9|D3YWA9_MOUSE Protein spinster homolog 1 OS=Mus musculus GN=Spns1 PE=4 SV=1	5	6	6	6	6	5	5	4	4	5	6	5	5	4	4	5	6	5	5	4	4	5	21.4	21.4	21.4	51.395	476	476;528;453;239;165	3.48	9	9		3	6	1		5			0	By MS/MS	By MS/MS
G5E8W9;O88876;O88876-2;B1ARS9;H7BX54	G5E8W9;O88876;O88876-2;B1ARS9	6;6;4;3;1	6;6;4;3;1	6;6;4;3;1	Short-chain dehydrogenase/reductase 3	Dhrs3	>tr|G5E8W9|G5E8W9_MOUSE Dehydrogenase/reductase (SDR family) member 3, isoform CRA_a OS=Mus musculus GN=Dhrs3 PE=3 SV=1;>sp|O88876|DHRS3_MOUSE Short-chain dehydrogenase/reductase 3 OS=Mus musculus GN=Dhrs3 PE=2 SV=2;>sp|O88876-2|DHRS3_MOUSE Isoform 2 of Sh	5	6	6	6	5	5	4	5	5	4	5	5	4	5	5	4	5	5	4	5	5	4	29.3	29.3	29.3	30.735	276	276;302;236;146;123	6.91		1		11		5	6	10	13	1	0	By MS/MS	By MS/MS
Q91XH6;O88384;F6UHS3;F6T4B9;E0CYE5	Q91XH6;O88384;F6UHS3	6;6;4;2;1	6;6;4;2;1	6;6;4;2;1	Vesicle transport through interaction with t-SNAREs homolog 1B	Vti1b	>tr|Q91XH6|Q91XH6_MOUSE Vesicle transport through interaction with t-SNAREs 1B homolog OS=Mus musculus GN=Vti1b PE=2 SV=1;>sp|O88384|VTI1B_MOUSE Vesicle transport through interaction with t-SNAREs homolog 1B OS=Mus musculus GN=Vti1b PE=1 SV=1;>tr|F6UHS3|F6	5	6	6	6	6	4	4	4	4	4	6	4	4	4	4	4	6	4	4	4	4	4	31	31	31	26.727	232	232;232;182;74;54	4.17		13	6			10	6				0	By MS/MS	By MS/MS
Q66JX5-2;Q66JX5;F6UTB8;P0CAX8	Q66JX5-2;Q66JX5;F6UTB8	6;6;4;1	6;6;4;1	6;6;4;1	FGFR1 oncogene partner	Fgfr1op	>sp|Q66JX5-2|FR1OP_MOUSE Isoform 2 of FGFR1 oncogene partner OS=Mus musculus GN=Fgfr1op;>sp|Q66JX5|FR1OP_MOUSE FGFR1 oncogene partner OS=Mus musculus GN=Fgfr1op PE=1 SV=1;>tr|F6UTB8|F6UTB8_MOUSE FGFR1 oncogene partner (Fragment) OS=Mus musculus GN=Fgfr1op	4	6	6	6	5	6	5	5	6	6	5	6	5	5	6	6	5	6	5	5	6	6	25.3	25.3	25.3	40.548	379	379;399;151;505	4.85	6	10	6			12	14	6			0	By MS/MS	By MS/MS
Q7TPM1;F8WHT3;F7AYW2	Q7TPM1;F8WHT3;F7AYW2	6;6;4	4;4;4	4;4;4	Protein PRRC2B	Prrc2b	>sp|Q7TPM1|PRC2B_MOUSE Protein PRRC2B OS=Mus musculus GN=Prrc2b PE=1 SV=1;>tr|F8WHT3|F8WHT3_MOUSE Protein PRRC2B OS=Mus musculus GN=Prrc2b PE=1 SV=1;>tr|F7AYW2|F7AYW2_MOUSE Protein PRRC2B (Fragment) OS=Mus musculus GN=Prrc2b PE=1 SV=1	3	6	4	4	5	5	4	4	4	4	3	3	2	2	2	2	3	3	2	2	2	2	6	4.7	4.7	160.91	1486	1486;2230;1472	5.53			1	5		3	6				0	By MS/MS	By MS/MS
E9QAG2;Q9D4J7;Q9D4J7-2	E9QAG2;Q9D4J7;Q9D4J7-2	6;6;4	6;6;4	6;6;4	PHD finger protein 6	Phf6	>tr|E9QAG2|E9QAG2_MOUSE PHD finger protein 6 OS=Mus musculus GN=Phf6 PE=4 SV=1;>sp|Q9D4J7|PHF6_MOUSE PHD finger protein 6 OS=Mus musculus GN=Phf6 PE=2 SV=1;>sp|Q9D4J7-2|PHF6_MOUSE Isoform 2 of PHD finger protein 6 OS=Mus musculus GN=Phf6	3	6	6	6	6	3	5	5	4	4	6	3	5	5	4	4	6	3	5	5	4	4	23.2	23.2	23.2	36.366	323	323;364;284	4.82	10	6	1			10	12	6			0	By MS/MS	By MS/MS
O88587-2;O88587;D3Z227	O88587-2;O88587;D3Z227	6;6;4	6;6;4	6;6;4	Catechol O-methyltransferase	Comt	>sp|O88587-2|COMT_MOUSE Isoform Soluble of Catechol O-methyltransferase OS=Mus musculus GN=Comt;>sp|O88587|COMT_MOUSE Catechol O-methyltransferase OS=Mus musculus GN=Comt PE=1 SV=2;>tr|D3Z227|D3Z227_MOUSE Catechol O-methyltransferase (Fragment) OS=Mus musc	3	6	6	6	4	4	4	5	4	6	4	4	4	5	4	6	4	4	4	5	4	6	40.5	40.5	40.5	24.707	222	222;265;171	4.36	1	11	3	15		4	6	2	2		0	By MS/MS	By MS/MS
A2ALB2;Q6PAQ4;A2ALB1	A2ALB2;Q6PAQ4;A2ALB1	6;6;4	6;6;4	6;6;4	RNA exonuclease 4	Rexo4	>tr|A2ALB2|A2ALB2_MOUSE RNA exonuclease 4 OS=Mus musculus GN=Rexo4 PE=4 SV=1;>sp|Q6PAQ4|REXO4_MOUSE RNA exonuclease 4 OS=Mus musculus GN=Rexo4 PE=2 SV=2;>tr|A2ALB1|A2ALB1_MOUSE RNA exonuclease 4 (Fragment) OS=Mus musculus GN=Rexo4 PE=4 SV=1	3	6	6	6	3	6	3	6	6	5	3	6	3	6	6	5	3	6	3	6	6	5	16.9	16.9	16.9	45.465	409	409;432;363	5.6		6	4	1	5	5	11	8			0	By MS/MS	By MS/MS
Q3TCJ1;Z4YJY0;D3Z4D8	Q3TCJ1;Z4YJY0;D3Z4D8	6;6;4	6;6;4	6;6;4	BRISC complex subunit Abro1	Fam175b	>sp|Q3TCJ1|F175B_MOUSE BRISC complex subunit Abro1 OS=Mus musculus GN=Fam175b PE=2 SV=1;>tr|Z4YJY0|Z4YJY0_MOUSE BRISC complex subunit Abro1 OS=Mus musculus GN=Fam175b PE=4 SV=1;>tr|D3Z4D8|D3Z4D8_MOUSE BRISC complex subunit Abro1 (Fragment) OS=Mus musculus	3	6	6	6	5	6	5	6	6	6	5	6	5	6	6	6	5	6	5	6	6	6	18.8	18.8	18.8	46.942	415	415;424;289	4.69	6	12	5			9	5	12			0	By MS/MS	By MS/MS
P84104-2;P84104;A2A4X6	P84104-2;P84104;A2A4X6	6;6;4	5;5;3	5;5;3	Serine/arginine-rich splicing factor 3	Srsf3;Gm12355	>sp|P84104-2|SRSF3_MOUSE Isoform Short of Serine/arginine-rich splicing factor 3 OS=Mus musculus GN=Srsf3;>sp|P84104|SRSF3_MOUSE Serine/arginine-rich splicing factor 3 OS=Mus musculus GN=Srsf3 PE=1 SV=1;>tr|A2A4X6|A2A4X6_MOUSE MCG21910 OS=Mus musculus GN=G	3	6	5	5	6	6	6	6	6	6	5	5	5	5	5	5	5	5	5	5	5	5	48.4	48.4	48.4	14.203	124	124;164;163	4.52		13	11	16	5	1		6		6	0	By MS/MS	By MS/MS
Q8CFE3;K3W4P9;A0A0A6YWP7;A0A0A6YXM5;A0A0A6YWY4;Q6PGA0-2;Q6PGA0;A0A0A6YXI3;A0A0A6YXP4	Q8CFE3;K3W4P9;A0A0A6YWP7;A0A0A6YXM5	6;6;3;3;2;2;2;1;1	6;6;3;3;2;2;2;1;1	6;6;3;3;2;2;2;1;1	REST corepressor 1	Rcor1	>sp|Q8CFE3|RCOR1_MOUSE REST corepressor 1 OS=Mus musculus GN=Rcor1 PE=1 SV=2;>tr|K3W4P9|K3W4P9_MOUSE REST corepressor 1 OS=Mus musculus GN=Rcor1 PE=1 SV=1;>tr|A0A0A6YWP7|A0A0A6YWP7_MOUSE REST corepressor 3 OS=Mus musculus GN=Rcor3 PE=4 SV=1;>tr|A0A0A6YXM5|	9	6	6	6	6	6	5	6	6	6	6	6	5	6	6	6	6	6	5	6	6	6	14.3	14.3	14.3	52.273	477	477;480;447;551;351;434;451;55;281	5.26		6	6	7		10	6	7		1	0	By MS/MS	By MS/MS
Q91WE6-2;Q91WE6;Q91WE6-3;Q91WE6-4;F6S0I8	Q91WE6-2;Q91WE6;Q91WE6-3	6;6;3;2;1	6;6;3;2;1	6;6;3;2;1	Threonylcarbamoyladenosine tRNA methylthiotransferase	Cdkal1	>sp|Q91WE6-2|CDKAL_MOUSE Isoform 2 of Threonylcarbamoyladenosine tRNA methylthiotransferase OS=Mus musculus GN=Cdkal1;>sp|Q91WE6|CDKAL_MOUSE Threonylcarbamoyladenosine tRNA methylthiotransferase OS=Mus musculus GN=Cdkal1 PE=2 SV=1;>sp|Q91WE6-3|CDKAL_MOUSE	5	6	6	6	5	4	5	5	6	4	5	4	5	5	6	4	5	4	5	5	6	4	12.9	12.9	12.9	58.918	520	520;578;351;218;107	6.26		5	1	4		3	7	6		5	0	By MS/MS	By MS/MS
Q3UNI1;Q923E4;Q923E4-2;F6YAQ3	Q3UNI1;Q923E4;Q923E4-2	6;6;3;1	6;6;3;1	6;6;3;1	NAD-dependent protein deacetylase sirtuin-1;SirtT1 75 kDa fragment	Sirt1	>tr|Q3UNI1|Q3UNI1_MOUSE NAD-dependent protein deacetylase sirtuin-1 OS=Mus musculus GN=Sirt1 PE=2 SV=1;>sp|Q923E4|SIR1_MOUSE NAD-dependent protein deacetylase sirtuin-1 OS=Mus musculus GN=Sirt1 PE=1 SV=2;>sp|Q923E4-2|SIR1_MOUSE Isoform 2 of NAD-dependent p	4	6	6	6	4	4	4	4	3	3	4	4	4	4	3	3	4	4	4	4	3	3	11.5	11.5	11.5	76.043	698	698;737;553;140	3.86	8			12	6			2		1	0	By MS/MS	By MS/MS
O35071;E9Q9B0;Q3V3Y9;A2AKI2	O35071;E9Q9B0;Q3V3Y9	6;6;3;1	4;4;1;0	4;4;1;0	Kinesin-like protein KIF1C	Kif1c	>sp|O35071|KIF1C_MOUSE Kinesin-like protein KIF1C OS=Mus musculus GN=Kif1c PE=2 SV=2;>tr|E9Q9B0|E9Q9B0_MOUSE Kinesin-like protein OS=Mus musculus GN=Kif1c PE=3 SV=1;>tr|Q3V3Y9|Q3V3Y9_MOUSE Kinesin-like protein OS=Mus musculus GN=Kif1c PE=2 SV=1	4	6	4	4	3	5	4	5	3	4	1	3	2	3	1	2	1	3	2	3	1	2	6.6	4.6	4.6	122.43	1100	1100;1112;425;411	5.54	2				5	1	1	4			0	By matching	By MS/MS
Q9CYJ6;Q9JLR1;A2ATT9;A0A0A6YVQ7	Q9CYJ6;Q9JLR1;A2ATT9	6;6;3;1	1;1;0;0	1;1;0;0	Protein transport protein Sec61 subunit alpha isoform 2	Sec61a2	>tr|Q9CYJ6|Q9CYJ6_MOUSE Protein transport protein Sec61 subunit alpha isoform 2 OS=Mus musculus GN=Sec61a2 PE=2 SV=1;>sp|Q9JLR1|S61A2_MOUSE Protein transport protein Sec61 subunit alpha isoform 2 OS=Mus musculus GN=Sec61a2 PE=2 SV=3;>tr|A2ATT9|A2ATT9_MOUSE	4	6	1	1	6	5	4	5	5	6	1	1	0	1	1	1	1	1	0	1	1	1	12.9	2.7	2.7	44.749	410	410;476;175;120	6						5					0.00031656	By MS/MS	By MS/MS
D3Z4I0;D3Z3Y1;D3YTQ6	D3Z4I0;D3Z3Y1;D3YTQ6	6;6;3	6;6;3	6;6;3		Pigg	>tr|D3Z4I0|D3Z4I0_MOUSE Protein Pigg OS=Mus musculus GN=Pigg PE=4 SV=1;>tr|D3Z3Y1|D3Z3Y1_MOUSE Protein Pigg OS=Mus musculus GN=Pigg PE=4 SV=1;>tr|D3YTQ6|D3YTQ6_MOUSE Protein Pigg OS=Mus musculus GN=Pigg PE=4 SV=1	3	6	6	6	5	6	5	6	6	5	5	6	5	6	6	5	5	6	5	6	6	5	7	7	7	107.69	975	975;983;850	5.9	1	5	6	5	1	5	6	1	6	6	0	By MS/MS	By MS/MS
Q8VDV3-2;Q8VDV3;D3Z585	Q8VDV3-2;Q8VDV3;D3Z585	6;6;3	6;6;3	6;6;3	Guanine nucleotide exchange factor for Rab-3A	Rab3il1	>sp|Q8VDV3-2|R3GEF_MOUSE Isoform 2 of Guanine nucleotide exchange factor for Rab-3A OS=Mus musculus GN=Rab3il1;>sp|Q8VDV3|R3GEF_MOUSE Guanine nucleotide exchange factor for Rab-3A OS=Mus musculus GN=Rab3il1 PE=2 SV=1;>tr|D3Z585|D3Z585_MOUSE Guanine nucleot	3	6	6	6	5	5	5	3	3	5	5	5	5	3	3	5	5	5	5	3	3	5	27.1	27.1	27.1	35.419	314	314;383;310	5.89			3	11	3	7	6			6	0	By MS/MS	By MS/MS
B1AW21;Q9Z2C5;Q3UDN6	B1AW21;Q9Z2C5;Q3UDN6	6;6;3	6;6;3	6;6;3	Myotubularin	Mtm1	>tr|B1AW21|B1AW21_MOUSE Myotubularin OS=Mus musculus GN=Mtm1 PE=4 SV=1;>sp|Q9Z2C5|MTM1_MOUSE Myotubularin OS=Mus musculus GN=Mtm1 PE=1 SV=2;>tr|Q3UDN6|Q3UDN6_MOUSE Myotubularin OS=Mus musculus GN=Mtm1 PE=2 SV=1	3	6	6	6	6	5	5	5	3	5	6	5	5	5	3	5	6	5	5	5	3	5	14.7	14.7	14.7	65.962	572	572;603;162	4.22	12		1	12			5		6		0	By MS/MS	By MS/MS
Q8VDR9;E9QPN7;Q8VDR9-2	Q8VDR9;E9QPN7;Q8VDR9-2	6;6;3	2;2;1	2;2;1	Dedicator of cytokinesis protein 6	Dock6	>sp|Q8VDR9|DOCK6_MOUSE Dedicator of cytokinesis protein 6 OS=Mus musculus GN=Dock6 PE=1 SV=4;>tr|E9QPN7|E9QPN7_MOUSE Dedicator of cytokinesis protein 6 OS=Mus musculus GN=Dock6 PE=1 SV=1;>sp|Q8VDR9-2|DOCK6_MOUSE Isoform 2 of Dedicator of cytokinesis protei	3	6	2	2	6	5	5	4	4	4	2	1	1	1	0	2	2	1	1	1	0	2	3.3	1.4	1.4	233.26	2080	2080;2111;1027	8.43								4	3		0	By MS/MS	By MS/MS
P62897;G3UWG1;CON__P62894;P00015	P62897;G3UWG1	6;6;2;1	6;6;2;1	6;6;2;1	Cytochrome c, somatic	Cycs;Gm10108	>sp|P62897|CYC_MOUSE Cytochrome c, somatic OS=Mus musculus GN=Cycs PE=1 SV=2;>tr|G3UWG1|G3UWG1_MOUSE MCG115977 OS=Mus musculus GN=Gm10108 PE=3 SV=1	4	6	6	6	6	5	6	5	5	6	6	5	6	5	5	6	6	5	6	5	5	6	56.2	56.2	56.2	11.605	105	105;105;105;105	6.32		14	8	10	10	6		15	21	12	0	By MS/MS	By MS/MS
Q8C2A2-2;Q8C2A2;B1ATA6	Q8C2A2-2;Q8C2A2	6;6;2	6;6;2	6;6;2	tRNA-splicing endonuclease subunit Sen54	Tsen54	>sp|Q8C2A2-2|SEN54_MOUSE Isoform 2 of tRNA-splicing endonuclease subunit Sen54 OS=Mus musculus GN=Tsen54;>sp|Q8C2A2|SEN54_MOUSE tRNA-splicing endonuclease subunit Sen54 OS=Mus musculus GN=Tsen54 PE=2 SV=2	3	6	6	6	6	5	5	5	6	4	6	5	5	5	6	4	6	5	5	5	6	4	17.9	17.9	17.9	54.853	486	486;525;275	4.88		12	5	6		2	8	7	2		0	By MS/MS	By MS/MS
D3YVC9;Q8C0K5;Q8C0K5-2	D3YVC9;Q8C0K5	6;6;2	6;6;2	6;6;2	Graves disease carrier protein homolog	Slc25a16	>tr|D3YVC9|D3YVC9_MOUSE Graves disease carrier protein homolog (Fragment) OS=Mus musculus GN=Slc25a16 PE=3 SV=1;>sp|Q8C0K5|GDC_MOUSE Graves disease carrier protein homolog OS=Mus musculus GN=Slc25a16 PE=2 SV=1	3	6	6	6	4	3	5	3	5	4	4	3	5	3	5	4	4	3	5	3	5	4	18.6	18.6	18.6	34.912	322	322;332;81	6.2			1	5	6	1	6		6		0	By MS/MS	By MS/MS
Q3UJK4;E9QA45;E9Q004	Q3UJK4;E9QA45	6;6;2	6;6;2	6;6;2	GTP-binding protein 2	Gtpbp2	>sp|Q3UJK4|GTPB2_MOUSE GTP-binding protein 2 OS=Mus musculus GN=Gtpbp2 PE=2 SV=1;>tr|E9QA45|E9QA45_MOUSE GTP-binding protein 2 OS=Mus musculus GN=Gtpbp2 PE=4 SV=1	3	6	6	6	4	5	4	6	5	5	4	5	4	6	5	5	4	5	4	6	5	5	11.1	11.1	11.1	65.754	602	602;604;100	6.84		4			10	6	2	4		12	0	By MS/MS	By MS/MS
Q9Z2R6;B1AQD9;B1AQD7	Q9Z2R6;B1AQD9	6;6;2	6;6;2	6;6;2	Protein unc-119 homolog A	Unc119	>sp|Q9Z2R6|U119A_MOUSE Protein unc-119 homolog A OS=Mus musculus GN=Unc119 PE=1 SV=1;>tr|B1AQD9|B1AQD9_MOUSE Protein unc-119 homolog A OS=Mus musculus GN=Unc119 PE=1 SV=1	3	6	6	6	6	5	5	5	6	6	6	5	5	5	6	6	6	5	5	5	6	6	34.2	34.2	34.2	27.01	240	240;262;175	2.7	6	33	12	12	6						0	By MS/MS	By MS/MS
Q9CYI0;J3KMQ6;B1AQG3	Q9CYI0;J3KMQ6	6;6;2	6;6;2	6;6;2	Protein Njmu-R1	5730455P16Rik	>sp|Q9CYI0|NJMU_MOUSE Protein Njmu-R1 OS=Mus musculus PE=2 SV=2;>tr|J3KMQ6|J3KMQ6_MOUSE Protein 5730455P16Rik OS=Mus musculus GN=5730455P16Rik PE=4 SV=1	3	6	6	6	4	4	2	4	2	5	4	4	2	4	2	5	4	4	2	4	2	5	19.6	19.6	19.6	44.422	393	393;393;214	5.54		1		12		8		6	1		0	By MS/MS	By MS/MS
A2AV19;Q8VBV3;A0A0A6YW57	A2AV19;Q8VBV3	6;6;2	6;6;2	6;6;2	Exosome complex component RRP4	Exosc2	>tr|A2AV19|A2AV19_MOUSE Exosome complex component RRP4 (Fragment) OS=Mus musculus GN=Exosc2 PE=4 SV=1;>sp|Q8VBV3|EXOS2_MOUSE Exosome complex component RRP4 OS=Mus musculus GN=Exosc2 PE=2 SV=1	3	6	6	6	5	6	6	5	6	6	5	6	6	5	6	6	5	6	6	5	6	6	34	34	34	27.308	247	247;293;74	6.71		10			12	5		13	18	4	0	By MS/MS	By MS/MS
Q8R2T8-2;Q8R2T8;H3BJX5	Q8R2T8-2;Q8R2T8	6;6;2	6;6;2	6;6;2	General transcription factor 3C polypeptide 5	Gtf3c5	>sp|Q8R2T8-2|TF3C5_MOUSE Isoform 2 of General transcription factor 3C polypeptide 5 OS=Mus musculus GN=Gtf3c5;>sp|Q8R2T8|TF3C5_MOUSE General transcription factor 3C polypeptide 5 OS=Mus musculus GN=Gtf3c5 PE=2 SV=2	3	6	6	6	6	6	5	6	6	6	6	6	5	6	6	6	6	6	5	6	6	6	12.8	12.8	12.8	59.867	514	514;520;55	5.21		6	7	6	1	9	6	2	5		0	By MS/MS	By MS/MS
Q9QYI4;Q8C4C9;D6RHR9	Q9QYI4;Q8C4C9	6;6;2	6;6;2	6;6;2	DnaJ homolog subfamily B member 12	Dnajb12	>sp|Q9QYI4|DJB12_MOUSE DnaJ homolog subfamily B member 12 OS=Mus musculus GN=Dnajb12 PE=2 SV=2;>tr|Q8C4C9|Q8C4C9_MOUSE DnaJ (Hsp40) homolog, subfamily B, member 12, isoform CRA_d OS=Mus musculus GN=Dnajb12 PE=2 SV=1	3	6	6	6	6	5	5	6	6	5	6	5	5	6	6	5	6	5	5	6	6	5	20.7	20.7	20.7	41.987	376	376;378;126	3.1	13	9	12		11	6					0	By MS/MS	By MS/MS
Q3TQB2;Q3TQB2-2;F6UAF9;D6RG85;D3Z5V7	Q3TQB2;Q3TQB2-2	6;6;1;1;1	6;6;1;1;1	6;6;1;1;1	FAD-dependent oxidoreductase domain-containing protein 1	Foxred1	>sp|Q3TQB2|FXRD1_MOUSE FAD-dependent oxidoreductase domain-containing protein 1 OS=Mus musculus GN=Foxred1 PE=2 SV=1;>sp|Q3TQB2-2|FXRD1_MOUSE Isoform 2 of FAD-dependent oxidoreductase domain-containing protein 1 OS=Mus musculus GN=Foxred1	5	6	6	6	6	6	6	6	6	6	6	6	6	6	6	6	6	6	6	6	6	6	13.6	13.6	13.6	54.177	487	487;493;141;186;205	5.41		6		11	11		12		6		0	By MS/MS	By MS/MS
Q9D091;P08556;B2KGV5;E9Q8V2;E9PVD5	Q9D091;P08556	6;6;1;1;1	4;4;0;0;0	2;2;0;0;0	GTPase NRas	Nras	>tr|Q9D091|Q9D091_MOUSE GTPase NRas OS=Mus musculus GN=Nras PE=2 SV=1;>sp|P08556|RASN_MOUSE GTPase NRas OS=Mus musculus GN=Nras PE=2 SV=1	5	6	4	2	6	6	5	6	6	6	4	4	4	4	4	4	2	2	2	2	2	2	39.2	27	12.7	21.243	189	189;189;34;40;46	4.72		9		11	11			6	1	1	0	By MS/MS	By MS/MS
Q9EST4-3;Q9EST4;REV__A0A0A6YWX5;Q9EST4-2	Q9EST4-3;Q9EST4	6;6;1;1	6;6;1;1	6;6;1;1	Proteasome assembly chaperone 2	Psmg2	>sp|Q9EST4-3|PSMG2_MOUSE Isoform 3 of Proteasome assembly chaperone 2 OS=Mus musculus GN=Psmg2;>sp|Q9EST4|PSMG2_MOUSE Proteasome assembly chaperone 2 OS=Mus musculus GN=Psmg2 PE=2 SV=1	4	6	6	6	6	6	5	6	5	6	6	6	5	6	5	6	6	6	5	6	5	6	27.7	27.7	27.7	25.351	224	224;264;143;161	6.42		12	11			5		5	26	5	0	By MS/MS	By MS/MS
Q9DBR7-2;Q9DBR7;Q8BG95;A6H644	Q9DBR7-2;Q9DBR7	6;6;1;1	6;6;1;1	6;6;1;1	Protein phosphatase 1 regulatory subunit 12A	Ppp1r12a	>sp|Q9DBR7-2|MYPT1_MOUSE Isoform 2 of Protein phosphatase 1 regulatory subunit 12A OS=Mus musculus GN=Ppp1r12a;>sp|Q9DBR7|MYPT1_MOUSE Protein phosphatase 1 regulatory subunit 12A OS=Mus musculus GN=Ppp1r12a PE=1 SV=2	4	6	6	6	6	6	6	5	6	6	6	6	6	5	6	6	6	6	6	5	6	6	7.1	7.1	7.1	111.81	1004	1004;1029;976;992	4.29	6	12	6	12			16	4			0	By MS/MS	By MS/MS
O35465;O35465-2;F6WP10;D3Z597	O35465;O35465-2	6;6;1;1	6;6;1;1	6;6;1;1	Peptidyl-prolyl cis-trans isomerase FKBP8	Fkbp8	>sp|O35465|FKBP8_MOUSE Peptidyl-prolyl cis-trans isomerase FKBP8 OS=Mus musculus GN=Fkbp8 PE=1 SV=2;>sp|O35465-2|FKBP8_MOUSE Isoform 2 of Peptidyl-prolyl cis-trans isomerase FKBP8 OS=Mus musculus GN=Fkbp8	4	6	6	6	5	6	5	6	6	5	5	6	5	6	6	5	5	6	5	6	6	5	17.2	17.2	17.2	43.528	402	402;403;36;56	3.15	12	25	6		7	15					0	By MS/MS	By MS/MS
A8Y5J3;Q9CWS4;D6RH69	A8Y5J3;Q9CWS4	6;6;1	6;6;1	6;6;1	Integrator complex subunit 11	Cpsf3l	>tr|A8Y5J3|A8Y5J3_MOUSE Integrator complex subunit 11 OS=Mus musculus GN=Cpsf3l PE=4 SV=1;>sp|Q9CWS4|INT11_MOUSE Integrator complex subunit 11 OS=Mus musculus GN=Cpsf3l PE=2 SV=1	3	6	6	6	6	6	6	6	4	3	6	6	6	6	4	3	6	6	6	6	4	3	10	10	10	65.42	578	578;600;94	7.42	1	4	4					4	8	12	0	By MS/MS	By MS/MS
Q3UTZ3;E9Q2V5;E9Q6X8	Q3UTZ3;E9Q2V5	6;6;1	6;6;1	6;6;1	Uncharacterized protein C7orf43 homolog	BC037034	>sp|Q3UTZ3|CG043_MOUSE Uncharacterized protein C7orf43 homolog OS=Mus musculus PE=2 SV=1;>tr|E9Q2V5|E9Q2V5_MOUSE Protein BC037034 OS=Mus musculus GN=BC037034 PE=4 SV=1	3	6	6	6	5	5	4	5	5	6	5	5	4	5	5	6	5	5	4	5	5	6	15.5	15.5	15.5	62.779	580	580;580;169	7.97			3			4	6	7	6	11	0	By MS/MS	By MS/MS
F2Z470;Q01237;E9PY17	F2Z470;Q01237	6;6;1	6;6;1	3;3;1	3-hydroxy-3-methylglutaryl-coenzyme A reductase	Hmgcr	>tr|F2Z470|F2Z470_MOUSE 3-hydroxy-3-methylglutaryl coenzyme A reductase OS=Mus musculus GN=Hmgcr PE=3 SV=1;>sp|Q01237|HMDH_MOUSE 3-hydroxy-3-methylglutaryl-coenzyme A reductase OS=Mus musculus GN=Hmgcr PE=2 SV=3	3	6	6	3	5	5	2	6	5	4	5	5	2	6	5	4	2	2	2	3	3	1	8.7	8.7	4.5	89.898	819	819;887;210	5.45		4			6	14	4	1			0	By MS/MS	By MS/MS
D3YTQ9;P62843;F7ANJ3	D3YTQ9;P62843	6;6;1	6;6;1	6;6;1	40S ribosomal protein S15	Rps15	>tr|D3YTQ9|D3YTQ9_MOUSE 40S ribosomal protein S15 OS=Mus musculus GN=Rps15 PE=3 SV=1;>sp|P62843|RS15_MOUSE 40S ribosomal protein S15 OS=Mus musculus GN=Rps15 PE=2 SV=2	3	6	6	6	5	6	5	5	6	6	5	6	5	5	6	6	5	6	5	5	6	6	64.4	64.4	64.4	13.742	118	118;145;135	4.32	33	32	14	11	9	5		25	8	11	0	By MS/MS	By MS/MS
F7B209;Q80UP5;Q6PD24	F7B209;Q80UP5	6;6;1	6;6;1	6;6;1	Ankyrin repeat domain-containing protein 13A	Ankrd13a	>tr|F7B209|F7B209_MOUSE Ankyrin repeat domain-containing protein 13A (Fragment) OS=Mus musculus GN=Ankrd13a PE=1 SV=1;>sp|Q80UP5|AN13A_MOUSE Ankyrin repeat domain-containing protein 13A OS=Mus musculus GN=Ankrd13a PE=1 SV=2	3	6	6	6	5	4	5	5	6	5	5	4	5	5	6	5	5	4	5	5	6	5	16.3	16.3	16.3	51.81	454	454;588;605	6.9	4				7	2	8	6	15		0	By MS/MS	By MS/MS
F8WIB1;P61211;E9Q006	F8WIB1;P61211	6;6;1	6;6;1	6;6;1	ADP-ribosylation factor-like protein 1	Arl1	>tr|F8WIB1|F8WIB1_MOUSE ADP-ribosylation factor-like protein 1 (Fragment) OS=Mus musculus GN=Arl1 PE=3 SV=1;>sp|P61211|ARL1_MOUSE ADP-ribosylation factor-like protein 1 OS=Mus musculus GN=Arl1 PE=2 SV=1	3	6	6	6	5	5	5	6	4	5	5	5	5	6	4	5	5	5	5	6	4	5	64.5	64.5	64.5	15.65	138	138;181;52	5.81	13	11					1	15	9	10	0	By MS/MS	By MS/MS
Q80VP1;Q80VP1-2;D3Z4V3	Q80VP1;Q80VP1-2	6;6;1	6;6;1	6;6;1	Epsin-1	Epn1	>sp|Q80VP1|EPN1_MOUSE Epsin-1 OS=Mus musculus GN=Epn1 PE=1 SV=3;>sp|Q80VP1-2|EPN1_MOUSE Isoform 2 of Epsin-1 OS=Mus musculus GN=Epn1	3	6	6	6	4	5	5	6	4	6	4	5	5	6	4	6	4	5	5	6	4	6	12.5	12.5	12.5	60.211	575	575;576;90	5.76	2	12					6	12	5	1	0	By MS/MS	By MS/MS
E9Q8I9;E9Q8I9-2	E9Q8I9;E9Q8I9-2	6;6	5;5	3;3	Protein furry homolog	Fry	>sp|E9Q8I9|FRY_MOUSE Protein furry homolog OS=Mus musculus GN=Fry PE=1 SV=1;>sp|E9Q8I9-2|FRY_MOUSE Isoform 2 of Protein furry homolog OS=Mus musculus GN=Fry	2	6	5	3	5	5	3	2	5	3	4	4	2	1	4	2	3	3	1	0	2	1	1.9	1.7	1	339.09	3020	3020;3029	6.84				5			8	1	4	1	0.00031003	By MS/MS	By MS/MS
Q61036-2;Q61036	Q61036-2;Q61036	6;6	1;1	0;0	Serine/threonine-protein kinase PAK 3	Pak3	>sp|Q61036-2|PAK3_MOUSE Isoform 2 of Serine/threonine-protein kinase PAK 3 OS=Mus musculus GN=Pak3;>sp|Q61036|PAK3_MOUSE Serine/threonine-protein kinase PAK 3 OS=Mus musculus GN=Pak3 PE=1 SV=2	2	6	1	0	6	6	5	6	6	5	1	1	1	1	1	0	0	0	0	0	0	0	10.8	2.4	0	60.78	544	544;559	2		5									1	By MS/MS	By matching
Q91WM1-2;Q91WM1	Q91WM1-2;Q91WM1	6;6	4;4	4;4	Spermatid perinuclear RNA-binding protein	Strbp	>sp|Q91WM1-2|STRBP_MOUSE Isoform 2 of Spermatid perinuclear RNA-binding protein OS=Mus musculus GN=Strbp;>sp|Q91WM1|STRBP_MOUSE Spermatid perinuclear RNA-binding protein OS=Mus musculus GN=Strbp PE=1 SV=1	2	6	4	4	6	6	5	5	6	4	4	4	3	3	4	3	4	4	3	3	4	3	10.6	7.1	7.1	70.813	648	648;672	7.27				1	6	5			4	6	0.00032036	By MS/MS	By MS/MS
Q5M8N4-2;Q5M8N4	Q5M8N4-2;Q5M8N4	6;6	6;6	6;6	Epimerase family protein SDR39U1	Sdr39u1	>sp|Q5M8N4-2|D39U1_MOUSE Isoform 2 of Epimerase family protein SDR39U1 OS=Mus musculus GN=Sdr39u1;>sp|Q5M8N4|D39U1_MOUSE Epimerase family protein SDR39U1 OS=Mus musculus GN=Sdr39u1 PE=2 SV=1	2	6	6	6	5	6	5	5	6	6	5	6	5	5	6	6	5	6	5	5	6	6	25.3	25.3	25.3	31.458	293	293;308	7.31				10	10	5		6	6	18	0	By MS/MS	By MS/MS
Q9WVD4;B1ATV0	Q9WVD4;B1ATV0	6;6	6;6	4;4	H(+)/Cl(-) exchange transporter 5	Clcn5	>sp|Q9WVD4|CLCN5_MOUSE H(+)/Cl(-) exchange transporter 5 OS=Mus musculus GN=Clcn5 PE=2 SV=1;>tr|B1ATV0|B1ATV0_MOUSE Chloride channel protein OS=Mus musculus GN=Clcn5 PE=3 SV=1	2	6	6	4	5	5	5	6	6	6	5	5	5	6	6	6	4	4	4	4	4	4	8.8	8.8	6.7	83.1	746	746;816	7.46	6	6				3			8	25	0	By MS/MS	By MS/MS
Q8BUV3;A0JNY3	Q8BUV3;A0JNY3	6;6	6;6	6;6	Gephyrin;Molybdopterin adenylyltransferase;Molybdopterin molybdenumtransferase	Gphn	>sp|Q8BUV3|GEPH_MOUSE Gephyrin OS=Mus musculus GN=Gphn PE=1 SV=2;>tr|A0JNY3|A0JNY3_MOUSE Gephyrin OS=Mus musculus GN=Gphn PE=2 SV=1	2	6	6	6	2	2	2	4	3	4	2	2	2	4	3	4	2	2	2	4	3	4	10.5	10.5	10.5	83.281	769	769;772	6.18				6		2	3	6			0	By MS/MS	By MS/MS
O35326;Q9D8S5	O35326;Q9D8S5	6;6	5;5	5;5	Serine/arginine-rich splicing factor 5	Srsf5	>sp|O35326|SRSF5_MOUSE Serine/arginine-rich splicing factor 5 OS=Mus musculus GN=Srsf5 PE=1 SV=2;>tr|Q9D8S5|Q9D8S5_MOUSE MCG7614, isoform CRA_c OS=Mus musculus GN=Srsf5 PE=2 SV=1	2	6	5	5	5	5	6	6	5	5	4	4	5	5	4	4	4	4	5	5	4	4	18.2	14.9	14.9	30.891	269	269;270	2.4		24	8	3							0	By MS/MS	By MS/MS
E9PWG9;O35099	E9PWG9;O35099	6;6	6;6	6;6	Mitogen-activated protein kinase kinase kinase 5	Map3k5	>tr|E9PWG9|E9PWG9_MOUSE Mitogen-activated protein kinase kinase kinase 5 OS=Mus musculus GN=Map3k5 PE=4 SV=1;>sp|O35099|M3K5_MOUSE Mitogen-activated protein kinase kinase kinase 5 OS=Mus musculus GN=Map3k5 PE=1 SV=3	2	6	6	6	5	5	5	4	5	4	5	5	5	4	5	4	5	5	5	4	5	4	4.8	4.8	4.8	153.58	1372	1372;1380	4.35		6	7	9	1	1	1	6			0	By MS/MS	By MS/MS
Q792F9;Q00651	Q792F9;Q00651	6;6	6;6	6;6	Integrin alpha-4	Itga4	>tr|Q792F9|Q792F9_MOUSE Alpha-4 integrin OS=Mus musculus GN=Itga4 PE=2 SV=1;>sp|Q00651|ITA4_MOUSE Integrin alpha-4 OS=Mus musculus GN=Itga4 PE=1 SV=1	2	6	6	6	4	5	4	6	5	5	4	5	4	6	5	5	4	5	4	6	5	5	7.2	7.2	7.2	115.08	1032	1032;1039	6.41			4	6	5	4		3	11	1	0	By MS/MS	By MS/MS
Q9D855;Q9CQB4	Q9D855;Q9CQB4	6;6	6;6	6;6	Cytochrome b-c1 complex subunit 7	Uqcrb	>sp|Q9D855|QCR7_MOUSE Cytochrome b-c1 complex subunit 7 OS=Mus musculus GN=Uqcrb PE=1 SV=3;>tr|Q9CQB4|Q9CQB4_MOUSE Cytochrome b-c1 complex subunit 7 OS=Mus musculus GN=Uqcrb PE=2 SV=1	2	6	6	6	4	5	6	4	4	4	4	5	6	4	4	4	4	5	6	4	4	4	36	36	36	13.527	111	111;111	4.07	1	14	7	5	4	2	11				0	By MS/MS	By MS/MS
Q8BGQ1-2;Q8BGQ1	Q8BGQ1-2;Q8BGQ1	6;6	6;6	6;6	Spermatogenesis-defective protein 39 homolog	Vipas39	>sp|Q8BGQ1-2|SPE39_MOUSE Isoform 2 of Spermatogenesis-defective protein 39 homolog OS=Mus musculus GN=Vipas39;>sp|Q8BGQ1|SPE39_MOUSE Spermatogenesis-defective protein 39 homolog OS=Mus musculus GN=Vipas39 PE=1 SV=1	2	6	6	6	5	4	5	6	6	6	5	4	5	6	6	6	5	4	5	6	6	6	14.6	14.6	14.6	54.346	472	472;491	4	12	7	1	4	7	8		7			0	By MS/MS	By MS/MS
Q3V3Q7;E9Q7E9	Q3V3Q7;E9Q7E9	6;6	5;5	5;5	Phosphofurin acidic cluster sorting protein 2	Pacs2	>sp|Q3V3Q7|PACS2_MOUSE Phosphofurin acidic cluster sorting protein 2 OS=Mus musculus GN=Pacs2 PE=2 SV=2;>tr|E9Q7E9|E9Q7E9_MOUSE Phosphofurin acidic cluster sorting protein 2 OS=Mus musculus GN=Pacs2 PE=4 SV=1	2	6	5	5	5	6	5	5	6	6	4	5	4	4	5	5	4	5	4	4	5	5	8.1	7.1	7.1	94.931	862	862;892	9.69								6		33	0	By MS/MS	By MS/MS
Q3URS9-2;Q3URS9	Q3URS9-2;Q3URS9	6;6	6;6	6;6	Coiled-coil domain-containing protein 51	Ccdc51	>sp|Q3URS9-2|CCD51_MOUSE Isoform 2 of Coiled-coil domain-containing protein 51 OS=Mus musculus GN=Ccdc51;>sp|Q3URS9|CCD51_MOUSE Coiled-coil domain-containing protein 51 OS=Mus musculus GN=Ccdc51 PE=2 SV=1	2	6	6	6	5	6	6	6	5	5	5	6	6	6	5	5	5	6	6	6	5	5	18.9	18.9	18.9	41.761	375	375;406	3.38	6	32	5						6	4	0	By MS/MS	By MS/MS
Q91XU0-2;Q91XU0	Q91XU0-2;Q91XU0	6;6	6;6	6;6	ATPase WRNIP1	Wrnip1	>sp|Q91XU0-2|WRIP1_MOUSE Isoform 2 of ATPase WRNIP1 OS=Mus musculus GN=Wrnip1;>sp|Q91XU0|WRIP1_MOUSE ATPase WRNIP1 OS=Mus musculus GN=Wrnip1 PE=1 SV=2	2	6	6	6	5	5	6	5	4	5	5	5	6	5	4	5	5	5	6	5	4	5	15.5	15.5	15.5	61.405	568	568;660	6.5				5	13		1	11	6		0	By MS/MS	By MS/MS
P55012;E9QM38	P55012;E9QM38	6;6	6;6	6;6	Solute carrier family 12 member 2	Slc12a2	>sp|P55012|S12A2_MOUSE Solute carrier family 12 member 2 OS=Mus musculus GN=Slc12a2 PE=1 SV=2;>tr|E9QM38|E9QM38_MOUSE Solute carrier family 12 member 2 OS=Mus musculus GN=Slc12a2 PE=1 SV=1	2	6	6	6	5	6	6	6	5	6	5	6	6	6	5	6	5	6	6	6	5	6	6.2	6.2	6.2	131.03	1205	1205;1206	6.31		6	1	6		1	16		12		0	By MS/MS	By MS/MS
Q8BH48-2;Q8BH48	Q8BH48-2;Q8BH48	6;6	6;6	6;6	Ubiquitin-associated protein 1	Ubap1	>sp|Q8BH48-2|UBAP1_MOUSE Isoform 2 of Ubiquitin-associated protein 1 OS=Mus musculus GN=Ubap1;>sp|Q8BH48|UBAP1_MOUSE Ubiquitin-associated protein 1 OS=Mus musculus GN=Ubap1 PE=1 SV=1	2	6	6	6	5	6	6	5	6	6	5	6	6	5	6	6	5	6	6	5	6	6	17.9	17.9	17.9	48.195	441	441;502	6.75	7	7	1				12	5	10	14	0	By MS/MS	By MS/MS
A2AE98;Q80ZK9	A2AE98;Q80ZK9	6;6	6;6	6;6	WD and tetratricopeptide repeats protein 1	Wdtc1	>tr|A2AE98|A2AE98_MOUSE WD and tetratricopeptide repeats protein 1 OS=Mus musculus GN=Wdtc1 PE=1 SV=1;>sp|Q80ZK9|WDTC1_MOUSE WD and tetratricopeptide repeats protein 1 OS=Mus musculus GN=Wdtc1 PE=1 SV=1	2	6	6	6	6	6	4	5	5	5	6	6	4	5	5	5	6	6	4	5	5	5	10.4	10.4	10.4	68.997	615	615;677	4.03	6			18	1	6	2				0	By MS/MS	By MS/MS
Q91YI1-2;Q91YI1	Q91YI1-2;Q91YI1	6;6	6;6	6;6	Autophagy-related protein 13	Atg13	>sp|Q91YI1-2|ATG13_MOUSE Isoform 2 of Autophagy-related protein 13 OS=Mus musculus GN=Atg13;>sp|Q91YI1|ATG13_MOUSE Autophagy-related protein 13 OS=Mus musculus GN=Atg13 PE=1 SV=2	2	6	6	6	5	5	5	6	5	6	5	5	5	6	5	6	5	5	5	6	5	6	19.2	19.2	19.2	52.615	479	479;516	5.93	6	7					6	20	3		0	By MS/MS	By MS/MS
Q8C050-2;Q8C050	Q8C050-2;Q8C050	6;6	6;6	6;6	Ribosomal protein S6 kinase alpha-5	Rps6ka5	>sp|Q8C050-2|KS6A5_MOUSE Isoform 1 of Ribosomal protein S6 kinase alpha-5 OS=Mus musculus GN=Rps6ka5;>sp|Q8C050|KS6A5_MOUSE Ribosomal protein S6 kinase alpha-5 OS=Mus musculus GN=Rps6ka5 PE=1 SV=2	2	6	6	6	6	6	6	5	5	6	6	6	6	5	5	6	6	6	6	5	5	6	8.4	8.4	8.4	89.514	798	798;863	7.54					11		8	6		12	0	By MS/MS	By MS/MS
D3Z2E8;Q8VEC4	D3Z2E8;Q8VEC4	6;6	6;6	6;6	Calcium homeostasis modulator protein 2	Calhm2	>tr|D3Z2E8|D3Z2E8_MOUSE Calcium homeostasis modulator protein 2 OS=Mus musculus GN=Calhm2 PE=4 SV=1;>sp|Q8VEC4|CAHM2_MOUSE Calcium homeostasis modulator protein 2 OS=Mus musculus GN=Calhm2 PE=2 SV=1	2	6	6	6	6	5	3	5	3	5	6	5	3	5	3	5	6	5	3	5	3	5	21.7	21.7	21.7	35.763	322	322;323	8.97					2	7		1		29	0	By MS/MS	By MS/MS
Q7JCZ1;P00405	Q7JCZ1;P00405	6;6	6;6	6;6	Cytochrome c oxidase subunit 2	mt-Co2;Mtco2	>tr|Q7JCZ1|Q7JCZ1_MOUSE Cytochrome c oxidase subunit 2 OS=Mus musculus GN=mt-Co2 PE=2 SV=1;>sp|P00405|COX2_MOUSE Cytochrome c oxidase subunit 2 OS=Mus musculus GN=Mtco2 PE=1 SV=1	2	6	6	6	6	5	5	6	6	5	6	5	5	6	6	5	6	5	5	6	6	5	32.2	32.2	32.2	25.976	227	227;227	7.2		11	6		1	6	11	55	14	9	0	By MS/MS	By MS/MS
G3UYF9;Q03958	G3UYF9;Q03958	6;6	6;6	6;6	Prefoldin subunit 6	H2-Ke2;Pfdn6	>tr|G3UYF9|G3UYF9_MOUSE Prefoldin subunit 6 OS=Mus musculus GN=Pfdn6 PE=4 SV=1;>sp|Q03958|PFD6_MOUSE Prefoldin subunit 6 OS=Mus musculus GN=Pfdn6 PE=2 SV=1	2	6	6	6	5	6	6	6	6	6	5	6	6	6	6	6	5	6	6	6	6	6	57.4	57.4	57.4	11.409	101	101;127	4.14		19	21	10	1			3	5	5	0	By MS/MS	By MS/MS
E9QNX9;Q60751	E9QNX9;Q60751	6;6	6;6	5;5	Tyrosine-protein kinase receptor;Insulin-like growth factor 1 receptor;Insulin-like growth factor 1 receptor alpha chain;Insulin-like growth factor 1 receptor beta chain	Igf1r	>tr|E9QNX9|E9QNX9_MOUSE Tyrosine-protein kinase receptor OS=Mus musculus GN=Igf1r PE=3 SV=1;>sp|Q60751|IGF1R_MOUSE Insulin-like growth factor 1 receptor OS=Mus musculus GN=Igf1r PE=1 SV=3	2	6	6	5	4	4	6	5	6	6	4	4	6	5	6	6	4	4	5	4	5	5	5.3	5.3	4.5	155.28	1369	1369;1373	5.06	5		4	12				6	1	4	0	By MS/MS	By MS/MS
P97477;P97477-2	P97477;P97477-2	6;6	6;6	5;5	Aurora kinase A	Aurka	>sp|P97477|AURKA_MOUSE Aurora kinase A OS=Mus musculus GN=Aurka PE=1 SV=1;>sp|P97477-2|AURKA_MOUSE Isoform 2 of Aurora kinase A OS=Mus musculus GN=Aurka	2	6	6	5	6	5	5	6	5	6	6	5	5	6	5	6	5	4	4	5	4	5	17	17	14.9	44.772	395	395;417	4.5		12	1	6	4		6	5			0	By MS/MS	By MS/MS
Q91X21;Q91X21-2	Q91X21;Q91X21-2	6;6	6;6	6;6	Uncharacterized protein KIAA2013	Kiaa2013	>sp|Q91X21|K2013_MOUSE Uncharacterized protein KIAA2013 OS=Mus musculus GN=Kiaa2013 PE=2 SV=1;>sp|Q91X21-2|K2013_MOUSE Isoform 2 of Uncharacterized protein KIAA2013 OS=Mus musculus GN=Kiaa2013	2	6	6	6	6	4	5	4	4	4	6	4	5	4	4	4	6	4	5	4	4	4	16.2	16.2	16.2	69.424	634	634;635	6.29	9					1	6	8	11		0	By MS/MS	By MS/MS
E9Q7U2;Q8CGU1	E9Q7U2;Q8CGU1	6;6	6;6	6;6	Calcium-binding and coiled-coil domain-containing protein 1	Calcoco1	>tr|E9Q7U2|E9Q7U2_MOUSE Calcium-binding and coiled-coil domain-containing protein 1 OS=Mus musculus GN=Calcoco1 PE=4 SV=1;>sp|Q8CGU1|CACO1_MOUSE Calcium-binding and coiled-coil domain-containing protein 1 OS=Mus musculus GN=Calcoco1 PE=1 SV=2	2	6	6	6	5	4	4	5	6	5	5	4	4	5	6	5	5	4	4	5	6	5	11.5	11.5	11.5	70.932	633	633;691	4	5	2	21					10			0	By MS/MS	By MS/MS
Q7TMG8;O55126	Q7TMG8;O55126	6;6	6;6	6;6	Protein NipSnap homolog 2	Gbas	>tr|Q7TMG8|Q7TMG8_MOUSE Glioblastoma amplified sequence OS=Mus musculus GN=Gbas PE=2 SV=1;>sp|O55126|NIPS2_MOUSE Protein NipSnap homolog 2 OS=Mus musculus GN=Gbas PE=2 SV=1	2	6	6	6	6	6	6	5	5	6	6	6	6	5	5	6	6	6	6	5	5	6	26	26	26	32.898	281	281;281	4.25		3	25	2	20	5		4			0	By MS/MS	By MS/MS
Q921Q3-2;Q921Q3	Q921Q3-2;Q921Q3	6;6	6;6	6;6	Chitobiosyldiphosphodolichol beta-mannosyltransferase	Alg1	>sp|Q921Q3-2|ALG1_MOUSE Isoform 2 of Chitobiosyldiphosphodolichol beta-mannosyltransferase OS=Mus musculus GN=Alg1;>sp|Q921Q3|ALG1_MOUSE Chitobiosyldiphosphodolichol beta-mannosyltransferase OS=Mus musculus GN=Alg1 PE=2 SV=3	2	6	6	6	5	4	6	4	6	6	5	4	6	4	6	6	5	4	6	4	6	6	19.3	19.3	19.3	51.444	456	456;482	5.44	5	8	10				1	13	11		0	By MS/MS	By MS/MS
Q8VE37;Q6PFB2	Q8VE37;Q6PFB2	6;6	6;6	6;6	Regulator of chromosome condensation	Rcc1	>sp|Q8VE37|RCC1_MOUSE Regulator of chromosome condensation OS=Mus musculus GN=Rcc1 PE=1 SV=1;>tr|Q6PFB2|Q6PFB2_MOUSE Rcc1 protein OS=Mus musculus GN=Rcc1 PE=2 SV=1	2	6	6	6	5	4	3	3	3	3	5	4	3	3	3	3	5	4	3	3	3	3	21.6	21.6	21.6	44.93	421	421;434	5.43		5	5				7	3	3		0	By MS/MS	By MS/MS
Q99J39-2;Q99J39	Q99J39-2;Q99J39	6;6	6;6	6;6	Malonyl-CoA decarboxylase, mitochondrial	Mlycd	>sp|Q99J39-2|DCMC_MOUSE Isoform Cytoplasmic+peroxisomal of Malonyl-CoA decarboxylase, mitochondrial OS=Mus musculus GN=Mlycd;>sp|Q99J39|DCMC_MOUSE Malonyl-CoA decarboxylase, mitochondrial OS=Mus musculus GN=Mlycd PE=1 SV=1	2	6	6	6	5	5	5	6	4	5	5	5	5	6	4	5	5	5	5	6	4	5	18.9	18.9	18.9	50.766	454	454;492	5.56	12		2		1		9		6	6	0	By MS/MS	By MS/MS
Q566J8;E9QLB8	Q566J8;E9QLB8	6;6	6;6	6;6	Uncharacterized aarF domain-containing protein kinase 4	Adck4	>sp|Q566J8|ADCK4_MOUSE AarF domain-containing protein kinase 4 OS=Mus musculus GN=Adck4 PE=2 SV=1;>tr|E9QLB8|E9QLB8_MOUSE AarF domain-containing protein kinase 4 OS=Mus musculus GN=Adck4 PE=4 SV=1	2	6	6	6	5	5	5	5	5	6	5	5	5	5	5	6	5	5	5	5	5	6	14.3	14.3	14.3	59.231	533	533;533	6.16	6			6	1			12		6	0	By MS/MS	By MS/MS
D3YWK1;Q80W47	D3YWK1;Q80W47	6;6	6;6	6;6	WD repeat domain phosphoinositide-interacting protein 2	Wipi2	>tr|D3YWK1|D3YWK1_MOUSE WD repeat domain phosphoinositide-interacting protein 2 OS=Mus musculus GN=Wipi2 PE=4 SV=1;>sp|Q80W47|WIPI2_MOUSE WD repeat domain phosphoinositide-interacting protein 2 OS=Mus musculus GN=Wipi2 PE=1 SV=1	2	6	6	6	5	6	4	5	4	5	5	6	4	5	4	5	5	6	4	5	4	5	20.9	20.9	20.9	46.434	425	425;445	5.27	12	2	5	6		3	6		2	12	0	By MS/MS	By MS/MS
Q9D3F3;Q99N96	Q9D3F3;Q99N96	6;6	6;6	6;6	39S ribosomal protein L1, mitochondrial	Mrpl1	>tr|Q9D3F3|Q9D3F3_MOUSE 39S ribosomal protein L1, mitochondrial OS=Mus musculus GN=Mrpl1 PE=2 SV=1;>sp|Q99N96|RM01_MOUSE 39S ribosomal protein L1, mitochondrial OS=Mus musculus GN=Mrpl1 PE=1 SV=2	2	6	6	6	4	5	4	3	5	5	4	5	4	3	5	5	4	5	4	3	5	5	28.3	28.3	28.3	31.012	276	276;336	4.82	4	6		6	1		2	5	4		0	By MS/MS	By MS/MS
Q3UHK8;F6ZMJ4	Q3UHK8;F6ZMJ4	6;6	6;6	5;5	Trinucleotide repeat-containing gene 6A protein	Tnrc6a	>sp|Q3UHK8|TNR6A_MOUSE Trinucleotide repeat-containing gene 6A protein OS=Mus musculus GN=Tnrc6a PE=2 SV=1;>tr|F6ZMJ4|F6ZMJ4_MOUSE Trinucleotide repeat-containing gene 6A protein OS=Mus musculus GN=Tnrc6a PE=4 SV=2	2	6	6	5	5	6	4	5	4	3	5	6	4	5	4	3	4	5	3	4	3	2	3.7	3.7	3.1	203.22	1896	1896;1896	3.37	6		13	8	7	1					0	By MS/MS	By MS/MS
P13808-4;P13808-5;P13808-2;P13808-3;P13808	P13808-4;P13808-5;P13808-2;P13808-3;P13808	6;5;5;5;5	6;5;5;5;5	6;5;5;5;5	Anion exchange protein 2	Slc4a2	>sp|P13808-4|B3A2_MOUSE Isoform C1 of Anion exchange protein 2 OS=Mus musculus GN=Slc4a2;>sp|P13808-5|B3A2_MOUSE Isoform C2 of Anion exchange protein 2 OS=Mus musculus GN=Slc4a2;>sp|P13808-2|B3A2_MOUSE Isoform B1 of Anion exchange protein 2 OS=Mus musculus	5	6	6	6	4	6	6	5	6	6	4	6	6	5	6	6	4	6	6	5	6	6	7.2	7.2	7.2	115.2	1039	1039;1071;1223;1228;1237	5.97	6	1			5	4	14			6	0	By MS/MS	By MS/MS
P27512;P27512-4;P27512-3;P27512-5;A2A5L7;P27512-2	P27512;P27512-4;P27512-3;P27512-5;A2A5L7;P27512-2	6;5;5;5;3;3	6;5;5;5;3;3	6;5;5;5;3;3	Tumor necrosis factor receptor superfamily member 5	Cd40	>sp|P27512|TNR5_MOUSE Tumor necrosis factor receptor superfamily member 5 OS=Mus musculus GN=Cd40 PE=1 SV=3;>sp|P27512-4|TNR5_MOUSE Isoform IV of Tumor necrosis factor receptor superfamily member 5 OS=Mus musculus GN=Cd40;>sp|P27512-3|TNR5_MOUSE Isoform II	6	6	6	6	6	6	5	5	6	6	6	6	5	5	6	6	6	6	5	5	6	6	27	27	27	32.093	289	289;222;234;260;121;203	3.31		31	6	5		5	7				0	By MS/MS	By MS/MS
Q8K4R4-2;Q8K4R4-3;Q8K4R4;X1WI19;Q8K4R4-4;A0A0A0MQ88	Q8K4R4-2;Q8K4R4-3;Q8K4R4;X1WI19;Q8K4R4-4;A0A0A0MQ88	6;5;5;4;4;4	6;5;5;4;4;4	6;5;5;4;4;4	Cytoplasmic phosphatidylinositol transfer protein 1	Pitpnc1	>sp|Q8K4R4-2|PITC1_MOUSE Isoform 2 of Cytoplasmic phosphatidylinositol transfer protein 1 OS=Mus musculus GN=Pitpnc1;>sp|Q8K4R4-3|PITC1_MOUSE Isoform 3 of Cytoplasmic phosphatidylinositol transfer protein 1 OS=Mus musculus GN=Pitpnc1;>sp|Q8K4R4|PITC1_MOUSE	6	6	6	6	3	3	4	5	3	4	3	3	4	5	3	4	3	3	4	5	3	4	27.6	27.6	27.6	31.772	268	268;234;332;195;209;309	4.17	5	3	4		12		6				0	By MS/MS	By MS/MS
Q99JF8;A2BI12;Q99JF8-2;F6RB63;Q9JMG7;Q9JMG7-2	Q99JF8;A2BI12;Q99JF8-2;F6RB63	6;5;5;4;1;1	5;4;4;3;0;0	5;4;4;3;0;0	PC4 and SFRS1-interacting protein	Psip1	>sp|Q99JF8|PSIP1_MOUSE PC4 and SFRS1-interacting protein OS=Mus musculus GN=Psip1 PE=1 SV=1;>tr|A2BI12|A2BI12_MOUSE PC4 and SFRS1-interacting protein OS=Mus musculus GN=Psip1 PE=1 SV=1;>sp|Q99JF8-2|PSIP1_MOUSE Isoform 2 of PC4 and SFRS1-interacting protein	6	6	5	5	6	5	6	6	6	6	5	4	5	5	5	5	5	4	5	5	5	5	12.9	11.4	11.4	59.696	528	528;327;331;90;202;205	4.23	11	11				5	6			6	0	By MS/MS	By MS/MS
O70293-2;Q9EP84;O70293;Q8VEB1;O70291	O70293-2;Q9EP84;O70293	6;5;5;2;1	6;5;5;2;1	6;5;5;2;1	G protein-coupled receptor kinase 6	Grk6	>sp|O70293-2|GRK6_MOUSE Isoform GRK6B of G protein-coupled receptor kinase 6 OS=Mus musculus GN=Grk6;>tr|Q9EP84|Q9EP84_MOUSE G protein-coupled receptor kinase 6 OS=Mus musculus GN=Grk6 PE=2 SV=1;>sp|O70293|GRK6_MOUSE G protein-coupled receptor kinase 6 OS=	5	6	6	6	5	5	5	5	4	5	5	5	5	5	4	5	5	5	5	5	4	5	12.4	12.4	12.4	67.114	589	589;560;576;590;574	2.94	7	10	2	4	9						0	By MS/MS	By MS/MS
Q8R4C2;D3Z4D2;Q8BR30;D6RET4;D3Z7T9	Q8R4C2;D3Z4D2;Q8BR30	6;5;5;2;1	6;5;5;2;1	6;5;5;2;1	RUN and FYVE domain-containing protein 2	Rufy2	>sp|Q8R4C2|RUFY2_MOUSE RUN and FYVE domain-containing protein 2 OS=Mus musculus GN=Rufy2 PE=1 SV=2;>tr|D3Z4D2|D3Z4D2_MOUSE RUN and FYVE domain-containing protein 2 OS=Mus musculus GN=Rufy2 PE=4 SV=1;>tr|Q8BR30|Q8BR30_MOUSE RUN and FYVE domain-containing pr	5	6	6	6	5	3	4	4	3	4	5	3	4	4	3	4	5	3	4	4	3	4	11.4	11.4	11.4	70.092	606	606;403;437;217;59	4.25	5	1		11	1	1		5			0	By MS/MS	By MS/MS
Q64520;E9Q7K1;Q564G0;G3UYV3	Q64520;E9Q7K1;Q564G0	6;5;5;2	6;5;5;2	6;5;5;2	Guanylate kinase	Guk1	>sp|Q64520|KGUA_MOUSE Guanylate kinase OS=Mus musculus GN=Guk1 PE=1 SV=2;>tr|E9Q7K1|E9Q7K1_MOUSE Guanylate kinase OS=Mus musculus GN=Guk1 PE=4 SV=1;>tr|Q564G0|Q564G0_MOUSE Guanylate kinase OS=Mus musculus GN=Guk1 PE=2 SV=1	4	6	6	6	6	4	4	6	4	5	6	4	4	6	4	5	6	4	4	6	4	5	38.4	38.4	38.4	21.918	198	198;207;219;31	6.02	2	6			9	8	6	17		1	0	By MS/MS	By MS/MS
Q3TBV5;P25085-2;P25085;A0A0A6YVU4	Q3TBV5;P25085-2;P25085	6;5;5;2	6;5;5;2	6;5;5;2	Interleukin-1 receptor antagonist protein	Il1rn	>tr|Q3TBV5|Q3TBV5_MOUSE Interleukin-1 receptor antagonist protein OS=Mus musculus GN=Il1rn PE=2 SV=1;>sp|P25085-2|IL1RA_MOUSE Isoform 2 of Interleukin-1 receptor antagonist protein OS=Mus musculus GN=Il1rn;>sp|P25085|IL1RA_MOUSE Interleukin-1 receptor anta	4	6	6	6	6	6	6	6	5	6	6	6	6	6	5	6	6	6	6	6	5	6	46.3	46.3	46.3	18.28	162	162;159;178;52	4.5	6	11	14	3	1	1		12	6		0	By MS/MS	By MS/MS
[truncated: 6,295 more rows]
[truncated: 47 more columns]
