# Supplementary material for: Single-walled carbon-nanohorns improve biocompatibility over nanotubes by triggering less protein-initiated pyroptosis and apoptosis in macrophages
Source: Nat Commun. 2018 Jun 19;9:2393. doi: 10.1038/s41467-018-04700-z (PMC6008334; doi:10.1038/s41467-018-04700-z)
Supplement: Supplementary file 5 — Supplementary Data 3 [file 41467_2018_4700_MOESM5_ESM.xlsx]

## Sheet: Sheet1
LFQ Proteomics identification and characterization of high affinitive proteins with five nanocarbons
Number	Accession	Description	Molecular Function	Biological Process	Subcellular location	# AAs	MW [kDa]	calc. pI
1	Q8VDD5	Myosin-9 OS=Mus musculus GN=Myh9 PE=1 SV=4 - [MYH9_MOUSE]	Motor protein, myosin	Cell adhesion, Cell shape	Cytoplasm;plasma membrane	1960	226.232	5.65576
2	P20152	Vimentin OS=Mus musculus GN=Vim PE=1 SV=3 - [VIME_MOUSE]	double-stranded RNA binding ; glycoprotein binding ; identical protein binding ;keratin filament binding	astrocyte development Source; Bergmann glial cell differentiation Source; intermediate filament-based process	Cytoplasm	466	53.6551	5.12256
3	P60710	Actin, cytoplasmic 1 OS=Mus musculus GN=Actb PE=1 SV=1 - [ACTB_MOUSE]	ATP binding ; identical protein binding ; kinesin binding	ATP-dependent chromatin remodeling Source; platelet aggregation	Cytoplasm	375	41.7097	5.47803
4	Q61879	Myosin-10 OS=Mus musculus GN=Myh10 PE=1 SV=2 - [MYH10_MOUSE]	actin-dependent ATPase activity; actin filament binding ; ADP binding ; ATP binding	actin cytoskeleton organization Source; actin filament-based movement Source; actomyosin structure organization	Cytoplasm; lamellipodium	1976	228.855	5.5415
5	P62270	40S ribosomal protein S18 OS=Mus musculus GN=Rps18 PE=1 SV=3 - [RS18_MOUSE]	poly(A) RNA binding ; rRNA binding; structural constituent of ribosome	translation	Cytoplasm	152	17.7079	10.9897
6	Q3THE2	Myosin regulatory light chain 12B OS=Mus musculus GN=Myl12b PE=1 SV=2 - [ML12B_MOUSE]	calcium ion binding; myosin heavy chain binding	platelet aggregation; regulation of cell shape	Cytoplasm; apical part of cell; brush border; extracellular exosome	172	19.7665	4.84326
7	Q6ZWQ9	MCG5400 OS=Mus musculus GN=Myl12a PE=1 SV=1 - [Q6ZWQ9_MOUSE]	calcium ion binding; glutamate receptor binding	protein targeting to plasma membrane; regulation of cell shape	Cytoplasm; extracellular exosome; myosin II complex; stress fiber	172	19.8825	4.80518
8	P21107-2	Isoform 2 of Tropomyosin alpha-3 chain OS=Mus musculus GN=Tpm3 - [TPM3_MOUSE]	Muscle protein	Actin-binding	Cytoplasm; cytoskeleton	248	29.0027	4.77979
9	E9Q7Q3	Tropomyosin alpha-3 chain OS=Mus musculus GN=Tpm3 PE=3 SV=1 - [E9Q7Q3_MOUSE]			Cytoplasm	248	28.7167	4.71631
10	Q8VIJ6	Splicing factor, proline- and glutamine-rich OS=Mus musculus GN=Sfpq PE=1 SV=1 - [SFPQ_MOUSE]	chromatin binding; core promoter binding; histone deacetylase binding; nucleotide binding	alternative mRNA splicing, via spliceosome; cellular response to DNA damage stimulus; chromosome organization	Nucleus matrix; Cytoplasm	699	75.3943	9.43701
11	Q91V55	40S ribosomal protein S5 OS=Mus musculus GN=Rps5 PE=2 SV=1 - [Q91V55_MOUSE]	mRNA binding; structural constituent of ribosome	regulation of translational fidelity; translation	cytosolic small ribosomal subunit; extracellular exosome; focal adhesion; membrane	204	22.8621	9.71533
12	Q8K0Z5	Tropomyosin 3, gamma OS=Mus musculus GN=Tpm3 PE=2 SV=1 - [Q8K0Z5_MOUSE]			Cytoplasm	284	33.1288	4.76709
13	Q9QXS1-2	Isoform PLEC-1 of Plectin OS=Mus musculus GN=Plec - [PLEC_MOUSE]	ankyrin binding; poly(A) RNA binding; structural constituent of muscle	hemidesmosome assembly	Cytoplasm; Cell junction	4686	533.182	5.94775
14	Q8BFZ3	Beta-actin-like protein 2 OS=Mus musculus GN=Actbl2 PE=1 SV=1 - [ACTBL_MOUSE]	ATP binding		Cytoplasm	376	41.977	5.49072
15	P63325	40S ribosomal protein S10 OS=Mus musculus GN=Rps10 PE=1 SV=1 - [RS10_MOUSE]	poly(A) RNA binding; structural constituent of ribosome	ribosomal small subunit assembly	Cytoplasm; Nucleus	165	18.9038	10.1548
16	G5E8R1	Tropomyosin 1, alpha, isoform CRA_j OS=Mus musculus GN=Tpm1 PE=3 SV=1 - [G5E8R1_MOUSE]			Cytoplasm	248	28.5395	4.76709
17	P68033	Actin, alpha cardiac muscle 1 OS=Mus musculus GN=Actc1 PE=1 SV=1 - [ACTC_MOUSE]	ATPase activity; ATP binding; myosin binding	actin filament-based movement ; actin-mediated cell contraction; actin-myosin filament sliding	Cytoplasm	377	41.9919	5.38916
18	P16110	Galectin-3 OS=Mus musculus GN=Lgals3 PE=1 SV=3 - [LEG3_MOUSE]	carbohydrate binding; chemoattractant activity;IgE binding; laminin binding; poly(A) RNA binding	cell differentiation; eosinophil chemotaxis; extracellular matrix organization	Cytoplasm; Nucleus; Secreted	264	27.4975	8.38232
19	P07724	Serum albumin OS=Mus musculus GN=Alb PE=1 SV=3 - [ALBU_MOUSE]	chaperone binding; DNA binding; drug binding; fatty acid binding	cellular response to starvation; hemolysis by symbiont of host erythrocytes; maintenance of mitochondrion location	Secreted; basement membrane ;blood microparticle ;cytoplasm ; endoplasmic reticulum; extracellular exosome	608	68.6477	6.07471
20	P58771-2	Isoform 2 of Tropomyosin alpha-1 chain OS=Mus musculus GN=Tpm1 - [TPM1_MOUSE]	structural constituent of cytoskeleton	cardiac muscle contraction; cellular response to reactive oxygen species	Cytoplasm	284	32.6886	4.75439
21	Q9CQE8	UPF0568 protein C14orf166 homolog OS=Mus musculus PE=2 SV=1 - [CN166_MOUSE]	identical protein binding; poly(A) RNA binding; RNA binding	positive regulation of transcription from RNA polymerase II promoter; transcription, DNA-templated	Nucleus; Cytoplasm	244	28.1348	6.88818
22	Q6IRU2	Tropomyosin alpha-4 chain OS=Mus musculus GN=Tpm4 PE=2 SV=3 - [TPM4_MOUSE]	metal ion binding	osteoblast differentiation	Cytoplasm	248	28.4504	4.67822
23	P62960	Nuclease-sensitive element-binding protein 1 OS=Mus musculus GN=Ybx1 PE=1 SV=3 - [YBOX1_MOUSE]	chromatin binding; DNA binding; GTPase bindin; mRNA binding	CRD-mediated mRNA stabilization; in utero embryonic development; mRNA processing	Cytoplasm; Nucleus; Cytoplasmic granule; Secreted	322	35.7086	9.87646
24	Q68FD5	Clathrin heavy chain 1 OS=Mus musculus GN=Cltc PE=1 SV=3 - [CLH1_MOUSE]	clathrin light chain binding; double-stranded RNA binding; poly(A) RNA binding	intracellular protein transport; mitotic nuclear division; mitotic spindle assembly	Cytoplasmic vesicle membrane; Membrane; Melanosome	1675	191.435	5.69385
25	Q9CZX8	40S ribosomal protein S19 OS=Mus musculus GN=Rps19 PE=1 SV=3 - [RS19_MOUSE]	fibroblast growth factor binding; poly(A) RNA binding	erythrocyte differentiation; maturation of SSU-rRNA; monocyte chemotaxis	Cytoplasm	145	16.0756	10.4038
26	O88569	Heterogeneous nuclear ribonucleoproteins A2/B1 OS=Mus musculus GN=Hnrnpa2b1 PE=1 SV=2 - [ROA2_MOUSE]	miRNA binding; mRNA 3'-UTR binding; N6-methyladenosine-containing RNA binding; nucleotide binding; poly(A) RNA binding	miRNA transport; mRNA export from nucleus; mRNA processing	Nucleus;Cytoplasmic granule; Secreted	353	37.3797	8.95361
27	Q6URW6-2	Isoform 2 of Myosin-14 OS=Mus musculus GN=Myh14 - [MYH14_MOUSE]	actin-dependent ATPase activity; actin filament binding; ATP binding	actin filament-based movement; actomyosin structure organization	extracellular exosome ;growth cone;membrane	1992	227.62	5.5542
28	Q9D8E6	60S ribosomal protein L4 OS=Mus musculus GN=Rpl4 PE=1 SV=3 - [RL4_MOUSE]	poly(A) RNA binding;structural constituent of ribosome	translation	cytoplasm;cytosolic large ribosomal subunit;extracellular exosome; membrane; nucleus	419	47.124	11.0044
29	Q60605	Myosin light polypeptide 6 OS=Mus musculus GN=Myl6 PE=1 SV=3 - [MYL6_MOUSE]	actin-dependent ATPase activity;calcium ion binding	muscle contraction;muscle filament sliding	brush borde;extracellular exosome;membrane	151	16.9191	4.65283
30	P63276	40S ribosomal protein S17 OS=Mus musculus GN=Rps17 PE=1 SV=2 - [RS17_MOUSE]	poly(A) RNA binding;structural constituent of ribosome	erythrocyte homeostasis;ribosomal small subunit assembly	cytosolic small ribosomal subunit ;extracellular exosome;focal adhesion;membrane	135	15.5144	9.84717
31	P62702	40S ribosomal protein S4, X isoform OS=Mus musculus GN=Rps4x PE=2 SV=2 - [RS4X_MOUSE]	poly(A) RNA binding;rRNA binding	multicellular organismal development ;positive regulation of cell proliferation	cytoplasmic ribonucleoprotein granule;cytosolic small ribosomal subunit;extracellular exosome	263	29.5791	10.1548
32	P14131	40S ribosomal protein S16 OS=Mus musculus GN=Rps16 PE=2 SV=4 - [RS16_MOUSE]	poly(A) RNA binding;rRNA binding	maturation of SSU-rRNA from tricistronic rRNA transcript (SSU-rRNA, 5.8S rRNA, LSU-rRNA) ;ribosomal small subunit biogenesis	cytosolic small ribosomal subunit ;extracellular exosome	146	16.435	10.2134
33	P62301	40S ribosomal protein S13 OS=Mus musculus GN=Rps13 PE=1 SV=2 - [RS13_MOUSE]	mRNA binding;poly(A) RNA binding	negative regulation of RNA splicing ;translation	cytosolic small ribosomal subunit ;extracellular exosome;nucleus	151	17.2117	10.5356
34	P99027	60S acidic ribosomal protein P2 OS=Mus musculus GN=Rplp2 PE=1 SV=3 - [RLA2_MOUSE]	structural constituent of ribosome	translational elongation	cytosolic large ribosomal subunit ;extracellular exosome;focal adhesion;membrane	115	11.6438	4.53857
35	Q6P5H2	Nestin OS=Mus musculus GN=Nes PE=1 SV=1 - [NEST_MOUSE]	intermediate filament binding;structural molecule activity	brain development;cell projection morphogenesis	cytoplasm;intermediate filament	1864	207	4.33545
36	Q8CGP6	Histone H2A type 1-H OS=Mus musculus GN=Hist1h2ah PE=1 SV=3 - [H2A1H_MOUSE]	intermediate filament binding;structural molecule activity	brain development;cell projection morphogenesis	cytoplasm;intermediate filament	128	13.9418	11.0337
37	Q6ZWN5	40S ribosomal protein S9 OS=Mus musculus GN=Rps9 PE=1 SV=3 - [RS9_MOUSE]	poly(A) RNA binding;rRNA binding	positive regulation of cell proliferation;positive regulation of translational fidelity	Nucleus;Cytoplasm	194	22.5776	10.6528
38	F8WIX8	Histone H2A OS=Mus musculus GN=Hist1h2al PE=3 SV=1 - [F8WIX8_MOUSE]	DNA binding	chromatin silencing	Nucleus	125	13.5987	10.7407
39	P47911	60S ribosomal protein L6 OS=Mus musculus GN=Rpl6 PE=1 SV=3 - [RL6_MOUSE]	poly(A) RNA binding;structural constituent of ribosome	cytoplasmic translation;ribosomal large subunit assembly	Nucleus;Cytoplasm	296	33.4889	10.6968
40	Q6PDM2	Serine/arginine-rich splicing factor 1 OS=Mus musculus GN=Srsf1 PE=1 SV=3 - [SRSF1_MOUSE]	mRNA binding;nucleotide binding	alternative mRNA splicing, via spliceosome;cardiac muscle contraction	Cytoplasm;Nucleus speckle	248	27.7278	10.3599
41	Q8CFQ9	Fusion, derived from t(1216) malignant liposarcoma (Human) OS=Mus musculus GN=Fus PE=2 SV=1 - [Q8CFQ9_MOUSE]	nucleic acid binding;nucleotide binding;zinc ion binding		Nucleus;Cytoplasm	517	52.5705	9.36377
42	P62830	60S ribosomal protein L23 OS=Mus musculus GN=Rpl23 PE=1 SV=1 - [RL23_MOUSE]	large ribosomal subunit rRNA binding;poly(A) RNA binding;structural constituent of ribosome	translation	cytoplasm;cytosolic large ribosomal subunit;extracellular exosome; membrane; nucleus	140	14.8561	10.5063
43	Q9JHJ0	Tropomodulin-3 OS=Mus musculus GN=Tmod3 PE=2 SV=1 - [TMOD3_MOUSE]	microtubule minus-end binding;tropomyosin binding	actin cytoskeleton organization ;actin filament organization	Cytoplasm	352	39.4783	5.13525
44	P62806	Histone H4 OS=Mus musculus GN=Hist1h4a PE=1 SV=2 - [H4_MOUSE]	DNA binding;histone binding;poly(A) RNA binding	chromatin silencing at rDNA	Nucleus By similarity Chromosome	103	11.3604	11.356
45	Q9JJI8	60S ribosomal protein L38 OS=Mus musculus GN=Rpl38 PE=2 SV=3 - [RL38_MOUSE]	RNA binding;structural constituent of ribosome	90S preribosome assembly;axial mesoderm development	cytosolic large ribosomal subunit ;eukaryotic 80S initiation complex	70	8.19872	10.0962
46	Q62167	ATP-dependent RNA helicase DDX3X OS=Mus musculus GN=Ddx3x PE=1 SV=3 - [DDX3X_MOUSE]	ATPase activity;ATP binding	cellular response to arsenic-containing substance;cellular response to osmotic stress	Nucleus speckle;Cytoplasm; Mitochondrion outer membrane	662	73.056	7.18115
47	P14148	60S ribosomal protein L7 OS=Mus musculus GN=Rpl7 PE=1 SV=2 - [RL7_MOUSE]	DNA binding;mRNA binding;poly(A) RNA binding	cytoplasmic translation;ribosomal large subunit biogenesis	Nucleus;Cytoplasm	270	31.3998	10.8872
48	P12970	60S ribosomal protein L7a OS=Mus musculus GN=Rpl7a PE=1 SV=2 - [RL7A_MOUSE]	poly(A) RNA binding	ribosome biogenesis	Nucleus;Cytoplasm	266	29.958	10.5649
49	Q9JHF5	V-type proton ATPase subunit a OS=Mus musculus GN=Tcirg1 PE=2 SV=1 - [Q9JHF5_MOUSE]	ATPase binding;proton-transporting ATPase activity, rotational mechanism	ATP hydrolysis coupled proton transport;ATP synthesis coupled proton transport;macroautophagy	apical plasma membrane ;integral component of membrane; lysosomal membrane;plasma membrane	834	93.3999	6.37939
50	Q61656	Probable ATP-dependent RNA helicase DDX5 OS=Mus musculus GN=Ddx5 PE=1 SV=2 - [DDX5_MOUSE]	androgen receptor binding;ATP binding;ATP-dependent RNA helicase activity	circadian rhythm;intrinsic apoptotic signaling pathway by p53 class mediator	Nucleus	614	69.2468	8.92432
51	P35979	60S ribosomal protein L12 OS=Mus musculus GN=Rpl12 PE=1 SV=2 - [RL12_MOUSE]	poly(A) RNA binding;rRNA binding;structural constituent of ribosome	ribosomal large subunit assembly ;translation	Nucleus;Cytoplasm	165	17.7935	9.42236
52	Q91XV3	Brain acid soluble protein 1 OS=Mus musculus GN=Basp1 PE=1 SV=3 - [BASP1_MOUSE]	protein domain specific binding;transcription corepressor activity	glomerular visceral epithelial cell differentiation;negative regulation of transcription, DNA-templated	plasma membrane;vesicle	226	22.0736	4.51318
53	P62908	40S ribosomal protein S3 OS=Mus musculus GN=Rps3 PE=1 SV=1 - [RS3_MOUSE]	damaged DNA binding;DNA-(apurinic or apyrimidinic site) lyase activity;DNA binding	cell division;cellular response to hydrogen peroxide;chromosome segregation	Nucleus;Cytoplasm	243	26.6574	9.65674
54	Q9JKB3-2	Isoform 2 of Y-box-binding protein 3 OS=Mus musculus GN=Ybx3 - [YBOX3_MOUSE]	DNA binding;mRNA 3'-UTR binding;poly(A) RNA binding	cellular hyperosmotic response ;cellular response to tumor necrosis factor	Nucleus;Cytoplasm	292	30.7465	9.62744
55	P48962	ADP/ATP translocase 1 OS=Mus musculus GN=Slc25a4 PE=1 SV=4 - [ADT1_MOUSE]	structural constituent of ribosome;transporter activity	apoptotic mitochondrial changes ;negative regulation of necroptotic process	Mitochondrion inner membrane; Multi-pass membrane protein	298	32.8831	9.71533
56	P51881	ADP/ATP translocase 2 OS=Mus musculus GN=Slc25a5 PE=1 SV=3 - [ADT2_MOUSE]	poly(A) RNA binding;structural constituent of ribosome ;transporter activity	chromosome segregation;negative regulation of mitochondrial outer membrane permeabilization involved in apoptotic signaling pathway	Mitochondrion inner membrane; Multi-pass membrane protein	298	32.9102	9.72998
57	P29341	Polyadenylate-binding protein 1 OS=Mus musculus GN=Pabpc1 PE=1 SV=2 - [PABP1_MOUSE]	mRNA binding;nucleotide binding	gene silencing by RNA ;mRNA processing	Nucleus;Cytoplasm	636	70.6259	9.49561
58	Q9CQV1	Mitochondrial import inner membrane translocase subunit TIM16 OS=Mus musculus GN=Pam16 PE=2 SV=1 - [TIM16_MOUSE]	DNA biosynthetic process;negative regulation of apoptotic signaling pathway;negative regulation of ATPase activity	Protein transport,	Mitochondrion inner membrane; Peripheral membrane protein	125	13.7763	9.64209
59	I7HLV2	60S ribosomal protein L10 (Fragment) OS=Mus musculus GN=Rpl10 PE=4 SV=1 - [I7HLV2_MOUSE]	structural constituent of ribosome	translation	ribosome	201	23.0571	10.0083
60	P61358	60S ribosomal protein L27 OS=Mus musculus GN=Rpl27 PE=1 SV=2 - [RL27_MOUSE]	poly(A) RNA binding Source: MGI;structural constituent of ribosome	translation	cytoplasm;cytosolic large ribosomal subunit;extracellular exosome; membrane; nucleus	136	15.7877	10.5649
61	P68373	Tubulin alpha-1C chain OS=Mus musculus GN=Tuba1c PE=1 SV=1 - [TBA1C_MOUSE]	GTPase activity;GTP binding;structural constituent of cytoskeleton	microtubule-based process	cytoplasmic microtubule	449	49.8775	5.09717
62	P05213	Tubulin alpha-1B chain OS=Mus musculus GN=Tuba1b PE=1 SV=2 - [TBA1B_MOUSE]	double-stranded RNA binding ;GTPase activity;GTP binding	cellular response to interleukin-4 ;microtubule cytoskeleton organization	cytoplasmic microtubule	451	50.1196	5.05908
63	P35980	60S ribosomal protein L18 OS=Mus musculus GN=Rpl18 PE=2 SV=3 - [RL18_MOUSE]	RNA binding;structural constituent of ribosome	translation	Nucleus;Cytoplasm	188	21.6312	11.7808
64	P62852	40S ribosomal protein S25 OS=Mus musculus GN=Rps25 PE=1 SV=1 - [RS25_MOUSE]	poly(A) RNA binding		Nucleus;Cytoplasm	125	13.7337	10.1108
65	Q8C845	EF-hand domain-containing protein D2 OS=Mus musculus GN=Efhd2 PE=2 SV=1 - [Q8C845_MOUSE]	calcium ion binding			240	26.7836	5.13525
66	P84104-2	Isoform Short of Serine/arginine-rich splicing factor 3 OS=Mus musculus GN=Srsf3 - [SRSF3_MOUSE]	nucleotide binding;phospholipase binding	insulin receptor signaling pathway ;mRNA processing Source: ;mRNA transport	Nucleus;Cytoplasm	124	14.1942	10.0815
67	Q6ZWZ7	60S ribosomal protein L17 OS=Mus musculus GN=Rpl17 PE=2 SV=1 - [Q6ZWZ7_MOUSE]	structural constituent of ribosome	translation	Cytoplasm;large ribosomal subunit	184	21.3834	10.1841
68	F6XI62	60S ribosomal protein L7 (Fragment) OS=Mus musculus GN=Rpl7 PE=1 SV=1 - [F6XI62_MOUSE]	RNA binding;structural constituent of ribosome		Cytoplasm;ribosome	279	32.5064	11.1216
69	P62281	40S ribosomal protein S11 OS=Mus musculus GN=Rps11 PE=1 SV=3 - [RS11_MOUSE]	poly(A) RNA binding;rRNA binding	osteoblast differentiation S;translation	Cytoplasm	158	18.419	10.3013
70	P27661	Histone H2AX OS=Mus musculus GN=H2afx PE=1 SV=2 - [H2AX_MOUSE]	damaged DNA binding;enzyme binding;histone binding	cellular response to DNA damage stimulus	Nucleus;Cytoplasm;Chromosome	143	15.1334	10.7407
71	P62983	Ubiquitin-40S ribosomal protein S27a OS=Mus musculus GN=Rps27a PE=1 SV=2 - [RS27A_MOUSE]	metal ion binding;poly(A) RNA binding	circadian rhythm;translation	Nucleus;Cytoplasm	156	17.9395	9.64209
72	Q99020	Heterogeneous nuclear ribonucleoprotein A/B OS=Mus musculus GN=Hnrnpab PE=1 SV=1 - [ROAA_MOUSE]	DNA binding;nucleotide binding	epithelial to mesenchymal transition	Nucleus;Cytoplasm	285	30.8123	7.91357
73	P62317	Small nuclear ribonucleoprotein Sm D2 OS=Mus musculus GN=Snrpd2 PE=2 SV=1 - [SMD2_MOUSE]	poly(A) RNA binding	spliceosomal snRNP assembly	Nucleus;Cytoplasm	118	13.5182	9.90576
74	P97351	40S ribosomal protein S3a OS=Mus musculus GN=Rps3a PE=1 SV=3 - [RS3A_MOUSE]	poly(A) RNA binding;structural constituent of ribosome	cell differentiation;negative regulation of apoptotic process	Nucleus;Cytoplasm	264	29.8657	9.72998
75	Q8BL97-3	Isoform 3 of Serine/arginine-rich splicing factor 7 OS=Mus musculus GN=Srsf7 - [SRSF7_MOUSE]	nucleotide binding;poly(A) RNA binding;zinc ion binding	mRNA processing;mRNA transport	Nucleus;Cytoplasm	157	17.8789	9.46631
76	P47963	60S ribosomal protein L13 OS=Mus musculus GN=Rpl13 PE=2 SV=3 - [RL13_MOUSE]	poly(A) RNA binding;RNA binding	translation	Nucleus;Cytoplasm	211	24.2905	11.5464
77	P61979-3	Isoform 3 of Heterogeneous nuclear ribonucleoprotein K OS=Mus musculus GN=Hnrnpk - [HNRPK_MOUSE]	C-rich single-stranded DNA binding;mRNA 3'-UTR binding ;mRNA CDS binding	acute-phase response;aging	Nucleus;Cytoplasm	439	48.4802	5.92236
78	P62849-2	Isoform 2 of 40S ribosomal protein S24 OS=Mus musculus GN=Rps24 - [RS24_MOUSE]	nucleotide binding;poly(A) RNA binding	erythrocyte homeostasis;ribosomal small subunit biogenesis	Nucleus;Cytoplasm	130	15.0592	10.8872
79	Q8BGJ5	MCG13402, isoform CRA_a OS=Mus musculus GN=Ptbp1 PE=2 SV=1 - [Q8BGJ5_MOUSE]	nucleotide binding;RNA binding	mRNA processing	nucleus	529	56.8564	9.17334
80	P43274	Histone H1.4 OS=Mus musculus GN=Hist1h1e PE=1 SV=2 - [H14_MOUSE]	chromatin DNA binding; DNA binding	nucleosome assembly;nucleosome positioning	Nucleus;Cytoplasm	219	21.964	11.1069
81	P62242	40S ribosomal protein S8 OS=Mus musculus GN=Rps8 PE=1 SV=2 - [RS8_MOUSE]	poly(A) RNA binding;structural constituent of ribosome	translation	Cytoplasm; Membrane	208	24.1902	10.3159
82	P43277	Histone H1.3 OS=Mus musculus GN=Hist1h1d PE=1 SV=2 - [H13_MOUSE]	chromatin DNA binding;DNA binding	nucleosome assembly;nucleosome positioning	nucleus	221	22.0861	11.0337
83	Q5XJF6	Ribosomal protein OS=Mus musculus GN=Rpl10a PE=2 SV=1 - [Q5XJF6_MOUSE]	poly(A) RNA binding ; structural constituent of ribosome	translation	cytosolic large ribosomal subunit	217	24.8155	9.93506
84	P49813	Tropomodulin-1 OS=Mus musculus GN=Tmod1 PE=2 SV=2 - [TMOD1_MOUSE]	tropomyosin binding	actin filament organization;adult locomotory behavior	Cytoplasm	359	40.4409	5.09717
85	Q99P91	Transmembrane glycoprotein NMB OS=Mus musculus GN=Gpnmb PE=1 SV=2 - [GPNMB_MOUSE]	heparin binding; integrin binding; syndecan binding	bone mineralization;cell adhesion ;negative regulation of tumor necrosis factor production;osteoblast differentiation; negative regulation of T cell proliferation	Cell membrane;Endomembrane system;Cytoplasmic vesicle membrane;Melanosome	574	63.6351	7.60596
86	P50518	V-type proton ATPase subunit E 1 OS=Mus musculus GN=Atp6v1e1 PE=1 SV=2 - [VATE1_MOUSE]	ATPase binding; hydrogen-exporting ATPase activity	ATP hydrolysis coupled proton transport	apical plasma membrane; cytoplasm;cytosol; endosome;lysosomal membrane	226	26.1408	8.42627
87	P62855	40S ribosomal protein S26 OS=Mus musculus GN=Rps26 PE=2 SV=3 - [RS26_MOUSE]	mRNA binding;poly(A) RNA binding	negative regulation of RNA splicing ;translation	Nucleus;Cytoplasm	115	13.0071	11.0044
88	G3XA10	Heterogeneous nuclear ribonucleoprotein U, isoform CRA_b OS=Mus musculus GN=Gm28062 PE=4 SV=1 - [G3XA10_MOUSE]	RibonucleoproteinImported		intracellular ribonucleoprotein complex; nucleus	793	86.7513	5.92236
89	B1AWE0	Clathrin light chain A OS=Mus musculus GN=Clta PE=1 SV=1 - [B1AWE0_MOUSE]	structural molecule activity	intracellular protein transport ;vesicle-mediated transport	Cytoplasm;clathrin coat of coated pit	216	23.4643	4.50049
90	P63017	Heat shock cognate 71 kDa protein OS=Mus musculus GN=Hspa8 PE=1 SV=1 - [HSP7C_MOUSE]	ATPase activity；ATPase activity;ATP binding	ATP metabolic process;cellular protein complex disassembly	Cytoplasm;Melanosome;Nucleus ;Cell membrane	646	70.8272	5.51611
91	P25444	40S ribosomal protein S2 OS=Mus musculus GN=Rps2 PE=2 SV=3 - [RS2_MOUSE]	enzyme binding;fibroblast growth factor binding ;mRNA binding	cellular response to interleukin-4 ;translation	Nucleus;Cytoplasm	293	31.2117	10.2427
92	P0C0S6	Histone H2A.Z OS=Mus musculus GN=H2afz PE=1 SV=2 - [H2AZ_MOUSE]	chromatin DNA binding;DNA binding	cellular response to estradiol stimulus ;chromatin silencing	nucleus	128	13.5446	10.5796
93	P14115	60S ribosomal protein L27a OS=Mus musculus GN=Rpl27a PE=2 SV=5 - [RL27A_MOUSE]	poly(A) RNA binding;structural constituent of ribosome	translation	cytosolic large ribosomal subunit ;membrane	148	16.595	11.1216
94	Q6ZWV7	60S ribosomal protein L35 OS=Mus musculus GN=Rpl35 PE=2 SV=1 - [RL35_MOUSE]	mRNA binding;poly(A) RNA binding;structural constituent of ribosome	maturation of LSU-rRNA from tricistronic rRNA transcript (SSU-rRNA, 5.8S rRNA, LSU-rRNA) ;translation	cytosolic large ribosomal subunit ;membrane;Cytoplasm	123	14.5436	11.0483
95	P29391	Ferritin light chain 1 OS=Mus musculus GN=Ftl1 PE=1 SV=2 - [FRIL1_MOUSE]	ferric iron binding	cellular iron ion homeostasis ;iron ion transport	endocytic vesicle lumen ; extracellular exosome; extracellular region	183	20.7895	5.99854
96	Q8BP67	60S ribosomal protein L24 OS=Mus musculus GN=Rpl24 PE=1 SV=2 - [RL24_MOUSE]	poly(A) RNA binding;structural constituent of ribosome	assembly of large subunit precursor of preribosome;exit from mitosis	cytosolic large ribosomal subunit ;membrane;Cytoplasm	157	17.7679	11.2534
97	P62843	40S ribosomal protein S15 OS=Mus musculus GN=Rps15 PE=2 SV=2 - [RS15_MOUSE]	poly(A) RNA binding;structural constituent of ribosome	osteoblast differentiation;ribosomal small subunit biogenesis	cytoplasm;cytosolic small ribosomal subunit	145	17.0292	10.3892
98	P62754	40S ribosomal protein S6 OS=Mus musculus GN=Rps6 PE=1 SV=1 - [RS6_MOUSE]	poly(A) RNA binding;protein kinase binding	activation-induced cell death of T cells;erythrocyte development	Nucleus;Cytoplasm	249	28.663	10.8433
99	P62900	60S ribosomal protein L31 OS=Mus musculus GN=Rpl31 PE=1 SV=1 - [RL31_MOUSE]	poly(A) RNA binding ;structural constituent of ribosome	cytoplasmic translation	cytosolic large ribosomal subunit ;extracellular exosome	125	14.4539	10.5356
100	Q922Q8	Leucine-rich repeat-containing protein 59 OS=Mus musculus GN=Lrrc59 PE=1 SV=1 - [LRC59_MOUSE]	poly(A) RNA binding		Microsome membrane; Endoplasmic reticulum membrane ;Nucleus envelope	307	34.8558	9.5249
101	P62984	Ubiquitin-60S ribosomal protein L40 OS=Mus musculus GN=Uba52 PE=1 SV=2 - [RL40_MOUSE]	structural constituent of ribosome	circadian rhythm;positive regulation of defense response to virus by host ; translation	Nucleus;Cytoplasm	128	14.719	9.83252
102	P62264	40S ribosomal protein S14 OS=Mus musculus GN=Rps14 PE=2 SV=3 - [RS14_MOUSE]	mRNA 5'-UTR binding; poly(A) RNA binding ; RNA binding	erythrocyte differentiation; maturation of SSU-rRNA	Nucleus;Cytoplasm	151	16.2625	10.0522
103	P49312	Heterogeneous nuclear ribonucleoprotein A1 OS=Mus musculus GN=Hnrnpa1 PE=1 SV=2 - [ROA1_MOUSE]	nucleotide binding; RNA binding	alternative mRNA splicing, via spliceosome; mRNA transport	Nucleus;Cytoplasm	320	34.1753	9.23193
104	P51863	V-type proton ATPase subunit d 1 OS=Mus musculus GN=Atp6v0d1 PE=1 SV=2 - [VA0D1_MOUSE]	hydrogen-exporting ATPase activity, phosphorylative mechanism	ATP hydrolysis coupled proton transport; brain development	Membrane; Peripheral membrane protein; Cytoplasmic side	351	40.2752	4.99561
105	P62918	60S ribosomal protein L8 OS=Mus musculus GN=Rpl8 PE=1 SV=2 - [RL8_MOUSE]	poly(A) RNA binding; rRNA binding; structural constituent of ribosome	cytoplasmic translation	Cytoplasm	257	28.0073	11.0337
106	P62751	60S ribosomal protein L23a OS=Mus musculus GN=Rpl23a PE=1 SV=1 - [RL23A_MOUSE]	nucleotide binding; rRNA binding; structural constituent of ribosome	ribosomal large subunit assembly ; translation	cytosolic large ribosomal subunit ; nucleus	156	17.6841	10.4478
107	P09405	Nucleolin OS=Mus musculus GN=Ncl PE=1 SV=2 - [NUCL_MOUSE]	calcium ion binding ; identical protein binding; nucleotide binding	angiogenesis; cellular response to lipopolysaccharide; endocytosis	Nucleus;Cytoplasm	707	76.6768	4.75439
108	Q91VM5	RNA binding motif protein, X-linked-like-1 OS=Mus musculus GN=Rbmxl1 PE=1 SV=1 - [RMXL1_MOUSE]	chromatin binding; core promoter binding; mRNA binding	cellular response to interleukin-1 ; membrane protein ectodomain proteolysis	nucleus	388	42.1362	9.99365
109	E9Q7H5	Uncharacterized protein OS=Mus musculus GN=Gm8991 PE=4 SV=1 - [E9Q7H5_MOUSE]				300	32.5545	8.33838
110	P61255	60S ribosomal protein L26 OS=Mus musculus GN=Rpl26 PE=1 SV=1 - [RL26_MOUSE]	poly(A) RNA binding; structural constituent of ribosome	cytoplasmic translation; ribosomal large subunit biogenesis	cytosolic large ribosomal subunit ; extracellular exosome; membrane	145	17.2475	10.5503
111	P62267	40S ribosomal protein S23 OS=Mus musculus GN=Rps23 PE=1 SV=3 - [RS23_MOUSE]	poly(A) RNA binding; structural constituent of ribosome	translation	cytoplasm; cytosolic small ribosomal subunit ; membrane ; nucleolus	143	15.7977	10.4917
112	Q9CR57	60S ribosomal protein L14 OS=Mus musculus GN=Rpl14 PE=1 SV=3 - [RL14_MOUSE]	poly(A) RNA binding; structural constituent of ribosome	ribosomal large subunit biogenesis ; rRNA processing	cytoplasm; cytosolic large ribosomal subunit; extracellular exosome; membrane	217	23.5492	11.019
113	P03975	IgE-binding protein OS=Mus musculus GN=Iap PE=2 SV=1 - [IGEB_MOUSE]	nucleic acid binding	DNA integration; viral process		557	62.7081	9.30518
114	P62274	40S ribosomal protein S29 OS=Mus musculus GN=Rps29 PE=2 SV=2 - [RS29_MOUSE]	structural constituent of ribosome; zinc ion binding	translation	Cytoplasm	56	6.6723	10.1255
115	O08583	THO complex subunit 4 OS=Mus musculus GN=Alyref PE=1 SV=3 - [THOC4_MOUSE]	nucleotide binding; RNA binding; single-stranded DNA binding	mRNA processing; mRNA transport; RNA splicing	Nucleus;Cytoplasm	255	26.9236	11.1509
116	P27659	60S ribosomal protein L3 OS=Mus musculus GN=Rpl3 PE=1 SV=3 - [RL3_MOUSE]	poly(A) RNA binding; tructural constituent of ribosome	cellular response to interleukin-4 ; ribosomal large subunit assembly ; translation	Nucleus;Cytoplasm	403	46.0808	10.2134
117	P43276	Histone H1.5 OS=Mus musculus GN=Hist1h1b PE=1 SV=2 - [H15_MOUSE]	DNA binding	muscle organ development; nucleosome assembly	Nucleus; Chromosome	223	22.5624	10.9165
118	P10853	Histone H2B type 1-F/J/L OS=Mus musculus GN=Hist1h2bf PE=1 SV=2 - [H2B1F_MOUSE]	DNA binding	antibacterial humoral response ; defense response to Gram-positive bacterium	Nucleus; Chromosome	126	13.9276	10.3159
119	Q9CPQ8	ATP synthase subunit g, mitochondrial OS=Mus musculus GN=Atp5l PE=1 SV=1 - [ATP5L_MOUSE]	hydrogen-exporting ATPase activity, phosphorylative mechanism	ATP synthesis coupled proton transport	Mitochondrion Mitochondrion inner membrane	103	11.4172	9.74463
120	P43275	Histone H1.1 OS=Mus musculus GN=Hist1h1a PE=1 SV=2 - [H11_MOUSE]	chromatin DNA binding; DNA binding	nucleosome assembly; spermatogenesis	Nucleus; Chromosome	213	21.7719	10.9312
121	P62245	40S ribosomal protein S15a OS=Mus musculus GN=Rps15a PE=1 SV=2 - [RS15A_MOUSE]	poly(A) RNA binding; structural constituent of ribosome	positive regulation of cell cycle ; positive regulation of cell proliferation	Cytoplasm	130	14.83	10.1255
122	Q91VR5	ATP-dependent RNA helicase DDX1 OS=Mus musculus GN=Ddx1 PE=1 SV=1 - [DDX1_MOUSE]	ATP binding; ATP-dependent helicase activity	DNA duplex unwinding ; double-strand break repair	Nucleus;Cytoplasm	740	82.4478	7.21045
123	Q78IK4	MICOS complex subunit Mic27 OS=Mus musculus GN=Apool PE=2 SV=1 - [MIC27_MOUSE]	Specifically binds to cardiolipin	maintenance of crista junctions, inner membrane architecture	Mitochondrion inner membrane	265	29.2422	9.30518
124	Q8BX10	Serine/threonine-protein phosphatase PGAM5, mitochondrial OS=Mus musculus GN=Pgam5 PE=2 SV=1 - [PGAM5_MOUSE]	GTPase activator activity; phosphatase activity	dephosphorylation; intracellular signal transduction	Mitochondrion outer membrane	288	31.9746	9.0415
125	F8WHP8	ATP synthase subunit f, mitochondrial OS=Mus musculus GN=Atp5j2 PE=4 SV=1 - [F8WHP8_MOUSE]			integral component of mitochondrial membrane	76	8.99962	9.87646
126	Q9D0E1-2	Isoform 2 of Heterogeneous nuclear ribonucleoprotein M OS=Mus musculus GN=Hnrnpm - [HNRPM_MOUSE]	nucleotide binding; poly(A) RNA binding	alternative mRNA splicing, via spliceosome	nucleus	690	73.6924	8.74854
127	E9QAZ2	Ribosomal protein L15 OS=Mus musculus GN=Gm10020 PE=3 SV=1 - [E9QAZ2_MOUSE]	structural constituent of ribosome	cytoplasmic translation	Cytoplasm; cytosolic large ribosomal subunit	204	24.062	11.5757
128	P19253	60S ribosomal protein L13a OS=Mus musculus GN=Rpl13a PE=1 SV=4 - [RL13A_MOUSE]	mRNA binding; poly(A) RNA binding	cellular response to interferon-gamma	Nucleus;Cytoplasm	203	23.4493	11.019
129	E9Q070	Uncharacterized protein OS=Mus musculus GN=Gm8730 PE=3 SV=1 - [E9Q070_MOUSE]	Ribonucleoprotein	ribosome biogenesis	Cytoplasm; ribosome	317	34.1948	6.25244
130	F6QCI0	Protein Taf15 (Fragment) OS=Mus musculus GN=Taf15 PE=4 SV=1 - [F6QCI0_MOUSE]	nucleotide binding; poly(A) RNA binding		Nucleus;Cytoplasm	324	33.6935	9.53955
131	P52480	Pyruvate kinase PKM OS=Mus musculus GN=Pkm PE=1 SV=4 - [KPYM_MOUSE]	ATP binding ; kinase activity	glycolytic process; programmed cell death	Nucleus;Cytoplasm	531	57.808	7.47412
132	A2A547	Ribosomal protein L19 OS=Mus musculus GN=Rpl19 PE=3 SV=1 - [A2A547_MOUSE]	structural constituent of ribosome	translation	Cytoplasm; ribosome	194	23.2332	11.4731
133	Q569Z6	Thyroid hormone receptor-associated protein 3 OS=Mus musculus GN=Thrap3 PE=1 SV=1 - [TR150_MOUSE]	ATP binding ; core promoter sequence-specific DNA binding	androgen receptor signaling pathway	nucleus	951	108.114	10.1694
134	P60867	40S ribosomal protein S20 OS=Mus musculus GN=Rps20 PE=1 SV=1 - [RS20_MOUSE]	poly(A) RNA binding; structural constituent of ribosome	translation	Cytoplasm	119	13.3643	9.93506
135	P62204	Calmodulin OS=Mus musculus GN=Calm1 PE=1 SV=2 - [CALM_MOUSE]	calcium ion binding	calcium-mediated signaling	Cytoplasm	149	16.8268	4.22119
136	Q6NXH9	Keratin, type II cytoskeletal 73 OS=Mus musculus GN=Krt73 PE=1 SV=1 - [K2C73_MOUSE]	structural molecule activity	mitophagy in response to mitochondrial depolarization	extracellular exosome ; keratin filament ; nucleus	539	58.8747	8.08936
137	P67778	Prohibitin OS=Mus musculus GN=Phb PE=1 SV=1 - [PHB_MOUSE]	complement component C3a binding; enzyme binding	cellular response to interleukin-6	Mitochondrion inner membrane	272	29.8019	5.75732
138	Q3UJB0	Protein Sf3b2 OS=Mus musculus GN=Sf3b2 PE=2 SV=1 - [Q3UJB0_MOUSE]	poly(A) RNA binding	mRNA splicing, via spliceosome	Cytoplasm	878	98.1368	5.61768
139	O35737	Heterogeneous nuclear ribonucleoprotein H OS=Mus musculus GN=Hnrnph1 PE=1 SV=3 - [HNRH1_MOUSE]	nucleotide binding; poly(A) RNA binding	mRNA processing; RNA splicing	nucleus	449	49.1684	6.30322
140	Q8VCL2	Protein SCO2 homolog, mitochondrial OS=Mus musculus GN=Sco2 PE=2 SV=1 - [SCO2_MOUSE]	copper ion binding	cellular copper ion homeostasis	Cytoplasm; Mitochondrion	255	28.9259	8.29443
141	B2RY56	RNA-binding protein 25 OS=Mus musculus GN=Rbm25 PE=1 SV=2 - [RBM25_MOUSE]	mRNA binding; nucleotide binding	apoptotic process; mRNA processing	Nucleus;Cytoplasm	838	99.4912	6.31592
142	P62717	60S ribosomal protein L18a OS=Mus musculus GN=Rpl18a PE=1 SV=1 - [RL18A_MOUSE]	poly(A) RNA binding; structural constituent of ribosome	translation	Cytoplasm; cytosolic large ribosomal subunit	176	20.7189	10.7114
143	P10126	Elongation factor 1-alpha 1 OS=Mus musculus GN=Eef1a1 PE=1 SV=3 - [EF1A1_MOUSE]	GTPase activity; GTP binding	cellular response to epidermal growth factor stimulus	Nucleus;Cytoplasm	462	50.0821	9.01221
144	Q922U2	Keratin, type II cytoskeletal 5 OS=Mus musculus GN=Krt5 PE=1 SV=1 - [K2C5_MOUSE]	scaffold protein binding; structural molecule activity		Cytoplasm	580	61.7286	7.75244
145	P62315	Small nuclear ribonucleoprotein Sm D1 OS=Mus musculus GN=Snrpd1 PE=2 SV=1 - [SMD1_MOUSE]	poly(A) RNA binding; RNA binding	mitophagy in response to mitochondrial depolarization	Nucleus;Cytoplasm	119	13.2734	11.561
146	Q9JLZ6-2	Isoform 2 of Hypermethylated in cancer 2 protein OS=Mus musculus GN=Hic2 - [HIC2_MOUSE]	DNA binding; metal ion binding	regulation of transcription, DNA-templated	nucleus	566	60.1492	5.36377
147	P04104	Keratin, type II cytoskeletal 1 OS=Mus musculus GN=Krt1 PE=1 SV=4 - [K2C1_MOUSE]	carbohydrate binding; structural molecule activity	complement activation, lectin pathway	Cell membrane	637	65.5653	8.14795
148	Q9CR51	V-type proton ATPase subunit G 1 OS=Mus musculus GN=Atp6v1g1 PE=2 SV=3 - [VATG1_MOUSE]	ATPase activity; ATPase binding	hydrogen ion transmembrane transport	Cytoplasm; plasma membrane; lysosomal membrane	118	13.716	7.97217
149	P50516-2	Isoform 2 of V-type proton ATPase catalytic subunit A OS=Mus musculus GN=Atp6v1a - [VATA_MOUSE]	ATP binding	ATP hydrolysis coupled proton transport	apical plasma membrane; cytosol; plasma membrane; lysosomal membrane	509	55.5591	5.90967
150	Q5RKN9	Capping protein (Actin filament) muscle Z-line, alpha 1 OS=Mus musculus GN=Capza1 PE=2 SV=1 - [Q5RKN9_MOUSE]	Actin capping	barbed-end actin filament capping	Cytoplasm	286	32.9333	5.5542
151	Q9D7S7-2	Isoform 2 of 60S ribosomal protein L22-like 1 OS=Mus musculus GN=Rpl22l1 - [RL22L_MOUSE]	structural constituent of ribosome	cytoplasmic translation	Cytoplasm; cytosolic large ribosomal subunit	121	14.3305	9.45166
152	P26041	Moesin OS=Mus musculus GN=Msn PE=1 SV=3 - [MOES_MOUSE]	cell adhesion molecule binding; receptor binding	cellular response to testosterone stimulus; establishment of endothelial barrier	Cell membrane; Peripheral membrane protein; Cytoplasmic side; Cytoplasm	577	67.7249	6.59521
153	Q9CYI4	Putative RNA-binding protein Luc7-like 1 OS=Mus musculus GN=Luc7l PE=2 SV=2 - [LUC7L_MOUSE]	identical protein binding; mRNA binding	mRNA splice site selection	nucleus	371	43.9074	9.87646
154	P62814	V-type proton ATPase subunit B, brain isoform OS=Mus musculus GN=Atp6v1b2 PE=1 SV=1 - [VATB2_MOUSE]	ATP binding; hydrolase activity	ATP hydrolysis coupled proton transport	Endomembrane system; Peripheral membrane protein	511	56.5149	5.80811
155	Q9CQZ5	NADH dehydrogenase [ubiquinone] 1 alpha subcomplex subunit 6 OS=Mus musculus GN=Ndufa6 PE=1 SV=1 - [NDUA6_MOUSE]		oxidation-reduction process; response to oxidative stress	Mitochondrion inner membrane	131	15.273	10.1108
156	Q99LF4	tRNA-splicing ligase RtcB homolog OS=Mus musculus GN=Rtcb PE=2 SV=1 - [RTCB_MOUSE]	ATP binding; metal ion binding	placenta development	Nucleus;Cytoplasm	505	55.2139	7.2251
157	P09528	Ferritin heavy chain OS=Mus musculus GN=Fth1 PE=1 SV=2 - [FRIH_MOUSE]	ferric iron binding	immune response; intracellular sequestering of iron ion	Cytoplasm; endocytic vesicle lumen; mitochondrion	182	21.0533	5.88428
158	Q9Z2X1-2	Isoform 2 of Heterogeneous nuclear ribonucleoprotein F OS=Mus musculus GN=Hnrnpf - [HNRPF_MOUSE]	nucleotide binding	mRNA processing	nucleus	395	43.6579	5.47803
159	Q60668-3	Isoform 3 of Heterogeneous nuclear ribonucleoprotein D0 OS=Mus musculus GN=Hnrnpd - [HNRPD_MOUSE]	AT DNA binding; chromatin binding	3'-UTR-mediated mRNA destabilization	Nucleus;Cytoplasm	306	32.7341	8.1626
160	Q9CR62	Mitochondrial 2-oxoglutarate/malate carrier protein OS=Mus musculus GN=Slc25a11 PE=1 SV=3 - [M2OM_MOUSE]	poly(A) RNA binding	translation	Mitochondrion inner membrane	314	34.1329	9.93506
161	H7BWZ3	Actin-related protein 2/3 complex subunit 3 OS=Mus musculus GN=Arpc3 PE=1 SV=1 - [H7BWZ3_MOUSE]	Actin-binding	Arp2/3 complex-mediated actin nucleation	Cytoplasm	170	19.6249	8.60205
162	Q7TNC4-2	Isoform 2 of Putative RNA-binding protein Luc7-like 2 OS=Mus musculus GN=Luc7l2 - [LC7L2_MOUSE]	enzyme binding	mRNA splice site selection	nucleus	325	38.5877	9.90576
163	Q04750	DNA topoisomerase 1 OS=Mus musculus GN=Top1 PE=1 SV=2 - [TOP1_MOUSE]	chromatin binding; DNA binding	chromatin remodeling; chromosome segregation	nucleus	767	90.8189	9.33447
164	S4R257	Glyceraldehyde-3-phosphate dehydrogenase (Fragment) OS=Mus musculus GN=Gapdh PE=3 SV=1 - [S4R257_MOUSE]	glyceraldehyde-3-phosphate dehydrogenase (NAD+) (phosphorylating) activity	glucose metabolic process	Cytoplasm	280	29.9203	8.35303
165	E0CZ27	Histone H3 (Fragment) OS=Mus musculus GN=H3f3a PE=3 SV=1 - [E0CZ27_MOUSE]	DNA binding		nucleus	119	13.3144	11.019
166	Q3UDD3	Polymerase delta-interacting protein 3 OS=Mus musculus GN=Poldip3 PE=2 SV=1 - [Q3UDD3_MOUSE]	nucleic acid binding		Nucleus;Cytoplasm	391	42.909	9.979
167	Q501J6	Probable ATP-dependent RNA helicase DDX17 OS=Mus musculus GN=Ddx17 PE=1 SV=1 - [DDX17_MOUSE]	ATP binding	cardiovascular system development	nucleus	650	72.354	8.5874
168	Q3TFP0	Serine/arginine-rich-splicing factor 10 OS=Mus musculus GN=Srsf10 PE=2 SV=1 - [Q3TFP0_MOUSE]	nucleic acid binding		Nucleus;Cytoplasm	182	22.1219	10.3306
169	Q99N93	39S ribosomal protein L16, mitochondrial OS=Mus musculus GN=Mrpl16 PE=2 SV=1 - [RM16_MOUSE]	rRNA binding; structural constituent of ribosome	mitochondrial translation; translation	Cytoplasm; Mitochondrion	251	28.7851	10.272
170	P84228	Histone H3.2 OS=Mus musculus GN=Hist1h3b PE=1 SV=2 - [H32_MOUSE]	chromatin binding; DNA binding	chromatin silencing at rDNA	nucleus	136	15.3785	11.2681
171	Q7TPV4	Myb-binding protein 1A OS=Mus musculus GN=Mybbp1a PE=1 SV=2 - [MBB1A_MOUSE]	core promoter binding; DNA-directed DNA polymerase activity	cellular response to glucose starvation	Nucleus;Cytoplasm	1344	151.942	8.95361
172	D3Z5M2	Polyadenylate-binding protein OS=Mus musculus GN=Gm10110 PE=3 SV=1 - [D3Z5M2_MOUSE]	nucleotide binding		Cytoplasm	615	67.7156	9.49561
173	Q9D1K2	V-type proton ATPase subunit F OS=Mus musculus GN=Atp6v1f PE=1 SV=2 - [VATF_MOUSE]	ATPase coupled ion transmembrane transporter activity	ATP hydrolysis coupled proton transport	membrane; extracellular exosome	119	13.362	5.8208
174	P59999	Actin-related protein 2/3 complex subunit 4 OS=Mus musculus GN=Arpc4 PE=1 SV=3 - [ARPC4_MOUSE]	enzyme binding	actin filament polymerization	Cytoplasm	168	19.6543	8.42627
175	Q60865	Caprin-1 OS=Mus musculus GN=Caprin1 PE=1 SV=2 - [CAPR1_MOUSE]	RNA binding	negative regulation of translation	Cytoplasm	707	78.1208	5.24951
176	P26040	Ezrin OS=Mus musculus GN=Ezr PE=1 SV=3 - [EZRI_MOUSE]	actin binding; actin filament binding	actin cytoskeleton reorganization	Cell membrane; Peripheral membrane protein; Cytoplasmic side; Cytoplasm	586	69.3636	6.1001
177	P32067	Lupus La protein homolog OS=Mus musculus GN=Ssb PE=1 SV=1 - [LA_MOUSE]	nucleotide binding	RNA processing	nucleus	415	47.727	9.77393
178	D3Z5K6	Mitochondrial import inner membrane translocase subunit TIM14 OS=Mus musculus GN=Dnajc19 PE=4 SV=1 - [D3Z5K6_MOUSE]			Mitochondrion inner membrane	110	12.1834	10.0962
179	E9PZB3	Protein Gm5093 OS=Mus musculus GN=Gm5093 PE=3 SV=1 - [E9PZB3_MOUSE]	structural constituent of ribosome	ribosomal large subunit assembly	Cytoplasm; cytosolic large ribosomal subunit	174	19.8634	9.51025
180	P26043	Radixin OS=Mus musculus GN=Rdx PE=1 SV=3 - [RADI_MOUSE]	actin binding; ATPase binding	actin filament capping	Cell membrane; Peripheral membrane protein; Cytoplasmic side; Cytoplasm	583	68.5003	6.20166
181	Q9DAS9	Guanine nucleotide-binding protein G(I)/G(S)/G(O) subunit gamma-12 OS=Mus musculus GN=Gng12 PE=1 SV=3 - [GBG12_MOUSE]	PDZ domain binding; phosphate ion binding	G-protein coupled receptor signaling pathway	Cell membrane ; Lipid-anchor; Cytoplasmic side	72	7.99212	8.96826
182	Q6IRU5-2	Isoform 2 of Clathrin light chain B OS=Mus musculus GN=Cltb - [CLCB_MOUSE]	clathrin heavy chain binding		Cytoplasmic vesicle membrane; Peripheral membrane protein; Cytoplasmic side	211	23.1602	4.67822
183	Q3TTY5	Keratin, type II cytoskeletal 2 epidermal OS=Mus musculus GN=Krt2 PE=1 SV=1 - [K22E_MOUSE]	structural molecule activity	keratinization	membrane; nucleus;extracellular space; extracellular exosome	707	70.8798	8.06006
184	P50446	Keratin, type II cytoskeletal 6A OS=Mus musculus GN=Krt6a PE=1 SV=3 - [K2C6A_MOUSE]	structural molecule activity	intermediate filament organization	extracellular exosome; keratin filament	553	59.2986	7.94287
185	F6QL70	Protein Gm17669 OS=Mus musculus GN=Gm17669 PE=4 SV=1 - [F6QL70_MOUSE]	structural constituent of ribosome	cytoplasmic translation	Cytoplasm; cytosolic large ribosomal subunit	154	16.9557	11.8394
186	Q8C2Q3	RNA-binding protein 14 OS=Mus musculus GN=Rbm14 PE=1 SV=1 - [RBM14_MOUSE]	ligand-dependent nuclear receptor transcription coactivator activity	histone deacetylation	Nucleus	669	69.406	9.67139
187	Q9D1I6	39S ribosomal protein L14, mitochondrial OS=Mus musculus GN=Mrpl14 PE=2 SV=1 - [RM14_MOUSE]	structural constituent of ribosome	translation	Cytoplasm; Mitochondrion	145	15.8644	10.9897
188	P62862	40S ribosomal protein S30 OS=Mus musculus GN=Fau PE=1 SV=1 - [RS30_MOUSE]	poly(A) RNA binding; structural constituent of ribosome	antibacterial humoral response	Cytoplasm; cytosolic small ribosomal subunit	59	6.64382	12.147
189	Q6ZWZ4	60S ribosomal protein L36 OS=Mus musculus GN=Rpl36 PE=2 SV=1 - [Q6ZWZ4_MOUSE]	structural constituent of ribosome	translation	Cytoplasm; ribosome	105	12.2459	11.5903
190	P67984	60S ribosomal protein L22 OS=Mus musculus GN=Rpl22 PE=1 SV=2 - [RL22_MOUSE]	heparin binding	alpha-beta T cell differentiation	Nucleus;Cytoplasm	128	14.7498	9.18799
191	P41105	60S ribosomal protein L28 OS=Mus musculus GN=Rpl28 PE=1 SV=2 - [RL28_MOUSE]	structural constituent of ribosome	positive regulation of protein targeting to mitochondrion	Cytoplasm	137	15.7237	12.0151
192	O55142	60S ribosomal protein L35a OS=Mus musculus GN=Rpl35a PE=1 SV=2 - [RL35A_MOUSE]	structural constituent of ribosome	cytoplasmic translation	Cytoplasm; cytosolic large ribosomal subunit	110	12.5457	10.8872
193	P27048	Small nuclear ribonucleoprotein-associated protein B OS=Mus musculus GN=Snrpb PE=1 SV=1 - [RSMB_MOUSE]	histone pre-mRNA DCP binding	mitophagy in response to mitochondrial depolarization	Nucleus;Cytoplasm	231	23.6402	10.9019
194	Q9D1R9	60S ribosomal protein L34 OS=Mus musculus GN=Rpl34 PE=1 SV=2 - [RL34_MOUSE]	RNA binding	ribosome biogenesis	Cytoplasm; ribosome	117	13.2844	11.4731
195	P47754	F-actin-capping protein subunit alpha-2 OS=Mus musculus GN=Capza2 PE=1 SV=3 - [CAZA2_MOUSE]	Actin capping	barbed-end actin filament capping	Cytoplasm	286	32.9466	5.84619
196	P08905	Lysozyme C-2 OS=Mus musculus GN=Lyz2 PE=1 SV=2 - [LYZ2_MOUSE]	identical protein binding; lysozyme activity	cytolysis	Cytoplasm; Secreted; extracellular exosome	148	16.6782	8.80713
197	Q9D023	Mitochondrial pyruvate carrier 2 OS=Mus musculus GN=Mpc2 PE=1 SV=1 - [MPC2_MOUSE]		mitochondrial acetyl-CoA biosynthetic process from pyruvate	Mitochondrion inner membrane	127	14.2766	10.6089
198	P62911	60S ribosomal protein L32 OS=Mus musculus GN=Rpl32 PE=1 SV=2 - [RL32_MOUSE]	structural constituent of ribosome	translation	Cytoplasm; cytosolic large ribosomal subunit	135	15.8498	11.3267
199	Q8K1T1	Leucine-rich repeat-containing protein 25 OS=Mus musculus GN=Lrrc25 PE=1 SV=1 - [LRC25_MOUSE]		activation of cells of innate and acquired immunity.	Membrane;single-pass type I membrane protein	297	32.6524	8.23584
200	A2AMW0	Capping protein (Actin filament) muscle Z-line, beta, isoform CRA_a OS=Mus musculus GN=Capzb PE=4 SV=1 - [A2AMW0_MOUSE]		actin cytoskeleton organization	cytoplasm	260	29.2768	6.91748
201	Q9CRB2	H/ACA ribonucleoprotein complex subunit 2 OS=Mus musculus GN=Nhp2 PE=2 SV=1 - [NHP2_MOUSE]	box H/ACA snoRNA binding	positive regulation of telomerase RNA localization to Cajal body	Nucleus	153	17.236	8.41162
202	P17742	Peptidyl-prolyl cis-trans isomerase A OS=Mus musculus GN=Ppia PE=1 SV=2 - [PPIA_MOUSE]	peptide binding	lipid particle organization	Cytoplasm	164	17.9599	7.89893
203	E9PZM7	Protein Scaf11 OS=Mus musculus GN=Scaf11 PE=1 SV=1 - [E9PZM7_MOUSE]	poly(A) RNA binding	RNA splicing	Nucleus	1456	162	6.771
204	Q8C1Q6	Small integral membrane protein 4 OS=Mus musculus GN=Smim4 PE=3 SV=2 - [SMIM4_MOUSE]			integral component of membrane; mitochondrion	80	9.7402	10.9312
205	A2BDX2	Dolichol-phosphate mannosyltransferase subunit 1 OS=Mus musculus GN=Dpm1 PE=4 SV=1 - [A2BDX2_MOUSE]	dolichyl-phosphate beta-D-mannosyltransferase activity	dolichol metabolic process GPI anchor biosynthetic process	Cytoplasm	208	23.4174	9.30518
206	A3KGQ6	Actin-related protein 2/3 complex subunit 5 OS=Mus musculus GN=Arpc5l PE=3 SV=1 - [A3KGQ6_MOUSE]				153	17.0989	6.80029
207	B0QZL1	Enolase (Fragment) OS=Mus musculus GN=Eno1 PE=1 SV=1 - [B0QZL1_MOUSE]	magnesium ion binding phosphopyruvate hydratase activity RNA binding	glycolytic process in utero embryonic development positive regulation of binding	extrinsic component of plasma membrane myelin sheath	221	23.9204	7.95752
208	D3YZ09	H/ACA ribonucleoprotein complex subunit 1 (Fragment) OS=Mus musculus GN=Gar1 PE=4 SV=1 - [D3YZ09_MOUSE]	pseudouridine synthesis ribosome biogenesis		box H/ACA snoRNP complex Cytoplasm	198	20.4351	10.1401
209	D6RFU2	Monoacylglycerol lipase ABHD12 OS=Mus musculus GN=Abhd12 PE=4 SV=1 - [D6RFU2_MOUSE]	acylglycerol lipase activity		integral component of membrane	298	33.3141	8.5874
210	E9Q0F0	Protein Krt78 OS=Mus musculus GN=Krt78 PE=4 SV=1 - [E9Q0F0_MOUSE]	structural molecule activity		extracellular exosome extracellular space keratin filament	1068	112.194	7.97217
211	E9Q3T0	Uncharacterized protein OS=Mus musculus GN=Gm10073 PE=3 SV=1 - [E9Q3T0_MOUSE]	large ribosomal subunit rRNA binding protein kinase activator activity	cytoplasmic translation positive regulation of protein kinase activity	cytosolic large ribosomal subunit preribosome, large subunit precursor Cytoplasm	114	11.4257	4.36084
212	E9Q8F0	RNA-binding protein 39 OS=Mus musculus GN=Rbm39 PE=1 SV=1 - [E9Q8F0_MOUSE]	nucleotide binding RNA binding	mRNA processing	Nucleus	415	47.0216	10.521
213	F6SVV1	Protein Gm9493 OS=Mus musculus GN=Gm9493 PE=4 SV=1 - [F6SVV1_MOUSE]	structural constituent of ribosome	ribosomal small subunit biogenesis	90S preribosome cytosolic small ribosomal subunit Cytoplasm	192	21.8692	10.0229
214	F6XI62	60S ribosomal protein L7 (Fragment) OS=Mus musculus GN=Rpl7 PE=1 SV=1 - [F6XI62_MOUSE]			cytosolic large ribosomal subunit Cytoplasm	279	32.5064	11.1216
215	F8WHP8	ATP synthase subunit f, mitochondrial OS=Mus musculus GN=Atp5j2 PE=4 SV=1 - [F8WHP8_MOUSE]			integral component of membrane mitochondrial inner membrane	76	8.99962	9.87646
216	F8WIX8	Histone H2A OS=Mus musculus GN=Hist1h2al PE=3 SV=1 - [F8WIX8_MOUSE]	DNA binding	chromatin silencing	Nucleus	125	13.5987	10.7407
217	G3UZI2	Heterogeneous nuclear ribonucleoprotein Q OS=Mus musculus GN=Syncrip PE=4 SV=1 - [G3UZI2_MOUSE]	nucleic acid binding nucleotide binding		Nucleus	527	58.7153	7.56201
218	O09167	60S ribosomal protein L21 OS=Mus musculus GN=Rpl21 PE=2 SV=3 - [RL21_MOUSE]	poly(A) RNA binding structural constituent of ribosome	translation	Cytoplasm	160	18.5501	10.4917
219	O54962	Barrier-to-autointegration factor OS=Mus musculus GN=Banf1 PE=1 SV=1 - [BAF_MOUSE]	DNA binding enzyme binding LEM domain binding	DNA integration	Nucleus;Cytoplasm	89	10.096	6.0874
220	P18760	Cofilin-1 OS=Mus musculus GN=Cfl1 PE=1 SV=3 - [COF1_MOUSE]	actin filament binding	actin filament depolymerization actin filament fragmentation	Cytoplasm; membrane	166	18.5477	8.08936
221	P34022	Ran-specific GTPase-activating protein OS=Mus musculus GN=Ranbp1 PE=1 SV=2 - [RANG_MOUSE]	cadherin binding involved in cell-cell adhesion GTPase activator activity	cellular response to drug; positive regulation of mitotic centrosome separation	Nucleus;Cytoplasm	203	23.5817	5.22412
222	P51410	60S ribosomal protein L9 OS=Mus musculus GN=Rpl9 PE=1 SV=2 - [RL9_MOUSE]	RNA binding rRNA binding	cytoplasmic translation	Cytoplasm	192	21.8678	9.94971
223	P56379	6.8 kDa mitochondrial proteolipid OS=Mus musculus GN=Mp68 PE=2 SV=1 - [68MP_MOUSE]			integral component of membrane; mitochondrion	58	6.69359	9.99365
224	P63213	Guanine nucleotide-binding protein G(I)/G(S)/G(O) subunit gamma-2 OS=Mus musculus GN=Gng2 PE=2 SV=2 - [GBG2_MOUSE]	G-protein beta-subunit binding; GTPase activity	cell proliferation	extracellular exosome; plasma membrane	71	7.84503	7.98682
225	P83882	60S ribosomal protein L36a OS=Mus musculus GN=Rpl36a PE=1 SV=2 - [RL36A_MOUSE]	structural constituent of ribosome	translation	Cytoplasm	106	12.4328	10.5796
