# Supplementary material for: Single-walled carbon-nanohorns improve biocompatibility over nanotubes by triggering less protein-initiated pyroptosis and apoptosis in macrophages
Source: Nat Commun. 2018 Jun 19;9:2393. doi: 10.1038/s41467-018-04700-z (PMC6008334; doi:10.1038/s41467-018-04700-z)
Supplement: Supplementary file 6 — Supplementary Data 4 [file 41467_2018_4700_MOESM6_ESM.xlsx]

## Sheet: Sheet1
LFQ Proteimics identification (Search Result ) of surface binding proteins on five nanocarbons (1st detection)
Accession	Description	ΣCoverage	Σ# Proteins	Σ# Unique Peptides	Σ# Peptides	Σ# PSMs	A4: Area (MNT1)	B4: Area (MNT2)	C4: Area (SNT1)	D4: Area (SNT2)	E4: Area (SNH)	Score A6 (MNT1)	Coverage A6 (MNT1)	# Peptides A6 (MNT1)	# PSM A6 (MNT1)	Score B6 (MNT2)	Coverage B6 (MNT2)	# Peptides B6 (MNT2)	# PSM B6 (MNT2)	Score C6 (SNT1)	Coverage C6 (SNT1)	# Peptides C6 (SNT1)	# PSM C6 (SNT1)	Score D6 (SNT2)	Coverage D6 (SNT2)	# Peptides D6 (SNT2)	# PSM D6 (SNT2)	Score E6 (SNH)	Coverage E6 (SNH)	# Peptides E6 (SNH)	# PSM E6 (SNH)	# AAs	MW [kDa]	calc. pI
Q8VDD5	Myosin-9 OS=Mus musculus GN=Myh9 PE=1 SV=4 - [MYH9_MOUSE]	67.24	13	138	161	3278	6.2393e+09	1.80674e+09	3.64913e+09	2.75389e+09	6.36433e+08	4244.9	61.53	142	1076	2079.03	59.69	129	554	2871.86	60.26	129	765	1779.09	51.99	107	467	1467.73	47.24	89	416	1960	226.232	5.65576
	Sequence	# PSMs	# Proteins	# Protein Groups	Protein Group Accessions	Modifications	MH+ [Da]	A4: Area	B4: Area	C4: Area	D4: Area	E4: Area	q-Value	PEP	A6	XCorr A6	B6	XCorr B6	C6	XCorr C6	D6	XCorr D6	E6	XCorr E6	# Missed Cleavages
	ALEQQVEEMKTQLEELEDELQATEDAK	32	1	1	Q8VDD5	M9(Oxidation)	3163.46	4.18098e+08	2.89742e+08	2.11641e+08	1.28099e+08	0	0	4.733e-14	High	6.57148	High	5.25422	High	7.09869	High	5.52371	High	3.70684	1
	HSQAVEELADQLEQTKR	42	1	1	Q8VDD5		1981.99	4352706564	1.57968e+09	3.23791e+09	9.80027e+08	8.49178e+07	0	1.875e-16	High	6.39656	High	6.30329	High	6.61062	High	5.94572	High	4.72854	1
	DFSALESQLQDTQELLQEENR	70	1	1	Q8VDD5		2493.17	6.19767e+09	1929190065	2.65811e+09	3.93835e+09	745013230	0	2.594e-06	High	6.30269	High	6.00446	High	5.93655	High	5.50881	High	5.51536	0
	LQVELDSVTGLLSQSDSK	212	1	1	Q8VDD5		1918.99	2.62754e+09	1.12798e+08	485606272	6.35526e+08	1.91123e+07	0	3.759e-10	High	6.23397	High	5.74597	High	5.91127	High	6.33165	High	5.25297	0
	TQLEELEDELQATEDAK	76	5	2	Q61879;Q8VDD5		1961.91	5.12133e+09	1609864993	2284791980	2.33755e+09	55201886	0	1.856e-15	High	6.20598	High	6.13544	High	5.86509	High	6.05808	High	6.22557	0
	KLEGDSTDLSDQIAELQAQIAELK	71	1	1	Q8VDD5		2615.33	6.76876e+08	6.28759e+08	5.95775e+08	189407307	7.88597e+07	0	9.402e-09	High	6.18541	High	5.75797	High	5.52191	High	6.61297	High	5.30361	1
	IAQLEEELEEEQGNTELINDR	202	1	1	Q8VDD5		2472.19	4.01115e+09	1.43869e+09	2.13422e+09	1405155268	1.12958e+08	0	8.6e-11	High	6.10618	High	5.85327	High	6.58145	High	5.95367	High	6.27253	0
	TELEDTLDSTAAQQELR	16	1	1	Q8VDD5		1919.91	1.10088e+09	2.19605e+08	3.4887e+08	2.58105e+08	1.0893e+08	0	1.244e-05	High	6.10119	High	5.04334	High	5.59341	High	5.60526	High	5.31029	0
	ALEQQVEEMKTQLEELEDELQATEDAK	32	1	1	Q8VDD5		3147.49	6.02226e+08	9.72521e+07	211291106	199335416	17851556	0	0.0002002	High	6.04952	High	3.25825	High	4.84166	High	5.56974	High	3.12631	1
	SMEAEMIQLQEELAAAER	46	1	1	Q8VDD5	M2(Oxidation)	2064.95	316996421	4.86029e+07	30824563	57420701	0	0	2.544e-12	High	6.01157	High	6.26303	High	5.99719	High	5.75037	High	5.14219	0
	INFDVNGYIVGANIETYLLEK	31	1	1	Q8VDD5		2385.23	101644030	3.8486e+07	7.01939e+06	0	0	0	1.854e-05	High	5.96518	High	5.31841	High	4.57534					0
	LEGDSTDLSDQIAELQAQIAELK	21	1	1	Q8VDD5		2487.24	4.80282e+08	1.54428e+08	1.26596e+08	1.76545e+08	4.07651e+07	0	4.502e-05	High	5.93296	High	5.81471	High	5.54264	High	5.76851	High	5.7129	0
	LQLQEQLQAETELCAEAEELR	242	1	1	Q8VDD5	C14(Carbamidomethyl)	2501.21	3.66569e+07	2.12234e+07	9.90254e+06	4.30458e+07	0	0	1.651e-12	High	5.86026	High	5.92051	High	6.20787	High	5.31376	High	2.38392	0
	ELETQISELQEDLESER	76	1	1	Q8VDD5		2047.96	3756520194	1.0755e+09	7.08745e+08	2.16153e+08	7.47929e+07	0	2.504e-09	High	5.74371	High	5.51358	High	5.79956	High	5.93342	High	5.74556	0
	IRELETQISELQEDLESER	123	1	1	Q8VDD5		2317.15	2.05722e+09	9.6726e+08	4.72358e+08	2.03885e+08	89390608	0	2.191e-13	High	5.66435	High	5.64726	High	6.08929	High	5.74626	High	5.13102	1
	MQQNIQELEEQLEEEESAR	30	1	1	Q8VDD5		2333.07	544869839	1.18047e+08	1.43921e+08	189726334	4.41625e+06	0	1.708e-12	High	5.65627	High	5.33364	High	6.15609	High	5.89141	High	5.3657	0
	KANLQIDQINTDLNLER	37	1	1	Q8VDD5		1998.06	1.01733e+09	3.6434e+08	674986156	4.7928e+08	1.24495e+07	0	2.115e-05	High	5.62502	High	5.40529	High	5.41615	High	4.33691	High	5.14376	1
	MQQNIQELEEQLEEEESAR	45	1	1	Q8VDD5	M1(Oxidation)	2349.04	2326453147	7.54798e+08	1410357757	6.66172e+08	4.33236e+07	0	2.837e-10	High	5.61504	High	5.33413	High	5.83879	High	5.12072	High	5.96035	0
	SMEAEMIQLQEELAAAER	20	1	1	Q8VDD5		2048.96	2.0209e+08	90644148	7.78659e+07	4.96252e+07	48031298	0	5.083e-09	High	5.5732	High	5.25681	High	5.52345	High	5.57636	High	4.06762	0
	KLEEDQIIMEDQNCK	11	1	1	Q8VDD5	C14(Carbamidomethyl)	1892.87	3.00579e+08	8.33091e+07	6.8178e+07	4.60336e+07	4.07761e+06	0	0.0001142	High	5.55753	High	5.18405	High	5.26282	High	5.44722	High	4.09263	1
	NGFEPASLKEEVGEEAIVELVENGKK	9	2	1	Q8VDD5		2815.43	4.93704e+07	3.15619e+07	2.30491e+07	2.42013e+07	0	0	1.688e-14	High	5.49966	High	5.44321	High	6.49374	High	6.01861			2
	KMQQNIQELEEQLEEEESAR	18	1	1	Q8VDD5		2461.14	3.05267e+08	7.91041e+07	9.02796e+07	5.0043e+07	0	0	0.0001119	High	5.48404	High	3.66643	High	5.44996	High	4.53887			1
	KKVEAQLQELQVK	16	1	1	Q8VDD5		1540.9	6.84861e+08	3.50904e+08	6.76302e+08	1.87484e+07	1.22259e+08	0	0.003409	High	5.46785	High	4.30131	High	5.28027	High	4.77572	High	4.69615	2
	LQQELDDLLVDLDHQR	114	1	1	Q8VDD5		1949.98	5523879576	7.63631e+08	1.31917e+09	1727799390	7.40651e+07	0	3.915e-16	High	5.45687	High	5.2007	High	5.14058	High	5.39045	High	5.55505	0
	RKLEGDSTDLSDQIAELQAQIAELK	29	1	1	Q8VDD5		2771.44	2.38069e+08	1.59305e+08	8.22135e+07	8.14791e+07	27115495	0	5.131e-11	High	5.42162	High	5.88118	High	5.48707	High	5.67651	High	5.17614	2
	HSQAVEELADQLEQTK	14	1	1	Q8VDD5		1825.89	1.20096e+09	3.32135e+08	4.49015e+08	3.42203e+08	1.22664e+06	0	0.0001016	High	5.3793	High	5.17109	High	5.37219	High	2.80182	High	3.03501	0
	IIGLDQVAGMSETALPGAFK	36	1	1	Q8VDD5		2018.06	1.30957e+09	4.41342e+08	8.35337e+08	612619562	1.32294e+08	0	5.454e-16	High	5.34948	High	4.84472	High	5.92726	High	5.41232	High	5.70933	0
	KVEAQLQELQVK	10	1	1	Q8VDD5		1412.81	1.10631e+09	3.10472e+08	5.95082e+08	4.62372e+07	8.36167e+07	0	0.001437	High	5.28916	High	4.22038	High	4.6451	High	4.37023	High	4.43647	1
	IIGLDQVAGMSETALPGAFK	47	1	1	Q8VDD5	M10(Oxidation)	2034.06	1.44078e+09	6.53303e+08	1.25216e+09	9.74821e+08	2.04691e+07	0	2.026e-11	High	5.23135	High	4.85337	High	5.45145	High	5.18785	High	4.77292	0
	LQQLFNHTMFILEQEEYQR	10	7	2	Q61879;Q8VDD5		2467.2	105882038	7.41874e+07	1.38096e+07	0	0	0	2.968e-08	High	5.19319	High	5.18955	High	2.62244					0
	NMDPLNDNIATLLHQSSDK	16	1	1	Q8VDD5		2126.01	6.52649e+08	1.93636e+08	4.49068e+08	3.75221e+08	1.52257e+07	0	6.289e-09	High	5.12186	High	4.67528	High	3.52353	High	5.64523	High	4.54891	0
	ANLQIDQINTDLNLER	58	1	1	Q8VDD5		1869.96	3335716147	1.0485e+09	5.63262e+08	8.28133e+08	1.03558e+08	0	5.182e-09	High	5.10852	High	5.5242	High	5.38518	High	5.35185	High	5.07629	0
	NFINNPLAQADWAAK	28	2	1	Q8VDD5		1672.84	2.2922e+09	7.37795e+08	9.74303e+08	4.34724e+08	2.99049e+07	0	0.0005117	High	5.09689	High	4.78799	High	4.88733	High	4.6392	High	4.51303	0
	DLGEELEALKTELEDTLDSTAAQQELR	39	1	1	Q8VDD5		3017.49	1.12343e+09	3.57751e+08	1.31762e+07	4.08648e+07	0	0	7.139e-09	High	5.0895	High	5.31397	High	4.61521	High	3.88002			1
	VEDMAELTCLNEASVLHNLK	10	6	2	Q8VDD5;Q61879	C9(Carbamidomethyl)	2286.1	1.51543e+08	56409736	7.14262e+07	7.32552e+06	0	0	5.492e-05	High	5.0755	High	4.9081	High	4.90083	High	4.82856			0
	VISGVLQLGNIAFK	50	1	1	Q8VDD5		1458.87	4.03433e+09	1.32694e+09	5.01834e+08	3.15712e+08	81814231	0	5.035e-11	High	5.03603	High	5.12212	High	5.12002	High	5.0293	High	5.06084	0
	LQQLFNHTMFILEQEEYQR	5	7	2	Q61879;Q8VDD5	M9(Oxidation)	2483.2	1.16154e+08	0	4.17724e+07	3.05169e+07	0	0	2.578e-14	High	4.89153			High	5.09575	High	3.86133			0
	ELEDATETADAMNR	21	1	1	Q8VDD5	M12(Oxidation)	1581.66	1.86319e+09	4.58172e+08	1.15596e+09	1.82794e+07	1.04947e+08	0	0.002265	High	4.88117	High	3.90218	High	4.56317	High	4.06339	High	4.27216	0
	LTEMETMQSQLMAEK	8	1	1	Q8VDD5	M4(Oxidation); M7(Oxidation); M12(Oxidation)	1817.79	9.63183e+07	4.87338e+07	9.4773e+07	1.26009e+07	0	0	0.001287	High	4.87797	High	4.33486	High	4.87068	High	4.26584			0
	LTEMETMQSQLMAEK	6	1	1	Q8VDD5	M7(Oxidation); M12(Oxidation)	1801.79	1.37279e+08	74637943	160972713	0	0	0	0.0001575	High	4.81938	High	4.14296	High	4.07468					0
	KMEDGVGCLETAEEAKR	1	1	1	Q8VDD5	C8(Carbamidomethyl)	1922.89	3.64828e+07	0	0	0	0	0	0.001205	High	4.78681									2
	QLLQANPILEAFGNAK	34	8	2	Q6URW6-2;Q8VDD5		1726.95	4.16036e+09	1.69648e+09	3.25469e+09	1.15513e+09	5.12753e+07	0	5.491e-11	High	4.73816	High	4.56357	High	5.04204	High	4.89211	High	4.66957	0
	LTEMETMQSQLMAEK	26	1	1	Q8VDD5	M4(Oxidation)	1785.8	113310288	2.87954e+07	89270132	4.69055e+07	7.54528e+06	0	0.0005539	High	4.73711	High	4.04601	High	4.3471	High	4.08592	High	3.93914	0
	KQELEEICHDLEAR	11	1	1	Q8VDD5	C8(Carbamidomethyl)	1769.84	1.28447e+09	583140353	178309926	188727674	0	0	2.505e-10	High	4.73451	High	4.88688	High	4.24535	High	4.44811			1
	ERNTDQASMPDNTAAQK	2	4	1	Q8VDD5		1876.84	2.16839e+06	0	3.98962e+06	0	0	0	3.125e-13	High	4.73311			High	4.8476					1
	IAQLEEQLDNETK	29	1	1	Q8VDD5		1530.76	5587619596	1.79454e+09	3012499855	8.56752e+08	6.71257e+08	0	8.49e-07	High	4.70692	High	4.72703	High	4.58579	High	4.19324	High	4.4943	0
	VAEFTTNLMEEEEK	16	1	1	Q8VDD5	M9(Oxidation)	1685.75	6.31332e+08	1.78659e+08	326505119	1.17096e+08	24245193	0	0.0003958	High	4.69617	High	3.75912	High	4.06331	High	4.22762	High	2.8834	0
	NTDQASMPDNTAAQK	4	4	1	Q8VDD5	M7(Oxidation)	1607.7	4.53782e+07	1.13945e+07	1.95008e+07	5.94931e+06	0	0	2.389e-07	High	4.6887	High	4.60186	High	4.53043	High	5.44991			0
	VAEFTTNLMEEEEK	14	1	1	Q8VDD5		1669.76	8.26173e+08	2.12844e+08	3.61962e+08	4.55213e+08	1.19274e+08	0	0.0001381	High	4.60703	High	4.30013	High	4.14764	High	4.31131	High	4.30765	0
	EDQSILCTGESGAGK	4	12	3	Q6URW6-2;Q61879;Q8VDD5	C7(Carbamidomethyl)	1551.69	4.10124e+08	1.79027e+08	1.44726e+08	0	0	0	0.0002173	High	4.52346	High	3.98501	High	3.71471					0
	LEEDQIIMEDQNCK	5	1	1	Q8VDD5	M8(Oxidation); C13(Carbamidomethyl)	1780.77	163400894	7.58025e+07	39213056	1.02336e+07	0	0	6.465e-11	High	4.51549	High	5.12972	High	5.42752	High	3.33135			0
	AKQTLENERGELANEVK	6	1	1	Q8VDD5		1929	33740363	2.33981e+07	9.33447e+07	1.59546e+06	0	0	0.03315	High	4.50906	High	3.16636	High	4.04314	High	4.35564			2
	KLEEDQIIMEDQNCK	5	1	1	Q8VDD5	M9(Oxidation); C14(Carbamidomethyl)	1908.86	1.90705e+08	1.18141e+08	6.29347e+07	0	0	0	2.455e-08	High	4.45377	High	5.10306	High	4.54157					1
	LEEDQIIMEDQNCK	5	1	1	Q8VDD5	C13(Carbamidomethyl)	1764.77	2.10827e+08	6.91054e+07	6.16075e+07	3.64687e+07	0	0	0.0005927	High	4.43788	High	3.34574	High	3.91626	High	3.31134			0
	RQLEEAEEEAQR	8	1	1	Q8VDD5		1487.7	4.03859e+08	1.17776e+08	2.17232e+08	1.18907e+07	2.33569e+07	0	0.00198	High	4.41889	High	4.3729	High	3.88458	High	3.8801	High	4.18264	1
	VEDMAELTCLNEASVLHNLK	4	6	2	Q8VDD5;Q61879	M4(Oxidation); C9(Carbamidomethyl)	2302.1	6.48255e+07	4.01296e+07	0	0	0	0	0.0006375	High	4.37165	High	4.22603							0
	QAQQERDELADEIANSSGK	29	1	1	Q8VDD5		2088.99	3.156e+09	1062661903	1738210270	9.71078e+08	3.65302e+08	0	3.276e-13	High	4.3682	High	4.6177	High	5.24196	High	4.08605	High	4.5138	1
	NMDPLNDNIATLLHQSSDK	20	1	1	Q8VDD5	M2(Oxidation)	2142.02	5.20732e+08	2.05611e+08	3.41783e+08	1.92711e+08	1.77769e+07	0	7.674e-13	High	4.31906	High	4.10644	High	4.69458	High	4.03015	High	1.20378	0
	TEMEDLMSSKDDVGK	10	1	1	Q8VDD5	M3(Oxidation)	1700.73	1.14207e+08	4.8479e+07	5.94299e+07	0	0	0	0.00298	High	4.29717	High	3.7383	High	3.91785					1
	KKMQQNIQELEEQLEEEESAR	5	1	1	Q8VDD5		2589.24	7.31086e+07	3.76327e+07	5.40851e+07	0	0	0	0.0007049	High	4.27879	High	3.60576	High	3.17543					2
	QKHSQAVEELADQLEQTKR	7	1	1	Q8VDD5		2238.14	2.85879e+08	4.9813e+07	187872685	796653892	1.29387e+07	0	0.002674	High	4.26337	High	2.56271	High	2.95497	High	2.59312	High	2.8767	2
	VSHLLGINVTDFTR	42	1	1	Q8VDD5		1571.85	2.78601e+09	1.00725e+09	6.82852e+08	1.18962e+09	1.20997e+08	0	1.925e-08	High	4.24656	High	4.78053	High	4.05218	High	4.19095	High	4.16543	0
	KMQQNIQELEEQLEEEESAR	12	1	1	Q8VDD5	M2(Oxidation)	2477.14	4.44566e+08	1.66886e+08	1.55196e+08	95137203	0	0	6.334e-10	High	4.23491	High	4.39745	High	4.60226	High	3.40509	High	2.63063	1
	NTDQASMPDNTAAQK	9	4	1	Q8VDD5		1591.7	4.17092e+08	1.30831e+08	4.6397e+08	4.00908e+07	4.52129e+07	0	7.096e-05	High	4.2306	High	3.98623	High	4.38023	High	4.85371	High	4.50353	0
	KMEDGVGCLETAEEAK	7	1	1	Q8VDD5	C8(Carbamidomethyl)	1766.79	1.21193e+08	4.98303e+07	1.80283e+07	0	0	0	0.0131	High	4.2123	High	3.67251	High	3.51844	High	2.76286			1
	LKDVLLQVEDER	12	1	1	Q8VDD5		1456.8	3.44183e+08	81978088	1.13271e+08	3.35304e+07	1.08196e+07	0	0.004482	High	4.21139	High	3.85186	High	4.04123	High	3.23191	High	3.29123	1
	KVIQYLAHVASSHK	10	5	2	Q61879;Q8VDD5		1580.88	1.56313e+08	8.24031e+07	86487465	6.12936e+07	0	0	5.752e-10	High	4.206	High	4.19669	High	4.76402	High	3.2311			1
	MEDGVGCLETAEEAK	2	1	1	Q8VDD5	M1(Oxidation); C7(Carbamidomethyl)	1654.69	8.651e+07	22670469	0	0	0	0	9.79e-08	High	4.17837	High	4.26921							0
	DELADEIANSSGK	9	1	1	Q8VDD5		1348.62	1.07227e+09	165003772	6.41651e+07	117141491	0	0	0.001586	High	4.07909	High	3.37377	High	3.70758	High	3.17895			0
	VEEEAAQKNMALKK	3	1	1	Q8VDD5		1588.83	1.00424e+07	5.82026e+06	1.07567e+07	0	0	0	0.002161	High	4.01953	High	3.62491	High	3.27132					2
	QTLENERGELANEVK	16	1	1	Q8VDD5		1729.87	1726122376	6.09792e+08	1.23869e+09	7.77673e+08	1.6759e+08	0	0.0387	High	4.00442	High	3.78648	High	3.49618	High	3.62445	High	3.46642	1
	VIQYLAHVASSHK	20	5	2	Q61879;Q8VDD5		1452.79	1.29425e+09	5.90961e+08	1.24189e+09	6.89369e+08	1.21005e+08	0	2.213e-06	High	4.00186	High	4.02168	High	3.77903	High	4.1522	High	3.95979	0
	VEAQLQELQVK	7	1	1	Q8VDD5		1284.71	1.30226e+09	3.25618e+08	5.50777e+08	2.94403e+08	1.08787e+08	0	1.875e-07	High	4.00062	High	3.89675	High	4.10605	High	4.04831	High	3.6206	0
	VEEEAAQKNMALK	3	1	1	Q8VDD5		1460.74	1.98963e+07	6.22711e+06	1.82944e+07	0	0	0	0.004437	High	3.97266	High	3.43875	High	2.63338					1
	SMEAEMIQLQEELAAAER	8	1	1	Q8VDD5	M2(Oxidation); M6(Oxidation)	2080.95	1.3821e+08	2.55464e+07	3.71255e+07	0	0	0	2.576e-14	High	3.95854	High	5.66152	High	4.87455					0
	VISGVLQLGNIAFKK	7	1	1	Q8VDD5		1586.97	9.77557e+06	1.0615e+07	5.05435e+07	4.73628e+07	0	0	2.03e-08	High	3.94268	High	4.15927	High	4.69721	High	3.77367			1
	IAQLEEQLDNETKER	8	1	1	Q8VDD5		1815.9	1.02307e+08	7.35386e+07	3.57923e+08	1.95863e+08	3.19524e+07	0	1.535e-11	High	3.93045	High	4.16781	High	4.50405	High	3.86289	High	4.40537	1
	AGVLAHLEEER	24	4	2	Q61879;Q8VDD5		1223.64	2.85711e+09	5.03049e+08	1.35449e+09	1.2256e+09	1.77264e+08	0	9.688e-05	High	3.89797	High	3.96614	High	3.89359	High	3.98581	High	3.49458	0
	NLPIYSEEIVEMYK	25	1	1	Q8VDD5	M12(Oxidation)	1743.84	5.7445e+08	2.8142e+08	6.59393e+08	2.43719e+08	13181913	0	0.0005516	High	3.89706	High	3.85221	High	3.77971	High	3.50595	High	3.59294	0
	ITDVIIGFQACCR	13	1	1	Q8VDD5	C11(Carbamidomethyl); C12(Carbamidomethyl)	1552.76	118738471	4.66634e+07	0	0	0	0	0.00233	High	3.87055	High	3.2454							0
	ELEDATETADAMNR	13	1	1	Q8VDD5		1565.66	1.41872e+09	3.09905e+08	7.39298e+08	4.53248e+07	143220316	0	2.791e-09	High	3.86265	High	3.91421	High	4.36347	High	4.09437	High	4.7363	0
	FLSNGHVTIPGQQDK	3	1	1	Q8VDD5		1640.83	3.33751e+07	0	0	0	0	0	0.001974	High	3.80274									0
	DKADFCIIHYAGK	3	4	2	Q61879;Q8VDD5	C6(Carbamidomethyl)	1537.74	3.62884e+07	2.13948e+07	0	0	0	0	0.006904	High	3.80183	High	2.59948							1
	HEMPPHIYAITDTAYR	13	1	1	Q8VDD5		1914.91	5.98e+07	1.98737e+07	2.46081e+07	0	6.49827e+06	0	0.002002	High	3.74712	High	3.37231	High	3.03303			High	2.06796	0
	EEVGEEAIVELVENGK	1	2	1	Q8VDD5		1743.86	1.53535e+07	0	0	0	0	0	0.0001253	High	3.7339									0
	LTEMETMQSQLMAEK	9	1	1	Q8VDD5		1769.81	1.0613e+08	1.57959e+07	1.21808e+07	4.37794e+07	8.96897e+06	0	3.128e-06	High	3.72611	High	2.22919	High	3.34402	High	4.08464	High	3.76589	0
	KEEELQAALAR	12	4	1	Q8VDD5		1257.68	2.66607e+09	8.74345e+08	1.59885e+09	8.24662e+07	2.78222e+08	0	0.03215	High	3.69031	High	3.20248	High	3.25652	High	2.80181	High	3.59623	1
	DLEAHIDTANK	15	1	1	Q8VDD5		1226.6	2.30285e+09	6.93071e+08	1.11933e+09	3.18043e+08	1.71342e+08	0	0.01269	High	3.68381	High	3.33824	High	3.32265	High	3.18772	High	3.61601	0
	NLPIYSEEIVEMYK	25	1	1	Q8VDD5		1727.86	821595820	266370336	502206112	6.10046e+08	3.91764e+07	0	9.174e-09	High	3.67427	High	3.96739	High	4.07733	High	3.96607	High	3.15843	0
	KMEDGVGCLETAEEAKR	3	1	1	Q8VDD5	M2(Oxidation); C8(Carbamidomethyl)	1938.88	1.4276e+07	1.11389e+07	0	0	0	0	0.0004991	High	3.66803	High	3.38368							2
	AGVLAHLEEERDLK	6	4	2	Q61879;Q8VDD5		1579.84	3.55146e+07	5.04884e+07	1.99065e+08	7.78199e+07	0	0	0.0002132	High	3.64483	High	3.79515	High	3.81521	High	4.20228			1
	EEVGEEAIVELVENGKK	1	2	1	Q8VDD5		1871.95	1.96775e+07	0	0	0	0	0	0.0007131	High	3.63387									1
	RGDLPFVVTR	25	1	1	Q8VDD5		1159.65	6.93262e+09	1.39495e+09	4.45479e+09	1.3505e+09	4.9303e+08	0	0.001525	High	3.6203	High	3.50869	High	3.41517	High	3.69076	High	3.50365	1
	NKHEAMITDLEER	11	1	1	Q8VDD5		1585.76	199741136	8.42663e+07	198775768	3.1331e+06	1.37832e+07	0	5.792e-09	High	3.6162	High	3.26175	High	4.07063	High	3.70604	High	2.57533	1
	ADFCIIHYAGK	7	4	2	Q61879;Q8VDD5	C4(Carbamidomethyl)	1294.62	286474083	1.22818e+08	1.31101e+08	8.38828e+07	0	0	0.006233	High	3.59866	High	3.3965	High	2.80141	High	3.21369			0
	RQAQQERDELADEIANSSGK	10	1	1	Q8VDD5		2245.09	3.63726e+08	1.37617e+08	208775447	6.83333e+07	0	0	1.958e-07	High	3.52947	High	3.46494	High	3.95007	High	3.88691			2
	TDLLLEPYNK	19	1	1	Q8VDD5		1205.64	2.28369e+09	1.01918e+09	2335500352	6.09552e+08	372517152	0	2.129e-05	High	3.5092	High	3.35718	High	3.66539	High	3.56631	High	3.56041	0
	RHEMPPHIYAITDTAYR	7	1	1	Q8VDD5	M4(Oxidation)	2087.01	4.24646e+07	3.06087e+07	7.11811e+07	0	0	0	0.004515	High	3.5041	High	3.13689	High	3.31882					1
	NAEQFKDQADK	5	1	1	Q8VDD5		1293.6	1.25524e+08	1.77499e+07	1.21682e+07	0	5.09967e+06	0	2.41e-05	High	3.5039	High	2.98477	High	3.61209			High	3.38633	1
	ALELDSNLYR	13	1	1	Q8VDD5		1193.61	2.15666e+09	9.17894e+08	2.22178e+09	1.25618e+09	3.28013e+08	0	3.153e-06	High	3.49675	High	3.36718	High	3.56543	High	3.05916	High	2.89055	0
	VAEFTTNLMEEEEKSK	7	1	1	Q8VDD5		1884.88	6.96214e+07	34134464	1.59093e+08	8.82076e+07	1.9969e+07	0	1.034e-08	High	3.47838	High	3.61223	High	3.7373	High	4.28699	High	4.61721	1
	QRYEILTPNSIPK	16	1	1	Q8VDD5		1558.86	2.24576e+08	1.44965e+08	533144465	1.42933e+08	6.36094e+07	0	4.785e-06	High	3.47781	High	3.32954	High	3.63809	High	4.55483	High	3.27479	1
	TEMEDLMSSKDDVGK	11	1	1	Q8VDD5		1684.73	1.03595e+08	2.37851e+07	7.71382e+07	8.28737e+07	1.3896e+07	0	0.01253	High	3.46587	High	2.85138	High	3.16904	High	3.4532	High	2.45482	1
	VEEEAAQKNMALK	1	1	1	Q8VDD5	M10(Oxidation)	1476.73	2.95926e+06	0	0	0	0	0	0.006741	High	3.46557									1
	QIATLHAQVTDMKK	5	1	1	Q8VDD5	M12(Oxidation)	1599.85	1.7125e+07	1.363e+07	3.15225e+07	0	0	0	0.004094	High	3.42173	High	2.99438	High	3.38348					1
	ALEQQVEEMK	7	1	1	Q8VDD5		1204.58	4.17396e+08	1.04053e+08	1.83806e+08	122663576	4.51964e+07	0	0.0256	High	3.41832	High	2.9626	High	3.01573	High	2.45309	High	2.94231	0
	DVLLQVEDER	7	1	1	Q8VDD5		1215.62	392304067	7.83903e+07	6.68116e+07	2.04823e+07	9.58243e+06	0	0.01076	High	3.41	High	3.32782	High	2.63114	High	2.40595	High	2.2574	0
	LKQMEDEKNSFR	3	1	1	Q8VDD5	M4(Oxidation)	1540.74	9.32768e+06	1.67873e+06	0	0	0	0	0.01971	High	3.40897	High	2.35623							2
	KMEDGVGCLETAEEAK	4	1	1	Q8VDD5	M2(Oxidation); C8(Carbamidomethyl)	1782.79	3.75301e+07	20673966	1.53059e+07	0	0	0	0.005875	High	3.40066	High	3.0145	High	2.95914					1
	QELEEICHDLEAR	9	1	1	Q8VDD5	C7(Carbamidomethyl)	1641.75	9.73411e+07	4.0148e+07	2.01102e+07	0	0	0	0.001767	High	3.39369	High	2.70178	High	2.54737					0
	KFDQLLAEEK	14	11	3	Q6URW6-2;Q61879;Q8VDD5		1220.65	3.3014e+09	1.00485e+09	1.60038e+09	8.42187e+08	2.94509e+08	0	0.03917	High	3.38244	High	3.25002	High	3.30611	High	3.39518	High	2.95771	1
	QLEEAEEEAQR	16	1	1	Q8VDD5		1331.6	2.14604e+09	6.38729e+08	1.37437e+09	3.41251e+07	2.29351e+08	0	0.005233	High	3.37366	High	3.00141	High	3.16799	High	3.24894	High	3.28021	0
	ALEEAMEQK	5	1	1	Q8VDD5		1048.49	1.65736e+08	6.632e+07	1.46601e+08	1.20762e+06	2.1478e+07	0	0.03006	High	3.37065	High	2.3638	High	3.11952	High	2.2429	High	2.6641	0
	LKDVLLQVEDERR	20	1	1	Q8VDD5		1612.9	2096096582	7.16701e+08	1.21952e+09	3.82931e+08	6.59548e+07	0	0.001261	High	3.36539	High	3.16915	High	2.97082	High	3.55811	High	2.61853	2
	QKHSQAVEELADQLEQTK	14	1	1	Q8VDD5		2082.04	183855608	14335783	5.24098e+07	211813812	0	0	3.729e-07	High	3.34032	High	3.05605	High	3.43183	High	3.33307			1
	DVLLQVEDERR	7	1	1	Q8VDD5		1371.72	2.16946e+09	756536112	1149557020	0	155160344	0	0.03451	High	3.32567	High	3.17619	High	3.07129			High	2.88926	1
	EQADFAIEALAK	61	8	2	Q6URW6-2;Q8VDD5		1305.67	2.62708e+09	9.10793e+08	795322303	1.5488e+09	1.8642e+08	0	1.823e-05	High	3.24265	High	3.18585	High	3.35178	High	3.26632	High	3.09207	0
	THEAQIQEMR	10	1	1	Q8VDD5		1242.59	4.34296e+08	1.50552e+08	3.64771e+08	9.77014e+06	4.72565e+07	0	2.712e-07	High	3.23364	High	3.34868	High	3.4579	High	3.10379	High	2.98398	0
	LDPHLVLDQLR	38	4	2	Q61879;Q8VDD5		1318.74	2765774842	9.70389e+08	1799102361	1985777720	8.11476e+07	0	2.706e-05	High	3.22878	High	3.54391	High	3.27472	High	3.35674	High	3.2935	0
	YEILTPNSIPK	12	1	1	Q8VDD5		1274.69	899345281	3.62314e+08	627475574	1.99457e+08	154148188	0	2.152e-05	High	3.2152	High	3.38849	High	3.58752	High	3.18645	High	3.38368	0
	NKHEAMITDLEER	19	1	1	Q8VDD5	M6(Oxidation)	1601.76	3.66817e+07	2.11824e+07	5.55301e+07	19588770	0	0	0.000265	High	3.1678	High	3.1764	High	2.87606	High	3.17986			1
	FDQLLAEEK	7	11	3	Q6URW6-2;Q61879;Q8VDD5		1092.55	5.49897e+08	3.18917e+08	6.20349e+08	1.61139e+08	6.97931e+07	0	0.02874	High	3.16437	High	2.60386	High	2.90485	High	2.91023	High	2.77322	0
	KEEELQAALARVEEEAAQK	2	1	1	Q8VDD5		2142.1	12917426	0	0	0	0	0	0.04029	High	3.14853									2
	EQLEEEEEAKR	19	1	1	Q8VDD5		1389.64	2.52739e+09	8.9792e+08	1.70966e+09	3.3928e+08	1.71225e+08	0	5.042e-05	High	3.13586	High	3.15884	High	3.42418	High	2.8574	High	3.24888	1
	ASREEILAQAK	13	1	1	Q8VDD5		1215.66	1.06841e+09	463593391	9.72205e+08	365284537	1.05422e+08	0	0.003969	High	3.13086	High	2.96494	High	3.36125	High	3.32252	High	2.8479	1
	HEMPPHIYAITDTAYR	8	1	1	Q8VDD5	M3(Oxidation)	1930.91	5.37534e+07	4.84981e+07	2.18476e+08	6.16007e+07	0	0	2.337e-06	High	3.02234	High	3.59966	High	3.64516	High	3.71618			0
	QIATLHAQVTDMK	8	1	1	Q8VDD5		1455.76	1.49534e+08	3.92112e+07	84120328	3.80828e+07	9811708	0	0.00377	High	3.00058	High	2.64798	High	2.31605	High	2.09304	High	2.02744	0
	DLQGRDEQSEEK	2	1	1	Q8VDD5		1433.64	1.00904e+06	0	1.2207e+06	0	0	0	0.03301	High	2.99638			High	2.79927					1
	GDLPFVVTR	6	1	1	Q8VDD5		1003.55	2.66936e+08	5.18401e+07	1.12391e+08	3.2135e+07	31465950	0	0.02159	High	2.99539	High	2.86378	High	2.45725	High	2.71406	High	2.69933	0
	IMGIPEDEQMGLLR	11	1	1	Q8VDD5	M2(Oxidation)	1617.8	2.69444e+08	92789944	6.9069e+07	1.93045e+08	4.43983e+07	0	0.0001068	High	2.99208	High	2.78782	High	3.04098	High	2.625	High	2.68569	0
	EMEAELEDERK	11	1	1	Q8VDD5	M2(Oxidation)	1394.61	326810240	1.12364e+08	1.70987e+08	0	1.22223e+07	0	0.03672	High	2.99145	High	2.6167	High	2.60089			High	2.45794	1
	LEVNLQAMK	6	1	1	Q8VDD5		1045.57	1.88153e+08	6.93242e+07	107854679	74278191	0	0	0.03855	High	2.98902	High	2.69782	High	2.83471	High	2.18894			0
	DLGEELEALK	10	4	1	Q8VDD5		1116.57	4.7636e+08	1.12709e+08	3.0621e+07	113386834	2.8901e+07	0	0.0002586	High	2.9404	High	2.27379	High	2.66959	High	2.61031	High	3.32592	0
	EMEAELEDER	10	1	1	Q8VDD5	M2(Oxidation)	1266.51	2.23966e+08	6.39182e+07	107572053	2.69914e+06	1.10793e+07	0	0.01204	High	2.89927	High	2.33469	High	2.61971	High	2.49674	High	1.81206	0
	CNGVLEGIR	4	22	3	Q61879;Q6URW6-2;Q8VDD5	C1(Carbamidomethyl)	1017.51	1.64027e+08	7.3457e+07	6.71624e+07	0	8.12413e+06	0	0.01906	High	2.86465	High	2.43435	High	2.41293			High	1.72879	0
	ASIAALEAK	4	1	1	Q8VDD5		873.5	1.50216e+09	449455607	0	0	0	0	0.001503	High	2.80395	High	3.1014							0
	TEMEDLMSSKDDVGK	6	1	1	Q8VDD5	M3(Oxidation); M7(Oxidation)	1716.72	8.69878e+07	4.32397e+07	6.73271e+07	3.37958e+06	0	0	0.0003068	High	2.7742	High	2.98557	High	2.56756	High	3.02795			1
	LKQMEDEKNSFR	1	1	1	Q8VDD5		1524.74	9.98768e+06	0	0	0	0	0	0.02773	High	2.76238									2
	HEAMITDLEER	4	1	1	Q8VDD5		1343.62	85594081	6.61842e+07	1.07071e+08	71521477	0	0	3.202e-05	High	2.76115	High	2.59159	High	3.01145	High	2.61478			0
	NSFREQLEEEEEAKR	3	1	1	Q8VDD5		1893.89	0	0	108426637	0	0	0	6.063e-05	High	2.74976			High	3.80377					2
	TEMEDLMSSK	5	1	1	Q8VDD5		1170.5	93972146	0	1.96356e+07	3.49443e+07	1.04737e+07	0	0.01656	High	2.73842			High	1.75648	High	2.51072	High	2.2419	0
	LQEMESAVK	6	1	1	Q8VDD5		1034.51	1.78342e+08	6.53708e+07	158054403	0	2.38379e+07	0	0.01085	High	2.72294	High	2.21544	High	2.34329			High	2.37368	0
	IMGIPEDEQMGLLR	2	1	1	Q8VDD5	M2(Oxidation); M10(Oxidation)	1633.78	1.14516e+08	0	1.09666e+08	0	0	0	0.01751	High	2.70488			High	2.20239					0
	THEAQIQEMR	8	1	1	Q8VDD5	M9(Oxidation)	1258.59	2.05599e+07	1.29131e+06	3.07776e+06	4.04005e+06	0	0	0.002779	High	2.69768	High	3.0032	High	3.10002	High	3.12968			0
	EMEAELEDERK	11	1	1	Q8VDD5		1378.61	4.14179e+08	1.05302e+08	2.09184e+08	4.35643e+06	3.71389e+07	0	8.845e-05	High	2.66219	High	2.66412	High	2.95257	High	1.91334	High	2.39489	1
	VVQEQGTHPK	3	1	1	Q8VDD5		1122.58	546414	0	0	0	0	0	0.003689	High	2.65921	High	2.68881							0
	EMEAELEDER	5	1	1	Q8VDD5		1250.52	2.50777e+08	6.90765e+07	1.3802e+08	1.1673e+07	2.75703e+07	0	6.884e-07	High	2.63557	High	2.38255	High	2.55028	High	2.17375	High	2.72769	0
	EQLEEEEEAK	3	1	1	Q8VDD5		1233.54	5.92331e+07	1.55081e+07	2.91279e+07	0	0	0	0.02365	High	2.59733	High	2.27419	High	2.15857					0
	TEMEDLMSSK	5	1	1	Q8VDD5	M3(Oxidation)	1186.49	1.11065e+08	12527678	1.80827e+07	1.5438e+07	0	0	0.005205	High	2.5096	High	2.198	High	2.57138	High	2.06599			0
	CQYLQAEK	5	1	1	Q8VDD5	C1(Carbamidomethyl)	1039.48	3.10292e+08	1.58296e+08	8.85982e+07	0	8.12914e+06	0	0.004693	High	2.44032	High	2.54364	High	2.5881			High	1.87489	0
	GALALEEKR	4	1	1	Q8VDD5		986.559	7.97015e+07	4.45974e+07	1.46753e+08	6.46335e+06	0	0	0.002184	High	2.42999	High	2.80372	High	2.59009	High	2.80519			1
	DLEGLSQR	9	1	1	Q8VDD5		917.463	1.50264e+09	4.90644e+08	8.75181e+08	5.08996e+07	1.47712e+08	0	0.003641	High	2.35667	High	2.30336	High	2.64679	High	2.27142	High	2.41342	0
	VVFQEFR	14	1	1	Q8VDD5		924.491	2379407235	8.51357e+08	1.97201e+09	1226937240	3.18127e+08	0	0.01127	High	2.30988	High	2.23141	High	2.03795	High	2.417	High	2.08702	0
	ALEQQVEEMK	3	1	1	Q8VDD5	M9(Oxidation)	1220.58	1.31402e+07	0	8.88537e+06	0	4.67281e+06	0	0.004593	High	2.29947			High	2.22118			High	1.9494	0
	HEAMITDLEER	4	1	1	Q8VDD5	M4(Oxidation)	1359.61	23244780	1.83804e+07	3.81993e+07	0	0	0	0.002031	High	2.24005	High	2.06781	High	2.43351					0
	QIATLHAQVTDMK	4	1	1	Q8VDD5	M12(Oxidation)	1471.75	30114911	2.23482e+07	4.12005e+07	0	0	0	0.000998	High	2.20987	High	2.42324	High	3.1439					0
	NCAAYLR	3	1	1	Q8VDD5	C2(Carbamidomethyl)	867.41	290189032	8.00857e+07	4.43661e+07	0	0	0	0.02134	High	2.06777	High	2.05274	High	2.46135					0
	GALALEEK	7	1	1	Q8VDD5		830.458	5.71272e+08	1.98386e+08	0	1.1251e+07	5.27873e+07	0	0.02078	High	2.00836	High	2.50804			High	2.19384	High	2.43311	0
	VKPLLNSIR	8	1	1	Q8VDD5		1039.66	1.15199e+09	3.73377e+08	8.61867e+08	2.97062e+07	1.13658e+08	0	0.01764	High	1.95134	High	1.98308	High	1.92046	High	1.84897	High	1.97905	0
	HLAAENR	1	1	1	Q8VDD5		810.418	233401	0	0	0	0	0	0.04776	High	1.74779									0
	KGTGDCSDEEVDGKADGADAK	8	1	1	Q8VDD5	C6(Carbamidomethyl)	2124.89	0	6.07383e+06	3.49851e+06	353557	0	0	2.138e-09			High	5.32762	High	4.07299	High	4.37805	High	3.39697	2
	SMMQDREDQSILCTGESGAGK	2	1	1	Q8VDD5	M2(Oxidation); C13(Carbamidomethyl)	2316	0	189912	0	0	0	0	0.0008184			High	3.94281							1
	GTGDCSDEEVDGKADGADAK	1	1	1	Q8VDD5	C5(Carbamidomethyl)	1996.8	0	2.22222e+06	0	0	0	0	0.0009032			High	3.67134							1
	TFHIFYYLLSGAGEHLK	3	1	1	Q8VDD5		1996.03	0	6.84491e+06	0	0	9.19046e+06	0	8.716e-13			High	3.04716					High	4.09494	0
	YLYVDKNFINNPLAQADWAAK	2	2	1	Q8VDD5		2454.23	0	3.80009e+06	1.32485e+07	0	0	0	2.505e-11			High	2.81421	High	3.69837					1
	KRHEMPPHIYAITDTAYR	2	1	1	Q8VDD5	M5(Oxidation)	2215.1	0	12897961	0	2.98486e+07	0	0	5.535e-05			High	1.92119			High	1.41473			2
	IMGIPEDEQMGLLR	3	1	1	Q8VDD5		1601.8	0	0	0	0	9.90608e+06	0	0.0168			High	1.74133			High	2.02047	High	1.51053	0
	KKMQQNIQELEEQLEEEESAR	1	1	1	Q8VDD5	M3(Oxidation)	2605.24	0	0	1.56798e+07	0	0	0	8.011e-07					High	4.20762					2
	AGKLDPHLVLDQLR	2	4	2	Q61879;Q8VDD5		1574.9	0	0	3.93681e+07	0	0	0	3.581e-05					High	3.73477					1
	TVGQLYKEQLAK	4	1	1	Q8VDD5		1377.76	0	0	6.50629e+07	3.13012e+06	7.43189e+06	0	6.296e-06					High	3.57327	High	3.32671	High	3.64559	1
	VRTELADKVTK	1	1	1	Q8VDD5		1259.73	0	0	1.03343e+07	0	0	0	0.00317					High	3.23217					2
	ALEEAMEQKAELER	1	1	1	Q8VDD5		1646.8	0	0	9.01438e+06	0	0	0	3.561e-06					High	3.03712					1
	VAEFTTNLMEEEEKSK	1	1	1	Q8VDD5	M9(Oxidation)	1900.87	0	0	137933471	0	0	0	1.756e-06					High	2.96563					1
	QIATLHAQVTDMKK	1	1	1	Q8VDD5		1583.85	0	0	3.63264e+07	0	0	0	0.004995					High	2.5712					1
	SMMQDREDQSILCTGESGAGK	1	1	1	Q8VDD5	M2(Oxidation); M3(Oxidation); C13(Carbamidomethyl)	2331.98	0	0	1.67418e+07	0	0	0	0.0005891					High	1.90287					1
	VKPLLNSIRHEDELLAK	2	1	1	Q8VDD5		1975.13	0	0	0	1.89675e+07	0	0	0.0003343							High	4.68078			1
	MEDGVGCLETAEEAK	1	1	1	Q8VDD5	C7(Carbamidomethyl)	1638.69	0	0	0	8966739	0	0	2.483e-06							High	3.79576			0
	TVGQLYKEQLAKLMATLR	1	1	1	Q8VDD5		2063.16	0	0	0	8.33172e+06	0	0	0.0003607							High	3.42024			2
	CIIPNHEK	2	7	2	Q61879;Q8VDD5	C1(Carbamidomethyl)	1010.5	0	0	2.40076e+06	0	0	0.001	0.01194	High	2.15333			High	2.17468					0
	EQEVSILK	3	1	1	Q8VDD5		945.521	1.34444e+09	3.99586e+08	0	0	0	0.001	0.02169	High	1.50643	High	1.68586							0
	VEEEAAQK	1	1	1	Q8VDD5		903.44	0	0	161523	0	0	0.001	0.009011					High	2.52292					0
	LEVNLQAMK	1	1	1	Q8VDD5	M8(Oxidation)	1061.56	0	0	4.88682e+07	0	0	0.001	0.01388					High	2.24199					0
	TLEDEAKTHEAQIQEMR	1	1	1	Q8VDD5		2028.96	0	0	2.00922e+07	0	0	0.001	0.007903					High	1.9881					1
	NGFEPASLKEEVGEEAIVELVENGK	2	2	1	Q8VDD5		2687.33	1.54583e+07	0	0	0	0	0.002	0.1204	High	3.69447									1
	QMEDEKNSFR	4	1	1	Q8VDD5		1283.56	1.41303e+07	9.56702e+06	0	1.91046e+06	3.62547e+06	0.002	0.04721	High	2.43326	High	2.39916			High	2.58986	High	1.94083	1
	ADEWLMK	2	4	2	Q61879;Q8VDD5		892.421	3.67403e+07	1.40315e+07	0	0	0	0.002	0.1131	High	2.31572	High	1.62679							0
	ALEEAMEQK	1	1	1	Q8VDD5	M6(Oxidation)	1064.49	25452811	0	0	0	0	0.002	0.1263	High	2.18503									0
	VNKDDIQK	1	2	1	Q8VDD5		959.513	373063	0	0	0	0	0.002	0.1055	High	2.14974									1
	TVGQLYK	2	11	3	Q6URW6-2;Q61879;Q8VDD5		808.452	1.9651e+08	0	0	0	0	0.002	0.1063	High	2.12665									0
	EEILAQAK	5	1	1	Q8VDD5		901.494	1109948339	0	4.0917e+08	8.23308e+07	1.21101e+08	0.002	0.04327	High	2.0275			High	1.84879	High	1.67159	High	2.33571	0
	QACVLMIK	3	1	1	Q8VDD5	C3(Carbamidomethyl)	962.511	0	1.95397e+07	1.95952e+07	1.10496e+07	0	0.002	0.03036			High	1.91927	High	1.7493	High	1.6747			0
	NMDPLNDNIATLLHQSSDKFVSELWK	1	1	1	Q8VDD5		3015.49	0	0	8.75411e+06	0	0	0.002	0.02503					High	1.75127					1
	NTNPNFVR	5	4	2	Q61879;Q8VDD5		961.481	1.25034e+09	3.57519e+08	6.56797e+08	0	0	0.003	0.05998	High	2.23988	High	2.28058	High	2.01498					0
	DQGELER	1	1	1	Q8VDD5		846.394	401116	0	0	0	0	0.003	0.1278	High	2.02419									0
	RGDLPFVVTRR	1	1	1	Q8VDD5		1315.76	0	0	0	1.49277e+07	0	0.003	0.04518							High	3.23404			2
	DFSALESQLQDTQELLQEENRQK	1	1	1	Q8VDD5		2749.33	1.76422e+07	0	0	0	0	0.004	0.1456	High	2.82027									1
	FVSELWK	3	1	1	Q8VDD5		908.485	3.9524e+08	0	0	9.08063e+07	0	0.004	0.1488	High	2.04259					High	2.26069			0
	YAEERDRAEAEAR	1	4	2	Q61879;Q8VDD5		1565.72	0	0	4.45677e+06	0	0	0.005	0.08095					High	2.20013					2
	GELANEVK	1	1	1	Q8VDD5		859.45	2.13369e+07	0	0	0	0	0.006	0.1735	High	1.85103									0
	SVHELEK	2	1	1	Q8VDD5		841.44	2.15839e+06	0	1.91621e+06	0	0	0.007	0.1959	High	1.625			High	1.49749					0
	TLEDEAK	1	1	1	Q8VDD5		805.389	753657	0	0	0	0	0.007	0.1909	High	1.45369									0
	REQEVSILK	1	1	1	Q8VDD5		1101.62	0	0	0	0	3.76712e+06	0.008	0.1065									High	1.82403	1
	NWQWWR	1	8	2	Q6URW6-2;Q8VDD5		975.455	5.141e+07	0	0	0	0	0.009	0.2319	High	2.33088									0
	QACVLMIK	1	1	1	Q8VDD5	C3(Carbamidomethyl); M6(Oxidation)	978.507	0	7.23417e+06	0	0	0	0.009	0.1434			High	1.59662							0
P20152	Vimentin OS=Mus musculus GN=Vim PE=1 SV=3 - [VIME_MOUSE]	91.42	13	59	59	1985	2.10402e+09	1.15257e+09	1.26763e+10	1.31693e+10	7.05578e+09	131.775	47.21	22	43	172.915	66.09	33	55	1587.44	86.05	52	437	2434.17	86.48	52	689	2587.42	84.55	49	761	466	53.6551	5.12256
	Sequence	# PSMs	# Proteins	# Protein Groups	Protein Group Accessions	Modifications	MH+ [Da]	A4: Area	B4: Area	C4: Area	D4: Area	E4: Area	q-Value	PEP	A6	XCorr A6	B6	XCorr B6	C6	XCorr C6	D6	XCorr D6	E6	XCorr E6	# Missed Cleavages
	KVESLQEEIAFLK	107	2	1	P20152		1533.85	274764128	6.32964e+08	2.00616e+09	11043266626	3.58521e+09	0	5.079e-07	High	5.27788	High	4.80617	High	5.50902	High	5.68	High	5.59244	1
	LLQDSVDFSLADAINTEFK	151	3	1	P20152		2126.08	1.44513e+07	1.54013e+06	7.43301e+08	6.27927e+09	3.73412e+09	0	1.269e-15	High	5.02673	High	1.73446	High	6.09402	High	5.81413	High	6.26995	0
	EMEENFALEAANYQDTIGR	145	2	1	P20152	M2(Oxidation)	2216.97	1.13471e+08	235590902	2566191143	3.86054e+09	1.74542e+09	0	1.251e-15	High	4.47484	High	4.28475	High	4.84021	High	5.6233	High	5.62904	0
	EMEENFALEAANYQDTIGR	275	2	1	P20152		2200.97	0	1.11694e+08	1.87643e+09	4.79407e+09	600109164	0	8.696e-16	High	3.75226	High	5.17468	High	5.75945	High	6.01795	High	6.25571	0
	ILLAELEQLK	94	2	1	P20152		1169.71	7.68231e+08	1523457687	1.26858e+10	1.55943e+10	2.61522e+09	0	0.0002382	High	3.72976	High	3.70659	High	3.9409	High	4.17448	High	4.13381	0
	KVESLQEEIAFLKK	84	2	1	P20152		1661.94	3.91376e+07	1.69797e+08	3.7296e+09	3.81668e+09	1.00369e+09	0	3.363e-05	High	3.69169	High	4.97351	High	5.39796	High	5.60788	High	5.51641	2
	QVQSLTCEVDALK	23	2	1	P20152	C7(Carbamidomethyl)	1490.75	1.79523e+08	4.9351e+08	781959485	643320751	6.52728e+08	0	2.399e-08	High	3.68474	High	3.7363	High	3.75293	High	3.44291	High	3.66595	0
	TNEKVELQELNDR	46	4	1	P20152		1587.79	6.4214e+07	192236363	5899687808	2.62944e+09	2791545094	0	6.973e-09	High	3.35634	High	3.74576	High	4.35193	High	3.88848	High	4.60108	1
	SLYSSSPGGAYVTR	50	3	1	P20152		1444.7	1.70139e+09	5.55696e+08	7.90779e+09	7165903593	6.75815e+09	0	1.644e-05	High	3.35386	High	3.49491	High	3.26529	High	3.64216	High	3.86933	0
	VESLQEEIAFLK	21	2	1	P20152		1405.76	1.9945e+07	30481596	4.33714e+08	1008158942	1.12102e+08	0	2.036e-07	High	3.33395	High	4.09972	High	4.34047	High	3.98633	High	4.24801	0
	ISLPLPTFSSLNLR	95	2	1	P20152		1557.89	8.86173e+07	2.40364e+07	1.38148e+10	7.39398e+09	7.34663e+09	0	2.494e-12	High	3.22165	High	3.04661	High	3.86898	High	3.78881	High	3.39853	0
	FADLSEAANR	18	2	1	P20152		1093.54	2.60395e+08	6.46672e+08	1.02527e+10	5.12095e+08	6.57328e+09	0	0.0001025	High	2.78114	High	3.55575	High	3.94588	High	4.21291	High	4.0805	0
	QDVDNASLAR	25	2	1	P20152		1088.53	1.56713e+08	4.0865e+08	5.58051e+09	3.3534e+09	2.52899e+09	0	5.044e-07	High	2.69218	High	2.36762	High	2.91107	High	2.97299	High	3.11059	0
	MALDIEIATYR	72	7	1	P20152	M1(Oxidation)	1311.66	6.13795e+07	1.11679e+08	631671498	7.5795e+08	9.60692e+07	0	2.259e-08	High	2.49421	High	3.53375	High	3.52121	High	3.9121	High	3.91144	0
	KLLEGEESR	5	10	1	P20152		1060.56	5.50106e+06	5.6094e+06	3.5759e+07	5.41493e+06	175785752	0	0.002383	High	2.41197	High	2.17846	High	2.39203	High	2.4608	High	2.88871	1
	EEAESTLQSFR	34	2	1	P20152		1296.6	4.04526e+08	8.82207e+08	11528330928	2.65324e+09	4.34094e+09	0	0.0006304	High	2.37651	High	2.64297	High	2.72686	High	2.7263	High	2.71296	0
	LLEGEESR	9	10	1	P20152		932.464	4.75387e+07	1.16986e+08	1.8909e+09	1.56037e+08	1.00011e+09	0	0.001693	High	2.37608	High	2.29619	High	2.50516	High	1.97576	High	2.42446	0
	TYSLGSALRPSTSR	24	3	1	P20152		1495.78	3842441508	1052045766	2.46813e+09	9.43004e+09	4.6912e+09	0	0.002992	High	2.31722	High	2.08132	High	2.3187	High	2.50104	High	2.36923	0
	VELQELNDR	30	4	1	P20152		1115.57	1.20329e+08	3.18898e+08	4874679536	3.66316e+09	3906835104	0	0.001507	High	2.2563	High	2.93631	High	3.0582	High	3.18996	High	3.05876	0
	SYVTTSTR	11	3	1	P20152		914.456	3.96146e+08	7.44489e+07	3.38091e+08	2.94142e+07	645409406	0	0.001048	High	2.07812	High	2.37093	High	2.82167	High	2.1987	High	2.49786	0
	VEVERDNLAEDIMR	78	2	1	P20152		1688.82	7.76298e+06	3.49676e+07	1453186248	2.3254e+09	6.30373e+08	0	1.884e-08	High	1.77402	High	2.62413	High	4.08306	High	3.27855	High	3.67578	1
	ILLAELEQLKGQGK	32	2	1	P20152		1539.9	0	7.32878e+07	3.09847e+09	3.32394e+09	6.64034e+08	0	4.164e-06			High	3.80471	High	4.545	High	4.68906	High	4.60214	1
	LQDEIQNMKEEMAR	26	2	1	P20152		1734.81	0	1.40025e+07	3.78715e+08	1.53302e+09	4.86795e+08	0	2.398e-09			High	3.68438	High	3.257	High	3.81406	High	4.01975	1
	RQVQSLTCEVDALK	3	2	1	P20152	C8(Carbamidomethyl)	1646.85	0	8.01268e+06	0	0	7.99036e+06	0	0.001324			High	3.50914			High	3.4978	High	3.34069	1
	QVQSLTCEVDALKGTNESLER	11	2	1	P20152	C7(Carbamidomethyl)	2377.15	0	6.07001e+07	1.29272e+08	2.95243e+08	7.77679e+07	0	3.607e-09			High	3.45244	High	4.60634	High	4.21814	High	3.91951	1
	LHDEEIQELQAQIQEQHVQIDVDVSKPDLTAALR	53	2	1	P20152		3909.02	0	0	5.84433e+07	1.01672e+08	1.06604e+08	0	4.241e-10			High	2.83485	High	6.85691	High	7.58801	High	6.58739	0
	NLQEAEEWYK	12	7	1	P20152		1309.61	0	2.05125e+08	3.66087e+09	3583881390	3.41315e+08	0	0.0002201			High	2.77999	High	3.67509	High	3.7034	High	3.61894	0
	LQEEMLQREEAESTLQSFR	13	2	1	P20152	M5(Oxidation)	2340.11	0	1.31265e+07	1.27522e+08	377048373	0	0	4.93e-06			High	2.67582	High	4.13798	High	4.61508	High	3.91056	1
	EYQDLLNVK	12	8	1	P20152		1121.58	0	4.7096e+08	9.11261e+09	1.01844e+10	7.06257e+09	0	0.003382			High	2.40182	High	2.81719	High	2.53613	High	2.70288	0
	LGDLYEEEMR	13	2	1	P20152	M9(Oxidation)	1270.56	0	1.42236e+07	5.20095e+07	8.94249e+07	122732970	0	4.162e-05			High	2.39575	High	3.21854	High	2.95371	High	3.33663	0
	FANYIDK	12	3	1	P20152		870.436	0	1.88162e+08	3433574704	7.35224e+08	2.65137e+09	0	0.004986			High	2.28713	High	2.84817	High	2.83629	High	2.63281	0
	LQDEIQNMK	6	2	1	P20152		1118.55	0	1.21492e+07	2.36508e+08	0	3.06603e+08	0	0.0002321			High	2.2299	High	2.37571			High	3.16371	0
	LQEEMLQR	11	2	1	P20152	M5(Oxidation)	1062.52	0	0	9.76327e+07	7.67594e+06	6.33056e+07	0	0.005683			High	2.03225	High	2.85067	High	2.76821	High	2.75559	0
	DNLAEDIMR	14	2	1	P20152		1076.5	0	4.69057e+07	1048839283	1.4956e+09	1268060529	0	0.0002546			High	1.72096	High	2.90306	High	2.35377	High	2.89947	0
	KLHDEEIQELQAQIQEQHVQIDVDVSKPDLTAALR	7	2	1	P20152		4037.1	0	0	1.17737e+08	3745469	0	0	9.179e-14					High	6.45575	High	4.99757			1
	QMREMEENFALEAANYQDTIGR	5	2	1	P20152	M2(Oxidation); M5(Oxidation)	2648.17	0	0	1.17405e+08	9.11924e+07	26600557	0	1.84e-08					High	4.55376	High	3.85146	High	3.45101	1
	MALDIEIATYR	51	7	1	P20152		1295.66	0	0	1.7795e+07	4.67602e+07	7.91122e+07	0	2.261e-05					High	4.02291	High	4.29771	High	3.93687	0
	ETNLESLPLVDTHSKR	11	1	1	P20152		1838.95	0	0	468686267	1531331768	695283494	0	3.649e-10					High	4.0106	High	3.78689	High	4.47688	1
	EKLQEEMLQREEAESTLQSFR	6	2	1	P20152	M7(Oxidation)	2597.26	0	0	1.25428e+08	1.98054e+08	0	0	3.607e-08					High	4.00926	High	3.97434			2
	VEVERDNLAEDIMR	10	2	1	P20152	M13(Oxidation)	1704.82	0	0	1308815774	2.95379e+08	4.59404e+08	0	6.857e-10					High	3.68139	High	2.31769	High	3.14078	1
	HLREYQDLLNVK	3	6	1	P20152		1527.83	0	0	2.90616e+07	4.85161e+07	0	0	0.0001279					High	3.61931	High	4.21891			1
	ETNLESLPLVDTHSK	56	1	1	P20152		1682.87	0	0	5296651342	12870455626	4461364355	0	0.000122					High	3.45842	High	3.78153	High	3.73568	0
	DGQVINETSQHHDDLE	35	1	1	P20152		1836.8	0	0	8.46963e+08	7.84257e+09	4.81491e+09	0	0.0002095					High	3.34643	High	3.89426	High	3.74269	0
	VESLQEEIAFLKK	3	2	1	P20152		1533.85	0	0	7.2184e+07	0	5.20206e+07	0	5.413e-08					High	3.25866			High	2.57528	1
	FANYIDKVR	5	3	1	P20152		1125.6	0	0	1.12843e+08	3.18726e+08	4.4316e+07	0	0.0001632					High	3.24908	High	2.9503	High	2.89249	1
	LQEEMLQR	7	2	1	P20152		1046.52	0	0	6.59208e+08	9.92823e+06	7.97124e+08	0	0.0003373					High	3.23703	High	3.05549	High	3.49878	0
	EKLQEEMLQREEAESTLQSFR	12	2	1	P20152		2581.28	0	0	47324631	6.29357e+08	7.11209e+06	0	0.001254					High	3.10719	High	3.5304	High	3.48267	2
	LGDLYEEEMR	13	2	1	P20152		1254.56	0	0	1.59881e+09	1.58368e+09	1791492241	0	0.001317					High	3.09016	High	3.34688	High	3.14829	0
	RQVDQLTNDK	4	2	1	P20152		1216.62	0	0	8.65995e+06	1.19484e+06	1.15919e+06	0	0.0008054					High	3.06179	High	2.37999	High	3.03466	1
	EKLQEEMLQR	8	2	1	P20152	M7(Oxidation)	1319.66	0	0	1.00168e+08	3.93703e+06	38441313	0	0.0004457					High	2.91331	High	2.81708	High	2.89996	1
	QMREMEENFALEAANYQDTIGR	23	2	1	P20152	M5(Oxidation)	2632.17	0	0	1.00794e+07	2.55507e+08	4.4653e+06	0	3.682e-09					High	2.85339	High	4.31525	High	4.32023	1
	EEAESTLQSFRQDVDNASLAR	2	2	1	P20152		2366.12	0	0	2.98162e+06	0	0	0	0.000332					High	2.79084			High	2.3681	1
	LGDLYEEEMRELR	6	2	1	P20152		1652.79	0	0	3.34407e+07	1.98751e+08	1.76637e+07	0	0.004145					High	2.64878	High	2.85201	High	1.94014	1
	EKLQEEMLQR	4	2	1	P20152		1303.66	0	0	498930976	9.86451e+06	498169532	0	0.003203					High	2.60047	High	2.56284	High	2.82197	1
	LQDEIQNMKEEMAR	7	2	1	P20152	M8(Oxidation)	1750.81	0	0	1.32625e+07	0	8.93685e+07	0	5.316e-05					High	2.40117	High	2.53233	High	3.51159	1
	MFGGSGTSSRPSSNR	4	3	1	P20152	M1(Oxidation)	1543.69	0	0	2.26703e+08	6.88653e+07	1.1799e+08	0	0.01447					High	1.87632	High	2.2008	High	1.29454	0
	FADLSEAANRNNDALR	1	2	1	P20152		1776.86	0	0	4.04196e+07	0	0	0	0.0003024					High	1.575					1
	LQEEMLQREEAESTLQSFR	34	2	1	P20152		2324.13	0	0	0	1561436192	94834504	0	3.226e-07							High	5.14317	High	5.11468	1
	QMREMEENFALEAANYQDTIGR	4	2	1	P20152		2616.16	0	0	0	5.32903e+07	0	0	0.0001975							High	3.83559	High	2.54037	1
	TLLIKTVETR	2	1	1	P20152		1173.72	0	0	0	4.65699e+07	7.47185e+06	0	2.111e-05							High	3.31129	High	3.30813	1
	TVETRDGQVINETSQHHDDLE	8	1	1	P20152		2423.1	0	0	0	9.25249e+06	1.26315e+07	0	1.288e-09							High	2.77456	High	4.73736	1
	SRLGDLYEEEMR	3	2	1	P20152		1497.7	0	0	0	1.69797e+07	0	0	0.002691							High	2.41858			1
	LQDEIQNMKEEMAR	3	2	1	P20152	M8(Oxidation); M12(Oxidation)	1766.8	0	0	0	378676	1.42427e+07	0	0.0036							High	2.31798	High	2.19619	1
	LLQDSVDFSLADAINTEFKNTR	6	3	1	P20152		2497.25	0	0	0	4.79318e+06	0	0	0.006968							High	2.26363			1
	DNLAEDIMR	8	2	1	P20152	M8(Oxidation)	1092.5	0	0	983517753	719025060	346264082	0.001	0.008047					High	2.68401	High	2.11116	High	2.38407	0
	QVDQLTNDK	3	2	1	P20152		1060.52	3.94893e+06	0	3.13479e+07	0	6.49322e+07	0.002	0.01567	High	1.73603			High	2.43161			High	1.51276	0
	LRSSVPGVR	1	3	1	P20152		970.572	0	0	1.56285e+07	0	0	0.002	0.02825					High	2.48723					1
	GTNESLER	6	4	1	P20152		905.428	0	0	5.41595e+06	507623	0	0.002	0.01979					High	2.41171	High	2.10706			0
	QQYESVAAK	3	2	1	P20152		1023.51	0	0	2.07126e+07	7.30576e+06	6999018	0.002	0.01782					High	1.7533	High	1.89144	High	2.045	0
	LQEEMLQREEAESTLQSFRQDVDNASLAR	1	2	1	P20152		3393.66	0	0	0	0	0	0.004	0.06123					High	2.88111					2
	RMFGGSGTSSRPSSNR	1	3	1	P20152	M2(Oxidation)	1699.78	0	0	0	3.64757e+06	0	0.005	0.09582							High	3.61023			1
	SVSSSSYR	1	3	1	P20152		872.408	419692	0	0	0	0	0.006	0.1846	High	1.60462									0
	LGDLYEEEMRELR	2	2	1	P20152	M9(Oxidation)	1668.77	0	0	9.94731e+07	0	1.96955e+07	0.006	0.09967					High	2.43342			High	2.43747	1
	LQDEIQNMK	1	2	1	P20152	M8(Oxidation)	1134.54	0	0	0	0	0	0.008	0.1588							High	1.65681			0
P60710	Actin, cytoplasmic 1 OS=Mus musculus GN=Actb PE=1 SV=1 - [ACTB_MOUSE]	66.13	12	7	19	661	7.23916e+09	3.26687e+09	9.68974e+09	4.20348e+09	6.89996e+08	617.103	64.53	18	173	314.506	64	18	91	698.731	62.4	17	201	511.508	62.4	17	148	152.018	46.67	12	48	375	41.7097	5.47803
	Sequence	# PSMs	# Proteins	# Protein Groups	Protein Group Accessions	Modifications	MH+ [Da]	A4: Area	B4: Area	C4: Area	D4: Area	E4: Area	q-Value	PEP	A6	XCorr A6	B6	XCorr B6	C6	XCorr C6	D6	XCorr D6	E6	XCorr E6	# Missed Cleavages
	KDLYANTVLSGGTTMYPGIADR	12	5	1	P60710	M15(Oxidation)	2359.17	2.11992e+08	1.01237e+08	1.6368e+08	1.02529e+08	0	0	1.8e-08	High	5.57487	High	5.29475	High	5.60259	High	5.7651			1
	KDLYANTVLSGGTTMYPGIADR	12	5	1	P60710		2343.18	1.65292e+08	5.87218e+07	3.82969e+07	2.69568e+07	0	0	9.972e-09	High	5.53325	High	5.1704	High	5.49718	High	6.19579			1
	TTGIVMDSGDGVTHTVPIYEGYALPHAILR	90	6	2	P60710;Q8BFZ3		3183.62	1.47578e+09	8.78578e+08	9.15608e+08	5.74104e+08	0	0	6.531e-13	High	5.51671	High	5.14318	High	6.21558	High	5.4255			0
	TTGIVMDSGDGVTHTVPIYEGYALPHAILR	115	6	2	P60710;Q8BFZ3	M6(Oxidation)	3199.64	2.15148e+09	1.27751e+09	1.67083e+09	2.12811e+09	5.82721e+07	0	5.166e-14	High	5.43267	High	5.2185	High	6.53898	High	6.04053	High	4.2271	0
	LCYVALDFEQEMATAASSSSLEK	29	4	1	P60710	C2(Carbamidomethyl)	2550.16	1.97341e+09	4.35221e+08	0	1.02091e+07	1.34441e+08	0	0.0001566	High	5.23096	High	3.91696	High	3.85774	High	4.93782	High	2.50016	0
	LCYVALDFEQEMATAASSSSLEK	12	4	1	P60710	C2(Carbamidomethyl); M12(Oxidation)	2566.15	4.32797e+07	3.07918e+07	8.71291e+06	0	0	0	1.168e-09	High	5.22663	High	6.48993	High	3.77238	High	3.55981			0
	DLYANTVLSGGTTMYPGIADR	41	5	1	P60710	M14(Oxidation)	2231.05	1.05101e+09	463584703	1.37693e+09	578077914	1.33276e+07	0	8.293e-12	High	4.80939	High	4.81026	High	5.60795	High	5.16829	High	4.70045	0
	SYELPDGQVITIGNER	68	10	3	P68033;P60710;Q8BFZ3		1790.9	9.20508e+09	3.87804e+09	8.86401e+09	2.72963e+09	5.01866e+08	0	2.111e-11	High	4.76467	High	4.55136	High	4.99173	High	4.44437	High	4.63203	0
	VAPEEHPVLLTEAPLNPK	61	6	1	P60710		1954.06	9.20287e+09	4.15729e+09	14048110850	7.75268e+09	1.23011e+09	0	4.343e-08	High	4.59662	High	4.21329	High	4.6238	High	4.47239	High	4.08409	0
	DLYANTVLSGGTTMYPGIADR	56	5	1	P60710		2215.08	8.57909e+08	268241424	6.78456e+08	7.57687e+08	2.07622e+07	0	1.362e-06	High	4.46848	High	3.6089	High	4.40384	High	4.89644	High	2.38837	0
	IWHHTFYNELR	23	8	2	P60710;P68033		1515.74	9.37991e+08	5.77344e+08	378664546	1.1139e+08	0	0	0.0001187	High	3.61759	High	3.70989	High	2.79702	High	3.15919			0
	DSYVGDEAQSK	19	13	2	P68033;P60710		1198.52	1.48459e+09	8.06372e+08	1.73514e+09	1.49508e+08	8.88052e+07	0	0.008535	High	3.53503	High	3.19035	High	3.4549	High	2.58576	High	2.99743	0
	AGFAGDDAPR	13	16	2	P60710;P68033		976.445	2.86116e+09	1.1642e+09	3.44699e+09	4.21531e+07	2.10144e+08	0	0.003839	High	3.49233	High	3.00025	High	2.93645	High	2.79766	High	3.27695	0
	CPEALFQPSFLGMESCGIHETTFNSIMK	8	4	1	P60710	C1(Carbamidomethyl); C16(Carbamidomethyl); M27(Oxidation)	3247.46	5.85728e+07	4.66357e+07	2.01674e+07	1.37804e+07	0	0	0.04533	High	3.42815	High	3.31608	High	3.33887	High	3.11326			0
	QEYDESGPSIVHR	21	5	1	P60710		1516.71	1788733366	1008555726	2353148628	9.44775e+07	7.49576e+07	0	0.0003645	High	3.37376	High	3.03485	High	3.30237	High	3.64036	High	3.40574	0
	CPEALFQPSFLGMESCGIHETTFNSIMK	2	4	1	P60710	C1(Carbamidomethyl); M13(Oxidation); C16(Carbamidomethyl); M27(Oxidation)	3263.45	0	1.5558e+07	0	0	0	0	0.00202	High	3.12728	High	3.31975							0
	AVFPSIVGRPR	12	16	2	P60710;P68033		1198.7	3309531619	1.52503e+09	6.1571e+09	1503840280	0	0	7.328e-05	High	3.09492	High	3.2213	High	3.20174	High	2.93798			0
	GYSFTTTAER	14	5	1	P60710		1132.52	2.44457e+09	1.76527e+09	4.58702e+09	1.586e+08	3.38012e+08	0	1.07e-05	High	2.90068	High	2.83847	High	2.8085	High	2.9886	High	3.0202	0
	EITALAPSTMK	11	9	2	P60710;P68033	M10(Oxidation)	1177.61	9.97365e+08	3.802e+08	1.09898e+09	4.66801e+07	3.5377e+07	0	0.01169	High	2.82347	High	2.48085	High	2.75845	High	2.62898	High	2.61723	0
	DSYVGDEAQSKR	12	13	2	P68033;P60710		1354.62	1.52487e+08	1.45037e+08	5.87432e+08	1.32838e+08	1.88776e+07	0	0.0004477	High	2.655	High	2.52763	High	2.92368	High	3.04339	High	2.2651	1
	EITALAPSTMK	12	9	2	P60710;P68033		1161.61	1.0448e+09	3.66432e+08	1.43736e+09	5.34741e+08	7.9868e+07	0	0.001032	High	2.43837	High	2.48432	High	2.35206	High	2.43835	High	2.41924	0
	HQGVMVGMGQK	2	14	3	P68033;P60710;Q8BFZ3	M5(Oxidation)	1187.56	1.22102e+06	0	1.12927e+07	0	0	0	0.002671	High	1.65715			High	1.57042					0
	CPEALFQPSFLGMESCGIHETTFNSIMK	1	4	1	P60710	C1(Carbamidomethyl); C16(Carbamidomethyl)	3231.45	0	1.08392e+07	0	0	0	0	8.993e-06			High	4.44596							0
	HQGVMVGMGQK	5	14	3	P68033;P60710;Q8BFZ3		1171.57	0	1.86074e+07	1.63986e+08	2.8076e+06	1.04511e+07	0	0.004553			High	1.38564	High	2.7664	High	1.58571	High	1.71055	0
	DLTDYLMK	4	12	3	P68033;P60710;Q8BFZ3	M7(Oxidation)	1014.48	0	5.42588e+07	207717622	13948169	0	0.002	0.0222			High	1.69826	High	2.17857	High	1.75505			0
	IIAPPERK	1	9	3	P60710;P68033;Q8BFZ3		923.564	2.52033e+07	0	0	0	0	0.003	0.1303	High	2.18565									1
	DLTDYLMK	2	12	3	P68033;P60710;Q8BFZ3		998.484	2.74983e+08	1.44766e+08	0	0	0	0.005	0.1711	High	1.56191	High	1.81183							0
	CDVDIR	1	6	2	P60710;Q8BFZ3	C1(Carbamidomethyl)	777.353	0	2.24166e+07	0	0	0	0.009	0.148			High	2.07957							0
	HQGVMVGMGQK	2	14	3	P68033;P60710;Q8BFZ3	M5(Oxidation); M8(Oxidation)	1203.56	0	0	727721	7.65219e+06	0	0.009	0.1508					High	1.60625	High	1.27128			0
Q61879	Myosin-10 OS=Mus musculus GN=Myh10 PE=1 SV=2 - [MYH10_MOUSE]	45.45	15	64	86	561	3.75994e+09	1.19503e+09	1.89476e+09	1.84964e+09	1.97593e+08	754.298	42.21	79	208	404.248	37.2	61	114	503.69	38.21	61	143	165.739	15.94	25	48	160.989	4.4	8	48	1976	228.855	5.5415
	Sequence	# PSMs	# Proteins	# Protein Groups	Protein Group Accessions	Modifications	MH+ [Da]	A4: Area	B4: Area	C4: Area	D4: Area	E4: Area	q-Value	PEP	A6	XCorr A6	B6	XCorr B6	C6	XCorr C6	D6	XCorr D6	E6	XCorr E6	# Missed Cleavages
	TQLEELEDELQATEDAK	76	5	2	Q61879;Q8VDD5		1961.91	5.12133e+09	1609864993	2284791980	2.33755e+09	55201886	0	1.856e-15	High	6.20598	High	6.13544	High	5.86509	High	6.05808	High	6.22557	0
	KLDGETTDLQDQIAELQAQVDELK	14	3	1	Q61879		2700.35	159017371	9.99839e+07	38900462	2.22042e+07	0	0	9.995e-05	High	5.85394	High	5.07909	High	4.56271	High	4.09096			1
	HATALEELSEQLEQAK	7	3	1	Q61879		1796.9	2.02022e+08	64761619	0	1.84256e+07	0	0	0.0001156	High	5.72919	High	4.56771	High	4.05317	High	3.1195			0
	IVGLDQVTGMTETAFGSAYK	8	3	1	Q61879		2088.04	1.8799e+07	1.53709e+07	1.03098e+07	7.56672e+06	0	0	7.60537e-19	High	5.54847	High	4.90123	High	6.19919	High	4.51577			0
	LDGETTDLQDQIAELQAQVDELK	8	3	1	Q61879		2572.26	4.31711e+07	1.00958e+07	6.43356e+06	0	0	0	0.0002911	High	5.45316	High	4.67927	High	3.69273					0
	LQQLFNHTMFILEQEEYQR	10	7	2	Q61879;Q8VDD5		2467.2	105882038	7.41874e+07	1.38096e+07	0	0	0	2.968e-08	High	5.19319	High	5.18955	High	2.62244					0
	LQQELDDLTVDLDHQR	10	3	1	Q61879		1937.95	303017443	7.17082e+07	48951425	2.10398e+07	766667	0	8.326e-05	High	5.1377	High	4.93105	High	4.75095	High	3.14468	High	1.55123	0
	VEDMAELTCLNEASVLHNLK	10	6	2	Q8VDD5;Q61879	C9(Carbamidomethyl)	2286.1	1.51543e+08	56409736	7.14262e+07	7.32552e+06	0	0	5.492e-05	High	5.0755	High	4.9081	High	4.90083	High	4.82856			0
	TTLQVDTLNTELAAER	4	3	1	Q61879		1774.91	2.94011e+08	108629613	5.50044e+07	0	0	0	7.988e-05	High	5.05005	High	4.36256	High	4.28828					0
	IAQLEEELEEEQSNMELLNDR	8	3	1	Q61879		2532.19	6.52057e+07	7.41258e+06	6.96304e+06	0	0	0	5.643e-07	High	5.01249	High	5.01673	High	2.66961	High	4.52414			0
	KKVDDDLGTIESLEEAK	4	3	1	Q61879		1889.96	4.74663e+07	2.09518e+07	2.64061e+07	0	0	0	6.33e-05	High	5.00299	High	4.72498	High	3.6254					2
	MQAHIQDLEEQLDEEEGAR	7	3	1	Q61879	M1(Oxidation)	2257.01	4.50866e+07	3.18292e+07	2.04403e+07	0	0	0	4.438e-12	High	4.99026	High	5.18231	High	5.4045					0
	SLEAEILQLQEELASSER	22	3	1	Q61879		2045.04	1.00539e+08	1.12139e+08	2.77904e+08	0	0	0	5.057e-10	High	4.97877	High	6.17613	High	5.37495					0
	LQQLFNHTMFILEQEEYQR	5	7	2	Q61879;Q8VDD5	M9(Oxidation)	2483.2	1.16154e+08	0	4.17724e+07	3.05169e+07	0	0	2.578e-14	High	4.89153			High	5.09575	High	3.86133			0
	QLEEEKNSLQEQQEEEEEARK	3	3	1	Q61879		2603.19	5.28972e+07	2.78615e+07	38500461	0	0	0	0.0008499	High	4.81687	High	3.67536	High	4.14559					2
	DLSEELEALKTELEDTLDTTAAQQELR	11	3	1	Q61879		3061.5	9.25989e+07	2.8321e+07	0	0	0	0	1.129e-05	High	4.76398	High	3.8586	High	5.25862					1
	HATALEELSEQLEQAKR	4	3	1	Q61879		1953	51947739	3.63251e+07	0	0	0	0	1.115e-09	High	4.61526	High	5.03079							1
	ELQAQIAELQEDFESEK	7	3	1	Q61879		2006.95	2.17075e+08	0	3.12339e+07	0	0	0	0.0001873	High	4.59445			High	4.49355					0
	LQNELDNVSTLLEEAEKK	16	3	1	Q61879		2073.06	3.3953e+08	2.29505e+07	7.13857e+07	0	0	0	0.0004034	High	4.59222	High	4.11265	High	4.484	High	3.55233			1
	KTTLQVDTLNTELAAER	6	3	1	Q61879		1903	6.13268e+07	1.6911e+07	2.49715e+07	0	0	0	1.14e-12	High	4.54965	High	3.74052	High	5.29876					1
	EDQSILCTGESGAGK	4	12	3	Q6URW6-2;Q61879;Q8VDD5	C7(Carbamidomethyl)	1551.69	4.10124e+08	1.79027e+08	1.44726e+08	0	0	0	0.0002173	High	4.52346	High	3.98501	High	3.71471					0
	HAEQERDELADEIANSASGK	8	3	1	Q61879		2169.99	1.67418e+08	6.25953e+07	8.05133e+07	0	0	0	2.379e-07	High	4.51897	High	4.71981	High	4.54703					1
	IGQLEEQLEQEAK	2	3	1	Q61879		1514.76	3.16414e+08	0	165133672	0	0	0	0.0005122	High	4.45104			High	4.06103					0
	KVDDDLGTIESLEEAK	3	3	1	Q61879		1761.88	5.6632e+07	2.262e+07	2.03818e+07	0	0	0	3.189e-10	High	4.41855	High	4.2273	High	4.46973					1
	NTDQASMPENTVAQK	7	3	1	Q61879	M7(Oxidation)	1649.74	6.36614e+06	4.6995e+06	9.01235e+06	0	0	0	5.155e-07	High	4.37725	High	4.15381	High	4.47763					0
	VEDMAELTCLNEASVLHNLK	4	6	2	Q8VDD5;Q61879	M4(Oxidation); C9(Carbamidomethyl)	2302.1	6.48255e+07	4.01296e+07	0	0	0	0	0.0006375	High	4.37165	High	4.22603							0
	IAQLEEELEEEQSNMELLNDR	1	3	1	Q61879	M15(Oxidation)	2548.16	5.54241e+06	0	0	0	0	0	0.000652	High	4.30972									0
	LQNELDNVSTLLEEAEK	6	3	1	Q61879		1944.97	1.36184e+08	4.11835e+07	36745877	7.09107e+06	0	0	8.463e-05	High	4.30577	High	3.80155	High	3.38127	High	3.57225			0
	KMEEEVLLLEDQNSK	2	3	1	Q61879		1804.89	8.28623e+06	0	0	0	0	0	0.0006783	High	4.30505									1
	QEEELQAKDEELLK	4	3	1	Q61879		1701.86	2.15343e+07	2.13623e+07	3.33559e+07	0	0	0	0.001355	High	4.2358	High	3.69307	High	3.48026					1
	KVIQYLAHVASSHK	10	5	2	Q61879;Q8VDD5		1580.88	1.56313e+08	8.24031e+07	86487465	6.12936e+07	0	0	5.752e-10	High	4.206	High	4.19669	High	4.76402	High	3.2311			1
	IAECSSQLAEEEEKAK	5	3	1	Q61879	C4(Carbamidomethyl)	1821.85	1.7443e+07	1.52627e+07	0	0	0	0	2e-07	High	4.20102	High	4.197							1
	QLLQANPILESFGNAK	7	3	1	Q61879		1742.94	8.61809e+07	5.61886e+07	3.15953e+07	1.47745e+07	0	0	6.793e-07	High	4.06428	High	3.99763	High	3.94433	High	4.22974			0
	VIQYLAHVASSHK	20	5	2	Q61879;Q8VDD5		1452.79	1.29425e+09	5.90961e+08	1.24189e+09	6.89369e+08	1.21005e+08	0	2.213e-06	High	4.00186	High	4.02168	High	3.77903	High	4.1522	High	3.95979	0
	IAECSSQLAEEEEK	1	3	1	Q61879	C4(Carbamidomethyl)	1622.71	2.9902e+07	0	0	0	0	0	0.000985	High	3.9977									0
	ELDDATEANEGLSR	4	3	1	Q61879		1519.68	2.63106e+08	1.02111e+08	1.10912e+08	3.06955e+06	0	0	0.0005224	High	3.9787	High	3.0009	High	3.93448	High	3.6416			0
	NSLQEQQEEEEEARK	3	3	1	Q61879		1846.84	76193498	0	17243930	0	0	0	4.482e-07	High	3.91192			High	3.97693					1
	AGVLAHLEEER	24	4	2	Q61879;Q8VDD5		1223.64	2.85711e+09	5.03049e+08	1.35449e+09	1.2256e+09	1.77264e+08	0	9.688e-05	High	3.89797	High	3.96614	High	3.89359	High	3.98581	High	3.49458	0
	RQLEEAEEEATR	1	3	1	Q61879		1460.69	2123251873	0	0	0	0	0	0.02332	High	3.83053									1
	QVLALQSQLADTK	4	3	1	Q61879		1414.8	1.57055e+08	5.79024e+07	7.10204e+07	0	0	0	0.001045	High	3.81978	High	3.76857	High	3.32123					0
	RHAEQERDELADEIANSASGK	6	3	1	Q61879		2326.09	6.63527e+07	2.47749e+07	0	0	0	0	0.000277	High	3.81374	High	3.97674							2
	DKADFCIIHYAGK	3	4	2	Q61879;Q8VDD5	C6(Carbamidomethyl)	1537.74	3.62884e+07	2.13948e+07	0	0	0	0	0.006904	High	3.80183	High	2.59948							1
	ALEEALEAKEEFER	8	3	1	Q61879		1663.81	9.78632e+07	32419399	1.59844e+07	0	0	0	0.007108	High	3.7003	High	3.31734	High	2.16431					1
	VVSSVLQFGNISFK	5	3	1	Q61879		1524.84	73391615	2.61679e+07	2.67788e+07	0	0	0	9.716e-09	High	3.67595	High	3.79839	High	4.54992	High	3.59302			0
	AGVLAHLEEERDLK	6	4	2	Q61879;Q8VDD5		1579.84	3.55146e+07	5.04884e+07	1.99065e+08	7.78199e+07	0	0	0.0002132	High	3.64483	High	3.79515	High	3.81521	High	4.20228			1
	ADFCIIHYAGK	7	4	2	Q61879;Q8VDD5	C4(Carbamidomethyl)	1294.62	286474083	1.22818e+08	1.31101e+08	8.38828e+07	0	0	0.006233	High	3.59866	High	3.3965	High	2.80141	High	3.21369			0
	VEEEEERNQILQNEK	6	3	1	Q61879		1886.9	1.22233e+07	1.24324e+07	23102362	0	0	0	0.0004052	High	3.50423	High	3.35062	High	3.62976					1
	KLDAQVQELHAK	2	3	1	Q61879		1379.76	2.07652e+07	0	8.52922e+06	0	0	0	4.58e-05	High	3.4684			High	3.77429					1
	NKQEVMISDLEER	4	3	1	Q61879	M6(Oxidation)	1606.77	1.03007e+07	3.08101e+06	0	0	0	0	0.00313	High	3.42577	High	3.27009							1
	KFDQLLAEEK	14	11	3	Q6URW6-2;Q61879;Q8VDD5		1220.65	3.3014e+09	1.00485e+09	1.60038e+09	8.42187e+08	2.94509e+08	0	0.03917	High	3.38244	High	3.25002	High	3.30611	High	3.39518	High	2.95771	1
	DLEAQIEAANK	1	3	1	Q61879		1201.6	1.19494e+08	0	0	0	0	0	0.007722	High	3.2835									0
	LDPHLVLDQLR	38	4	2	Q61879;Q8VDD5		1318.74	2765774842	9.70389e+08	1799102361	1985777720	8.11476e+07	0	2.706e-05	High	3.22878	High	3.54391	High	3.27472	High	3.35674	High	3.2935	0
	QVLALQSQLADTKK	1	3	1	Q61879		1542.88	14622998	0	0	0	0	0	0.01752	High	3.17342									1
	FDQLLAEEK	7	11	3	Q6URW6-2;Q61879;Q8VDD5		1092.55	5.49897e+08	3.18917e+08	6.20349e+08	1.61139e+08	6.97931e+07	0	0.02874	High	3.16437	High	2.60386	High	2.90485	High	2.91023	High	2.77322	0
	NKQEVMISDLEER	5	3	1	Q61879		1590.77	4.11281e+07	1.63141e+07	2.89704e+07	0	0	0	1.372e-08	High	3.12586	High	3.80505	High	3.46251					1
	QLEEAEEEATR	3	3	1	Q61879		1304.59	1.1721e+08	3.34967e+07	0	3.01379e+06	0	0	0.008419	High	3.03569	High	2.23475			High	2.32911			0
	EEELQGALAR	1	3	1	Q61879		1115.56	1.09831e+07	0	0	0	0	0	0.03019	High	3.00318									0
	NLPIYSENIIEMYR	3	4	1	Q61879	M12(Oxidation)	1770.87	7.43309e+06	0	1.41657e+07	0	0	0	0.007709	High	2.88925			High	2.62618					0
	CNGVLEGIR	4	22	3	Q61879;Q6URW6-2;Q8VDD5	C1(Carbamidomethyl)	1017.51	1.64027e+08	7.3457e+07	6.71624e+07	0	8.12413e+06	0	0.01906	High	2.86465	High	2.43435	High	2.41293			High	1.72879	0
	MEEEVLLLEDQNSK	2	3	1	Q61879	M1(Oxidation)	1692.79	4.37043e+07	0	0	0	0	0	0.003016	High	2.85255									0
	GGPISFSSSR	2	3	1	Q61879		994.491	1.80556e+07	0	2.53713e+08	0	0	0	0.01884	High	2.79216			High	2.4293					0
	ASRDEIFAQSK	4	3	1	Q61879		1251.63	0	0	1.97574e+07	0	0	0	0.00297	High	2.72128	High	2.5874	High	2.79977					1
	VEGELEEMER	3	3	1	Q61879	M8(Oxidation)	1236.54	3.4894e+07	1.22974e+07	1.43781e+07	0	0	0	0.006401	High	2.65256	High	2.44693	High	2.40558					0
	NMDPLNDNVATLLHQSSDR	3	3	1	Q61879	M2(Oxidation)	2155.99	1.59137e+07	1.10589e+07	6.30474e+06	0	0	0	0.06726	High	2.5511	High	1.7822	High	1.85701					0
	LLKDVEALSQR	2	3	1	Q61879		1271.73	1.26786e+07	0	1.17659e+07	0	0	0	0.001838	High	2.50993			High	2.83761					1
	DVEALSQR	2	3	1	Q61879		917.466	0	0	0	0	0	0	0.02014	High	2.42437	High	2.29035							0
	HGFEAASIKEER	1	4	1	Q61879		1373.68	1.49225e+07	0	0	0	0	0	0.01214	High	2.34641									1
	QGLETDNKELACEVK	3	3	1	Q61879	C12(Carbamidomethyl)	1733.83	3.55331e+07	1.75311e+07	0	0	0	0	0.05718	High	2.31884	High	2.00072							1
	NHEAQIQDMR	2	3	1	Q61879		1241.56	7.19708e+06	2.43219e+06	0	0	0	0	0.01809	High	2.19868	High	1.53849							0
	ATISALEAK	3	3	1	Q61879		903.511	6.11539e+07	2.13527e+07	1.8968e+07	0	0	0	0.00176	High	2.18402	High	2.28386	High	2.12404					0
	ALELDPNLYR	4	6	1	Q61879		1203.63	1.04101e+08	37603771	5.19102e+07	20430734	0	0	0.01668	High	2.15538	High	2.45449	High	2.27853	High	2.3016			0
	VDDDLGTIESLEEAK	2	3	1	Q61879		1633.78	5.65673e+07	2.18524e+07	0	0	0	0	5.34e-07	High	2.14503	High	3.73057							0
	IVGLDQVTGMTETAFGSAYK	2	3	1	Q61879	M10(Oxidation)	2104.02	0	7.57926e+06	1.08785e+07	0	0	0	7.701e-13			High	5.0251	High	4.70094					0
	DAAGLESQLQDTQELLQEETR	2	3	1	Q61879		2374.13	0	6.09129e+07	3.79227e+07	0	0	0	1.636e-06			High	4.29738	High	2.64332					0
	KQELEEILHDLESR	3	3	1	Q61879		1738.9	0	1.03611e+07	1.05339e+07	0	0	0	0.0004846			High	3.25957	High	3.24686					1
	NSLQEQQEEEEEAR	2	3	1	Q61879		1718.74	0	0	1.64616e+07	0	0	0	9.708e-09					High	4.40223					0
	AGKLDPHLVLDQLR	2	4	2	Q61879;Q8VDD5		1574.9	0	0	3.93681e+07	0	0	0	3.581e-05					High	3.73477					1
	NTDQASMPENTVAQK	3	3	1	Q61879		1633.74	0	0	1.37293e+07	0	0	0	0.000106					High	3.2539					0
	SDLLLEGFNNYR	2	3	1	Q61879		1440.7	0	0	91542882	2.23955e+07	0	0	2.448e-05					High	2.64008	High	2.38614			0
	NLPIYSENIIEMYR	1	4	1	Q61879		1754.87	0	0	6.54029e+06	0	0	0	0.0002556					High	2.51756					0
	IVFQEFR	5	6	1	Q61879		938.504	9.33277e+07	3.57242e+07	6.91717e+07	1.13874e+07	0	0.001	0.0802	High	2.15356	High	1.92755	High	2.32203	High	1.76095			0
	CIIPNHEK	2	7	2	Q61879;Q8VDD5	C1(Carbamidomethyl)	1010.5	0	0	2.40076e+06	0	0	0.001	0.01194	High	2.15333			High	2.17468					0
	VLAYDKLEK	2	3	1	Q61879		1078.61	63162032	2.861e+07	0	0	0	0.002	0.04773	High	2.43762	High	1.99142							1
	ADEWLMK	2	4	2	Q61879;Q8VDD5		892.421	3.67403e+07	1.40315e+07	0	0	0	0.002	0.1131	High	2.31572	High	1.62679							0
	TVGQLYK	2	11	3	Q6URW6-2;Q61879;Q8VDD5		808.452	1.9651e+08	0	0	0	0	0.002	0.1063	High	2.12665									0
	DEIFAQSK	1	3	1	Q61879		937.457	2.44734e+07	0	0	0	0	0.002	0.09079	High	1.80591									0
	NTNPNFVR	5	4	2	Q61879;Q8VDD5		961.481	1.25034e+09	3.57519e+08	6.56797e+08	0	0	0.003	0.05998	High	2.23988	High	2.28058	High	2.01498					0
	KKLDAQVQELHAK	1	3	1	Q61879		1507.85	0	5.05998e+06	0	0	0	0.003	0.05939			High	1.65847							2
	YEILTPNAIPK	2	7	2	Q6URW6-2;Q61879		1258.7	3.81903e+07	0	2.70023e+07	0	0	0.004	0.06154	High	2.36281			High	2.50783					0
	YAEERDRAEAEAR	1	4	2	Q61879;Q8VDD5		1565.72	0	0	4.45677e+06	0	0	0.005	0.08095					High	2.20013					2
	ELEAELEDERK	2	3	1	Q61879		1360.65	102619226	45273479	0	0	0	0.006	0.1839	High	3.28937	High	2.76449							1
	QRYEILTPNAIPK	1	7	2	Q6URW6-2;Q61879		1542.86	1.26228e+07	0	0	0	0	0.008	0.2031	High	3.03212									1
	VEGELEEMERK	1	3	1	Q61879	M8(Oxidation)	1364.63	2.1207e+06	0	0	0	0	0.009	0.2304	High	2.07762									1
P62270	40S ribosomal protein S18 OS=Mus musculus GN=Rps18 PE=1 SV=3 - [RS18_MOUSE]	71.71	3	24	24	425	9.2569e+09	1.00246e+10	5.90542e+09	3.29334e+09	3.52409e+09	263.422	69.74	22	105	283.207	71.71	24	106	178.208	65.13	20	67	92.9509	53.29	13	34	297.186	57.89	15	113	152	17.7079	10.9897
	Sequence	# PSMs	# Proteins	# Protein Groups	Protein Group Accessions	Modifications	MH+ [Da]	A4: Area	B4: Area	C4: Area	D4: Area	E4: Area	q-Value	PEP	A6	XCorr A6	B6	XCorr B6	C6	XCorr C6	D6	XCorr D6	E6	XCorr E6	# Missed Cleavages
	RAGELTEDEVER	24	3	1	P62270		1403.67	3.63574e+09	3543974722	3.17991e+09	5.1029e+07	1.05448e+09	0	2.144e-05	High	4.49878	High	4.59618	High	4.17338	High	3.89404	High	4.37076	1
	RKIAFAITAIK	3	3	1	P62270		1231.78	1.16628e+07	2.92667e+07	1.14634e+07	0	0	0	0.001409	High	4.16343	High	4.08957	High	3.67017					2
	YSQVLANGLDNK	15	2	1	P62270		1321.67	4.86614e+09	5.13243e+09	3.36813e+09	2.21652e+09	2.67335e+09	0	9.435e-05	High	4.08893	High	4.57104	High	3.92658	High	3.65679	High	3.91259	0
	DGKYSQVLANGLDNK	3	2	1	P62270		1621.81	8.72658e+06	9.55795e+06	0	0	0	0	0.001782	High	3.98123	High	3.6023							1
	AGELTEDEVER	47	3	1	P62270		1247.57	1.11439e+10	1.16524e+10	8.14058e+09	3.98142e+09	4.65739e+09	0	3.262e-05	High	3.76783	High	3.5655	High	3.85308	High	3.49505	High	3.55675	0
	YSQVLANGLDNKLREDLER	12	2	1	P62270		2233.16	66689631	1.37752e+08	2.28946e+07	0	0	0	3.507e-06	High	3.58751	High	4.24889	High	2.22216					2
	KIAFAITAIK	34	3	1	P62270		1075.69	1.76628e+09	2.39092e+09	2.21613e+09	1.10291e+09	8.37983e+08	0	1.239e-05	High	3.48315	High	3.49452	High	3.8938	High	3.80658	High	3.38535	1
	IAFAITAIK	61	3	1	P62270		947.593	4843864413	4682501972	9.73396e+08	1061668160	1.68789e+09	0	0.0001565	High	3.3129	High	3.10676	High	3.22208	High	3.41083	High	3.36975	0
	AGELTEDEVERVITIMQNPR	4	3	1	P62270		2300.15	33018526	1.04141e+08	8.53602e+06	0	0	0	2.146e-09	High	3.30963	High	3.79262	High	4.51499					1
	VLNTNIDGR	41	3	1	P62270		1001.53	8.11434e+09	8.48912e+09	5.90176e+09	1.50008e+09	3.24152e+09	0	0.01553	High	3.22633	High	3.12261	High	3.08941	High	3.03468	High	3.01272	0
	RYAHVVLR	5	3	1	P62270		1013.6	6.21223e+08	4.37719e+08	1.47561e+08	2.04407e+06	1.03465e+08	0	0.001497	High	3.08318	High	2.92384	High	2.68358	High	2.75655	High	2.54589	1
	VITIMQNPR	14	3	1	P62270	M5(Oxidation)	1087.59	9.71279e+08	944740427	6.7835e+08	45638136	2.86193e+08	0	4.801e-06	High	2.90633	High	2.67032	High	2.52435	High	2.69334	High	3.12354	0
	IPDWFLNR	70	3	1	P62270		1060.56	8512480721	9.93236e+09	3.67391e+09	3.68207e+09	8.62243e+08	0	0.003245	High	2.84188	High	2.79589	High	2.8901	High	3.02862	High	2.84703	0
	QYKIPDWFLNR	4	3	1	P62270		1479.77	4.92714e+07	1.03803e+08	1.52489e+07	0	0	0	0.02439	High	2.82946	High	2.79997	High	1.92566					1
	VITIMQNPR	19	3	1	P62270		1071.59	3.05896e+09	3.57031e+09	2.58756e+09	1260369688	1792849598	0	7.496e-05	High	2.82116	High	2.52548	High	2.37305	High	2.61915	High	3.0152	0
	YAHVVLR	16	3	1	P62270		857.497	5.79802e+09	2572430120	3.03427e+09	7.06543e+08	1.3986e+09	0	0.06641	High	2.75838	High	2.56588	High	2.6635	High	2.87797	High	2.53925	0
	KADIDLTKR	7	3	1	P62270		1059.61	1.34701e+07	1.90668e+07	1.0863e+07	0	2.98506e+06	0	0.0009146	High	2.62041	High	3.02973	High	2.9483			High	2.31912	2
	KADIDLTK	3	3	1	P62270		903.51	2.00047e+07	2.75634e+07	1.23506e+07	0	0	0	0.002021	High	2.43719	High	2.47673	High	2.27407					1
	ADIDLTKR	9	3	1	P62270		931.517	4.45634e+08	439297678	3.63301e+08	3.19444e+06	1.79301e+08	0	0.009098	High	2.2906	High	2.63124	High	2.31963	High	2.32195	High	2.62928	1
	HFWGLR	17	1	1	P62270		815.429	3409200294	2878402847	3.32939e+08	2.83796e+08	6.91884e+07	0	0.01535	High	2.04902	High	2.17334	High	2.1768	High	2.43284	High	2.24807	0
	RAGELTEDEVERVITIMQNPR	1	3	1	P62270		2456.24	0	1.3373e+07	0	0	0	0	0.001426			High	3.31543							2
	GLRHFWGLR	1	1	1	P62270		1141.63	0	1.07173e+07	0	0	0	0	0.01833			High	2.37168							1
	ADIDLTK	7	3	1	P62270		775.418	2.28881e+08	2.12074e+08	6.73195e+07	3.9867e+06	8.70943e+07	0.001	0.02052	High	2.47538	High	2.60432	High	2.34412	High	2.19163	High	2.41544	0
	FQHILR	6	3	1	P62270		813.47	4.74793e+09	4705689347	2.34195e+09	0	1.23431e+09	0.001	0.02977	High	1.98956	High	2.13589	High	1.91658			High	2.01157	0
	IAFAITAIKGVGR	2	3	1	P62270		1316.8	7.29537e+06	1.20902e+07	0	0	0	0.001	0.08103	High	1.88267	High	1.75002							1
Q3THE2	Myosin regulatory light chain 12B OS=Mus musculus GN=Myl12b PE=1 SV=2 - [ML12B_MOUSE]	62.79	3	2	10	414	4.12394e+09	5008193858	2.22892e+09	1.53686e+09	1.17966e+09	445.594	62.79	9	110	477.287	62.79	10	119	225.158	62.79	9	63	191.39	62.79	9	51	257.94	51.16	8	71	172	19.7665	4.84326
	Sequence	# PSMs	# Proteins	# Protein Groups	Protein Group Accessions	Modifications	MH+ [Da]	A4: Area	B4: Area	C4: Area	D4: Area	E4: Area	q-Value	PEP	A6	XCorr A6	B6	XCorr B6	C6	XCorr C6	D6	XCorr D6	E6	XCorr E6	# Missed Cleavages
	NAFACFDEEATGTIQEDYLR	127	1	1	Q3THE2	C5(Carbamidomethyl)	2350.02	15850595	8.23427e+07	2.21817e+06	8.11128e+06	0	0	6.557e-05	High	6.07291	High	6.02228	High	4.49631	High	4.39711			0
	ATSNVFAMFDQSQIQEFK	61	5	2	Q6ZWQ9;Q3THE2		2091	1.47014e+09	1.83598e+09	1.05168e+09	5.49607e+08	2.70249e+08	0	1.829e-12	High	5.24075	High	5.10983	High	5.496	High	5.31317	High	5.34743	0
	ATSNVFAMFDQSQIQEFK	58	5	2	Q6ZWQ9;Q3THE2	M8(Oxidation)	2106.98	7.8222e+08	9.69892e+08	5.65714e+08	2.42331e+08	3.82635e+07	0	1.332e-08	High	5.05424	High	4.6772	High	4.8195	High	5.35268	High	5.31836	0
	FTDEEVDELYR	31	2	2	Q3THE2;Q6ZWQ9		1415.63	5438218176	6854535524	4246381248	2835091536	1.82794e+09	0	0.00161	High	4.51238	High	4.06819	High	4.47476	High	4.38576	High	3.97891	0
	DGFIDKEDLHDMLASLGK	32	2	1	Q3THE2		2003.97	4.07276e+08	798814702	23714073	6.24737e+07	5.40879e+07	0	6.82e-09	High	3.75762	High	5.33085	High	4.53382	High	5.14423	High	5.02468	1
	GNFNYIEFTR	29	2	2	Q3THE2;Q6ZWQ9		1260.6	4.87951e+09	5.62463e+09	8.46616e+08	1.22587e+09	1.19622e+09	0	0.0002435	High	3.58674	High	3.09347	High	3.14594	High	3.12665	High	3.76266	0
	LNGTDPEDVIR	17	4	2	Q6ZWQ9;Q3THE2		1228.61	2054106329	2.54542e+09	1.3887e+09	4.65316e+08	5.14802e+08	0	1.771e-05	High	3.58031	High	3.76841	High	3.63702	High	3.42429	High	3.39164	0
	EAFNMIDQNR	16	5	2	Q6ZWQ9;Q3THE2	M5(Oxidation)	1253.55	4.30244e+08	4.44389e+08	2.01273e+08	1.0928e+08	4.09037e+07	0	0.007387	High	3.48604	High	3.18762	High	2.79754	High	3.13649	High	2.97403	0
	EAFNMIDQNR	11	5	2	Q6ZWQ9;Q3THE2		1237.56	1.02788e+09	1.22479e+09	670936870	1.66424e+08	382590881	0	1.75e-07	High	3.18319	High	3.57661	High	3.51534	High	3.50207	High	3.83575	0
	KGNFNYIEFTR	10	2	2	Q3THE2;Q6ZWQ9		1388.69	1.457e+08	2.01964e+08	1.13063e+08	3.48346e+07	1.80128e+07	0	0.000262	High	2.95472	High	2.95446	High	3.18646	High	2.98398	High	1.90484	1
	ELLTTMGDR	8	3	2	Q3THE2;Q6ZWQ9		1035.51	5.59304e+08	9.01566e+08	4.2646e+08	2.6585e+08	2.07063e+08	0	0.0002777	High	2.59685	High	2.71921	High	2.57916	High	2.64544	High	2.81493	0
	ELLTTMGDR	8	3	2	Q3THE2;Q6ZWQ9	M6(Oxidation)	1051.5	1.4435e+08	1.81912e+08	1.30019e+08	2.3508e+07	2.06229e+07	0	0.005112	High	2.28317	High	2.17047	High	2.29514	High	1.99531	High	2.09825	0
	DGFIDKEDLHDMLASLGK	5	2	1	Q3THE2	M12(Oxidation)	2019.98	5.46893e+07	0	1.51595e+07	18588362	0	0	3.504e-05	High	2.02861			High	2.7784	High	4.49297			1
	ELLTTMGDRFTDEEVDELYR	1	2	2	Q3THE2;Q6ZWQ9	M6(Oxidation)	2448.12	0	1.06781e+07	0	0	0	0	0.000297			High	2.8667							1
Q6ZWQ9	MCG5400 OS=Mus musculus GN=Myl12a PE=1 SV=1 - [Q6ZWQ9_MOUSE]	62.79	3	2	10	411	4.12394e+09	5008193858	2.22892e+09	1.53686e+09	1.17966e+09	356.344	62.79	9	101	488.357	62.79	10	133	211.867	62.79	9	60	181.862	62.79	9	50	242.902	52.33	8	67	172	19.8825	4.80518
	Sequence	# PSMs	# Proteins	# Protein Groups	Protein Group Accessions	Modifications	MH+ [Da]	A4: Area	B4: Area	C4: Area	D4: Area	E4: Area	q-Value	PEP	A6	XCorr A6	B6	XCorr B6	C6	XCorr C6	D6	XCorr D6	E6	XCorr E6	# Missed Cleavages
	ATSNVFAMFDQSQIQEFK	61	5	2	Q6ZWQ9;Q3THE2		2091	1.47014e+09	1.83598e+09	1.05168e+09	5.49607e+08	2.70249e+08	0	1.829e-12	High	5.24075	High	5.10983	High	5.496	High	5.31317	High	5.34743	0
	NAFACFDEEAIGTIQEDYLR	144	1	1	Q6ZWQ9	C5(Carbamidomethyl)	2362.07	124372488	4.54253e+08	24440856	14978344	3124223	0	1.168e-09	High	5.17526	High	6.32458	High	3.57063	High	3.94264	High	2.03126	0
	ATSNVFAMFDQSQIQEFK	58	5	2	Q6ZWQ9;Q3THE2	M8(Oxidation)	2106.98	7.8222e+08	9.69892e+08	5.65714e+08	2.42331e+08	3.82635e+07	0	1.332e-08	High	5.05424	High	4.6772	High	4.8195	High	5.35268	High	5.31836	0
	FTDEEVDELYR	31	2	2	Q3THE2;Q6ZWQ9		1415.63	5438218176	6854535524	4246381248	2835091536	1.82794e+09	0	0.00161	High	4.51238	High	4.06819	High	4.47476	High	4.38576	High	3.97891	0
	DGFIDKEDLHDMLASMGK	9	2	1	Q6ZWQ9	M16(Oxidation)	2037.92	15907466	5.40799e+07	9.1256e+06	2.0515e+07	0	0	2.64e-08	High	3.62736	High	4.16949	High	2.12114	High	2.37379			1
	GNFNYIEFTR	29	2	2	Q3THE2;Q6ZWQ9		1260.6	4.87951e+09	5.62463e+09	8.46616e+08	1.22587e+09	1.19622e+09	0	0.0002435	High	3.58674	High	3.09347	High	3.14594	High	3.12665	High	3.76266	0
	LNGTDPEDVIR	17	4	2	Q6ZWQ9;Q3THE2		1228.61	2054106329	2.54542e+09	1.3887e+09	4.65316e+08	5.14802e+08	0	1.771e-05	High	3.58031	High	3.76841	High	3.63702	High	3.42429	High	3.39164	0
	EAFNMIDQNR	16	5	2	Q6ZWQ9;Q3THE2	M5(Oxidation)	1253.55	4.30244e+08	4.44389e+08	2.01273e+08	1.0928e+08	4.09037e+07	0	0.007387	High	3.48604	High	3.18762	High	2.79754	High	3.13649	High	2.97403	0
	EAFNMIDQNR	11	5	2	Q6ZWQ9;Q3THE2		1237.56	1.02788e+09	1.22479e+09	670936870	1.66424e+08	382590881	0	1.75e-07	High	3.18319	High	3.57661	High	3.51534	High	3.50207	High	3.83575	0
	KGNFNYIEFTR	10	2	2	Q3THE2;Q6ZWQ9		1388.69	1.457e+08	2.01964e+08	1.13063e+08	3.48346e+07	1.80128e+07	0	0.000262	High	2.95472	High	2.95446	High	3.18646	High	2.98398	High	1.90484	1
	ELLTTMGDR	8	3	2	Q3THE2;Q6ZWQ9		1035.51	5.59304e+08	9.01566e+08	4.2646e+08	2.6585e+08	2.07063e+08	0	0.0002777	High	2.59685	High	2.71921	High	2.57916	High	2.64544	High	2.81493	0
	DGFIDKEDLHDMLASMGK	8	2	1	Q6ZWQ9		2021.93	78532684	1.61745e+08	5.47781e+07	16527504	0	0	4.075e-09	High	2.51428	High	4.5528	High	2.07118	High	3.68844			1
	ELLTTMGDR	8	3	2	Q3THE2;Q6ZWQ9	M6(Oxidation)	1051.5	1.4435e+08	1.81912e+08	1.30019e+08	2.3508e+07	2.06229e+07	0	0.005112	High	2.28317	High	2.17047	High	2.29514	High	1.99531	High	2.09825	0
	ELLTTMGDRFTDEEVDELYR	1	2	2	Q3THE2;Q6ZWQ9	M6(Oxidation)	2448.12	0	1.06781e+07	0	0	0	0	0.000297			High	2.8667							1
P21107-2	Isoform 2 of Tropomyosin alpha-3 chain OS=Mus musculus GN=Tpm3 - [TPM3_MOUSE]	66.53	3	0	30	403	2.29847e+09	2.06572e+09	2.0151e+09	1.67148e+09	9.12366e+08	212.582	56.85	22	68	257.326	60.48	24	79	246.375	61.69	25	79	203.92	52.82	23	65	339.202	46.77	19	112	248	29.0027	4.77979
	Sequence	# PSMs	# Proteins	# Protein Groups	Protein Group Accessions	Modifications	MH+ [Da]	A4: Area	B4: Area	C4: Area	D4: Area	E4: Area	q-Value	PEP	A6	XCorr A6	B6	XCorr B6	C6	XCorr C6	D6	XCorr D6	E6	XCorr E6	# Missed Cleavages
	KIQVLQQQADDAEER	23	4	2	P21107-2;E9Q7Q3		1770.89	1279576468	1.33594e+09	1.32286e+09	3.03535e+08	459409027	0	2.092e-10	High	5.57835	High	5.65259	High	5.01367	High	5.41609	High	5.64708	1
	IQVLQQQADDAEER	12	4	2	P21107-2;E9Q7Q3		1642.79	1.45518e+09	1.25688e+09	924931680	695530080	7.73963e+08	0	2.324e-13	High	4.86158	High	5.02112	High	4.81916	High	4.76988	High	5.34034	0
	ALKDEEKMELQEIQLK	18	8	3	E9Q7Q3;P21107-2;Q8K0Z5		1945.02	4.08517e+08	201548392	442288749	3.78672e+08	140669922	0	4.698e-12	High	4.66095	High	5.0618	High	4.91669	High	4.04862	High	4.55266	2
	ALKDEEKMELQEIQLK	35	8	3	E9Q7Q3;P21107-2;Q8K0Z5	M8(Oxidation)	1961.02	2.38423e+08	3.56485e+08	3.57056e+08	3.59016e+08	9.35451e+07	0	1.039e-08	High	4.55841	High	4.55057	High	4.70101	High	4.43153	High	4.4471	2
	AREQAEAEVASLNR	15	3	2	E9Q7Q3;P21107-2		1543.77	363305352	479296834	5.27748e+08	1.16787e+08	2.01999e+08	0	3.663e-13	High	4.21147	High	4.89343	High	5.13501	High	4.63905	High	5.4044	1
	KLVIIEGDLER	38	8	3	E9Q7Q3;P21107-2;Q8K0Z5		1284.75	1.48487e+09	1.63666e+09	6.42159e+08	605413001	1.52706e+08	0	4.305e-07	High	4.09621	High	4.12365	High	3.90307	High	3.82573	High	3.76542	1
	YSQKEDKYEEEIK	14	23	5	G5E8R1;P58771-2;P21107-2;E9Q7Q3;Q8K0Z5		1688.79	6.51392e+08	6.84581e+08	7.48394e+08	642750749	4.64071e+08	0	7.342e-05	High	3.97021	High	4.34733	High	4.20328	High	3.06582	High	3.95784	2
	DEEKMELQEIQLK	3	24	5	G5E8R1;P58771-2;E9Q7Q3;P21107-2;Q8K0Z5	M5(Oxidation)	1648.8	63871889	54440116	0	0	8.93677e+06	0	0.001379	High	3.96662	High	3.5799					High	2.73306	1
	MLDQTLLDLNEM	15	4	2	P21107-2;Q8K0Z5	M12(Oxidation)	1451.67	1.17762e+08	5.00576e+07	2.522e+07	6.28692e+07	7.49895e+07	0	4.573e-10	High	3.92306	High	2.88665	High	3.06737	High	2.97817	High	3.96199	0
	RIQLVEEELDR	38	28	5	P58771-2;G5E8R1;P21107-2;E9Q7Q3;Q8K0Z5		1399.75	1107689830	1137748736	4.3759e+08	1.08601e+09	98900040	0	1.416e-05	High	3.90962	High	3.71585	High	3.92054	High	3.72247	High	3.54773	1
	DEEKMELQEIQLK	9	24	5	E9Q7Q3;P21107-2;Q8K0Z5;G5E8R1;P58771-2		1632.81	74243470	2.96802e+07	2.43494e+07	27415282	8.3772e+06	0	3.389e-07	High	3.70149	High	4.0138	High	4.02026	High	3.10457	High	3.66322	1
	IQVLQQQADDAEERAER	10	4	2	P21107-2;E9Q7Q3		1998.98	1.27293e+07	5.01707e+07	269170833	2.21647e+08	1.06125e+08	0	0.0005913	High	3.63605	High	3.1956	High	3.74851	High	4.27917	High	3.79219	1
	EQAEAEVASLNR	15	3	2	E9Q7Q3;P21107-2		1316.64	1.8281e+09	1.71552e+09	1534251603	2.26326e+07	8.26084e+08	0	0.003181	High	3.40563	High	3.44699	High	3.08383	High	3.19299	High	3.5819	0
	KIQVLQQQADDAEERAER	13	4	2	P21107-2;E9Q7Q3		2127.09	4.05742e+07	1.42163e+08	3.26587e+08	5.72219e+07	67426455	0	3.542e-06	High	3.30679	High	4.68007	High	4.82873	High	3.94039	High	3.53358	2
	LVIIEGDLER	19	8	3	E9Q7Q3;P21107-2;Q8K0Z5		1156.65	430279193	385168849	2.64335e+08	1.53286e+08	0	0	0.004407	High	3.30611	High	3.29579	High	3.00248	High	3.03281	High	2.37904	0
	TIDDLEDKLK	21	4	2	P21107-2;Q8K0Z5		1189.63	1191158334	1278006152	8.62149e+08	1547452491	8.10851e+08	0	0.0003085	High	3.07036	High	3.16763	High	3.35048	High	3.26563	High	2.92987	1
	HIAEEADRKYEEVAR	8	8	3	E9Q7Q3;P21107-2;Q8K0Z5		1815.89	1.18787e+07	2.81102e+07	7.38459e+07	0	0	0	0.01824	High	3.04982	High	2.7293	High	2.89003					2
	MELQEIQLK	11	24	5	G5E8R1;P58771-2;E9Q7Q3;P21107-2;Q8K0Z5	M1(Oxidation)	1147.6	2.49329e+08	1617230805	1.22317e+08	3.24899e+07	6.56842e+07	0	0.02514	High	3.04132	High	2.89919	High	2.49009	High	2.86036	High	2.58977	0
	IQLVEEELDRAQER	18	28	5	P58771-2;G5E8R1;P21107-2;E9Q7Q3;Q8K0Z5		1727.89	7.32114e+07	2.42675e+08	5.52076e+08	3.37591e+08	9.02437e+07	0	1.832e-06	High	2.9757	High	3.8502	High	2.96893	High	3.38785	High	3.2396	1
	IQLVEEELDR	24	28	5	P58771-2;G5E8R1;P21107-2;E9Q7Q3;Q8K0Z5		1243.66	3.58244e+09	2844985228	3.18819e+09	2380992036	1100161747	0	0.0005519	High	2.80309	High	3.05775	High	2.94838	High	3.01438	High	3.00916	0
	CREMDEQIR	4	4	2	P21107-2;Q8K0Z5	C1(Carbamidomethyl)	1236.54	2.20985e+07	2.59126e+07	1.68363e+07	4.65491e+06	0	0	0.06794	High	2.68925	High	2.61477	High	2.70683	High	2.30292			1
	MLDQTLLDLNEM	10	4	2	P21107-2;Q8K0Z5	M1(Oxidation); M12(Oxidation)	1467.67	257303020	2.00815e+08	1.21532e+08	1.55931e+08	2.21417e+08	0	4.304e-07	High	2.21776	High	2.67375	High	3.65236	High	3.35929	High	3.54608	0
	CLSAAEEK	1	4	2	P21107-2;Q8K0Z5	C1(Carbamidomethyl)	907.417	287556	0	0	0	0	0	0.01573	High	2.20735									0
	MELQEIQLK	3	24	5	E9Q7Q3;P21107-2;Q8K0Z5;G5E8R1;P58771-2		1131.6	0	0	7.93117e+07	103527057	0	0	0.002549	High	1.49211			High	2.986	High	3.35469			0
	RIQLVEEELDRAQER	4	28	5	P58771-2;G5E8R1;P21107-2;E9Q7Q3;Q8K0Z5		1883.98	0	8.19475e+07	1.76613e+08	35057259	0	0	0.006497			High	4.00465	High	3.87864	High	2.60707			2
	KLVIIEGDLERTEER	2	8	3	E9Q7Q3;P21107-2;Q8K0Z5		1799.98	0	1.46557e+07	0	0	0	0	0.002086			High	3.83164							2
	LEEAEKAADESER	4	27	5	P58771-2;G5E8R1;P21107-2;E9Q7Q3;Q8K0Z5		1476.67	0	3.40863e+07	9.19038e+07	1.89873e+07	0	0	1.188e-08			High	3.05589	High	3.36206	High	3.32679			1
	MLDQTLLDLNEM	1	4	2	P21107-2;Q8K0Z5		1435.68	0	0	0	5.37694e+07	0	0	0.0009735							High	2.5578			0
	AREQAEAEVASLNRR	1	3	2	E9Q7Q3;P21107-2		1699.87	0	0	0	0	4.53904e+07	0	6.495e-06									High	3.13044	2
	HIAEEADR	5	8	3	E9Q7Q3;P21107-2;Q8K0Z5		940.444	798628	559010	1.17002e+06	0	0	0.001	0.006976	High	2.16806	High	2.16442	High	1.96259					0
	KYEEVAR	3	28	6	P58771-2;G5E8R1;E9Q7Q3;P21107-2;Q8K0Z5;Q6IRU2		894.464	1.94937e+06	2.029e+06	2.85969e+06	0	0	0.001	0.02396	High	1.8131	High	1.70988	High	1.63218					1
	TIDDLEDK	2	4	2	P21107-2;Q8K0Z5		948.447	0	0	3.85913e+07	6.38916e+06	0	0.003	0.04954					High	1.56789	High	1.37355			0
	LMDQNLK	2	4	2	P21107-2;Q8K0Z5		861.447	0	0	1.16419e+08	0	6.04245e+07	0.007	0.1236					High	1.86566			High	1.6141	0
	EDKYEEEIK	1	27	6	P58771-2;G5E8R1;P21107-2;E9Q7Q3;Q8K0Z5;Q6IRU2		1182.54	0	0	0	2.45368e+07	0	0.008	0.1626							High	2.06488			1
	EQAEAEVASLNRR	1	3	2	E9Q7Q3;P21107-2		1472.75	0	0	0	3.23803e+06	0	0.009	0.1758							High	1.55583			1
E9Q7Q3	Tropomyosin alpha-3 chain OS=Mus musculus GN=Tpm3 PE=3 SV=1 - [E9Q7Q3_MOUSE]	62.9	3	2	27	368	2.29847e+09	2.06572e+09	2.0151e+09	1.38751e+09	9.00069e+08	196.178	56.05	21	61	249.324	62.9	24	75	230.568	56.05	22	71	183.229	52.02	21	55	324.44	46.77	18	106	248	28.7167	4.71631
	Sequence	# PSMs	# Proteins	# Protein Groups	Protein Group Accessions	Modifications	MH+ [Da]	A4: Area	B4: Area	C4: Area	D4: Area	E4: Area	q-Value	PEP	A6	XCorr A6	B6	XCorr B6	C6	XCorr C6	D6	XCorr D6	E6	XCorr E6	# Missed Cleavages
	KIQVLQQQADDAEER	23	4	2	P21107-2;E9Q7Q3		1770.89	1279576468	1.33594e+09	1.32286e+09	3.03535e+08	459409027	0	2.092e-10	High	5.57835	High	5.65259	High	5.01367	High	5.41609	High	5.64708	1
	IQVLQQQADDAEER	12	4	2	P21107-2;E9Q7Q3		1642.79	1.45518e+09	1.25688e+09	924931680	695530080	7.73963e+08	0	2.324e-13	High	4.86158	High	5.02112	High	4.81916	High	4.76988	High	5.34034	0
	ALKDEEKMELQEIQLK	18	8	3	E9Q7Q3;P21107-2;Q8K0Z5		1945.02	4.08517e+08	201548392	442288749	3.78672e+08	140669922	0	4.698e-12	High	4.66095	High	5.0618	High	4.91669	High	4.04862	High	4.55266	2
	ALKDEEKMELQEIQLK	35	8	3	E9Q7Q3;P21107-2;Q8K0Z5	M8(Oxidation)	1961.02	2.38423e+08	3.56485e+08	3.57056e+08	3.59016e+08	9.35451e+07	0	1.039e-08	High	4.55841	High	4.55057	High	4.70101	High	4.43153	High	4.4471	2
	AREQAEAEVASLNR	15	3	2	E9Q7Q3;P21107-2		1543.77	363305352	479296834	5.27748e+08	1.16787e+08	2.01999e+08	0	3.663e-13	High	4.21147	High	4.89343	High	5.13501	High	4.63905	High	5.4044	1
	KLVIIEGDLER	38	8	3	E9Q7Q3;P21107-2;Q8K0Z5		1284.75	1.48487e+09	1.63666e+09	6.42159e+08	605413001	1.52706e+08	0	4.305e-07	High	4.09621	High	4.12365	High	3.90307	High	3.82573	High	3.76542	1
	YSQKEDKYEEEIK	14	23	5	G5E8R1;P58771-2;P21107-2;E9Q7Q3;Q8K0Z5		1688.79	6.51392e+08	6.84581e+08	7.48394e+08	642750749	4.64071e+08	0	7.342e-05	High	3.97021	High	4.34733	High	4.20328	High	3.06582	High	3.95784	2
	DEEKMELQEIQLK	3	24	5	G5E8R1;P58771-2;E9Q7Q3;P21107-2;Q8K0Z5	M5(Oxidation)	1648.8	63871889	54440116	0	0	8.93677e+06	0	0.001379	High	3.96662	High	3.5799					High	2.73306	1
	RIQLVEEELDR	38	28	5	P58771-2;G5E8R1;P21107-2;E9Q7Q3;Q8K0Z5		1399.75	1107689830	1137748736	4.3759e+08	1.08601e+09	98900040	0	1.416e-05	High	3.90962	High	3.71585	High	3.92054	High	3.72247	High	3.54773	1
	DEEKMELQEIQLK	9	24	5	E9Q7Q3;P21107-2;Q8K0Z5;G5E8R1;P58771-2		1632.81	74243470	2.96802e+07	2.43494e+07	27415282	8.3772e+06	0	3.389e-07	High	3.70149	High	4.0138	High	4.02026	High	3.10457	High	3.66322	1
	IQVLQQQADDAEERAER	10	4	2	P21107-2;E9Q7Q3		1998.98	1.27293e+07	5.01707e+07	269170833	2.21647e+08	1.06125e+08	0	0.0005913	High	3.63605	High	3.1956	High	3.74851	High	4.27917	High	3.79219	1
	EQAEAEVASLNR	15	3	2	E9Q7Q3;P21107-2		1316.64	1.8281e+09	1.71552e+09	1534251603	2.26326e+07	8.26084e+08	0	0.003181	High	3.40563	High	3.44699	High	3.08383	High	3.19299	High	3.5819	0
	KIQVLQQQADDAEERAER	13	4	2	P21107-2;E9Q7Q3		2127.09	4.05742e+07	1.42163e+08	3.26587e+08	5.72219e+07	67426455	0	3.542e-06	High	3.30679	High	4.68007	High	4.82873	High	3.94039	High	3.53358	2
	LVIIEGDLER	19	8	3	E9Q7Q3;P21107-2;Q8K0Z5		1156.65	430279193	385168849	2.64335e+08	1.53286e+08	0	0	0.004407	High	3.30611	High	3.29579	High	3.00248	High	3.03281	High	2.37904	0
	TIDDLEDELYAQK	7	2	1	E9Q7Q3		1552.73	2.10467e+07	1.42863e+07	0	2.42035e+07	2.18764e+08	0	1.315e-07	High	3.12878	High	3.33198			High	3.18611	High	3.76557	0
	AISDELDHALNDMTSI	4	2	1	E9Q7Q3		1744.8	2.14306e+08	1.12986e+08	0	1.30342e+08	1.92847e+07	0	2.905e-05	High	3.11425	High	3.25898			High	2.97954	High	2.99361	0
	HIAEEADRKYEEVAR	8	8	3	E9Q7Q3;P21107-2;Q8K0Z5		1815.89	1.18787e+07	2.81102e+07	7.38459e+07	0	0	0	0.01824	High	3.04982	High	2.7293	High	2.89003					2
	MELQEIQLK	11	24	5	G5E8R1;P58771-2;E9Q7Q3;P21107-2;Q8K0Z5	M1(Oxidation)	1147.6	2.49329e+08	1617230805	1.22317e+08	3.24899e+07	6.56842e+07	0	0.02514	High	3.04132	High	2.89919	High	2.49009	High	2.86036	High	2.58977	0
	IQLVEEELDRAQER	18	28	5	P58771-2;G5E8R1;P21107-2;E9Q7Q3;Q8K0Z5		1727.89	7.32114e+07	2.42675e+08	5.52076e+08	3.37591e+08	9.02437e+07	0	1.832e-06	High	2.9757	High	3.8502	High	2.96893	High	3.38785	High	3.2396	1
	IQLVEEELDR	24	28	5	P58771-2;G5E8R1;P21107-2;E9Q7Q3;Q8K0Z5		1243.66	3.58244e+09	2844985228	3.18819e+09	2380992036	1100161747	0	0.0005519	High	2.80309	High	3.05775	High	2.94838	High	3.01438	High	3.00916	0
	AISDELDHALNDMTSI	6	2	1	E9Q7Q3	M13(Oxidation)	1760.8	2.2232e+08	1.81191e+08	4.57672e+07	0	1.31863e+08	0	0.001741	High	2.38191	High	2.64869	High	3.1447			High	2.89777	0
	SLEAQAEK	4	13	3	G5E8R1;P58771-2;E9Q7Q3		875.444	583855	406746	609328	0	0	0	0.00186	High	1.7144	High	2.40429	High	1.63164					0
	MELQEIQLK	3	24	5	E9Q7Q3;P21107-2;Q8K0Z5;G5E8R1;P58771-2		1131.6	0	0	7.93117e+07	103527057	0	0	0.002549	High	1.49211			High	2.986	High	3.35469			0
	RIQLVEEELDRAQER	4	28	5	P58771-2;G5E8R1;P21107-2;E9Q7Q3;Q8K0Z5		1883.98	0	8.19475e+07	1.76613e+08	35057259	0	0	0.006497			High	4.00465	High	3.87864	High	2.60707			2
	KLVIIEGDLERTEER	2	8	3	E9Q7Q3;P21107-2;Q8K0Z5		1799.98	0	1.46557e+07	0	0	0	0	0.002086			High	3.83164							2
	LEEAEKAADESER	4	27	5	P58771-2;G5E8R1;P21107-2;E9Q7Q3;Q8K0Z5		1476.67	0	3.40863e+07	9.19038e+07	1.89873e+07	0	0	1.188e-08			High	3.05589	High	3.36206	High	3.32679			1
	AREQAEAEVASLNRR	1	3	2	E9Q7Q3;P21107-2		1699.87	0	0	0	0	4.53904e+07	0	6.495e-06									High	3.13044	2
	HIAEEADR	5	8	3	E9Q7Q3;P21107-2;Q8K0Z5		940.444	798628	559010	1.17002e+06	0	0	0.001	0.006976	High	2.16806	High	2.16442	High	1.96259					0
	KYEEVAR	3	28	6	P58771-2;G5E8R1;E9Q7Q3;P21107-2;Q8K0Z5;Q6IRU2		894.464	1.94937e+06	2.029e+06	2.85969e+06	0	0	0.001	0.02396	High	1.8131	High	1.70988	High	1.63218					1
	EDKYEEEIK	1	27	6	P58771-2;G5E8R1;P21107-2;E9Q7Q3;Q8K0Z5;Q6IRU2		1182.54	0	0	0	2.45368e+07	0	0.008	0.1626							High	2.06488			1
	EQAEAEVASLNRR	1	3	2	E9Q7Q3;P21107-2		1472.75	0	0	0	3.23803e+06	0	0.009	0.1758							High	1.55583			1
Q8VIJ6	Splicing factor, proline- and glutamine-rich OS=Mus musculus GN=Sfpq PE=1 SV=1 - [SFPQ_MOUSE]	42.63	1	20	21	354	7.66756e+07	9.59853e+06	3.7706e+07	751040428	1.80434e+09	44.5903	12.59	7	14	5.80786	4.86	2	2	26.589	11.44	5	9	290.591	35.77	17	84	795.672	38.05	20	245	699	75.3943	9.43701
	Sequence	# PSMs	# Proteins	# Protein Groups	Protein Group Accessions	Modifications	MH+ [Da]	A4: Area	B4: Area	C4: Area	D4: Area	E4: Area	q-Value	PEP	A6	XCorr A6	B6	XCorr B6	C6	XCorr C6	D6	XCorr D6	E6	XCorr E6	# Missed Cleavages
	NLSPYVSNELLEEAFSQFGPIER	57	1	1	Q8VIJ6		2639.3	5.38793e+07	1.17977e+07	1.20167e+07	5.73348e+08	5.82839e+08	0	3.349e-13	High	4.38164	High	3.68162	High	3.82528	High	4.80992	High	5.0065	0
	LFVGNLPADITEDEFKR	48	1	1	Q8VIJ6		1964.01	1.37931e+08	0	7.13102e+07	8.36272e+08	1.91043e+09	0	1.558e-06	High	3.94784			High	4.32724	High	4.77699	High	4.20986	1
	LFVGNLPADITEDEFK	19	1	1	Q8VIJ6		1807.9	3.68039e+07	0	0	4.28808e+08	7.45101e+07	0	1.97e-15	High	3.80302					High	4.08936	High	4.1736	0
	QHHAPYHQQHHQGPPPGGPGPR	19	1	1	Q8VIJ6		2417.14	4.76151e+06	0	6.70918e+06	3.90751e+07	2.01422e+08	0	4.034e-13	High	2.65103			High	2.53885	High	3.23888	High	3.75787	0
	FATHAAALSVR	14	1	1	Q8VIJ6		1143.62	3.82162e+07	7.39937e+06	2.97911e+07	107275695	1.12784e+09	0	2.654e-09	High	2.61291	High	2.12625	High	3.04736	High	3.48204	High	4.09159	0
	AVVIVDDR	5	3	2	Q8VIJ6;Q99K48		886.496	2.75782e+07	0	0	4.38304e+08	1.04692e+09	0	0.004063	High	1.97006					High	2.32257	High	2.35248	0
	DKLESEMEDAYHEHQANLLR	14	1	1	Q8VIJ6		2428.12	0	0	0	1.06318e+08	6.12196e+07	0	7.879e-09							High	5.604	High	4.61745	1
	CSEGVFLLTTTPRPVIVEPLEQLDDEDGLPEK	3	1	1	Q8VIJ6	C1(Carbamidomethyl)	3596.77	0	0	0	3.7797e+07	0	0	5.996e-07							High	4.7448			0
	FAQHGTFEYEYSQR	109	1	1	Q8VIJ6		1762.78	0	0	0	6.21349e+07	1.11936e+08	0	7.64e-07							High	4.33	High	4.12561	0
	DKLESEMEDAYHEHQANLLR	10	1	1	Q8VIJ6	M7(Oxidation)	2444.11	0	0	0	8.49617e+07	95256568	0	8.022e-14							High	3.76667	High	4.91786	1
	YGEPGEVFINK	2	1	1	Q8VIJ6		1252.62	0	0	0	843501139	1966119133	0	1.116e-08							High	3.33237	High	3.91474	0
	MPGGPKPGGGPGMGAPGGHPKPPHR	9	1	1	Q8VIJ6	M1(Oxidation)	2344.14	0	0	0	2.12887e+06	9.76226e+07	0	0.003932							High	3.19329	High	3.52033	0
	FGQGGAGPVGGQGPR	7	1	1	Q8VIJ6		1341.66	0	0	0	2.25653e+08	1.53648e+09	0	7.259e-07							High	3.15598	High	3.52313	0
	RMEELHSQEMQK	3	1	1	Q8VIJ6		1545.71	0	0	0	2.10488e+06	3.81545e+07	0	9.526e-08							High	3.09426	High	3.82852	1
	AELDDTPMR	5	1	1	Q8VIJ6	M8(Oxidation)	1063.47	0	0	0	6.89237e+06	1.40673e+08	0	0.01162							High	2.5653	High	2.52381	0
	AELDDTPMR	2	1	1	Q8VIJ6		1047.47	0	0	0	1.13813e+07	2.02171e+08	0	0.0004962							High	2.53896	High	2.71171	0
	SPPPGMGLNQNR	3	1	1	Q8VIJ6		1267.61	0	0	0	1.69471e+08	2.20035e+08	0	0.00458							High	1.47396	High	2.04762	0
	MGGGGTMNMGDPYGSGGQK	2	1	1	Q8VIJ6	M1(Oxidation); M7(Oxidation); M9(Oxidation)	1849.73	0	0	0	0	5.95717e+06	0	6.166e-15									High	5.15192	0
	MGGGGTMNMGDPYGSGGQK	1	1	1	Q8VIJ6	M1(Oxidation)	1817.72	0	0	0	0	2.10348e+07	0	1.571e-13									High	4.9708	0
	MGGGGTMNMGDPYGSGGQK	3	1	1	Q8VIJ6	M1(Oxidation); M7(Oxidation)	1833.71	0	0	0	0	1.70534e+07	0	8.568e-13									High	4.78965	0
	MPGGPKPGGGPGMGAPGGHPKPPHR	4	1	1	Q8VIJ6	M1(Oxidation); M13(Oxidation)	2360.15	0	0	0	0	4.91595e+07	0	1.618e-06									High	4.0918	0
	MPGGPKPGGGPGMGAPGGHPKPPHR	1	1	1	Q8VIJ6		2328.15	0	0	0	0	0	0	0.0003168									High	2.99974	0
	GIVEFASKPAAR	2	1	1	Q8VIJ6		1245.69	0	0	0	0	2.34121e+08	0	5.457e-06									High	2.2602	0
	ISDSEGFK	1	1	1	Q8VIJ6		882.416	0	0	0	0	2.79379e+08	0	0.004									High	2.01	0
	GMGPGTPAGYGR	2	1	1	Q8VIJ6	M2(Oxidation)	1136.51	0	0	0	0	2.852e+07	0.001	0.01808							High	2.12438	High	2.83075	0
	ANLSLLR	7	1	1	Q8VIJ6		786.481	2.04361e+07	0	0	5.47902e+06	9.57524e+08	0.002	0.03897	High	2.06757			High	2.22057	High	2.11943	High	2.32344	0
	SPPPGMGLNQNR	1	1	1	Q8VIJ6	M6(Oxidation)	1283.61	0	0	0	0	4.8512e+07	0.002	0.02597									High	2.00426	0
	RREEEMMIR	1	1	1	Q8VIJ6		1249.61	0	0	0	0	2.55808e+07	0.004	0.07184									High	2.17559	2
Q91V55	40S ribosomal protein S5 OS=Mus musculus GN=Rps5 PE=2 SV=1 - [Q91V55_MOUSE]	43.14	3	12	13	325	1.14401e+09	4.15493e+09	5.91738e+08	5.87253e+07	2.92022e+08	396.902	37.75	8	101	409.447	39.71	11	107	346.577	41.18	9	90	31.8128	21.57	3	9	64.538	26.96	5	18	204	22.8621	9.71533
	Sequence	# PSMs	# Proteins	# Protein Groups	Protein Group Accessions	Modifications	MH+ [Da]	A4: Area	B4: Area	C4: Area	D4: Area	E4: Area	q-Value	PEP	A6	XCorr A6	B6	XCorr B6	C6	XCorr C6	D6	XCorr D6	E6	XCorr E6	# Missed Cleavages
	WSTDDVQINDISLQDYIAVK	195	3	1	Q91V55		2323.16	2.70926e+08	262953123	5.77404e+07	7853853	2.617e+07	0	3.022e-11	High	5.56876	High	7.00562	High	5.46073	High	3.71684	High	4.57547	0
	VNQAIWLLCTGAR	15	3	1	Q91V55	C9(Carbamidomethyl)	1501.79	5.81435e+08	2.32526e+09	1.51729e+08	0	0	0	0.0005249	High	5.14387	High	5.0013	High	5.04795					0
	TIAECLADELINAAK	72	2	1	Q91V55	C5(Carbamidomethyl)	1631.83	1581373480	8.11231e+09	6.65898e+08	1.49584e+08	1.55487e+08	0	2.702e-08	High	5.02066	High	5.14537	High	4.75116	High	4.55421	High	4.53324	0
	RVNQAIWLLCTGAR	6	3	1	Q91V55	C10(Carbamidomethyl)	1657.89	8.83082e+07	3.09072e+08	0	0	0	0	4.562e-09	High	4.44552	High	4.93104							1
	LTNSMMMHGR	10	3	1	Q91V55	M7(Oxidation)	1193.52	2.55029e+07	3.36994e+07	13530632	0	0	0	0.001235	High	2.87385	High	2.97965	High	2.44487					0
	LTNSMMMHGR	4	3	1	Q91V55		1177.52	3.05113e+07	4.07193e+07	3.26308e+07	0	6.82009e+06	0	0.001117	High	2.64157	High	3.06639	High	2.85518			High	2.54338	0
	QAVDVSPLR	9	3	1	Q91V55		984.544	6.82351e+08	2.02724e+09	829342097	1.87376e+07	1.94457e+08	0	0.005666	High	2.4866	High	2.72678	High	2.39178	High	2.42305	High	2.51994	0
	KAQCPIVER	2	3	1	Q91V55	C4(Carbamidomethyl)	1100.58	4.63672e+06	5.60119e+06	0	0	0	0	0.06949	High	2.46958	High	2.40655							1
	NIKTIAECLADELINAAK	1	2	1	Q91V55	C8(Carbamidomethyl)	1987.05	0	0	0	0	0	0	9.603e-08			High	3.53634							1
	RQAVDVSPLRR	2	3	1	Q91V55		1296.74	0	2.53042e+08	107764752	0	0	0	0.0008552			High	2.83184	High	2.22706					2
	AQCPIVER	5	3	1	Q91V55	C3(Carbamidomethyl)	972.489	1168309155	1187602698	2.79974e+08	0	0	0.001	0.02664	High	1.95878	High	2.13117	High	1.73241					0
	QAVDVSPLRR	2	3	1	Q91V55		1140.65	0	1.97997e+09	0	0	5.26121e+08	0.005	0.08043			High	2.12427					High	2.19141	1
	KKDELER	1	2	1	Q91V55		917.501	0	0	475254	0	0	0.005	0.07007					High	2.06553					2
	KDELER	1	4	2	Q3UL36-2;Q91V55		789.405	0	0	0	0	0	0.006	0.1091					High	1.67298					1
Q8K0Z5	Tropomyosin 3, gamma OS=Mus musculus GN=Tpm3 PE=2 SV=1 - [Q8K0Z5_MOUSE]	51.41	3	1	24	325	2.29847e+09	2.06572e+09	1.86153e+09	1.67148e+09	9.12366e+08	154.37	42.96	17	54	188.653	46.13	19	62	188.205	47.18	20	64	155.359	39.44	18	53	265.921	34.15	13	92	284	33.1288	4.76709
	Sequence	# PSMs	# Proteins	# Protein Groups	Protein Group Accessions	Modifications	MH+ [Da]	A4: Area	B4: Area	C4: Area	D4: Area	E4: Area	q-Value	PEP	A6	XCorr A6	B6	XCorr B6	C6	XCorr C6	D6	XCorr D6	E6	XCorr E6	# Missed Cleavages
	ALKDEEKMELQEIQLK	18	8	3	E9Q7Q3;P21107-2;Q8K0Z5		1945.02	4.08517e+08	201548392	442288749	3.78672e+08	140669922	0	4.698e-12	High	4.66095	High	5.0618	High	4.91669	High	4.04862	High	4.55266	2
	ALKDEEKMELQEIQLK	35	8	3	E9Q7Q3;P21107-2;Q8K0Z5	M8(Oxidation)	1961.02	2.38423e+08	3.56485e+08	3.57056e+08	3.59016e+08	9.35451e+07	0	1.039e-08	High	4.55841	High	4.55057	High	4.70101	High	4.43153	High	4.4471	2
	KLVIIEGDLER	38	8	3	E9Q7Q3;P21107-2;Q8K0Z5		1284.75	1.48487e+09	1.63666e+09	6.42159e+08	605413001	1.52706e+08	0	4.305e-07	High	4.09621	High	4.12365	High	3.90307	High	3.82573	High	3.76542	1
	YSQKEDKYEEEIK	14	23	5	G5E8R1;P58771-2;P21107-2;E9Q7Q3;Q8K0Z5		1688.79	6.51392e+08	6.84581e+08	7.48394e+08	642750749	4.64071e+08	0	7.342e-05	High	3.97021	High	4.34733	High	4.20328	High	3.06582	High	3.95784	2
	DEEKMELQEIQLK	3	24	5	G5E8R1;P58771-2;E9Q7Q3;P21107-2;Q8K0Z5	M5(Oxidation)	1648.8	63871889	54440116	0	0	8.93677e+06	0	0.001379	High	3.96662	High	3.5799					High	2.73306	1
	MLDQTLLDLNEM	15	4	2	P21107-2;Q8K0Z5	M12(Oxidation)	1451.67	1.17762e+08	5.00576e+07	2.522e+07	6.28692e+07	7.49895e+07	0	4.573e-10	High	3.92306	High	2.88665	High	3.06737	High	2.97817	High	3.96199	0
	RIQLVEEELDR	38	28	5	P58771-2;G5E8R1;P21107-2;E9Q7Q3;Q8K0Z5		1399.75	1107689830	1137748736	4.3759e+08	1.08601e+09	98900040	0	1.416e-05	High	3.90962	High	3.71585	High	3.92054	High	3.72247	High	3.54773	1
	DEEKMELQEIQLK	9	24	5	E9Q7Q3;P21107-2;Q8K0Z5;G5E8R1;P58771-2		1632.81	74243470	2.96802e+07	2.43494e+07	27415282	8.3772e+06	0	3.389e-07	High	3.70149	High	4.0138	High	4.02026	High	3.10457	High	3.66322	1
	AADAEAEVASLNR	11	3	1	Q8K0Z5		1316.64	1.8281e+09	1.71552e+09	1534251603	2.26326e+07	8.26084e+08	0	0.009702	High	3.39831	High	3.44265	High	3.01918	High	3.18523	High	3.57313	0
	LVIIEGDLER	19	8	3	E9Q7Q3;P21107-2;Q8K0Z5		1156.65	430279193	385168849	2.64335e+08	1.53286e+08	0	0	0.004407	High	3.30611	High	3.29579	High	3.00248	High	3.03281	High	2.37904	0
	TIDDLEDKLK	21	4	2	P21107-2;Q8K0Z5		1189.63	1191158334	1278006152	8.62149e+08	1547452491	8.10851e+08	0	0.0003085	High	3.07036	High	3.16763	High	3.35048	High	3.26563	High	2.92987	1
	HIAEEADRKYEEVAR	8	8	3	E9Q7Q3;P21107-2;Q8K0Z5		1815.89	1.18787e+07	2.81102e+07	7.38459e+07	0	0	0	0.01824	High	3.04982	High	2.7293	High	2.89003					2
	MELQEIQLK	11	24	5	G5E8R1;P58771-2;E9Q7Q3;P21107-2;Q8K0Z5	M1(Oxidation)	1147.6	2.49329e+08	1617230805	1.22317e+08	3.24899e+07	6.56842e+07	0	0.02514	High	3.04132	High	2.89919	High	2.49009	High	2.86036	High	2.58977	0
	IQLVEEELDRAQER	18	28	5	P58771-2;G5E8R1;P21107-2;E9Q7Q3;Q8K0Z5		1727.89	7.32114e+07	2.42675e+08	5.52076e+08	3.37591e+08	9.02437e+07	0	1.832e-06	High	2.9757	High	3.8502	High	2.96893	High	3.38785	High	3.2396	1
	IQLVEEELDR	24	28	5	P58771-2;G5E8R1;P21107-2;E9Q7Q3;Q8K0Z5		1243.66	3.58244e+09	2844985228	3.18819e+09	2380992036	1100161747	0	0.0005519	High	2.80309	High	3.05775	High	2.94838	High	3.01438	High	3.00916	0
	CREMDEQIR	4	4	2	P21107-2;Q8K0Z5	C1(Carbamidomethyl)	1236.54	2.20985e+07	2.59126e+07	1.68363e+07	4.65491e+06	0	0	0.06794	High	2.68925	High	2.61477	High	2.70683	High	2.30292			1
	MLDQTLLDLNEM	10	4	2	P21107-2;Q8K0Z5	M1(Oxidation); M12(Oxidation)	1467.67	257303020	2.00815e+08	1.21532e+08	1.55931e+08	2.21417e+08	0	4.304e-07	High	2.21776	High	2.67375	High	3.65236	High	3.35929	High	3.54608	0
	CLSAAEEK	1	4	2	P21107-2;Q8K0Z5	C1(Carbamidomethyl)	907.417	287556	0	0	0	0	0	0.01573	High	2.20735									0
	MELQEIQLK	3	24	5	E9Q7Q3;P21107-2;Q8K0Z5;G5E8R1;P58771-2		1131.6	0	0	7.93117e+07	103527057	0	0	0.002549	High	1.49211			High	2.986	High	3.35469			0
	RIQLVEEELDRAQER	4	28	5	P58771-2;G5E8R1;P21107-2;E9Q7Q3;Q8K0Z5		1883.98	0	8.19475e+07	1.76613e+08	35057259	0	0	0.006497			High	4.00465	High	3.87864	High	2.60707			2
	KLVIIEGDLERTEER	2	8	3	E9Q7Q3;P21107-2;Q8K0Z5		1799.98	0	1.46557e+07	0	0	0	0	0.002086			High	3.83164							2
	LEEAEKAADESER	4	27	5	P58771-2;G5E8R1;P21107-2;E9Q7Q3;Q8K0Z5		1476.67	0	3.40863e+07	9.19038e+07	1.89873e+07	0	0	1.188e-08			High	3.05589	High	3.36206	High	3.32679			1
	MLDQTLLDLNEM	1	4	2	P21107-2;Q8K0Z5		1435.68	0	0	0	5.37694e+07	0	0	0.0009735							High	2.5578			0
	HIAEEADR	5	8	3	E9Q7Q3;P21107-2;Q8K0Z5		940.444	798628	559010	1.17002e+06	0	0	0.001	0.006976	High	2.16806	High	2.16442	High	1.96259					0
	KYEEVAR	3	28	6	P58771-2;G5E8R1;E9Q7Q3;P21107-2;Q8K0Z5;Q6IRU2		894.464	1.94937e+06	2.029e+06	2.85969e+06	0	0	0.001	0.02396	High	1.8131	High	1.70988	High	1.63218					1
	TIDDLEDK	2	4	2	P21107-2;Q8K0Z5		948.447	0	0	3.85913e+07	6.38916e+06	0	0.003	0.04954					High	1.56789	High	1.37355			0
	AADAEAEVASLNRR	1	3	1	Q8K0Z5		1472.75	0	0	0	3.23803e+06	0	0.004	0.07364							High	1.54834			1
	LMDQNLK	2	4	2	P21107-2;Q8K0Z5		861.447	0	0	1.16419e+08	0	6.04245e+07	0.007	0.1236					High	1.86566			High	1.6141	0
	EDKYEEEIK	1	27	6	P58771-2;G5E8R1;P21107-2;E9Q7Q3;Q8K0Z5;Q6IRU2		1182.54	0	0	0	2.45368e+07	0	0.008	0.1626							High	2.06488			1
Q9QXS1-2	Isoform PLEC-1 of Plectin OS=Mus musculus GN=Plec - [PLEC_MOUSE]	36.26	21	138	139	304	4.59601e+07	53406963	6.09992e+07	2.85103e+08	3.75241e+07	4.3983	0.51	2	2	9.65938	0.85	3	4	144.363	12.08	45	52	614.287	34.12	130	194	153.623	11.16	41	52	4686	533.182	5.94775
	Sequence	# PSMs	# Proteins	# Protein Groups	Protein Group Accessions	Modifications	MH+ [Da]	A4: Area	B4: Area	C4: Area	D4: Area	E4: Area	q-Value	PEP	A6	XCorr A6	B6	XCorr B6	C6	XCorr C6	D6	XCorr D6	E6	XCorr E6	# Missed Cleavages
	AIYEVLFR	6	2	1	Q9QXS1-2		1010.57	50512296	77206817	1.80265e+07	0	2.71296e+06	0	0.004199	High	2.28999	High	2.39064	High	2.46757			High	2.1632	0
	QYLHLPPEIVPASLQR	3	2	1	Q9QXS1-2		1861.03	4.14079e+07	29607109	2.37657e+07	0	0	0	0.001949	High	2.10831	High	2.33554	High	2.46903					0
	SLHPHVPGVTNLQVMR	2	2	1	Q9QXS1-2		1784.95	0	0	0	0	0	0	0.001801			High	2.55904	High	3.76423					0
	QTNLENLDQAFSVAER	5	19	1	Q9QXS1-2		1834.89	0	0	1.63182e+07	171458380	8.91638e+06	0	2.483e-10					High	4.46242	High	3.87189	High	4.13149	0
	DPYSGQSVSLFQALK	3	18	1	Q9QXS1-2		1639.84	0	0	8.48947e+06	5.64069e+07	0	0	3.331e-07					High	4.0871	High	5.51677			0
	LKAEAELLQQQK	4	17	1	Q9QXS1-2		1398.79	0	0	2.3147e+07	1.02122e+07	8.6539e+06	0	2.494e-05					High	4.07642	High	4.03288	High	3.51881	1
	HYQQLLQSLEQGEQEESR	5	18	1	Q9QXS1-2		2202.03	0	0	1.73266e+07	75498882	0	0	1.831e-07					High	3.90724	High	5.12916			0
	VQSGSESVIQEYVDLR	3	18	1	Q9QXS1-2		1808.9	0	0	2.07216e+07	1.79117e+08	0	0	2.479e-07					High	3.89612	High	4.22428			0
	DAPDGPSVEAEPEYTFEGLR	7	18	1	Q9QXS1-2		2178.99	0	0	3.34491e+07	2.69943e+08	3.32491e+07	0	4.071e-08					High	3.80185	High	5.41317	High	4.462	0
	AGVGAPVTQVTLQSTQR	4	19	1	Q9QXS1-2		1712.92	0	0	49621382	2.60236e+08	3.22605e+07	0	8.509e-07					High	3.66058	High	4.25003	High	3.63777	0
	RKQEELQHLEQQR	4	18	1	Q9QXS1-2		1721.91	0	0	5.96898e+06	2.08921e+06	0	0	2.925e-05					High	3.53509	High	4.78533			2
	LLDPEDVDVPQPDEK	7	19	1	Q9QXS1-2		1708.82	0	0	45859384	1.9559e+08	3.24741e+07	0	1.563e-05					High	3.47911	High	3.61207	High	3.56545	0
	AKLEQLFQDEVAK	3	18	1	Q9QXS1-2		1518.81	0	0	2.37532e+07	137434767	0	0	0.0001308					High	3.43854	High	4.28256			1
	ESADPLSAWLQDAK	3	18	1	Q9QXS1-2		1530.74	0	0	2.68294e+06	6.26221e+07	0	0	0.0004052					High	3.31545	High	3.89661			0
	DTHDQLSEPSEVR	4	17	1	Q9QXS1-2		1512.68	0	0	2.11662e+07	2.8285e+07	7.89557e+06	0	0.0009335					High	3.23484	High	3.67856	High	3.44715	0
	SDQLTGLSLLPLSEK	6	18	1	Q9QXS1-2		1600.87	0	0	5.23255e+06	1.3627e+08	6.48946e+06	0	0.000158					High	3.23435	High	4.05219	High	3.32533	0
	SSIAGLLLKPTNEK	4	18	1	Q9QXS1-2		1470.85	0	0	40285767	1.46893e+08	0	0	0.0002254					High	3.21434	High	3.43438			0
	SEEMQTVQQEQILQETQALQK	4	17	1	Q9QXS1-2	M4(Oxidation)	2505.21	0	0	2.06157e+07	1.91542e+07	9.54431e+06	0	1.393e-05					High	3.18073	High	4.50965	High	3.82391	0
	LAQGHTTVAELTQR	5	18	1	Q9QXS1-2		1524.81	0	0	2.19282e+07	1.17343e+07	7.73174e+06	0	2.031e-06					High	3.06629	High	4.079	High	3.14162	0
	VLALPEPSPAAPTLR	4	18	1	Q9QXS1-2		1531.88	0	0	62073250	1.38528e+08	4.42308e+07	0	0.004285					High	2.98775	High	3.39545	High	3.19222	0
	LLFNDVQTLK	3	19	1	Q9QXS1-2		1190.67	0	0	1.56565e+07	1.50582e+07	2.35951e+07	0	4.427e-05					High	2.98376	High	2.76305	High	2.2663	0
	SQVEEELFSVR	4	17	1	Q9QXS1-2		1322.65	0	0	7.13029e+07	2.11964e+08	2.51248e+07	0	0.0008243					High	2.70316	High	3.3643	High	2.71338	0
	IISLETYNLFR	3	17	1	Q9QXS1-2		1368.76	0	0	9.12547e+06	1.27491e+08	0	0	0.0001648					High	2.66213	High	3.15948			0
	LSVAAQEAAR	3	17	1	Q9QXS1-2		1015.55	0	0	19253356	0	6.16071e+06	0	9.552e-05					High	2.64822	High	3.32521	High	2.18731	0
	RQELEAELAK	2	17	1	Q9QXS1-2		1186.64	0	0	2.21973e+07	53425203	0	0	0.00285					High	2.64255	High	3.42266			1
	LAAISEATR	3	17	1	Q9QXS1-2		931.521	0	0	1.65206e+07	6.18561e+07	5.86269e+06	0	0.001485					High	2.61828	High	2.83465	High	2.36009	0
	QVQVALETAQR	3	17	1	Q9QXS1-2		1242.67	0	0	2.20668e+07	1.04667e+07	1.15904e+07	0	9.063e-08					High	2.59205	High	3.3504	High	3.38121	0
	EAQAVPATLQELEATK	2	18	1	Q9QXS1-2		1698.89	0	0	1.23414e+07	1.67055e+08	0	0	9.19e-05					High	2.56768	High	2.31675			0
	TLQEEHVTVAQLR	5	17	1	Q9QXS1-2		1523.82	0	0	1.88509e+07	123812452	1.02724e+07	0	5.708e-06					High	2.52647	High	4.50655	High	3.57866	0
	SKEQAELEAAR	4	17	1	Q9QXS1-2		1231.63	0	0	2.22337e+07	1.34277e+07	1.00112e+06	0	0.0001537					High	2.52578	High	2.96632	High	2.26362	1
	DLLQPEVAVALLEAQAGTGHIIDPATSAR	5	18	1	Q9QXS1-2		2956.56	0	0	6.12485e+06	7.50999e+07	0	0	0.006551					High	2.46732	High	2.55931			0
	LHVAILER	2	19	1	Q9QXS1-2		950.574	0	0	1.16304e+07	1.16397e+07	0	0	0.01307					High	2.45661	High	2.42182			0
	KQEELQHLEQQR	2	18	1	Q9QXS1-2		1565.79	0	0	6.06746e+06	0	0	0	0.0003423					High	2.36859					1
	VSLDEALQR	3	17	1	Q9QXS1-2		1030.55	0	0	1.29976e+07	8.74322e+07	1.32801e+07	0	0.0009383					High	2.36676	High	2.97116	High	2.66524	0
	LQLEETDHQK	1	17	1	Q9QXS1-2		1240.61	0	0	1.39254e+07	0	0	0	0.0009541					High	2.26469					0
	RPELEDSTLR	3	19	1	Q9QXS1-2		1215.64	0	0	1.93399e+07	661873	0	0	0.002939					High	2.24159	High	2.26968			0
	VTLVQTLEIQR	3	17	1	Q9QXS1-2		1299.75	0	0	5.8151e+06	5.06995e+07	0	0	0.0004367					High	2.23182	High	3.74534			0
	LQLETTER	2	17	1	Q9QXS1-2		989.523	0	0	1.38809e+07	6.85218e+07	0	0	0.01479					High	2.10309	High	2.33577			0
	SILDEELQR	4	17	1	Q9QXS1-2		1102.57	0	0	3.10037e+07	146863408	1.02556e+07	0	0.0128					High	2.07897	High	2.5783	High	1.98274	0
	QLEMSAEAER	2	17	1	Q9QXS1-2	M4(Oxidation)	1179.53	0	0	2.63072e+06	2.78417e+06	0	0	0.01095					High	2.06716	High	2.13271			0
	LAEDEAFQR	2	17	1	Q9QXS1-2		1078.52	0	0	1.34123e+07	0	0	0	0.005169					High	1.57931	High	1.93366			0
	SEEMQTVQQEQILQETQALQK	3	17	1	Q9QXS1-2		2489.23	0	0	0	2.71771e+07	6.97053e+06	0	1.272e-08							High	5.68041	High	3.49651	0
	AALAHSEIATTQAASTK	4	18	1	Q9QXS1-2		1670.87	0	0	0	3.05888e+07	4.21842e+06	0	7.176e-09							High	5.46342	High	5.12836	0
	LKQSAEEQAQAQAQAQAAAEK	2	17	1	Q9QXS1-2		2199.11	0	0	0	1.77578e+06	0	0	1.744e-08							High	5.37997			1
	EEELQQTLQQEQNMLDR	2	17	1	Q9QXS1-2		2131.97	0	0	0	8.56468e+07	0	0	6.621e-07							High	4.88493			0
	LLEAQIATGGIIDPVHSHR	2	19	1	Q9QXS1-2		2027.1	0	0	0	9.29912e+07	0	0	1.343e-06							High	4.85908			0
	TQLASWSDPTEETGPVAGILDTETLEK	3	17	1	Q9QXS1-2		2888.4	0	0	0	1.08789e+07	0	0	4.254e-07							High	4.82938			0
	VYHDPSTQEPVTYSQLQQR	3	18	1	Q9QXS1-2		2276.1	0	0	0	5.32866e+07	0	0	5.244e-08							High	4.77183			0
	VIYQSLEGAVQAGQLK	3	19	1	Q9QXS1-2		1703.93	0	0	0	5.0418e+07	0	0	1.244e-07							High	4.75255			0
	LLDAQLSTGGIVDPSK	4	18	1	Q9QXS1-2		1613.87	0	0	0	5.98389e+07	1.23161e+06	0	3.757e-08							High	4.64609	High	2.40601	0
	YLYGTGAVAGVYLPGSR	3	17	1	Q9QXS1-2		1743.9	0	0	0	0	3.76681e+06	0	8.129e-07							High	4.62024	High	3.81884	0
	SQVMDEATALQLQEGLTSIEEVTK	1	17	1	Q9QXS1-2		2620.31	0	0	0	1.39496e+07	0	0	2.328e-05							High	4.61638			0
	LEDLLQDAQDEKEQLNEYK	3	18	1	Q9QXS1-2		2321.09	0	0	0	5.71489e+07	0	0	1.144e-06							High	4.54206			1
	EEELQQTLQQEQNMLDR	1	17	1	Q9QXS1-2	M14(Oxidation)	2147.99	0	0	0	1.20725e+07	0	0	7.68e-06							High	4.5358			0
	QSAEEQAQAQAQAQAAAEK	3	17	1	Q9QXS1-2		1957.92	0	0	0	8.86086e+06	0	0	5.974e-08							High	4.47981			0
	AQAEAQQPVFNTLR	2	18	1	Q9QXS1-2		1572.8	0	0	0	1.22197e+08	1.51484e+07	0	3.719e-06							High	4.36388	High	3.78899	0
	SQVMDEATALQLQEGLTSIEEVTK	1	17	1	Q9QXS1-2	M4(Oxidation)	2636.3	0	0	0	3.97682e+06	0	0	7.34e-07							High	4.31092			0
	SSSVGSSSSYPISSAGPR	3	17	1	Q9QXS1-2		1712.82	0	0	0	2.45926e+06	5.52544e+06	0	5.153e-06							High	4.18642	High	2.99119	0
	LQEDKEQMAQQLVEETQGFQR	2	17	1	Q9QXS1-2		2535.2	0	0	0	3.78873e+07	0	0	3.305e-05							High	4.06438			1
	LLDAQLATGGIVDPR	2	17	1	Q9QXS1-2		1538.85	0	0	0	3.42523e+07	1.13901e+07	0	8.091e-05							High	4.01019	High	3.85371	0
	LGFHLPLEVAYQR	2	17	1	Q9QXS1-2		1542.85	0	0	0	1.20944e+08	0	0	2.971e-05							High	3.90964			0
	DSQDAGGFGPEDR	1	18	1	Q9QXS1-2		1350.56	0	0	0	2.80574e+07	0	0	2.224e-05							High	3.8933			0
	AQAELEAQELQR	2	17	1	Q9QXS1-2		1385.69	0	0	0	1.14959e+07	1.22417e+07	0	2.802e-05							High	3.86978	High	3.3845	0
	CITDPQTGLCLLPLK	1	17	1	Q9QXS1-2	C1(Carbamidomethyl); C10(Carbamidomethyl)	1728.9	0	0	0	1.04423e+07	0	0	3.501e-05							High	3.82206			0
	DDPSGQMLLLLSDAR	2	17	1	Q9QXS1-2		1630.8	0	0	0	4.22178e+07	0	0	6.989e-06							High	3.77732			0
	LQNVQIALDYLR	2	17	1	Q9QXS1-2		1445.81	0	0	0	2.65437e+07	0	0	3.115e-05							High	3.67893			0
	YSELTTLTSQYIK	1	18	1	Q9QXS1-2		1546.79	0	0	0	5.2012e+07	0	0	9.292e-06							High	3.64559			0
	DPYSGNTISLFQAMK	1	18	1	Q9QXS1-2		1671.8	0	0	0	1.4038e+07	0	0	2.094e-06							High	3.5865			0
	ENTAYFQFFSDVR	2	18	1	Q9QXS1-2		1623.73	0	0	0	6.3219e+06	0	0	1.491e-05							High	3.51307			0
	RLQEDKEQMAQQLVEETQGFQR	2	17	1	Q9QXS1-2		2691.3	0	0	0	2.95369e+07	0	0	0.0001195							High	3.45042			2
	AGTLSITEFADMLSGNAGGFR	1	17	1	Q9QXS1-2		2115.02	0	0	0	0	0	0	6.417e-07							High	3.44453			0
	SLESLHGFVAAATK	1	19	1	Q9QXS1-2		1430.76	0	0	0	1.73229e+08	0	0	2.568e-05							High	3.3965			0
	TEVVETTQVYTEEETRR	1	17	1	Q9QXS1-2		2069.99	0	0	0	2.69961e+07	0	0	0.007755							High	3.28703			1
	FRELAEEAAR	2	17	1	Q9QXS1-2		1191.61	0	0	0	1.39651e+07	0	0	0.0007913							High	3.25997			1
	LEQLFQDEVAK	1	18	1	Q9QXS1-2		1319.68	0	0	0	6.63973e+07	0	0	0.0004544							High	3.2223			0
	SIQEELQHLR	1	17	1	Q9QXS1-2		1252.66	0	0	0	8.65151e+07	0	0	0.0006973							High	3.21563			0
	KGLVGPELHDR	1	17	1	Q9QXS1-2		1220.67	0	0	0	8.34698e+06	0	0	0.002583							High	3.1935			1
	LLEAAAQSSK	2	17	1	Q9QXS1-2		1017.55	0	0	0	5.11655e+06	2.04318e+06	0	0.0002767							High	3.13755	High	2.26582	0
	DPYTEQTISLFQAMK	1	17	1	Q9QXS1-2		1771.85	0	0	0	1.20337e+07	0	0	2.603e-05							High	3.11799			0
	AQVEQELTTLR	1	17	1	Q9QXS1-2		1287.68	0	0	0	2.07992e+08	0	0	0.000781							High	3.1127			0
	GYYSPYSVSGSGSTAGSR	1	17	1	Q9QXS1-2		1782.79	0	0	0	2.73584e+07	0	0	0.0001345							High	3.10779			0
	SLLAWQSLSR	1	18	1	Q9QXS1-2		1160.64	0	0	0	5.15168e+07	0	0	0.0007754							High	3.10226			0
	GLFDEEMNEILTDPSDDTK	1	17	1	Q9QXS1-2		2168.95	0	0	0	9.53412e+06	0	0	0.001374							High	3.08406			0
	LAEVEAALEK	2	17	1	Q9QXS1-2		1072.58	0	0	0	7.09954e+07	3.50924e+07	0	0.003009							High	3.05342	High	2.05051	0
	RAAEEAEEAREQAER	1	17	1	Q9QXS1-2		1744.83	0	0	0	674702	0	0	0.001752							High	3.02263			2
	DYELQLITYK	1	18	1	Q9QXS1-2		1285.66	0	0	0	3.60654e+07	0	0	0.005286							High	3.01232			0
	SFLSEKDSLLQR	1	18	1	Q9QXS1-2		1422.76	0	0	0	3.49654e+07	0	0	0.002173							High	2.95019			1
	VVIVDPETGKEMSVYEAYR	2	17	1	Q9QXS1-2		2185.08	0	0	0	1.92341e+07	0	0	3.084e-06							High	2.93359			1
	NLVDNITGQR	2	17	1	Q9QXS1-2		1129.59	0	0	0	143332340	2.04885e+07	0	0.0003125							High	2.89349	High	2.92428	0
	ALQALDELR	1	17	1	Q9QXS1-2		1028.57	0	0	0	1.42942e+08	0	0	0.01084							High	2.83049			0
	SLSAIYLEK	2	18	1	Q9QXS1-2		1023.57	0	0	0	6.3572e+07	6.75118e+06	0	0.001628							High	2.7798	High	1.60471	0
	NDESQLSPATR	1	19	1	Q9QXS1-2		1217.59	0	0	0	0	0	0	0.001416							High	2.73627			0
	NLELHYQAFLR	1	18	1	Q9QXS1-2		1403.74	0	0	0	2.32029e+07	0	0	0.001211							High	2.72921			0
	APVPASELLDAK	1	18	1	Q9QXS1-2		1210.66	0	0	0	3.2513e+08	0	0	0.0009419							High	2.71651			0
	SELELTLGK	1	18	1	Q9QXS1-2		989.545	0	0	0	3.32084e+07	0	0	0.003478							High	2.6948			0
	ARNDESQLSPATR	2	19	1	Q9QXS1-2		1444.7	0	0	0	1.18281e+07	2.32231e+06	0	0.005628							High	2.66345	High	2.52505	1
	IDSAEWGVDLPSVEAQLGSHR	1	19	1	Q9QXS1-2		2266.1	0	0	0	3.05271e+07	0	0	0.003084							High	2.65839			0
	QRELAEQELEK	1	17	1	Q9QXS1-2		1372.7	0	0	0	7.12227e+06	0	0	0.007122							High	2.5901			1
	WQAVLAQTDVR	1	18	1	Q9QXS1-2		1286.68	0	0	0	6.40962e+07	0	0	0.0002794							High	2.47936			0
	GYFDEEMNR	1	18	1	Q9QXS1-2		1160.46	0	0	0	1.97043e+07	0	0	0.009229							High	2.4308			0
	FPVTEAVNK	2	17	1	Q9QXS1-2		1004.54	0	0	0	1.42242e+06	6.59949e+06	0	0.001607							High	2.42647	High	2.01766	0
	FLEEEAEK	1	17	1	Q9QXS1-2		994.469	0	0	0	4.41886e+07	0	0	0.006088							High	2.3935			0
	AGVVGPELHEK	2	18	1	Q9QXS1-2		1135.61	0	0	0	3.73752e+06	0	0	0.004028							High	2.37616			0
	VPLDVAYAR	1	18	1	Q9QXS1-2		1003.55	0	0	0	5.76344e+07	0	0	0.004224							High	2.30317			0
	GLLSAEVAR	2	17	1	Q9QXS1-2		915.524	0	0	0	2.68596e+07	4.67908e+06	0	0.01382							High	2.25898	High	2.02018	0
	SMVEEGTGLR	1	17	1	Q9QXS1-2		1078.51	0	0	0	15772352	0	0	0.006604							High	2.25378			0
	QQNLASYDYVR	3	17	1	Q9QXS1-2		1356.65	0	0	0	56487399	0	0	0.006192							High	2.07496	High	2.10779	0
	SYVDPSTDER	1	17	1	Q9QXS1-2		1168.51	0	0	0	2.78468e+06	0	0	0.007674							High	1.97279			0
	GGAEGELQALR	1	17	1	Q9QXS1-2		1100.57	0	0	0	41354564	0	0	0.01486							High	1.93916			0
	ALVPAAELLDSGVISHELYQQLQR	2	18	1	Q9QXS1-2		2650.42	0	0	0	1.44383e+08	0	0	0.003609							High	1.55568			0
	ALLEEIER	2	18	1	Q9QXS1-2		972.531	0	0	0	1.06356e+08	8.39477e+06	0	0.005929							High	1.4774	High	2.26413	0
	VPAQQLQEAGILSQEELQR	2	18	1	Q9QXS1-2		2137.12	0	0	0	0	5.25115e+06	0	4.054e-06									High	4.00037	0
	GGELVYTDTEAR	1	18	1	Q9QXS1-2		1310.62	0	0	0	0	4.86161e+06	0	0.001838									High	2.98009	0
	QLQLAQEAAQK	1	17	1	Q9QXS1-2		1227.66	0	0	17491287	0	0	0.001	0.009454					High	2.40765					0
	LKAEVTEAAR	3	17	1	Q9QXS1-2		1087.6	0	0	1.36891e+07	3.08319e+06	0	0.001	0.01742					High	2.37675	High	2.64225			1
	ARQEEVYSELQAR	1	18	1	Q9QXS1-2		1578.78	0	0	0	1.54796e+07	0	0.001	0.01611							High	2.95443			1
	AGLVGPELHEK	2	18	1	Q9QXS1-2		1149.62	0	0	0	45154612	0	0.001	0.03181							High	2.80681			0
	STQGAEEVLK	1	18	1	Q9QXS1-2		1061.54	0	0	0	1.7924e+07	0	0.001	0.01872							High	2.44278			0
	QLLEEELAR	1	17	1	Q9QXS1-2		1100.59	0	0	0	95546318	0	0.001	0.02688							High	1.86934			0
	SWSLVTFR	1	18	1	Q9QXS1-2		995.524	0	0	0	7.29872e+06	0	0.002	0.03222							High	2.20239			0
	LSYTQLLK	1	17	1	Q9QXS1-2		965.563	0	0	0	0	5.304e+06	0.002	0.04047									High	2.1064	0
	LQAEEVAQQK	2	17	1	Q9QXS1-2		1143.6	0	0	22901146	1.89265e+07	0	0.003	0.04906					High	1.7817	High	2.50802			0
	LTVDEAVR	2	18	1	Q9QXS1-2		902.49	0	0	0	7.19422e+07	8.59651e+06	0.003	0.06174							High	2.14969	High	1.993	0
	AQAEAQQPVFNTLRDELR	1	18	1	Q9QXS1-2		2086.07	0	0	0	73576826	0	0.003	0.04641							High	2.1458			1
	GYLDKETNR	1	18	1	Q9QXS1-2		1095.54	0	0	0	1.99923e+06	0	0.003	0.03991							High	2.01185			1
	VPVDVAYK	1	18	1	Q9QXS1-2		890.493	0	0	0	5.14136e+06	0	0.003	0.04935							High	1.54972			0
	QITVEELVR	2	17	1	Q9QXS1-2		1086.61	0	0	8.88395e+06	4.4782e+07	0	0.004	0.08128					High	1.64605	High	1.78263			0
	AIVQLKPR	1	18	1	Q9QXS1-2		924.595	0	0	0	1.21575e+07	0	0.004	0.05585							High	2.10423			0
	FISETLR	1	18	1	Q9QXS1-2		865.472	0	0	0	0	0	0.004	0.06266							High	2.0107			0
	FAEQTLR	1	17	1	Q9QXS1-2		864.454	0	0	0	3.09803e+07	0	0.004	0.0752							High	1.98188			0
	LLLWSQR	1	19	1	Q9QXS1-2		915.539	0	0	0	1.06428e+07	0	0.004	0.07851							High	1.92971			0
	GLVEDTLR	1	17	1	Q9QXS1-2		902.492	0	0	0	3.0775e+07	0	0.004	0.08459							High	1.77383			0
	QEEVYSELQAR	1	18	1	Q9QXS1-2		1351.64	0	0	0	1.60299e+07	0	0.004	0.07788							High	1.57827			0
	VALEEVER	1	17	1	Q9QXS1-2		944.503	0	0	0	2.67051e+06	0	0.004	0.05868							High	1.41139			0
	VLSGSSSEAAVPSVCFLVPPPNQEAQEAVAR	1	18	1	Q9QXS1-2	C15(Carbamidomethyl)	3196.57	0	0	0	2.29129e+07	0	0.005	0.1083							High	2.51715			0
	AQLEPVASPAK	2	18	1	Q9QXS1-2		1110.61	0	0	0	54174005	4.17703e+06	0.005	0.1092							High	2.47477	High	2.00726	0
	LTVEEAVR	1	22	2	B1ARU1;Q9QXS1-2		916.508	0	0	0	6.83274e+06	0	0.005	0.09361							High	1.29787			0
	AAEEAEEAREQAER	1	17	1	Q9QXS1-2		1588.72	0	0	0	7.98963e+06	0	0.006	0.1135							High	2.30628			1
	LSFSGLR	1	18	1	Q9QXS1-2		779.443	0	0	0	1.16167e+07	0	0.006	0.1124							High	1.84129			0
	LSIYEALKK	1	18	1	Q9QXS1-2		1064.63	0	0	0	5.74379e+07	0	0.007	0.1478							High	2.68849			1
	ELAEQELEK	1	17	1	Q9QXS1-2		1088.54	0	0	0	9.89946e+06	0	0.008	0.1663							High	1.93428			0
	SALDQYR	1	17	1	Q9QXS1-2		852.417	0	0	0	1.42701e+07	0	0.009	0.1725							High	1.51112			0
Q8BFZ3	Beta-actin-like protein 2 OS=Mus musculus GN=Actbl2 PE=1 SV=1 - [ACTBL_MOUSE]	28.72	1	2	8	297	6.85314e+09	1.76677e+09	8.19432e+09	1.6239e+09	5.96749e+08	278.108	24.2	6	72	120.337	18.88	5	33	366.686	22.07	5	97	283.963	20.21	5	78	57.9363	19.95	4	17	376	41.977	5.49072
	Sequence	# PSMs	# Proteins	# Protein Groups	Protein Group Accessions	Modifications	MH+ [Da]	A4: Area	B4: Area	C4: Area	D4: Area	E4: Area	q-Value	PEP	A6	XCorr A6	B6	XCorr B6	C6	XCorr C6	D6	XCorr D6	E6	XCorr E6	# Missed Cleavages
	TTGIVMDSGDGVTHTVPIYEGYALPHAILR	90	6	2	P60710;Q8BFZ3		3183.62	1.47578e+09	8.78578e+08	9.15608e+08	5.74104e+08	0	0	6.531e-13	High	5.51671	High	5.14318	High	6.21558	High	5.4255			0
	TTGIVMDSGDGVTHTVPIYEGYALPHAILR	115	6	2	P60710;Q8BFZ3	M6(Oxidation)	3199.64	2.15148e+09	1.27751e+09	1.67083e+09	2.12811e+09	5.82721e+07	0	5.166e-14	High	5.43267	High	5.2185	High	6.53898	High	6.04053	High	4.2271	0
	SYELPDGQVITIGNER	68	10	3	P68033;P60710;Q8BFZ3		1790.9	9.20508e+09	3.87804e+09	8.86401e+09	2.72963e+09	5.01866e+08	0	2.111e-11	High	4.76467	High	4.55136	High	4.99173	High	4.44437	High	4.63203	0
	VAPDEHPILLTEAPLNPK	6	1	1	Q8BFZ3		1954.06	9.20287e+09	0	14048110850	0	1.23011e+09	0	0.05795	High	2.82928			High	3.3529			High	3.13326	0
	HQGVMVGMGQK	2	14	3	P68033;P60710;Q8BFZ3	M5(Oxidation)	1187.56	1.22102e+06	0	1.12927e+07	0	0	0	0.002671	High	1.65715			High	1.57042					0
	HQGVMVGMGQK	5	14	3	P68033;P60710;Q8BFZ3		1171.57	0	1.86074e+07	1.63986e+08	2.8076e+06	1.04511e+07	0	0.004553			High	1.38564	High	2.7664	High	1.58571	High	1.71055	0
	DLTDYLMK	4	12	3	P68033;P60710;Q8BFZ3	M7(Oxidation)	1014.48	0	5.42588e+07	207717622	13948169	0	0.002	0.0222			High	1.69826	High	2.17857	High	1.75505			0
	IIAPPERK	1	9	3	P60710;P68033;Q8BFZ3		923.564	2.52033e+07	0	0	0	0	0.003	0.1303	High	2.18565									1
	DCYVGDEAQSK	1	1	1	Q8BFZ3	C2(Carbamidomethyl)	1271.53	0	0	0	1.80496e+06	0	0.004	0.07564							High	2.21278			0
	DLTDYLMK	2	12	3	P68033;P60710;Q8BFZ3		998.484	2.74983e+08	1.44766e+08	0	0	0	0.005	0.1711	High	1.56191	High	1.81183							0
	CDVDIR	1	6	2	P60710;Q8BFZ3	C1(Carbamidomethyl)	777.353	0	2.24166e+07	0	0	0	0.009	0.148			High	2.07957							0
	HQGVMVGMGQK	2	14	3	P68033;P60710;Q8BFZ3	M5(Oxidation); M8(Oxidation)	1203.56	0	0	727721	7.65219e+06	0	0.009	0.1508					High	1.60625	High	1.27128			0
P63325	40S ribosomal protein S10 OS=Mus musculus GN=Rps10 PE=1 SV=1 - [RS10_MOUSE]	60.61	2	12	12	290	2.25059e+09	2.17565e+09	1.40914e+09	1.66073e+09	3.37187e+08	93.6926	38.18	6	36	101.974	44.85	6	38	172.321	46.06	9	67	221.507	39.39	8	87	148.218	23.64	4	62	165	18.9038	10.1548
	Sequence	# PSMs	# Proteins	# Protein Groups	Protein Group Accessions	Modifications	MH+ [Da]	A4: Area	B4: Area	C4: Area	D4: Area	E4: Area	q-Value	PEP	A6	XCorr A6	B6	XCorr B6	C6	XCorr C6	D6	XCorr D6	E6	XCorr E6	# Missed Cleavages
	KAEAGAGSATEFQFR	43	1	1	P63325		1569.76	1.52272e+08	3.94889e+08	7.19431e+08	1519882627	2.95271e+08	0	1.263e-11	High	4.50811	High	4.16218	High	4.82209	High	3.86947	High	3.96398	1
	HFYWYLTNEGIQYLR	3	2	1	P63325		2002.99	0	8.40246e+06	0	0	0	0	1.093e-09	High	3.80991	High	4.4704							0
	DYLHLPPEIVPATLR	132	2	1	P63325		1733.96	3.1453e+09	2.80411e+09	2244888965	1.76397e+09	308611560	0	0.001563	High	3.54022	High	2.94437	High	3.28413	High	3.48866	High	3.47746	0
	IAIYELLFK	49	2	1	P63325		1109.66	3.13842e+09	3277865496	1.26311e+09	9.71898e+08	2.37472e+08	0	0.003165	High	3.16713	High	2.99684	High	3.24394	High	3.38847	High	3.28773	0
	AEAGAGSATEFQFR	51	1	1	P63325		1441.66	181298162	4.44959e+08	7.17464e+08	1.69833e+09	4.07679e+08	0	2.04e-10	High	2.96504	High	3.59737	High	3.43339	High	3.89483	High	4.13485	0
	SRPETGRPRPKGPEGERPAR	2	2	1	P63325		2230.18	0	2.36922e+06	2.29725e+06	0	0	0	0.008163			High	2.71173	High	1.91392					1
	SAVPPGADKKAEAGAGSATEFQFR	1	1	1	P63325		2392.18	0	0	0	20333065	0	0	1.766e-05							High	3.33762			2
	HPELADKNVPNLHVMK	1	2	1	P63325		1841.98	0	0	0	0	0	0	0.01438							High	2.75478			1
	DYLHLPPEIVPATLRR	2	2	1	P63325		1890.06	0	0	3.0546e+07	8.32674e+06	0	0.001	0.01931					High	2.39129	High	2.87513			1
	HPELADKNVPNLHVMK	1	2	1	P63325	M15(Oxidation)	1857.96	0	0	1.19662e+07	0	0	0.002	0.01467					High	2.05622					1
	GPEGERPAR	1	2	1	P63325		968.487	0	0	578392	0	0	0.006	0.1012					High	2.12597					0
	HPELADK	1	2	1	P63325		809.411	0	0	2.5415e+06	0	0	0.007	0.1243					High	1.60566					0
	NVPNLHVMK	3	2	1	P63325		1051.57	4.68052e+08	0	0	3.55449e+07	0	0.008	0.2119	High	1.88968					High	1.53721			0
G5E8R1	Tropomyosin 1, alpha, isoform CRA_j OS=Mus musculus GN=Tpm1 PE=3 SV=1 - [G5E8R1_MOUSE]	60.48	9	3	21	219	1.93857e+09	1866654923	1.57177e+09	1.36992e+09	6.2902e+08	136.04	50	16	42	148.307	52.42	18	48	130.263	58.87	18	40	111.122	41.13	16	34	154.617	35.08	12	55	248	28.5395	4.76709
	Sequence	# PSMs	# Proteins	# Protein Groups	Protein Group Accessions	Modifications	MH+ [Da]	A4: Area	B4: Area	C4: Area	D4: Area	E4: Area	q-Value	PEP	A6	XCorr A6	B6	XCorr B6	C6	XCorr C6	D6	XCorr D6	E6	XCorr E6	# Missed Cleavages
	AQKDEEKMEIQEIQLK	14	16	2	G5E8R1;P58771-2		1960	166652447	107056530	1.2693e+08	113894055	37150870	0	8.687e-05	High	5.74138	High	4.62522	High	5.00894	High	5.63434	High	4.62891	2
	AQKDEEKMEIQEIQLK	10	16	2	G5E8R1;P58771-2	M8(Oxidation)	1976	1.22185e+08	9.56196e+07	107686921	5.73132e+07	1.07546e+07	0	2.817e-09	High	4.59818	High	4.70958	High	4.9742	High	4.60932	High	4.40304	2
	SLQEQADAAEER	15	7	1	G5E8R1		1346.61	1.12558e+09	1.02522e+09	7.78711e+08	0	3.22827e+08	0	8.963e-09	High	4.287	High	4.10039	High	4.45845	High	3.71315	High	4.36758	0
	EENLSMHQMLDQTLLELNNM	2	7	2	G5E8R1;P58771-2	M9(Oxidation); M20(Oxidation)	2435.09	4.21442e+07	0	4.45413e+06	0	0	0	0.01051	High	4.28662			High	3.56485					0
	YSQKEDKYEEEIK	14	23	5	G5E8R1;P58771-2;P21107-2;E9Q7Q3;Q8K0Z5		1688.79	6.51392e+08	6.84581e+08	7.48394e+08	642750749	4.64071e+08	0	7.342e-05	High	3.97021	High	4.34733	High	4.20328	High	3.06582	High	3.95784	2
	LRETAEADVASLNR	5	6	1	G5E8R1		1544.8	9.84631e+07	9.59131e+07	72347538	1.31067e+06	0	0	0.0009719	High	3.97005	High	3.46116	High	4.10592	High	2.88748			1
	DEEKMEIQEIQLK	3	24	5	G5E8R1;P58771-2;E9Q7Q3;P21107-2;Q8K0Z5	M5(Oxidation)	1648.8	63871889	54440116	0	0	8.93677e+06	0	0.001379	High	3.96662	High	3.5799					High	2.73306	1
	RIQLVEEELDR	38	28	5	P58771-2;G5E8R1;P21107-2;E9Q7Q3;Q8K0Z5		1399.75	1107689830	1137748736	4.3759e+08	1.08601e+09	98900040	0	1.416e-05	High	3.90962	High	3.71585	High	3.92054	High	3.72247	High	3.54773	1
	KLVIIESDLER	11	16	2	G5E8R1;P58771-2		1314.76	7.31814e+08	6.59384e+08	2.14465e+08	0	6.34522e+07	0	1.145e-05	High	3.83902	High	4.07849	High	3.59584	High	3.25786	High	3.26728	1
	DEEKMEIQEIQLK	9	24	5	E9Q7Q3;P21107-2;Q8K0Z5;G5E8R1;P58771-2		1632.81	74243470	2.96802e+07	2.43494e+07	27415282	8.3772e+06	0	3.389e-07	High	3.70149	High	4.0138	High	4.02026	High	3.10457	High	3.66322	1
	ETAEADVASLNR	11	6	1	G5E8R1		1275.61	8.60418e+08	773019686	5.59744e+08	1.63641e+07	2.4321e+08	0	1.685e-07	High	3.60092	High	3.0738	High	3.88081	High	2.98404	High	3.6252	0
	LVIIESDLER	3	16	2	G5E8R1;P58771-2		1186.66	2.73341e+08	0	0	71536483	3.67097e+07	0	0.003737	High	3.32846					High	3.16998	High	2.65168	0
	MEIQEIQLK	11	24	5	G5E8R1;P58771-2;E9Q7Q3;P21107-2;Q8K0Z5	M1(Oxidation)	1147.6	2.49329e+08	1617230805	1.22317e+08	3.24899e+07	6.56842e+07	0	0.02514	High	3.04132	High	2.89919	High	2.49009	High	2.86036	High	2.58977	0
	IQLVEEELDRAQER	18	28	5	P58771-2;G5E8R1;P21107-2;E9Q7Q3;Q8K0Z5		1727.89	7.32114e+07	2.42675e+08	5.52076e+08	3.37591e+08	9.02437e+07	0	1.832e-06	High	2.9757	High	3.8502	High	2.96893	High	3.38785	High	3.2396	1
	IQLVEEELDR	24	28	5	P58771-2;G5E8R1;P21107-2;E9Q7Q3;Q8K0Z5		1243.66	3.58244e+09	2844985228	3.18819e+09	2380992036	1100161747	0	0.0005519	High	2.80309	High	3.05775	High	2.94838	High	3.01438	High	3.00916	0
	SIDDLEEK	8	7	2	G5E8R1;P58771-2		948.447	2.40758e+08	2.30713e+08	1.7721e+08	1.32303e+08	7.62566e+07	0	0.02495	High	2.42271	High	2.29989	High	2.39166	High	1.68084	High	2.29189	0
	SLEAQAEK	4	13	3	G5E8R1;P58771-2;E9Q7Q3		875.444	583855	406746	609328	0	0	0	0.00186	High	1.7144	High	2.40429	High	1.63164					0
	MEIQEIQLK	3	24	5	E9Q7Q3;P21107-2;Q8K0Z5;G5E8R1;P58771-2		1131.6	0	0	7.93117e+07	103527057	0	0	0.002549	High	1.49211			High	2.986	High	3.35469			0
	RIQLVEEELDRAQER	4	28	5	P58771-2;G5E8R1;P21107-2;E9Q7Q3;Q8K0Z5		1883.98	0	8.19475e+07	1.76613e+08	35057259	0	0	0.006497			High	4.00465	High	3.87864	High	2.60707			2
	KLVIIESDLERAEER	2	16	2	G5E8R1;P58771-2		1799.98	0	6.79715e+07	0	0	0	0	0.0003383			High	3.12016							2
	LEEAEKAADESER	4	27	5	P58771-2;G5E8R1;P21107-2;E9Q7Q3;Q8K0Z5		1476.67	0	3.40863e+07	9.19038e+07	1.89873e+07	0	0	1.188e-08			High	3.05589	High	3.36206	High	3.32679			1
	CAELEEELK	2	10	2	G5E8R1;P58771-2	C1(Carbamidomethyl)	1120.51	0	2.62763e+07	1.8756e+07	0	0	0	0.0001656			High	2.48024	High	1.84339					0
	KYEEVAR	3	28	6	P58771-2;G5E8R1;E9Q7Q3;P21107-2;Q8K0Z5;Q6IRU2		894.464	1.94937e+06	2.029e+06	2.85969e+06	0	0	0.001	0.02396	High	1.8131	High	1.70988	High	1.63218					1
	EDKYEEEIK	1	27	6	P58771-2;G5E8R1;P21107-2;E9Q7Q3;Q8K0Z5;Q6IRU2		1182.54	0	0	0	2.45368e+07	0	0.008	0.1626							High	2.06488			1
P68033	Actin, alpha cardiac muscle 1 OS=Mus musculus GN=Actc1 PE=1 SV=1 - [ACTC_MOUSE]	36.34	9	2	12	211	5.12526e+09	2.18909e+09	6.15603e+09	1.5894e+09	2.66938e+08	159.623	36.34	12	53	105.115	28.12	10	37	164.396	28.12	10	57	128.942	28.12	10	45	56.8862	15.92	6	19	377	41.9919	5.38916
	Sequence	# PSMs	# Proteins	# Protein Groups	Protein Group Accessions	Modifications	MH+ [Da]	A4: Area	B4: Area	C4: Area	D4: Area	E4: Area	q-Value	PEP	A6	XCorr A6	B6	XCorr B6	C6	XCorr C6	D6	XCorr D6	E6	XCorr E6	# Missed Cleavages
	SYELPDGQVITIGNER	68	10	3	P68033;P60710;Q8BFZ3		1790.9	9.20508e+09	3.87804e+09	8.86401e+09	2.72963e+09	5.01866e+08	0	2.111e-11	High	4.76467	High	4.55136	High	4.99173	High	4.44437	High	4.63203	0
	LCYVALDFENEMATAASSSSLEK	3	5	1	P68033	C2(Carbamidomethyl); M12(Oxidation)	2552.17	5.6473e+06	0	0	0	0	0	0.0138	High	4.2124									0
	IWHHTFYNELR	23	8	2	P60710;P68033		1515.74	9.37991e+08	5.77344e+08	378664546	1.1139e+08	0	0	0.0001187	High	3.61759	High	3.70989	High	2.79702	High	3.15919			0
	DSYVGDEAQSK	19	13	2	P68033;P60710		1198.52	1.48459e+09	8.06372e+08	1.73514e+09	1.49508e+08	8.88052e+07	0	0.008535	High	3.53503	High	3.19035	High	3.4549	High	2.58576	High	2.99743	0
	YPIEHGIITNWDDMEK	12	6	1	P68033		1960.9	1.11355e+08	9.66177e+07	5.52622e+07	74706627	0	0	1.945e-06	High	3.51678	High	3.69298	High	4.25012	High	3.41465			0
	YPIEHGIITNWDDMEK	10	6	1	P68033	M14(Oxidation)	1976.9	107640846	5.58382e+07	1.5541e+08	2.68747e+07	0	0	1.773e-05	High	3.51324	High	3.45564	High	3.64422	High	3.25909			0
	AGFAGDDAPR	13	16	2	P60710;P68033		976.445	2.86116e+09	1.1642e+09	3.44699e+09	4.21531e+07	2.10144e+08	0	0.003839	High	3.49233	High	3.00025	High	2.93645	High	2.79766	High	3.27695	0
	AVFPSIVGRPR	12	16	2	P60710;P68033		1198.7	3309531619	1.52503e+09	6.1571e+09	1503840280	0	0	7.328e-05	High	3.09492	High	3.2213	High	3.20174	High	2.93798			0
	EITALAPSTMK	11	9	2	P60710;P68033	M10(Oxidation)	1177.61	9.97365e+08	3.802e+08	1.09898e+09	4.66801e+07	3.5377e+07	0	0.01169	High	2.82347	High	2.48085	High	2.75845	High	2.62898	High	2.61723	0
	DSYVGDEAQSKR	12	13	2	P68033;P60710		1354.62	1.52487e+08	1.45037e+08	5.87432e+08	1.32838e+08	1.88776e+07	0	0.0004477	High	2.655	High	2.52763	High	2.92368	High	3.04339	High	2.2651	1
	EITALAPSTMK	12	9	2	P60710;P68033		1161.61	1.0448e+09	3.66432e+08	1.43736e+09	5.34741e+08	7.9868e+07	0	0.001032	High	2.43837	High	2.48432	High	2.35206	High	2.43835	High	2.41924	0
	HQGVMVGMGQK	2	14	3	P68033;P60710;Q8BFZ3	M5(Oxidation)	1187.56	1.22102e+06	0	1.12927e+07	0	0	0	0.002671	High	1.65715			High	1.57042					0
	HQGVMVGMGQK	5	14	3	P68033;P60710;Q8BFZ3		1171.57	0	1.86074e+07	1.63986e+08	2.8076e+06	1.04511e+07	0	0.004553			High	1.38564	High	2.7664	High	1.58571	High	1.71055	0
	DLTDYLMK	4	12	3	P68033;P60710;Q8BFZ3	M7(Oxidation)	1014.48	0	5.42588e+07	207717622	13948169	0	0.002	0.0222			High	1.69826	High	2.17857	High	1.75505			0
	IIAPPERK	1	9	3	P60710;P68033;Q8BFZ3		923.564	2.52033e+07	0	0	0	0	0.003	0.1303	High	2.18565									1
	DLTDYLMK	2	12	3	P68033;P60710;Q8BFZ3		998.484	2.74983e+08	1.44766e+08	0	0	0	0.005	0.1711	High	1.56191	High	1.81183							0
	HQGVMVGMGQK	2	14	3	P68033;P60710;Q8BFZ3	M5(Oxidation); M8(Oxidation)	1203.56	0	0	727721	7.65219e+06	0	0.009	0.1508					High	1.60625	High	1.27128			0
P16110	Galectin-3 OS=Mus musculus GN=Lgals3 PE=1 SV=3 - [LEG3_MOUSE]	29.17	2	7	7	210	6.07541e+08	7.09121e+08	5.94776e+08	3.53541e+08	2.6391e+08	186.438	29.17	7	58	208.009	26.89	6	63	63.2204	29.17	7	23	39.8803	26.52	5	14	119.34	26.89	6	52	264	27.4975	8.38232
	Sequence	# PSMs	# Proteins	# Protein Groups	Protein Group Accessions	Modifications	MH+ [Da]	A4: Area	B4: Area	C4: Area	D4: Area	E4: Area	q-Value	PEP	A6	XCorr A6	B6	XCorr B6	C6	XCorr C6	D6	XCorr D6	E6	XCorr E6	# Missed Cleavages
	EISQLGISGDITLTSANHAMI	44	2	1	P16110		2171.11	6.07815e+06	5447692	7.03039e+06	5.93735e+06	0	0	0.002381	High	4.36457	High	4.14094	High	3.48302	High	4.13182	High	3.93067	0
	EISQLGISGDITLTSANHAMI	59	2	1	P16110	M20(Oxidation)	2187.1	3.30512e+06	1.07478e+07	8.27605e+06	0	1.52691e+07	0	1.137e-08	High	4.18595	High	4.71693	High	3.13882			High	3.98771	0
	VAVNDAHLLQYNHR	18	2	1	P16110		1649.85	5.48813e+08	6.95313e+08	5.34178e+08	4.45244e+08	2.21587e+08	0	4.822e-08	High	4.06235	High	4.06419	High	4.2147	High	4.01655	High	3.97426	0
	RGNDVAFHFNPR	8	2	1	P16110		1429.7	3.0611e+08	3.71612e+08	2.4639e+08	0	5.00641e+07	0	0.01597	High	3.89757	High	3.03881	High	3.12493			High	3.21016	1
	QSAFPFESGKPFK	21	2	1	P16110		1469.74	4.25219e+08	5.51592e+08	4.96818e+08	200865461	428462071	0	6.496e-07	High	3.58706	High	3.39727	High	3.60543	High	2.84303	High	3.40568	0
	IQVLVEADHFK	45	2	1	P16110		1298.7	622285666	880458196	5.62778e+08	4.14515e+08	1.37728e+08	0	5.127e-07	High	2.91541	High	3.17197	High	3.36662	High	2.80252	High	3.02445	0
	GNDVAFHFNPR	13	2	1	P16110		1273.6	3.24443e+08	3.99985e+08	285943032	8.89365e+07	141682340	0	5.468e-05	High	2.61946	High	3.09457	High	2.77888	High	2.82065	High	3.32344	0
	IVLDFR	2	2	1	P16110		762.448	6.51524e+08	0	6.87372e+08	0	0	0.007	0.1215	High	1.67611			High	1.80095					0
P07724	Serum albumin OS=Mus musculus GN=Alb PE=1 SV=3 - [ALBU_MOUSE]	4.44	1	2	2	194	3.0367e+09	2.74063e+09	1.76181e+09	4.99804e+09	9.98609e+08	73.9429	4.44	2	21	72.3709	4.44	2	20	207.504	4.44	2	54	243.318	4.44	2	60	162.813	4.44	2	39	608	68.6477	6.07471
	Sequence	# PSMs	# Proteins	# Protein Groups	Protein Group Accessions	Modifications	MH+ [Da]	A4: Area	B4: Area	C4: Area	D4: Area	E4: Area	q-Value	PEP	A6	XCorr A6	B6	XCorr B6	C6	XCorr C6	D6	XCorr D6	E6	XCorr E6	# Missed Cleavages
	LGEYGFQNAILVR	175	1	1	P07724		1479.79	4.90166e+09	4876223039	2.91574e+09	9988729606	1817403717	0	1.132e-12	High	4.60437	High	4.5637	High	4.63639	High	4.73578	High	4.85817	0
	ECCHGDLLECADDR	19	1	1	P07724	C2(Carbamidomethyl); C3(Carbamidomethyl); C10(Carbamidomethyl)	1749.67	1.17175e+09	6.05047e+08	6.07883e+08	7.35408e+06	1.79814e+08	0	0.002346	High	4.5973	High	4.07863	High	3.96684	High	4.26384	High	3.75919	0
P58771-2	Isoform 2 of Tropomyosin alpha-1 chain OS=Mus musculus GN=Tpm1 - [TPM1_MOUSE]	48.24	14	1	19	192	1.80731e+09	1866654923	1.49622e+09	1.36992e+09	5.54378e+08	107.334	39.08	14	34	124.561	41.2	16	41	104.686	42.25	15	33	101.538	26.76	13	31	145.178	26.76	11	53	284	32.6886	4.75439
	Sequence	# PSMs	# Proteins	# Protein Groups	Protein Group Accessions	Modifications	MH+ [Da]	A4: Area	B4: Area	C4: Area	D4: Area	E4: Area	q-Value	PEP	A6	XCorr A6	B6	XCorr B6	C6	XCorr C6	D6	XCorr D6	E6	XCorr E6	# Missed Cleavages
	AQKDEEKMEIQEIQLK	14	16	2	G5E8R1;P58771-2		1960	166652447	107056530	1.2693e+08	113894055	37150870	0	8.687e-05	High	5.74138	High	4.62522	High	5.00894	High	5.63434	High	4.62891	2
	AQKDEEKMEIQEIQLK	10	16	2	G5E8R1;P58771-2	M8(Oxidation)	1976	1.22185e+08	9.56196e+07	107686921	5.73132e+07	1.07546e+07	0	2.817e-09	High	4.59818	High	4.70958	High	4.9742	High	4.60932	High	4.40304	2
	EENLSMHQMLDQTLLELNNM	2	7	2	G5E8R1;P58771-2	M9(Oxidation); M20(Oxidation)	2435.09	4.21442e+07	0	4.45413e+06	0	0	0	0.01051	High	4.28662			High	3.56485					0
	YSQKEDKYEEEIK	14	23	5	G5E8R1;P58771-2;P21107-2;E9Q7Q3;Q8K0Z5		1688.79	6.51392e+08	6.84581e+08	7.48394e+08	642750749	4.64071e+08	0	7.342e-05	High	3.97021	High	4.34733	High	4.20328	High	3.06582	High	3.95784	2
	DEEKMEIQEIQLK	3	24	5	G5E8R1;P58771-2;E9Q7Q3;P21107-2;Q8K0Z5	M5(Oxidation)	1648.8	63871889	54440116	0	0	8.93677e+06	0	0.001379	High	3.96662	High	3.5799					High	2.73306	1
	RIQLVEEELDR	38	28	5	P58771-2;G5E8R1;P21107-2;E9Q7Q3;Q8K0Z5		1399.75	1107689830	1137748736	4.3759e+08	1.08601e+09	98900040	0	1.416e-05	High	3.90962	High	3.71585	High	3.92054	High	3.72247	High	3.54773	1
	KLVIIESDLER	11	16	2	G5E8R1;P58771-2		1314.76	7.31814e+08	6.59384e+08	2.14465e+08	0	6.34522e+07	0	1.145e-05	High	3.83902	High	4.07849	High	3.59584	High	3.25786	High	3.26728	1
	DEEKMEIQEIQLK	9	24	5	E9Q7Q3;P21107-2;Q8K0Z5;G5E8R1;P58771-2		1632.81	74243470	2.96802e+07	2.43494e+07	27415282	8.3772e+06	0	3.389e-07	High	3.70149	High	4.0138	High	4.02026	High	3.10457	High	3.66322	1
	LVIIESDLER	3	16	2	G5E8R1;P58771-2		1186.66	2.73341e+08	0	0	71536483	3.67097e+07	0	0.003737	High	3.32846					High	3.16998	High	2.65168	0
	MEIQEIQLK	11	24	5	G5E8R1;P58771-2;E9Q7Q3;P21107-2;Q8K0Z5	M1(Oxidation)	1147.6	2.49329e+08	1617230805	1.22317e+08	3.24899e+07	6.56842e+07	0	0.02514	High	3.04132	High	2.89919	High	2.49009	High	2.86036	High	2.58977	0
	IQLVEEELDRAQER	18	28	5	P58771-2;G5E8R1;P21107-2;E9Q7Q3;Q8K0Z5		1727.89	7.32114e+07	2.42675e+08	5.52076e+08	3.37591e+08	9.02437e+07	0	1.832e-06	High	2.9757	High	3.8502	High	2.96893	High	3.38785	High	3.2396	1
	IQLVEEELDR	24	28	5	P58771-2;G5E8R1;P21107-2;E9Q7Q3;Q8K0Z5		1243.66	3.58244e+09	2844985228	3.18819e+09	2380992036	1100161747	0	0.0005519	High	2.80309	High	3.05775	High	2.94838	High	3.01438	High	3.00916	0
	ATDAEADVASLNR	4	13	1	P58771-2		1332.63	2.16636e+08	1.49509e+08	0	0	2.08085e+07	0	0.05376	High	2.55316	High	2.0399					High	1.73158	0
	SIDDLEEK	8	7	2	G5E8R1;P58771-2		948.447	2.40758e+08	2.30713e+08	1.7721e+08	1.32303e+08	7.62566e+07	0	0.02495	High	2.42271	High	2.29989	High	2.39166	High	1.68084	High	2.29189	0
	SLEAQAEK	4	13	3	G5E8R1;P58771-2;E9Q7Q3		875.444	583855	406746	609328	0	0	0	0.00186	High	1.7144	High	2.40429	High	1.63164					0
	MEIQEIQLK	3	24	5	E9Q7Q3;P21107-2;Q8K0Z5;G5E8R1;P58771-2		1131.6	0	0	7.93117e+07	103527057	0	0	0.002549	High	1.49211			High	2.986	High	3.35469			0
	RIQLVEEELDRAQER	4	28	5	P58771-2;G5E8R1;P21107-2;E9Q7Q3;Q8K0Z5		1883.98	0	8.19475e+07	1.76613e+08	35057259	0	0	0.006497			High	4.00465	High	3.87864	High	2.60707			2
	KLVIIESDLERAEER	2	16	2	G5E8R1;P58771-2		1799.98	0	6.79715e+07	0	0	0	0	0.0003383			High	3.12016							2
	LEEAEKAADESER	4	27	5	P58771-2;G5E8R1;P21107-2;E9Q7Q3;Q8K0Z5		1476.67	0	3.40863e+07	9.19038e+07	1.89873e+07	0	0	1.188e-08			High	3.05589	High	3.36206	High	3.32679			1
	CAELEEELK	2	10	2	G5E8R1;P58771-2	C1(Carbamidomethyl)	1120.51	0	2.62763e+07	1.8756e+07	0	0	0	0.0001656			High	2.48024	High	1.84339					0
	KYEEVAR	3	28	6	P58771-2;G5E8R1;E9Q7Q3;P21107-2;Q8K0Z5;Q6IRU2		894.464	1.94937e+06	2.029e+06	2.85969e+06	0	0	0.001	0.02396	High	1.8131	High	1.70988	High	1.63218					1
	EDKYEEEIK	1	27	6	P58771-2;G5E8R1;P21107-2;E9Q7Q3;Q8K0Z5;Q6IRU2		1182.54	0	0	0	2.45368e+07	0	0.008	0.1626							High	2.06488			1
Q9CQE8	UPF0568 protein C14orf166 homolog OS=Mus musculus PE=2 SV=1 - [CN166_MOUSE]	65.98	3	14	14	186	5.44238e+08	3.9341e+08	1.79173e+08	1.25605e+08	1.53246e+08	222.6	65.98	14	57	196.503	62.3	13	54	140.286	49.59	10	35	61.7442	34.02	6	16	83.7098	49.18	10	24	244	28.1348	6.88818
	Sequence	# PSMs	# Proteins	# Protein Groups	Protein Group Accessions	Modifications	MH+ [Da]	A4: Area	B4: Area	C4: Area	D4: Area	E4: Area	q-Value	PEP	A6	XCorr A6	B6	XCorr B6	C6	XCorr C6	D6	XCorr D6	E6	XCorr E6	# Missed Cleavages
	HILGFDTGDAVLNEAAQILR	70	1	1	Q9CQE8		2153.13	2.02043e+08	2.36099e+08	9.72989e+07	2.01698e+07	2.40368e+07	0	2.083e-06	High	6.10465	High	5.60479	High	6.00427	High	5.44708	High	4.16051	0
	INEAIVAVQAIIADPK	30	1	1	Q9CQE8		1664.95	300284545	3.14821e+08	1.00862e+08	4.17336e+07	5.85249e+07	0	1.551e-05	High	5.44823	High	4.97507	High	5.13771	High	4.57676	High	5.40177	0
	AGVMALANLLQIQR	14	1	1	Q9CQE8	M4(Oxidation)	1513.85	1.81637e+08	7.69466e+07	3.8443e+07	9.1842e+06	0	0	7.781e-10	High	4.51328	High	4.03928	High	4.54671	High	4.18967			0
	NAEPLINLDVNNPDFK	13	1	1	Q9CQE8		1812.91	849197120	4.61783e+08	9.52938e+07	62682287	1.41659e+08	0	0.0008031	High	4.45595	High	4.43053	High	3.97882	High	3.46432	High	4.28261	0
	AGVMALANLLQIQR	10	1	1	Q9CQE8		1497.85	2.41507e+08	2.19616e+08	1.53238e+08	1.10746e+08	3.90783e+07	0	2.423e-06	High	4.22203	High	4.04032	High	4.01624	High	4.24205	High	3.36529	0
	KLTALDYHNPSGFNCKDETEFR	5	1	1	Q9CQE8	C15(Carbamidomethyl)	2642.22	2.18492e+07	1.74321e+07	0	0	0	0	0.000367	High	3.93375	High	2.65833							2
	QEAIDWLLGLAVR	8	1	1	Q9CQE8		1483.83	6.21419e+07	5.27373e+07	1.3051e+06	0	6.31204e+06	0	5.727e-12	High	3.86928	High	3.78401	High	3.35622			High	4.28841	0
	LTALDYHNPSGFNCKDETEFR	4	1	1	Q9CQE8	C14(Carbamidomethyl)	2514.13	5.21028e+07	36635094	0	0	0	0	4.584e-09	High	3.74938	High	3.77736							1
	YKDLVPDNR	1	1	1	Q9CQE8		1119.57	5.80428e+07	0	0	0	0	0	0.0341	High	2.8272									1
	NFIVWLEDQK	5	1	1	Q9CQE8		1291.67	1.74053e+08	139781137	1.85115e+07	0	0	0	8.872e-05	High	2.75415	High	2.92301	High	2.11529					0
	HDDYLVMLK	4	1	1	Q9CQE8		1133.56	6.58384e+07	8.36744e+07	71017418	0	4.21713e+07	0	0.003883	High	2.5752	High	2.75315	High	2.53462			High	3.03409	0
	LEYGDNAEK	3	1	1	Q9CQE8		1038.47	6.6013e+07	2.87597e+07	0	0	19283653	0	0.004905	High	2.3709	High	1.60609					High	1.95249	0
	EGLPVALEK	9	1	1	Q9CQE8		955.543	2.27026e+08	9.80922e+07	4.49304e+07	7.69937e+07	1.44645e+08	0	0.005283	High	2.05545	High	2.0108	High	1.95823	High	1.92082	High	2.47342	0
	LLHIEELR	6	1	1	Q9CQE8		1022.6	4.83234e+08	4.03628e+08	2.83418e+08	1.89076e+08	173433724	0	0.001853	High	1.91007	High	2.2934	High	2.85204	High	2.76977	High	2.81392	0
	ILVQER	4	3	1	Q9CQE8		757.454	7.26474e+07	4.62758e+07	1.04501e+07	0	9.48905e+06	0.003	0.1355	High	1.93996	High	1.95085	High	2.04943			High	1.86869	0
Q6IRU2	Tropomyosin alpha-4 chain OS=Mus musculus GN=Tpm4 PE=2 SV=3 - [TPM4_MOUSE]	64.52	1	23	25	174	7.70312e+08	6.25969e+08	4.08465e+08	3.94572e+08	1.49066e+08	149.183	58.87	18	42	131.135	61.29	19	38	110.528	45.97	17	31	106.871	54.84	15	28	138.783	33.87	11	35	248	28.4504	4.67822
	Sequence	# PSMs	# Proteins	# Protein Groups	Protein Group Accessions	Modifications	MH+ [Da]	A4: Area	B4: Area	C4: Area	D4: Area	E4: Area	q-Value	PEP	A6	XCorr A6	B6	XCorr B6	C6	XCorr C6	D6	XCorr D6	E6	XCorr E6	# Missed Cleavages
	AQEQLATALQNLEEAEK	42	1	1	Q6IRU2		1885.95	1.3748e+09	1.07704e+09	6.48143e+08	957061850	1.03381e+08	0	8.97e-06	High	5.87507	High	5.76896	High	5.60182	High	5.67474	High	5.59124	0
	IQLLEEELDRAQEQLATALQNLEEAEK	4	1	1	Q6IRU2		3124.6	17463399	0	7.37537e+06	0	0	0	2.367e-12	High	5.03064	High	5.19727	High	5.75407					1
	YSEKEDKYEEEIK	12	1	1	Q6IRU2		1689.78	229904009	2.11286e+08	2.04591e+08	9.15159e+07	1.47274e+08	0	0.000654	High	4.86031	High	4.21758	High	4.29013	High	4.04149	High	4.31105	2
	IQALQQQADDAEDR	7	1	1	Q6IRU2		1600.75	5.05172e+08	412978168	3.17009e+08	1.09759e+07	1.96542e+08	0	2.808e-10	High	4.73812	High	4.79689	High	4.35443	High	4.34475	High	4.80443	0
	EENVGLHQTLDQTLNELNCI	10	1	1	Q6IRU2	C19(Carbamidomethyl)	2340.11	2.1266e+08	317519353	0	4.5444e+07	0	0	0.02477	High	4.72459	High	4.54208			High	4.71711			0
	KIQALQQQADDAEDR	16	1	1	Q6IRU2		1728.85	3.20749e+08	3.87892e+08	2.60243e+08	7.73133e+07	9.37311e+07	0	5.184e-08	High	4.66058	High	3.96863	High	4.64092	High	5.03726	High	5.02966	1
	RIQLLEEELDR	14	1	1	Q6IRU2		1413.76	3.05558e+08	2.70599e+08	9.58271e+07	7.37505e+07	2.89769e+07	0	2.844e-05	High	3.8047	High	3.97867	High	3.4716	High	3.31496	High	2.43948	1
	KLVILEGELKR	5	1	1	Q6IRU2		1297.81	52715101	6.48591e+07	0	6.13089e+06	0	0	0.0005923	High	3.63003	High	3.64399			High	3.10304			2
	CGDLEEELKNVTNNLK	5	1	1	Q6IRU2	C1(Carbamidomethyl)	1875.91	43996366	5.58628e+07	0	9.09839e+06	0	0	3.178e-06	High	3.58976	High	3.97031			High	4.34956			1
	EKAEGDAAALNR	9	1	1	Q6IRU2		1244.62	86049910	4.64387e+07	1.10788e+07	749615	9.52282e+06	0	4.742e-06	High	3.21377	High	3.05895	High	3.35366	High	2.47126	High	2.9944	1
	KLVILEGELK	5	1	1	Q6IRU2		1141.71	4.30961e+08	2.57672e+07	1.20697e+07	0	9.62792e+06	0	0.002828	High	3.02935	High	3.08712	High	3.18553			High	2.28635	1
	AEGDAAALNR	3	1	1	Q6IRU2		987.48	1.90669e+07	1.09823e+07	0	0	2.99531e+06	0	9.071e-05	High	3.01872	High	3.44261					High	3.34398	0
	AQEQLATALQNLEEAEKAADESER	12	1	1	Q6IRU2		2644.25	2.33795e+07	76398926	5.22419e+07	4.18438e+07	0	0	1.16e-12	High	2.94807	High	2.9657	High	4.30505	High	4.07944			1
	LVILEGELK	6	1	1	Q6IRU2		1013.62	1.13105e+08	7.55803e+07	47087676	5.18866e+07	0	0	0.02122	High	2.60007	High	1.96483	High	2.01065	High	2.52757	High	2.48932	0
	HITDEADR	2	1	1	Q6IRU2		956.437	270196	0	197259	0	0	0	0.0005231	High	1.78958			High	1.84298					0
	IQALQQQADDAEDRAQGLQR	4	1	1	Q6IRU2		2254.11	0	2.04832e+07	2.72875e+07	0	17262368	0	0.0001113			High	2.77434	High	3.00911			High	2.87925	1
	CGDLEEELK	1	2	1	Q6IRU2	C1(Carbamidomethyl)	1092.48	0	15212370	0	0	0	0	0.001652			High	2.57816							0
	KIQALQQQADDAEDRAQGLQR	2	1	1	Q6IRU2		2382.21	0	0	0	31852267	0	0	1.284e-05					High	3.92302	High	4.73438			2
	IQLLEEELDR	2	1	1	Q6IRU2		1257.66	0	0	1.98019e+08	135138511	0	0	1.109e-05					High	3.38238	High	3.36043			0
	KYEEVAR	3	28	6	P58771-2;G5E8R1;E9Q7Q3;P21107-2;Q8K0Z5;Q6IRU2		894.464	1.94937e+06	2.029e+06	2.85969e+06	0	0	0.001	0.02396	High	1.8131	High	1.70988	High	1.63218					1
	EKAEGDAAALNRR	2	1	1	Q6IRU2		1400.72	7.40692e+06	0	0	0	1.43327e+06	0.001	0.009014	High	1.58353							High	1.55618	2
	TIDDLEEK	3	1	1	Q6IRU2		962.463	0	2.35526e+08	2.37429e+08	7.3502e+06	0	0.001	0.02497			High	1.98214	High	1.92779	High	1.81771			0
	MEILEMQLK	1	1	1	Q6IRU2	M1(Oxidation)	1150.58	1.31049e+07	0	0	0	0	0.002	0.1238	High	1.92669									0
	MEILEMQLK	2	1	1	Q6IRU2	M1(Oxidation); M6(Oxidation)	1166.58	1.63305e+07	1.35897e+07	0	0	0	0.005	0.1661	High	1.95737	High	1.6999							0
	HITDEADRKYEEVAR	1	1	1	Q6IRU2		1831.89	0	0	2.68069e+07	0	0	0.007	0.1216					High	2.45039					2
	EDKYEEEIK	1	27	6	P58771-2;G5E8R1;P21107-2;E9Q7Q3;Q8K0Z5;Q6IRU2		1182.54	0	0	0	2.45368e+07	0	0.008	0.1626							High	2.06488			1
P62960	Nuclease-sensitive element-binding protein 1 OS=Mus musculus GN=Ybx1 PE=1 SV=3 - [YBOX1_MOUSE]	50.62	6	8	13	167	3.61407e+08	2.59839e+08	1.50865e+08	1.41731e+08	3.14695e+08	110.738	41.61	9	30	122.113	50.62	12	33	104.294	47.83	10	28	76.8905	44.41	10	22	196.089	50.62	13	54	322	35.7086	9.87646
	Sequence	# PSMs	# Proteins	# Protein Groups	Protein Group Accessions	Modifications	MH+ [Da]	A4: Area	B4: Area	C4: Area	D4: Area	E4: Area	q-Value	PEP	A6	XCorr A6	B6	XCorr B6	C6	XCorr C6	D6	XCorr D6	E6	XCorr E6	# Missed Cleavages
	EDGNEEDKENQGDETQGQQPPQR	16	2	1	P62960		2628.1	1.37844e+08	1.0761e+08	6.10413e+07	1.14091e+07	9.58476e+07	0	0.0001028	High	5.16135	High	4.93071	High	4.88518	High	4.39161	High	4.48799	1
	NEGSESAPEGQAQQR	11	2	1	P62960		1587.69	4.30199e+07	1.65374e+07	130688	358613	6.82456e+06	0	6.925e-15	High	4.72481	High	4.89489	High	2.60245	High	4.80974	High	4.89897	0
	SVGDGETVEFDVVEGEK	47	7	2	P62960;Q9JKB3-2		1795.82	2.09078e+08	3.51198e+08	1.75704e+08	3.52258e+08	3.11457e+08	0	5.408e-13	High	4.67541	High	4.88431	High	5.10962	High	4.54746	High	4.26889	0
	RPQYSNPPVQGEVMEGADNQGAGEQGRPVR	14	2	1	P62960	M14(Oxidation)	3239.51	7.373e+08	8.99081e+07	1.03435e+08	7516.68	1.04842e+08	0	3.136e-13	High	4.45264	High	3.04572	High	3.79958	High	3.83414	High	4.45514	0
	RPQYSNPPVQGEVMEGADNQGAGEQGRPVR	16	2	1	P62960		3223.52	5.24532e+08	58515855	90492213	2.0745e+06	7.33786e+07	0	4.643e-11	High	4.12701	High	4.59817	High	4.46556	High	2.41676	High	4.82047	0
	GAEAANVTGPGGVPVQGSK	9	2	1	P62960		1695.86	1.32552e+08	274321214	168169892	0	362566168	0	5.469e-13	High	4.09117	High	5.21251	High	4.18283			High	5.09601	0
	EDGNEEDKENQGDETQGQQPPQRR	10	2	1	P62960		2784.2	6.3299e+06	1.1036e+07	1.17938e+07	711683	8.40056e+06	0	7.538e-05	High	3.89415	High	3.94299	High	3.0244	High	3.17713	High	4.00009	2
	NYQQNYQNSESGEK	7	2	1	P62960		1688.72	1.47414e+07	1.0108e+07	3.72339e+06	3.7906e+06	1.37481e+06	0	1.339e-06	High	3.86258	High	4.05113	High	3.95257	High	4.66614	High	4.55187	0
	NYQQNYQNSESGEKNEGSESAPEGQAQQR	10	2	1	P62960		3257.42	81037251	6.48503e+07	3.90844e+07	3.12548e+07	5.92733e+07	0	6.358e-12	High	3.6482	High	3.22098	High	4.66966	High	4.02661	High	5.87794	1
	NDTKEDVFVHQTAIK	10	7	2	P62960;Q9JKB3-2		1744.88	7.7695e+07	153997538	1.08722e+08	4.13501e+06	2.70062e+08	0	4.335e-12	High	3.48694	High	4.35614	High	4.13953	High	3.86324	High	4.65575	1
	AADPPAENSSAPEAEQGGAE	9	2	1	P62960		1897.8	0	3.94801e+07	21109060	6.02711e+06	1.12352e+08	0	7.984e-11			High	4.16155	High	3.42124	High	2.8906	High	4.8077	0
	NDTKEDVFVHQTAIKK	4	3	2	P62960;Q9JKB3-2		1872.98	0	8.8745e+06	0	0	1.36794e+07	0	4.615e-11			High	3.69349					High	4.06074	2
	NGYGFINR	3	7	2	P62960;Q9JKB3-2		940.46	0	3.09226e+07	0	4.16798e+07	37665823	0	0.007364			High	1.93541			High	2.45651	High	2.38611	0
	EDVFVHQTAIK	1	7	2	P62960;Q9JKB3-2		1286.67	0	0	0	0	4.28606e+07	0	6.345e-05									High	2.93472	0
Q68FD5	Clathrin heavy chain 1 OS=Mus musculus GN=Cltc PE=1 SV=3 - [CLH1_MOUSE]	27.1	3	38	38	164	2.21509e+07	2.76862e+07	9.67619e+07	1.47655e+08	9.88336e+07	23.2551	4.06	5	8	47.2665	10.09	11	14	137.727	21.01	27	42	173.086	20.3	25	51	149.777	23.04	31	49	1675	191.435	5.69385
	Sequence	# PSMs	# Proteins	# Protein Groups	Protein Group Accessions	Modifications	MH+ [Da]	A4: Area	B4: Area	C4: Area	D4: Area	E4: Area	q-Value	PEP	A6	XCorr A6	B6	XCorr B6	C6	XCorr C6	D6	XCorr D6	E6	XCorr E6	# Missed Cleavages
	TSIDAYDNFDNISLAQR	14	3	1	Q68FD5		1942.91	2.13796e+07	2.56728e+07	1.18782e+08	9.80107e+07	1.05884e+08	0	3.054e-13	High	4.65794	High	4.1944	High	4.8142	High	4.82236	High	5.08059	0
	NLQNLLILTAIK	6	2	1	Q68FD5		1353.84	2.76939e+07	29637348	6.01618e+07	9.50363e+07	1.88258e+07	0	2.391e-07	High	4.02332	High	3.83776	High	4.14272	High	3.89596	High	4.01162	0
	SVNESLNNLFITEEDYQALR	27	2	1	Q68FD5		2355.14	1.7379e+07	19317521	6.85598e+07	1.97109e+08	4.04842e+07	0	9.348e-08	High	3.38274	High	3.96263	High	3.84276	High	4.69432	High	3.52156	0
	NNLAGAEELFAR	6	2	1	Q68FD5		1304.65	0	1.3421e+07	9.30304e+07	6.51125e+07	1.03526e+08	0	0.0001207	High	3.01493	High	3.45191	High	3.20027	High	3.14762	High	2.83461	0
	LASTLVHLGEYQAAVDGAR	5	2	1	Q68FD5		1971.03	0	14717182	4.33452e+07	6.37742e+07	1.31506e+07	0	9.325e-07			High	3.42838	High	3.87899	High	4.85247	High	4.65209	0
	KFNALFAQGNYSEAAK	7	2	1	Q68FD5		1758.88	0	7030305	49904961	8.31175e+07	2.5514e+07	0	5.255e-08			High	3.37317	High	3.75324	High	4.74923	High	4.71751	1
	GQFSTDELVAEVEKR	3	2	1	Q68FD5		1707.86	0	2.77485e+07	3.268e+07	0	1.04787e+07	0	1.375e-07			High	3.248	High	3.8187			High	3.72735	1
	ISGETIFVTAPHEATAGIIGVNR	8	2	1	Q68FD5		2353.26	0	1.87819e+07	54438504	6.63564e+07	0	0	1.458e-14			High	3.22291	High	5.88776	High	4.63846	High	3.33427	0
	VGYTPDWIFLLR	2	2	1	Q68FD5		1479.8	0	1.06297e+07	0	0	2.23343e+06	0	0.0001861			High	3.21664					High	2.35421	0
	NNRPSEGPLQTR	6	2	1	Q68FD5		1368.7	0	0	0	0	2.3166e+07	0	1.83e-06			High	2.42646	High	3.3107	High	3.45799	High	2.76957	0
	IYIDSNNNPER	4	2	1	Q68FD5		1334.63	0	7.22956e+06	4.00108e+07	1.54037e+07	3.74646e+07	0	3.064e-06			High	2.16097	High	2.7159	High	2.70496	High	2.03859	0
	ALEHFTDLYDIKR	4	2	1	Q68FD5		1620.83	0	0	2.28706e+07	0	0	0	3.964e-11					High	4.39146					1
	LHIIEVGTPPTGNQPFPK	6	2	1	Q68FD5		1945.07	0	0	6.58013e+07	1.47845e+08	2.86608e+07	0	1.57e-06					High	4.33178	High	4.20191	High	3.79483	0
	GQFSTDELVAEVEK	3	2	1	Q68FD5		1551.75	0	0	4.31856e+07	6.30589e+07	7.57566e+06	0	5.669e-08					High	4.09744	High	3.76215	High	3.01389	0
	IHEGCEEPATHNALAK	3	2	1	Q68FD5	C5(Carbamidomethyl)	1776.82	0	0	4.10177e+06	2.07099e+06	2.79923e+06	0	6.607e-10					High	3.94581	High	3.22286	High	3.2662	0
	WLLLTGISAQQNR	1	2	1	Q68FD5		1499.83	0	0	1.5426e+07	0	0	0	4.674e-09					High	3.35123					0
	RPLIDQVVQTALSETQDPEEVSVTVK	9	2	1	Q68FD5		2881.51	0	0	7.52925e+06	6.10369e+07	8.70905e+07	0	5.271e-10					High	3.20328	High	4.0264	High	4.68884	0
	LEKHELIEFR	3	3	1	Q68FD5		1313.71	0	0	11203817	1.32315e+07	4.90978e+06	0	4.142e-05					High	3.1791	High	3.15031	High	3.04111	1
	KVSQPIEGHAASFAQFK	4	2	1	Q68FD5		1844.96	0	0	0	27051618	1.98858e+06	0	0.0002708					High	3.05111	High	2.67306	High	2.18242	1
	IVLDNSVFSEHR	4	2	1	Q68FD5		1415.73	0	0	6.59039e+07	9.13795e+07	4.59578e+07	0	0.0003353					High	2.55876	High	3.02888	High	2.88144	0
	TLQIFNIEMK	3	2	1	Q68FD5		1236.66	0	0	1.19237e+07	2.65397e+07	4.58716e+06	0	0.0008904					High	2.51033	High	3.2053	High	3.03371	0
	LLYNNVSNFGR	4	2	1	Q68FD5		1296.66	0	0	7.84737e+07	57349094	4.93471e+07	0	2.967e-06					High	2.1826	High	2.60209	High	2.65594	0
	ALEHFTDLYDIK	4	2	1	Q68FD5		1464.74	0	0	2.0989e+07	8834068	1.15194e+07	0	2.411e-05					High	2.04123	High	2.32066	High	2.79245	0
	AFMTADLPNELIELLEK	1	2	1	Q68FD5	M3(Oxidation)	1963.01	0	0	6.66966e+06	0	0	0	0.001211					High	1.83331					0
	LAELEEFINGPNNAHIQQVGDR	5	2	1	Q68FD5		2464.23	0	0	0	0	7153026	0	1.47e-07							High	5.46076	High	3.41198	0
	VSQPIEGHAASFAQFK	5	2	1	Q68FD5		1716.86	0	0	0	3.14256e+07	2.03792e+07	0	2.512e-05							High	3.25239	High	2.99437	0
	HDVVFLITK	1	2	1	Q68FD5		1071.62	0	0	0	0	2.39422e+07	0	0.00491									High	2.81967	0
	FNALFAQGNYSEAAK	1	2	1	Q68FD5		1630.78	0	0	0	0	2.86149e+06	0	8.376e-08									High	2.66556	0
	VIQCFAETGQVQK	1	2	1	Q68FD5	C4(Carbamidomethyl)	1507.76	0	0	0	0	1.86844e+06	0	0.004192									High	1.98135	0
	LLLPWLEAR	2	2	1	Q68FD5		1110.66	0	0	6.17886e+07	4.55722e+07	0	0.001	0.0135					High	2.05638	High	1.62564			0
	ENPYYDSR	2	2	1	Q68FD5		1043.44	0	0	1.56646e+07	0	10635415	0.001	0.008689					High	1.63819			High	1.95758	0
	HELIEFR	2	3	1	Q68FD5		943.495	0	0	0	2.63978e+07	3.63772e+07	0.001	0.007675							High	2.25144	High	2.32501	0
	RPISADSAIMNPASK	1	2	1	Q68FD5		1557.8	0	0	0	0	1.20305e+07	0.001	0.01035									High	2.86562	0
	VDKLDASESLR	1	3	1	Q68FD5		1232.64	0	0	0	0	7.77735e+06	0.001	0.008851									High	2.44097	1
	NLILVVR	2	2	1	Q68FD5		826.549	5.7395e+06	0	1.79593e+07	0	0	0.003	0.03714	High	1.4715			High	2.0835					0
	SVDPTLALSVYLR	1	2	1	Q68FD5		1433.8	0	0	0	7.53226e+06	0	0.003	0.03731							High	2.55718			0
	YIEIYVQK	2	2	1	Q68FD5		1055.57	0	0	1.49444e+07	1.11007e+07	0	0.006	0.1257					High	1.96059	High	2.14656			0
	IAAYLFK	1	3	1	Q68FD5		825.482	0	0	0	0	31401485	0.008	0.1103									High	1.80031	0
Q99K48	Non-POU domain-containing octamer-binding protein OS=Mus musculus GN=Nono PE=1 SV=3 - [NONO_MOUSE]	52.22	3	16	18	151	2.13252e+07	0	9.65952e+06	2.30786e+08	5.15732e+08	13.7406	6.55	2	4		0			7.71542	4.86	1	2	100.287	35.52	11	30	359.392	43.76	16	115	473	54.5064	8.95361
	Sequence	# PSMs	# Proteins	# Protein Groups	Protein Group Accessions	Modifications	MH+ [Da]	A4: Area	B4: Area	C4: Area	D4: Area	E4: Area	q-Value	PEP	A6	XCorr A6	B6	XCorr B6	C6	XCorr C6	D6	XCorr D6	E6	XCorr E6	# Missed Cleavages
	NLPQYVSNELLEEAFSVFGQVER	15	2	1	Q99K48		2668.33	15072251	0	9.65952e+06	2.95086e+07	1.01459e+08	0	2.265e-13	High	4.31986			High	4.19424	High	5.48393	High	5.80157	0
	AVVIVDDR	5	3	2	Q8VIJ6;Q99K48		886.496	2.75782e+07	0	0	4.38304e+08	1.04692e+09	0	0.004063	High	1.97006					High	2.32257	High	2.35248	0
	CSEGSFLLTTFPRPVTVEPMDQLDDEEGLPEK	5	1	1	Q99K48	C1(Carbamidomethyl); M20(Oxidation)	3652.71	0	0	0	1.87494e+07	0	0	0.0007684							High	4.60683			0
	FGQAATMEGIGAIGGTPPAFNRPAPGAEFAPNKR	16	1	1	Q99K48		3398.68	0	0	0	1.03552e+08	239202835	0	0.0001172							High	4.29977	High	4.10839	1
	FGQAATMEGIGAIGGTPPAFNRPAPGAEFAPNK	15	1	1	Q99K48	M7(Oxidation)	3258.6	0	0	0	2.2285e+07	1.71021e+07	0	3.482e-07							High	4.03949	High	4.43472	0
	CSEGSFLLTTFPRPVTVEPMDQLDDEEGLPEK	1	1	1	Q99K48	C1(Carbamidomethyl)	3636.7	0	0	0	1.48377e+07	0	0	2.529e-06							High	4.02132			0
	FGQAATMEGIGAIGGTPPAFNRPAPGAEFAPNK	10	1	1	Q99K48		3242.59	0	0	0	9.5679e+06	6398652	0	3.86e-10							High	3.96016	High	4.27237	0
	FGQAATMEGIGAIGGTPPAFNRPAPGAEFAPNKR	12	1	1	Q99K48	M7(Oxidation)	3414.68	0	0	0	9.44563e+07	7.18652e+07	0	0.0006629							High	3.76807	High	3.40854	1
	FAQPGSFEYEYAMR	11	1	1	Q99K48	M13(Oxidation)	1711.75	0	0	0	4.14201e+07	1.75474e+08	0	0.0001105							High	3.55496	High	3.44686	0
	LFVGNLPPDITEEEMR	25	3	1	Q99K48		1859.92	0	0	0	8.81662e+07	1.1081e+08	0	5.12e-11							High	3.05965	High	3.56331	0
	FAQPGSFEYEYAMR	7	1	1	Q99K48		1695.74	0	0	0	1.50501e+08	257322350	0	9.079e-12							High	2.95757	High	4.17961	0
	RMEELHNQEVQK	4	1	1	Q99K48		1540.75	0	0	0	0	6.36084e+07	0	6.708e-08							High	2.81401	High	4.19436	1
	GIVEFSGKPAAR	2	2	1	Q99K48		1231.68	0	0	0	9.44597e+06	2.42956e+08	0	0.004837							High	2.40009	High	2.16978	0
	VELDNMPLR	4	2	1	Q99K48		1086.56	0	0	0	7.64911e+07	2.41196e+08	0	6.363e-05							High	2.37928	High	2.83028	0
	RMEELHNQEVQK	1	1	1	Q99K48	M2(Oxidation)	1556.74	0	0	0	0	2.58436e+06	0	4.475e-06									High	3.20784	1
	LFVGNLPPDITEEEMR	5	3	1	Q99K48	M15(Oxidation)	1875.91	0	0	0	0	1.0579e+07	0	3.669e-05									High	3.19843	0
	EKLEMEMEAAR	1	1	1	Q99K48		1336.62	0	0	0	0	0	0	0.0007505									High	2.71915	1
	RMEELHNQEVQKR	1	1	1	Q99K48		1696.85	0	0	0	0	4.34981e+06	0	0.005552									High	2.66304	2
	VELDNMPLR	3	2	1	Q99K48	M6(Oxidation)	1102.55	0	0	0	0	6.49123e+07	0	0.004092									High	2.35743	0
	RMEELHNQEVQKR	1	1	1	Q99K48	M2(Oxidation)	1712.84	0	0	0	0	617514	0.001	0.006305									High	2.77526	2
	AGEVFIHK	1	2	1	Q99K48		900.489	0	0	0	0	0	0.001	0.006263									High	2.65197	0
	HEHQVMLMR	1	1	1	Q99K48	M6(Oxidation)	1196.56	0	0	0	0	2.31863e+06	0.001	0.01145									High	2.37553	0
	ALIEMEK	1	1	1	Q99K48		833.439	0	0	0	0	5.75244e+07	0.002	0.03896									High	2.15918	0
	DKGFGFIR	1	2	1	Q99K48		939.502	0	0	0	50756048	0	0.004	0.0734							High	2.30606			1
	GAMPPAPVPPGTPAPPGPATMMPDGTLGLTPPTTER	1	1	1	Q99K48		3477.71	0	0	0	0	1.31945e+06	0.004	0.06932									High	2.72214	0
	HEHQVMLMR	1	1	1	Q99K48		1180.57	0	0	0	0	3.82001e+06	0.006	0.09278									High	2.25345	0
	TLAEIAK	1	4	2	Q8R326-2;Q99K48		745.442	0	0	0	0	3.22218e+07	0.008	0.1063									High	1.80153	0
Q9CZX8	40S ribosomal protein S19 OS=Mus musculus GN=Rps19 PE=1 SV=3 - [RS19_MOUSE]	57.24	6	12	12	146	3.11141e+09	4.59996e+09	3.66866e+09	3.70231e+09	4.78352e+08	77.1719	50.34	11	28	90.5186	50.34	11	33	78.0147	57.24	12	29	80.2367	43.45	10	29	66.6064	41.38	8	27	145	16.0756	10.4038
	Sequence	# PSMs	# Proteins	# Protein Groups	Protein Group Accessions	Modifications	MH+ [Da]	A4: Area	B4: Area	C4: Area	D4: Area	E4: Area	q-Value	PEP	A6	XCorr A6	B6	XCorr B6	C6	XCorr C6	D6	XCorr D6	E6	XCorr E6	# Missed Cleavages
	RVLQALEGLK	10	5	1	Q9CZX8		1126.69	4.07047e+07	5384691368	4347986340	4.73709e+09	0	0	0.001948	High	3.93685	High	3.66976	High	2.8906	High	2.77392			1
	LKVPEWVDTVK	24	6	1	Q9CZX8		1313.74	1.78523e+09	2.81425e+09	1.86263e+09	2637770223	5.07135e+07	0	0.00591	High	3.91587	High	3.80632	High	3.66548	High	3.469	High	3.76575	1
	ELAPYDENWFYTR	29	6	1	Q9CZX8		1703.77	2.22958e+09	3.13563e+09	7.34485e+08	1.01212e+09	2.44834e+07	0	5.934e-07	High	3.32027	High	3.47709	High	3.35174	High	3.28705	High	2.90933	0
	HKELAPYDENWFYTR	5	6	1	Q9CZX8		1968.92	3.34455e+07	1.07536e+08	39218683	3.7204e+07	0	0	3.48e-07	High	3.26606	High	3.39016	High	2.42872	High	2.65434			1
	DVNQQEFVR	15	6	1	Q9CZX8		1134.56	4.14471e+09	5.27957e+09	3.89829e+09	428888491	6.27659e+08	0	0.001109	High	3.20285	High	3.33385	High	3.04552	High	3.40601	High	3.07397	0
	IAGQVAAANK	12	1	1	Q9CZX8		942.533	4.89129e+06	6.97465e+06	1.33596e+07	1.47525e+06	0	0	0.008908	High	3.17774	High	3.43429	High	3.04451	High	3.02597	High	3.3906	0
	VLQALEGLK	12	5	1	Q9CZX8		970.591	2959944837	2778555783	2759695840	3732070226	4.74168e+08	0	0.0001824	High	3.13859	High	3.46536	High	3.31146	High	3.36177	High	2.9854	0
	VPEWVDTVK	10	6	1	Q9CZX8		1072.56	7.90536e+08	1.04078e+09	5.94925e+08	7.87901e+08	4.44143e+07	0	0.01457	High	2.4007	High	2.84783	High	2.22522	High	2.82135	High	2.13861	0
	NGVRPSHFSR	5	5	1	Q9CZX8		1156.59	3.71944e+06	4.7848e+06	2.04237e+06	0	0	0	0.0008992	High	2.26684	High	2.85989	High	2.79627					0
	ALAAFLK	17	6	1	Q9CZX8		733.458	1.61066e+09	2037420348	1.79074e+09	1.83182e+09	3.33229e+08	0	0.05424	High	2.23391	High	2.23649	High	2.1865	High	2.37255	High	2.13135	0
	GGAGVGSMTK	1	5	1	Q9CZX8		864.424	0	0	674959	0	0	0	0.0009907					High	2.58717					0
	ALAAFLKK	6	6	1	Q9CZX8		861.552	25299995	7.80989e+07	2.07439e+08	1.98946e+08	1.99276e+07	0.002	0.01881	High	2.35513	High	2.08227	High	2.43885	High	2.41949	High	1.97802	1
O88569	Heterogeneous nuclear ribonucleoproteins A2/B1 OS=Mus musculus GN=Hnrnpa2b1 PE=1 SV=2 - [ROA2_MOUSE]	57.51	3	16	19	140	5.56551e+08	8.82611e+08	3.69473e+08	2.35437e+08	6.26212e+08	108.576	40.51	11	30	96.0764	50.14	14	31	75.3348	42.49	11	22	39.9683	35.98	9	14	131.208	44.19	15	43	353	37.3797	8.95361
	Sequence	# PSMs	# Proteins	# Protein Groups	Protein Group Accessions	Modifications	MH+ [Da]	A4: Area	B4: Area	C4: Area	D4: Area	E4: Area	q-Value	PEP	A6	XCorr A6	B6	XCorr B6	C6	XCorr C6	D6	XCorr D6	E6	XCorr E6	# Missed Cleavages
	NMGGPYGGGNYGPGGSGGSGGYGGR	12	3	1	O88569	M2(Oxidation)	2205.89	6.17156e+07	9.60689e+07	4.66686e+07	0	4.34649e+07	0	7.505e-18	High	6.20466	High	4.72657	High	6.28159			High	5.65617	0
	NMGGPYGGGNYGPGGSGGSGGYGGR	16	3	1	O88569		2189.9	8.90222e+07	9.39601e+07	4.94367e+07	3.95408e+07	1.05425e+08	0	6.792e-14	High	5.46591	High	5.31841	High	5.95222	High	5.47114	High	5.03114	0
	LFIGGLSFETTEESLR	12	3	1	O88569		1798.92	6.1268e+07	146213790	5.23696e+06	1.98555e+06	1.6373e+07	0	4.487e-10	High	4.74343	High	5.10887	High	4.37521	High	3.6734	High	3.91685	0
	KLFIGGLSFETTEESLR	5	3	1	O88569		1927.02	2.42859e+07	5.53721e+07	0	0	1.09827e+07	0	1.305e-07	High	4.17893	High	4.292					High	1.83077	1
	LFVGGIKEDTEEHHLR	10	6	2	P49312;O88569		1879.97	58945484	1.10453e+08	0	2.28403e+07	8.62088e+06	0	7.186e-06	High	4.01104	High	4.00961	High	3.53447	High	2.59413	High	2.62175	1
	GFGFVTFDDHDPVDK	18	3	1	O88569		1695.76	153139067	1.9671e+08	1.26259e+08	8.67134e+07	148365891	0	4.515e-11	High	3.78112	High	3.86619	High	3.58876	High	3.78428	High	4.07496	0
	IDTIEIITDR	18	3	1	O88569		1188.64	3.93706e+08	431534322	3.15924e+08	3.25425e+08	7.84793e+08	0	6.883e-09	High	3.44709	High	3.50966	High	3.27884	High	3.03378	High	3.86573	0
	EESGKPGAHVTVK	3	3	1	O88569		1338.7	315416	736970	704758	0	0	0	0.02696	High	3.18035	High	2.69587	High	2.49194					0
	GGGGNFGPGPGSNFR	8	3	1	O88569		1377.62	1.0086e+09	1.72394e+09	6.26023e+08	2.94173e+08	8.00562e+08	0	1.574e-06	High	2.96938	High	2.97174	High	3.15212	High	2.30324	High	3.08328	0
	YHTINGHNAEVR	11	3	1	O88569		1410.68	1.7254e+07	2.49254e+07	1.79054e+07	7.77292e+06	4.3262e+07	0	3.964e-05	High	2.72863	High	2.77036	High	3.19669	High	2.71901	High	3.074	0
	GGNFGFGDSR	7	3	1	O88569		1013.44	2.67345e+08	4.92363e+08	1.66472e+08	9.81569e+06	2.93282e+08	0	0.0002925	High	2.37138	High	2.49201	High	2.69329	High	2.47319	High	2.7561	0
	QEMQEVQSSR	5	3	1	O88569		1221.55	2.05482e+07	1.96151e+07	1.97601e+07	0	4.79148e+07	0	0.0004798	High	2.23602	High	1.8721	High	2.37474			High	2.32843	0
	QEMQEVQSSR	2	3	1	O88569	M3(Oxidation)	1237.54	4.37899e+06	3.51106e+06	0	0	0	0	0.02843	High	2.08386	High	1.99123							0
	GFGDGYNGYGGGPGGGNFGGSPGYGGGR	1	2	1	O88569		2495.03	0	9701985	0	0	0	0	4.229e-10			High	4.69578							0
	GFGFVTFDDHDPVDKIVLQK	2	3	1	O88569		2277.15	0	15030326	0	0	0	0	0.01993			High	2.75112							1
	KLFVGGIKEDTEEHHLR	1	6	2	P49312;O88569		2008.05	0	2.75798e+07	0	0	0	0	0.0009125			High	2.28379							2
	DYFEEYGK	4	3	1	O88569		1050.44	0	0	4.00104e+07	3.78333e+07	1.35742e+08	0	0.003418					High	2.14118	High	2.04416	High	2.82389	0
	RGFGFVTFDDHDPVDK	2	3	1	O88569		1851.86	0	0	0	0	9.54995e+06	0	9.155e-09									High	3.05065	1
	TLETVPLER	1	1	1	O88569		1057.59	0	0	0	0	7.80841e+07	0	0.00376									High	2.59576	0
	NYYEQWGK	1	3	1	O88569		1087.48	0	0	0	0	8249415	0.003	0.06499									High	1.96982	0
	LFVGGIK	1	14	4	O88569;Q9CX86;E9Q7H5;P49312		733.456	0	0	0	0	2.75381e+07	0.006	0.0944									High	1.68544	0
Q6URW6-2	Isoform 2 of Myosin-14 OS=Mus musculus GN=Myh14 - [MYH14_MOUSE]	5.77	15	2	13	138	3.36294e+09	1.20404e+09	1.88347e+09	1.18204e+09	1.83574e+08	107.182	5.37	12	38	46.8734	3.11	6	15	107.554	4.62	9	36	70.2588	2.91	6	21	83.9584	3.36	7	28	1992	227.62	5.5542
	Sequence	# PSMs	# Proteins	# Protein Groups	Protein Group Accessions	Modifications	MH+ [Da]	A4: Area	B4: Area	C4: Area	D4: Area	E4: Area	q-Value	PEP	A6	XCorr A6	B6	XCorr B6	C6	XCorr C6	D6	XCorr D6	E6	XCorr E6	# Missed Cleavages
	QLLQANPILEAFGNAK	34	8	2	Q6URW6-2;Q8VDD5		1726.95	4.16036e+09	1.69648e+09	3.25469e+09	1.15513e+09	5.12753e+07	0	5.491e-11	High	4.73816	High	4.56357	High	5.04204	High	4.89211	High	4.66957	0
	EDQSILCTGESGAGK	4	12	3	Q6URW6-2;Q61879;Q8VDD5	C7(Carbamidomethyl)	1551.69	4.10124e+08	1.79027e+08	1.44726e+08	0	0	0	0.0002173	High	4.52346	High	3.98501	High	3.71471					0
	KFDQLLAEEK	14	11	3	Q6URW6-2;Q61879;Q8VDD5		1220.65	3.3014e+09	1.00485e+09	1.60038e+09	8.42187e+08	2.94509e+08	0	0.03917	High	3.38244	High	3.25002	High	3.30611	High	3.39518	High	2.95771	1
	EQADFALEALAK	61	8	2	Q6URW6-2;Q8VDD5		1305.67	2.62708e+09	9.10793e+08	795322303	1.5488e+09	1.8642e+08	0	1.823e-05	High	3.24265	High	3.18585	High	3.35178	High	3.26632	High	3.09207	0
	FDQLLAEEK	7	11	3	Q6URW6-2;Q61879;Q8VDD5		1092.55	5.49897e+08	3.18917e+08	6.20349e+08	1.61139e+08	6.97931e+07	0	0.02874	High	3.16437	High	2.60386	High	2.90485	High	2.91023	High	2.77322	0
	CNGVLEGIR	4	22	3	Q61879;Q6URW6-2;Q8VDD5	C1(Carbamidomethyl)	1017.51	1.64027e+08	7.3457e+07	6.71624e+07	0	8.12413e+06	0	0.01906	High	2.86465	High	2.43435	High	2.41293			High	1.72879	0
	LKEVVLQVDEER	4	4	1	Q6URW6-2		1456.79	1.5602e+08	0	4.28556e+07	3.35304e+07	6.70559e+06	0	0.004626	High	2.80667			High	3.5633	High	3.1058	High	2.64461	1
	TVGQLYK	2	11	3	Q6URW6-2;Q61879;Q8VDD5		808.452	1.9651e+08	0	0	0	0	0.002	0.1063	High	2.12665									0
	LVLDQLR	2	4	1	Q6URW6-2		856.521	3.35008e+07	0	17471231	0	0	0.003	0.04246	High	1.78179			High	2.0981					0
	YEILTPNAIPK	2	7	2	Q6URW6-2;Q61879		1258.7	3.81903e+07	0	2.70023e+07	0	0	0.004	0.06154	High	2.36281			High	2.50783					0
	VAQLEEER	2	4	1	Q6URW6-2		973.491	0	0	0	1.59756e+07	7.84061e+06	0.004	0.06867							High	1.96151	High	1.51311	0
	QRYEILTPNAIPK	1	7	2	Q6URW6-2;Q61879		1542.86	1.26228e+07	0	0	0	0	0.008	0.2031	High	3.03212									1
	NWQWWR	1	8	2	Q6URW6-2;Q8VDD5		975.455	5.141e+07	0	0	0	0	0.009	0.2319	High	2.33088									0
Q9D8E6	60S ribosomal protein L4 OS=Mus musculus GN=Rpl4 PE=1 SV=3 - [RL4_MOUSE]	41.77	1	18	18	137	2.62095e+08	2.71383e+08	2.86101e+08	5.11036e+08	4.14101e+08	60.7411	29.83	13	21	67.1624	37.23	15	23	91.8498	31.74	15	30	122.572	36.99	16	39	63.7564	24.82	11	24	419	47.124	11.0044
	Sequence	# PSMs	# Proteins	# Protein Groups	Protein Group Accessions	Modifications	MH+ [Da]	A4: Area	B4: Area	C4: Area	D4: Area	E4: Area	q-Value	PEP	A6	XCorr A6	B6	XCorr B6	C6	XCorr C6	D6	XCorr D6	E6	XCorr E6	# Missed Cleavages
	YAICSALAASALPALVMSK	4	1	1	Q9D8E6	C4(Carbamidomethyl)	1937.02	23346371	2.55398e+07	0	3.50135e+07	0	0	4.151e-05	High	5.19545	High	4.09749			High	3.74789			0
	IEEVPELPLVVEDKVEGYK	14	1	1	Q9D8E6		2185.15	4.73328e+07	4.61055e+07	4.00015e+07	1.87361e+08	0	0	7.265e-11	High	4.32252	High	3.94545	High	4.54188	High	4.23222			1
	APIRPDIVNFVHTNLR	26	1	1	Q9D8E6		1862.03	1.30581e+08	2.60408e+08	3.12573e+08	2.6088e+08	3.6901e+07	0	4.897e-07	High	4.02844	High	4.64571	High	4.31342	High	4.67812	High	4.56838	0
	RGPCIIYNEDNGIIK	8	1	1	Q9D8E6	C4(Carbamidomethyl)	1761.88	21456076	3.23349e+07	2.8697e+07	3.85288e+07	1.45018e+07	0	1.518e-06	High	3.27053	High	3.15688	High	3.08453	High	3.20838	High	3.30779	1
	KLEAAATALATK	6	1	1	Q9D8E6		1187.7	115541624	1.28967e+08	2.71362e+08	3.41241e+07	2.23641e+08	0	1.426e-09	High	2.85943	High	2.95465	High	3.42377	High	3.97908	High	4.32538	1
	NIPGITLLNVSK	15	1	1	Q9D8E6		1268.75	3.76328e+08	3.59007e+08	274368670	7.26587e+08	6.07768e+08	0	5.612e-05	High	2.84864	High	2.95694	High	3.16564	High	3.26237	High	3.02525	0
	LEAAATALATK	7	1	1	Q9D8E6		1059.6	3.63853e+07	3.63373e+07	81936968	17640361	8.2606e+07	0	5.648e-07	High	2.69288	High	2.91444	High	3.18513	High	2.67327	High	3.47574	0
	IEEVPELPLVVEDK	15	1	1	Q9D8E6		1608.87	2.79376e+08	1.94733e+08	2.50963e+08	5.45641e+08	4.10896e+08	0	4.203e-12	High	2.67144	High	2.91796	High	3.21984	High	2.86993	High	3.959	0
	IEEVPELPLVVEDKVEGYKK	8	1	1	Q9D8E6		2313.27	1.7756e+07	0	8.55451e+07	2.04786e+08	6.60046e+06	0	7.643e-06	High	2.66523	High	2.00899	High	2.93864	High	4.53565	High	2.18691	2
	SGQGAFGNMCR	3	1	1	Q9D8E6	C10(Carbamidomethyl)	1184.49	9.07713e+06	1.56559e+07	0	0	1.27948e+07	0	0.003553	High	2.6425	High	2.14562					High	2.65301	0
	FCIWTESAFR	4	1	1	Q9D8E6	C2(Carbamidomethyl)	1316.61	2.80974e+07	4.98128e+07	1.66415e+07	2.16782e+07	0	0	0.009006	High	2.63293	High	2.14975	High	2.16054	High	2.45724			0
	KLDELYGTWR	4	1	1	Q9D8E6		1280.66	43536189	48794350	8.38705e+07	4.80488e+07	0	0	0.002317	High	2.3638	High	2.63614	High	2.79587	High	2.75659			1
	GPCIIYNEDNGIIK	5	1	1	Q9D8E6	C3(Carbamidomethyl)	1605.79	5.85762e+06	1.01215e+07	1.6845e+07	1.41652e+07	1.37658e+07	0	0.001661	High	2.08759	High	3.62944	High	2.43175	High	2.51378	High	3.56213	0
	YAICSALAASALPALVMSK	6	1	1	Q9D8E6	C4(Carbamidomethyl); M17(Oxidation)	1953.02	1.3369e+06	0	5.6452e+06	7.42446e+06	0	0	1.372e-06	High	1.51321			High	3.86362	High	3.97129			0
	QPYAVSELAGHQTSAESWGTGR	2	1	1	Q9D8E6		2332.09	0	9881518	0	581929	0	0	1.108e-07			High	4.92473			High	3.48494			0
	APIRPDIVNFVHTNLRK	3	1	1	Q9D8E6		1990.13	0	0	1.67169e+07	92576899	0	0	1.625e-06					High	3.48806	High	3.38012			1
	TKEAVQLLK	2	1	1	Q9D8E6		1029.63	0	0	3.9443e+07	0	4.31072e+07	0	0.004442					High	2.50229			High	1.921	1
	SNYNLPMHK	2	1	1	Q9D8E6		1103.53	0	0	0	1.49269e+07	2.71366e+07	0.001	0.006798							High	2.02628	High	2.25025	0
	NVTLPAVFK	3	1	1	Q9D8E6		988.579	0	101565172	159782492	242373104	0	0.003	0.03952			High	1.44261	High	1.69078	High	1.71504			0
Q60605	Myosin light polypeptide 6 OS=Mus musculus GN=Myl6 PE=1 SV=3 - [MYL6_MOUSE]	58.28	8	9	9	129	1.73635e+09	1.94768e+09	9.65341e+08	4.36127e+08	5.00974e+08	100.616	58.28	9	30	112.683	58.28	9	34	73.9586	50.99	7	23	59.2678	50.99	6	18	75.9502	50.99	7	24	151	16.9191	4.65283
	Sequence	# PSMs	# Proteins	# Protein Groups	Protein Group Accessions	Modifications	MH+ [Da]	A4: Area	B4: Area	C4: Area	D4: Area	E4: Area	q-Value	PEP	A6	XCorr A6	B6	XCorr B6	C6	XCorr C6	D6	XCorr D6	E6	XCorr E6	# Missed Cleavages
	NKDQGTYEDYVEGLR	25	2	1	Q60605		1786.82	1.10325e+09	1236667893	7.62022e+08	6.55713e+08	2.16221e+08	0	4.637e-07	High	4.7871	High	4.8283	High	4.47466	High	4.89854	High	4.18124	1
	VLDFEHFLPMLQTVAK	31	2	1	Q60605		1888	79589102	1.81251e+08	3.53197e+07	1.48168e+07	9.17034e+06	0	5.204e-12	High	3.84065	High	4.07936	High	3.77318	High	4.09648	High	4.11152	0
	VFDKEGNGTVMGAEIR	8	7	1	Q60605		1722.84	3.4553e+07	5.88366e+07	28942917	1.48388e+07	1.92609e+07	0	5.511e-07	High	3.82622	High	4.14277	High	3.88387	High	3.17137	High	3.06278	1
	DQGTYEDYVEGLR	5	2	1	Q60605		1544.68	6.50907e+08	635221675	0	0	1.54824e+08	0	5.185e-09	High	3.81311	High	4.20626					High	3.62838	0
	ALGQNPTNAEVLK	12	3	1	Q60605		1354.73	2.23706e+09	2.48961e+09	1360924131	2.61182e+07	6.8439e+08	0	8.99e-06	High	3.7	High	3.52855	High	3.27531	High	2.68067	High	3.91281	0
	VLDFEHFLPMLQTVAK	9	2	1	Q60605	M10(Oxidation)	1903.99	7.49786e+07	1.12699e+08	1.55725e+07	2.49687e+07	0	0	9.598e-05	High	3.68952	High	3.43982	High	3.75059	High	4.03923			0
	VFDKEGNGTVMGAEIR	8	7	1	Q60605	M11(Oxidation)	1738.83	1.61908e+07	2.31021e+07	0	0	5.82497e+06	0	9.594e-08	High	3.26162	High	3.30718					High	1.43432	1
	HVLVTLGEK	9	2	1	Q60605		995.583	1.37639e+09	1.64224e+09	773077627	9.41239e+07	3.75092e+08	0	4.149e-05	High	2.9067	High	3.10924	High	2.86526	High	2.86685	High	2.71593	0
	EAFQLFDR	16	2	1	Q60605		1025.5	1.5956e+09	1.71119e+09	4.31279e+08	5.58544e+08	4.43439e+08	0	0.02556	High	2.847	High	2.62285	High	2.61722	High	2.33846	High	2.66576	0
	EGNGTVMGAEIR	3	7	1	Q60605		1233.59	1.30336e+07	1.86851e+07	8.52041e+06	0	0	0	0.01393	High	2.80839	High	2.29962	High	2.4954					0
	ILYSQCGDVMR	2	2	1	Q60605	C6(Carbamidomethyl); M10(Oxidation)	1357.62	31193865	4.52677e+07	0	0	0	0	8.978e-05	High	2.65787	High	2.85876							0
	ILYSQCGDVMR	1	2	1	Q60605	C6(Carbamidomethyl)	1341.63	0	64321688	0	0	0	0	9.205e-06			High	2.96063							0
P63276	40S ribosomal protein S17 OS=Mus musculus GN=Rps17 PE=1 SV=2 - [RS17_MOUSE]	66.67	1	11	11	128	5.86813e+08	1.07682e+09	1.18336e+08	3.52155e+08	7.22205e+07	40.6128	46.67	6	15	87.4411	50.37	9	29	83.5221	49.63	6	24	126.708	52.59	6	37	78.7602	40.74	4	23	135	15.5144	9.84717
	Sequence	# PSMs	# Proteins	# Protein Groups	Protein Group Accessions	Modifications	MH+ [Da]	A4: Area	B4: Area	C4: Area	D4: Area	E4: Area	q-Value	PEP	A6	XCorr A6	B6	XCorr B6	C6	XCorr C6	D6	XCorr D6	E6	XCorr E6	# Missed Cleavages
	DNYVPEVSALDQEIIEVDPDTK	28	1	1	P63276		2489.19	2.64975e+07	2.46967e+08	7.95019e+07	377531531	1.19329e+08	0	1.62e-15	High	4.09478	High	4.06691	High	4.19603	High	4.23659	High	4.55553	0
	VCEEIAIIPSKK	12	1	1	P63276	C2(Carbamidomethyl)	1386.76	5.65097e+08	1.15342e+09	9.42877e+07	4.61408e+07	0	0	8.992e-06	High	3.52561	High	3.71006	High	3.54411	High	3.05139			1
	VCEEIAIIPSK	7	1	1	P63276	C2(Carbamidomethyl)	1258.67	9.26819e+08	1.38541e+09	9.34377e+07	0	0	0	0.0009673	High	3.26635	High	3.47113	High	2.58911					0
	IAGYVTHLMK	17	1	1	P63276		1132.61	2.68523e+08	6.91636e+08	1.67281e+08	1.08057e+07	5.67291e+07	0	0.001607	High	3.08369	High	3.14225	High	2.85848	High	2.78656	High	3.29514	0
	IAGYVTHLMK	4	1	1	P63276	M9(Oxidation)	1148.61	4.83804e+07	9.11822e+07	0	1.11494e+07	3.18076e+06	0	0.003999	High	2.65704	High	2.83729			High	1.87388	High	1.65777	0
	LGNDFHTNKR	4	1	1	P63276		1201.6	2.85444e+06	5.12121e+06	0	0	0	0	0.0007672	High	2.63335	High	3.25337							1
	VIIEKYYTR	2	1	1	P63276		1184.66	4.56395e+06	1.98057e+07	0	0	0	0	0.01046	High	2.29248	High	2.644							1
	RDNYVPEVSALDQEIIEVDPDTK	9	1	1	P63276		2645.29	0	3.44192e+06	0	6.34959e+07	7.10244e+06	0	1.49e-06			High	4.40477	High	4.29385	High	3.56161	High	2.57198	1
	RDNYVPEVSALDQEIIEVDPDTKEMLK	1	1	1	P63276	M25(Oxidation)	3162.55	0	4.09695e+07	0	0	0	0	0.001912			High	3.79588							2
	LLDFGSLSNLQVTQPTVGMNFK	20	1	1	P63276		2409.27	0	0	5.16715e+07	2.65861e+08	1.70683e+07	0	5.463e-10					High	5.3762	High	5.34425	High	5.0289	0
	LLDFGSLSNLQVTQPTVGMNFK	18	1	1	P63276	M19(Oxidation)	2425.24	0	0	9.13324e+07	4.00767e+08	4.06031e+07	0	2.119e-10					High	4.67714	High	4.76768	High	4.78436	0
	DNYVPEVSALDQEIIEVDPDTKEMLK	2	1	1	P63276		2990.44	0	0	0	2.91115e+07	0	0	0.0009615							High	3.81967			1
	DNYVPEVSALDQEIIEVDPDTKEMLK	1	1	1	P63276	M24(Oxidation)	3006.44	0	0	0	2.78168e+08	0	0	0.01134							High	3.39437			1
	RDNYVPEVSALDQEIIEVDPDTKEMLK	1	1	1	P63276		3146.56	0	1.19715e+07	0	0	0	0.002	0.03265			High	4.15909							2
	RVCEEIAIIPSK	2	1	1	P63276	C3(Carbamidomethyl)	1414.77	0	7.88222e+07	0	0	0	0.004	0.06892			High	2.62806							1
P62702	40S ribosomal protein S4, X isoform OS=Mus musculus GN=Rps4x PE=2 SV=2 - [RS4X_MOUSE]	55.51	3	17	17	125	2.13322e+08	2.23402e+08	1.09595e+08	2.52431e+08	1.51937e+08	83.6218	46.39	12	29	81.4474	49.05	13	28	54.8028	40.68	10	19	60.5821	50.95	15	23	78.5019	36.88	9	26	263	29.5791	10.1548
	Sequence	# PSMs	# Proteins	# Protein Groups	Protein Group Accessions	Modifications	MH+ [Da]	A4: Area	B4: Area	C4: Area	D4: Area	E4: Area	q-Value	PEP	A6	XCorr A6	B6	XCorr B6	C6	XCorr C6	D6	XCorr D6	E6	XCorr E6	# Missed Cleavages
	LRECLPLIIFLR	3	1	1	P62702	C4(Carbamidomethyl)	1542.92	1.47351e+07	4.67803e+07	0	0	0	0	7.064e-08	High	4.44489	High	4.66777							1
	ERHPGSFDVVHVK	14	3	1	P62702		1506.79	8.83246e+07	72564134	63401561	0	5.32985e+07	0	2.079e-06	High	4.38326	High	4.39316	High	4.26308	High	4.80611	High	3.49782	1
	FDTGNLCMVTGGANLGR	5	3	1	P62702	C7(Carbamidomethyl); M8(Oxidation)	1798.82	3.57056e+07	3.86159e+07	1.15771e+07	0	0	0	3.806e-08	High	4.08551	High	4.7332	High	3.99093					0
	HPGSFDVVHVK	7	3	1	P62702		1221.63	3.67185e+07	3.80469e+07	3.29051e+07	1.09075e+06	3.4424e+07	0	0.001913	High	3.74012	High	3.36076	High	3.58815	High	3.43452	High	3.41322	0
	TDITYPAGFMDVISIDK	9	1	1	P62702		1885.91	1.15046e+08	1.01274e+08	1.18709e+08	1.33586e+08	3.8047e+07	0	9.284e-07	High	3.58523	High	3.34608	High	3.33061	High	3.78403	High	3.44671	0
	LSNIFVIGK	8	3	1	P62702		990.597	3.52156e+08	2.93234e+08	1.2348e+08	547685646	3.48283e+08	0	0.0002975	High	3.48655	High	3.51286	High	3.10236	High	3.35386	High	2.96165	0
	VNDTIQIDLETGK	16	1	1	P62702		1445.74	6.1979e+07	4.01573e+07	1.9132e+07	60531036	1.06728e+07	0	0.002597	High	3.44792	High	2.86606	High	2.3189	High	2.35314	High	3.07327	0
	TDITYPAGFMDVISIDK	22	1	1	P62702	M10(Oxidation)	1901.92	72232719	32257304	2.46808e+07	6.05214e+07	4.70047e+06	0	6.918e-11	High	3.4205	High	3.62504	High	3.83364	High	3.83898	High	4.46541	0
	GIPHLVTHDAR	11	3	1	P62702		1215.65	7.73226e+07	8.985e+07	0	7.60211e+07	4.2298e+07	0	0.01128	High	2.84064	High	2.14317	High	2.10366	High	1.55293	High	2.39583	0
	YALTGDEVKK	7	3	1	P62702		1123.59	6.19525e+07	2.30708e+07	3.6279e+07	1.79928e+07	2.07892e+07	0	0.0474	High	2.8022	High	2.59665	High	2.49945	High	2.42623	High	2.18562	1
	DANGNSFATR	2	1	1	P62702		1052.47	2.26619e+06	0	0	0	0	0	0.0136	High	2.55604	High	2.45731							0
	GNKPWISLPR	5	2	1	P62702		1167.66	4.58488e+07	139782661	0	3.93673e+07	0	0	0.05431	High	2.44716	High	2.64561			High	2.05007			0
	ECLPLIIFLR	4	1	1	P62702	C2(Carbamidomethyl)	1273.73	1.72763e+08	2.37189e+08	1.04008e+07	1.18276e+07	0	0	0.0008926	High	2.23501	High	2.15264	High	2.30581	High	2.0723			0
	FDTGNLCMVTGGANLGR	4	3	1	P62702	C7(Carbamidomethyl)	1782.82	0	44816174	0	4.41422e+07	7.45478e+06	0	7.392e-08			High	3.38217			High	4.18554	High	3.7142	0
	YALTGDEVK	1	3	1	P62702		995.509	0	0	0	2.2057e+06	0	0.001	0.01837							High	2.22753			0
	LTIAEER	4	3	1	P62702		831.453	0	5.10803e+07	8.6596e+07	4.90865e+07	5.42282e+07	0.003	0.03774			High	2.00707	High	2.14814	High	1.95075	High	1.97696	0
	TIRYPDPLIK	1	2	1	P62702		1215.7	0	0	0	11752566	0	0.004	0.05225							High	2.52568			1
	IGVITNR	1	3	1	P62702		772.47	0	0	0	2.89477e+07	0	0.005	0.1056							High	2.01708			0
	YPDPLIK	1	3	1	P62702		845.473	0	0	0	2.48802e+07	0	0.007	0.1374							High	1.90351			0
P14131	40S ribosomal protein S16 OS=Mus musculus GN=Rps16 PE=2 SV=4 - [RS16_MOUSE]	55.48	1	10	10	122	1.22912e+09	1.15851e+09	5.80463e+08	1.15409e+09	3.03097e+08	54.7175	54.11	9	22	56.8936	55.48	10	22	55.0674	55.48	10	21	49.9638	40.41	7	20	95.2073	54.11	9	37	146	16.435	10.2134
	Sequence	# PSMs	# Proteins	# Protein Groups	Protein Group Accessions	Modifications	MH+ [Da]	A4: Area	B4: Area	C4: Area	D4: Area	E4: Area	q-Value	PEP	A6	XCorr A6	B6	XCorr B6	C6	XCorr C6	D6	XCorr D6	E6	XCorr E6	# Missed Cleavages
	GGGHVAQIYAIR	9	1	1	P14131		1241.67	5.96155e+08	4.76813e+08	3.12793e+08	7.42504e+07	1.16602e+08	0	0.003814	High	3.92475	High	3.43421	High	3.82438	High	3.6561	High	3.80617	0
	GPLQSVQVFGR	18	1	1	P14131		1187.65	4.6877e+08	3.83402e+08	2.82076e+08	301652260	2.69777e+08	0	1.393e-09	High	3.57933	High	3.37015	High	3.47908	High	3.84282	High	4.09171	0
	LLEPVLLLGK	35	1	1	P14131		1094.72	2.28287e+09	2010050393	6.33667e+08	2745109423	300556890	0	0.009036	High	2.96356	High	2.64921	High	2.70492	High	2.80999	High	2.67611	0
	EIKDILIQYDR	21	1	1	P14131		1405.76	519457172	4.97807e+08	3.02285e+08	239911579	6.953e+07	0	0.001317	High	2.84548	High	2.83374	High	3.15854	High	2.87433	High	2.62701	1
	ALVAYYQK	9	1	1	P14131		955.52	3.31918e+08	353575206	2.1799e+08	50894	1.28269e+08	0	0.005583	High	2.36512	High	2.47239	High	2.3597	High	1.5889	High	2.48081	0
	TLLVADPR	4	1	1	P14131		884.518	7.71954e+08	801857989	5.96621e+08	0	2.85873e+08	0	0.01276	High	2.31113	High	2.14629	High	2.15872			High	2.28381	0
	DILIQYDR	8	1	1	P14131		1035.54	4.64976e+08	261355360	0	1.74223e+08	1.0942e+08	0	0.001328	High	2.22703	High	2.33077	High	2.15864	High	2.31874	High	1.94079	0
	VNGRPLEMIEPR	3	1	1	P14131	M8(Oxidation)	1426.74	1.12216e+07	0	0	0	0	0	0.0003707	High	1.87891	High	2.05912					High	2.16344	0
	VKGGGHVAQIYAIR	2	1	1	P14131		1468.83	0	2.60625e+07	1.27115e+07	0	0	0	6.434e-06			High	3.81932	High	2.10991					1
	VNGRPLEMIEPR	4	1	1	P14131		1410.75	0	29188189	1.8793e+07	0	1.76089e+07	0	5.602e-06			High	1.94398	High	3.92249			High	3.39039	0
	FAGVDIR	9	1	1	P14131		777.422	632548786	6.63608e+08	5.11102e+08	4.15497e+08	3.2286e+08	0.001	0.01244	High	2.25991	High	2.33007	High	2.36238	High	2.36882	High	2.31207	0
P62301	40S ribosomal protein S13 OS=Mus musculus GN=Rps13 PE=1 SV=2 - [RS13_MOUSE]	45.03	1	8	8	120	9.60368e+08	9.68306e+08	8.03314e+08	1.02256e+09	4.31623e+08	56.4252	37.09	6	21	50.9589	45.03	8	19	60.7952	45.03	8	21	79.9578	45.03	8	28	86.5522	37.75	6	31	151	17.2117	10.5356
	Sequence	# PSMs	# Proteins	# Protein Groups	Protein Group Accessions	Modifications	MH+ [Da]	A4: Area	B4: Area	C4: Area	D4: Area	E4: Area	q-Value	PEP	A6	XCorr A6	B6	XCorr B6	C6	XCorr C6	D6	XCorr D6	E6	XCorr E6	# Missed Cleavages
	KGLTPSQIGVILR	38	1	1	P62301		1381.85	9.97479e+08	1.11741e+09	1.00823e+09	1.49085e+09	3.42317e+08	0	0.000414	High	4.41547	High	4.35399	High	4.31609	High	4.09168	High	4.25425	1
	GLAPDLPEDLYHLIK	34	1	1	P62301		1693.91	3.72303e+08	7.62069e+08	3.74575e+08	4.81396e+08	6.48243e+07	0	1.017e-05	High	3.68404	High	3.23949	High	3.70431	High	3.80395	High	3.36972	0
	LTSDDVKEQIYK	7	1	1	P62301		1438.74	2.24839e+08	3.00397e+08	4.43982e+08	97463436	156927386	0	0.0001249	High	3.59038	High	3.44728	High	3.72379	High	4.07476	High	2.71881	1
	GLTPSQIGVILR	7	1	1	P62301		1253.75	988929672	9.42471e+08	7.69199e+07	8.8419e+08	3.89347e+08	0	1.477e-05	High	2.87744	High	3.43981	High	2.71559	High	2.95176	High	2.92354	0
	DSHGVAQVR	6	1	1	P62301		968.486	2.14508e+06	1.63026e+06	2.33103e+06	50518.8	0	0	0.01312	High	2.35736	High	2.14647	High	2.15747	High	1.89023			0
	LILIESR	15	1	1	P62301		843.526	894694140	8.45039e+08	925667445	6.92636e+08	5.63205e+08	0	0.05208	High	2.20211	High	2.35841	High	2.62786	High	2.29251	High	2.54067	0
	SKGLAPDLPEDLYHLIK	8	1	1	P62301		1909.04	0	3.19611e+07	1.57908e+06	2.42874e+07	0	0	7.744e-06			High	4.26031	High	4.70931	High	4.7904			1
	GLSQSALPYR	5	1	1	P62301		1091.58	0	4.20059e+08	4.76047e+08	380428576	3.10522e+08	0.002	0.04256			High	3.00137	High	2.8374	High	2.53535	High	2.81927	0
P48678	Prelamin-A/C OS=Mus musculus GN=Lmna PE=1 SV=2 - [LMNA_MOUSE]	50.23	7	34	34	120	0	2.30659e+06	1.41785e+07	2.0451e+08	3.66605e+08		0			1.67153	3.16	2	2	13.1337	6.02	3	4	104.438	40.15	24	35	234.913	49.92	33	79	665	74.1927	6.97607
	Sequence	# PSMs	# Proteins	# Protein Groups	Protein Group Accessions	Modifications	MH+ [Da]	A4: Area	B4: Area	C4: Area	D4: Area	E4: Area	q-Value	PEP	A6	XCorr A6	B6	XCorr B6	C6	XCorr C6	D6	XCorr D6	E6	XCorr E6	# Missed Cleavages
	EGDLLAAQAR	5	3	1	P48678		1043.54	0	0	8.41334e+06	4.03961e+07	1.25616e+08	0	0.0002218			High	1.67153	High	2.41833	High	3.22014	High	3.08446	0
	AAYEAELGDAR	3	3	1	P48678		1165.55	0	2.30659e+06	0	1.52816e+07	1.39818e+08	0	9.149e-08			High	0.941782			High	3.06923	High	3.26671	0
	NSNLVGAAHEELQQSR	14	3	1	P48678		1752.86	0	0	2.52645e+07	8.43447e+07	3.10287e+08	0	1.069e-13					High	3.82989	High	3.98004	High	4.37375	0
	SGAQASSTPLSPTR	4	3	1	P48678		1359.68	0	0	8.85766e+06	5.46379e+06	3.06145e+08	0	1.116e-08					High	3.15414	High	3.55216	High	4.0349	0
	LQEKEDLQELNDR	4	3	1	P48678		1629.82	0	0	0	1.36093e+06	1.30932e+08	0	2.721e-05							High	4.61559	High	3.66411	1
	MQQQLDEYQELLDIK	1	3	1	P48678	M1(Oxidation)	1909.91	0	0	0	0	0	0	1.841e-06							High	4.41158			0
	MQQQLDEYQELLDIK	13	3	1	P48678		1893.92	0	0	0	3.53613e+07	1.61046e+07	0	2.251e-14							High	4.30284	High	4.75586	0
	LQTLKEELDFQK	6	3	1	P48678		1491.8	0	0	0	152843368	1.03962e+08	0	3.007e-05							High	4.18251	High	4.16872	1
	IRIDSLSAQLSQLQK	2	3	1	P48678		1699.97	0	0	0	3.74786e+07	0	0	0.002567							High	3.76183			1
	LADALQELR	5	3	1	P48678		1028.57	0	0	0	2.63754e+08	4.53149e+08	0	9.191e-07							High	3.60972	High	3.81066	0
	VAVEEVDEEGKFVR	3	3	1	P48678		1605.81	0	0	0	6.24539e+07	1.40388e+08	0	2.453e-07							High	3.4722	High	3.51197	1
	LKDLEALLNSK	4	3	1	P48678		1243.72	0	0	0	1.81336e+08	4.98639e+07	0	0.0008058							High	3.46297	High	3.16904	1
	IDSLSAQLSQLQK	4	3	1	P48678		1430.78	0	0	0	168439142	3.36379e+08	0	3.673e-10							High	3.22829	High	4.22938	0
	ITESEEVVSR	5	3	1	P48678		1148.57	0	0	0	5.33622e+07	1.66679e+08	0	0.0003639							High	3.00904	High	2.89742	0
	VAVEEVDEEGK	2	3	1	P48678		1203.57	0	0	0	6.60714e+06	7.01446e+07	0	3.594e-07							High	3.0047	High	3.27284	0
	SLETENAGLR	2	3	1	P48678		1089.55	0	0	0	1.06345e+08	1.73568e+08	0	0.0007355							High	2.9174	High	2.70082	0
	TALINSTGEEVAMR	2	3	1	P48678		1491.74	0	0	0	4.03847e+07	1.0618e+08	0	3.573e-08							High	2.80978	High	3.24169	0
	SVGGSGGGSFGDNLVTR	3	1	1	P48678		1566.75	0	0	0	2.98412e+07	40346390	0	1.243e-10							High	2.79326	High	3.79694	0
	EAALSTALSEKR	2	3	1	P48678		1275.69	0	0	0	1.85587e+06	2.77195e+07	0	6.746e-05							High	2.64762	High	2.98569	1
	LRDLEDSLAR	5	3	1	P48678		1187.64	0	0	0	9.05763e+07	1.38423e+08	0	0.001336							High	2.6242	High	2.90034	1
	LLEGEEER	3	6	1	P48678		974.479	0	0	0	3.66842e+06	12060169	0	0.00432							High	2.60747	High	2.51501	0
	LEAALGEAK	2	3	1	P48678		901.498	0	0	0	0	4.09556e+07	0	0.001899							High	2.20977	High	2.29418	0
	SLTMVEDNEDDDEDGEELLHHHR	2	3	1	P48678		2735.14	0	0	0	20981715	1.26141e+07	0	4.966e-05							High	2.10663	High	2.57213	0
	SLTMVEDNEDDDEDGEELLHHHR	2	3	1	P48678	M4(Oxidation)	2751.13	0	0	0	3.25954e+07	3.4019e+07	0	0.004789							High	1.48065	High	2.52384	0
	SNEDQSMGNWQIR	1	3	1	P48678	M7(Oxidation)	1580.67	0	0	0	0	5.26561e+06	0	4.229e-09									High	3.80372	0
	TLEGELHDLR	6	3	1	P48678		1182.61	0	0	0	0	1.19464e+08	0	7.713e-07									High	3.08408	0
	AAYEAELGDARK	1	3	1	P48678		1293.64	0	0	0	0	2.0165e+07	0	0.001561									High	2.92382	1
	AQHEDQVEQYK	1	3	1	P48678		1374.62	0	0	0	0	1.04561e+07	0	0.0007209									High	2.73829	0
	TVLCGTCGQPADK	2	1	1	P48678	C4(Carbamidomethyl); C7(Carbamidomethyl)	1406.63	0	0	0	0	8.24613e+06	0	5.433e-05									High	2.63002	0
	KQLQDEMLR	1	3	1	P48678		1160.6	0	0	0	0	1.12497e+07	0	0.002086									High	2.37685	1
	NIYSEELR	2	3	1	P48678		1023.51	0	0	0	0	1.14415e+08	0.001	0.01032									High	2.27525	0
	KEGDLLAAQAR	1	3	1	P48678		1171.64	0	0	0	0	1.22348e+07	0.001	0.01766									High	2.121	1
	LQLELSK	2	3	1	P48678		830.498	0	0	0	3.61558e+07	1.18391e+08	0.002	0.04296							High	1.43648	High	2.04724	0
	KLLEGEEER	1	6	1	P48678		1102.57	0	0	0	0	1.20869e+07	0.002	0.0291									High	2.3505	1
	LAVYIDR	3	3	1	P48678		849.479	0	0	0	33729292	8.44097e+07	0.004	0.08489							High	1.76477	High	1.77492	0
	LEAALGEAKK	1	3	1	P48678		1029.59	0	0	0	0	2.14556e+06	0.009	0.1202									High	2.39275	1
P99027	60S acidic ribosomal protein P2 OS=Mus musculus GN=Rplp2 PE=1 SV=3 - [RLA2_MOUSE]	73.91	1	8	8	118	2.1915e+08	2.50927e+08	7.872e+08	8.441e+08	9.79262e+08	36.3089	41.74	4	9	58.7797	71.3	6	15	93.8608	73.91	8	25	94.2432	73.91	7	24	172.141	73.91	8	45	115	11.6438	4.53857
	Sequence	# PSMs	# Proteins	# Protein Groups	Protein Group Accessions	Modifications	MH+ [Da]	A4: Area	B4: Area	C4: Area	D4: Area	E4: Area	q-Value	PEP	A6	XCorr A6	B6	XCorr B6	C6	XCorr C6	D6	XCorr D6	E6	XCorr E6	# Missed Cleavages
	YVASYLLAALGGNSSPSAK	37	1	1	P99027		1868.97	1.26998e+08	1.2919e+08	1.9437e+08	413054732	4.83902e+07	0	9.727e-13	High	5.21713	High	5.80855	High	6.26529	High	5.01938	High	5.46411	0
	KILDSVGIEADDDRLNK	10	1	1	P99027		1900.99	1.84618e+07	2.23499e+07	5.70813e+07	115081630	6.4169e+07	0	5.271e-06	High	4.90056	High	4.54743	High	4.07482	High	5.00392	High	4.55973	2
	NIEDVIAQGVGK	14	1	1	P99027		1242.67	342575161	3.72216e+08	1.06189e+09	664924400	1.17362e+09	0	1.219e-09	High	4.58491	High	4.52978	High	3.75806	High	4.67356	High	4.72583	0
	ILDSVGIEADDDRLNK	16	1	1	P99027		1772.9	1.87875e+08	2.51376e+08	4.76254e+08	2.67646e+08	552611261	0	1.905e-06	High	3.82071	High	3.79114	High	4.46366	High	4.60897	High	4.14177	1
	LASVPAGGAVAVSAAPGSAAPAAGSAPAAAEEK	27	1	1	P99027		2774.44	0	1.00821e+08	823455669	1.45432e+09	1.21156e+09	0	1.69e-10			High	3.77954	High	5.3277	High	4.36392	High	5.26767	0
	LASVPAGGAVAVSAAPGSAAPAAGSAPAAAEEKK	6	1	1	P99027		2902.51	0	5.59472e+07	2.37573e+07	4.14138e+07	3.2188e+07	0	0.002913			High	3.57427	High	2.67205	High	2.4597	High	2.37524	1
	LASVPAGGAVAVSAAPGSAAPAAGSAPAAAEEKKDEK	6	1	1	P99027		3274.71	0	0	8.84789e+07	0	1.23895e+08	0	0.003186					High	3.00169	High	3.8462	High	3.65339	2
	ILDSVGIEADDDR	2	1	1	P99027		1417.67	0	0	2.05352e+07	0	4.81777e+07	0	2.031e-09					High	2.14443			High	3.63269	0
Q6P5H2	Nestin OS=Mus musculus GN=Nes PE=1 SV=1 - [NEST_MOUSE]	22.64	2	30	30	118	1.43033e+07	2.63923e+07	1.72799e+08	1.98099e+08	3.19397e+07	13.3625	2.9	4	4	21.5592	4.4	6	7	88.4304	7.3	12	26	158.544	21.89	28	47	117.44	11.37	15	34	1864	207	4.33545
	Sequence	# PSMs	# Proteins	# Protein Groups	Protein Group Accessions	Modifications	MH+ [Da]	A4: Area	B4: Area	C4: Area	D4: Area	E4: Area	q-Value	PEP	A6	XCorr A6	B6	XCorr B6	C6	XCorr C6	D6	XCorr D6	E6	XCorr E6	# Missed Cleavages
	TLEEQNQLLSAELGGLR	23	2	1	Q6P5H2		1870.99	1.34913e+07	36838723	2.71659e+08	3.59474e+08	1.23723e+07	0	1.859e-08	High	4.04437	High	4.30163	High	5.35425	High	5.65148	High	5.38828	0
	DNLAEELESVAGR	4	2	1	Q6P5H2		1402.68	19493444	0	1.23103e+08	7.1135e+07	0	0	8.033e-06	High	3.85937			High	4.52064	High	4.67826			0
	AHLNAQAACTPR	5	2	1	Q6P5H2	C9(Carbamidomethyl)	1309.64	3.09768e+06	7.35863e+06	1.37151e+07	2.07943e+06	0	0	2.991e-07	High	2.76464	High	3.2049	High	2.96761	High	3.11622			0
	FQLAVEALEQEK	8	2	1	Q6P5H2		1404.73	9.92508e+06	15514426	5.94726e+07	1.23179e+08	8.62091e+06	0	0.0001061	High	2.69414	High	3.21572	High	3.51635	High	3.96471	High	3.47659	0
	QGLQSQIAQILEGGQQLAHLK	13	2	1	Q6P5H2		2260.24	0	2.68238e+07	117113745	1.11643e+08	2.13787e+07	0	4.972e-07			High	3.96026	High	4.63786	High	4.6969	High	4.27948	0
	ARADDELAALR	4	2	1	Q6P5H2		1200.63	0	6.42453e+06	6.51568e+07	4.13316e+07	0	0	9.183e-06			High	2.71044	High	3.50821	High	3.00824	High	3.14604	1
	TIEEAACSR	3	2	1	Q6P5H2	C7(Carbamidomethyl)	1036.47	0	7.16538e+06	1.9516e+07	0	0	0	0.0002031			High	2.44349	High	2.20386	High	1.79618			0
	RPPAPAHASPIR	7	2	1	Q6P5H2		1269.71	0	0	6.45331e+07	1.07319e+07	1.78579e+07	0	7.648e-06					High	3.93711	High	4.49306	High	3.64608	0
	GWLSTQAAELER	2	2	1	Q6P5H2		1360.69	0	0	8.32762e+06	1.59195e+07	0	0	0.0007743					High	2.90889	High	3.20521			0
	APEVEELAR	3	2	1	Q6P5H2		1013.53	0	0	94511193	1.33017e+06	3.46506e+07	0	0.0004112					High	2.72855	High	3.05934	High	2.42318	0
	ADDELAALR	2	2	1	Q6P5H2		973.49	0	0	63457691	0	3.97898e+07	0	0.0005984					High	2.61274			High	2.55295	0
	ENQEPLRFEEAEDQVLER	7	2	1	Q6P5H2		2231.06	0	0	0	1.00981e+08	1.70426e+07	0	2.931e-07							High	5.08024	High	4.29592	1
	SLAGQDQEEQKLEQETQQPLR	4	2	1	Q6P5H2		2455.2	0	0	0	1.07092e+08	5.34281e+06	0	1.769e-06							High	4.7806	High	4.54764	1
	SSEEQNLESLITFK	3	2	1	Q6P5H2		1624.79	0	0	0	22288459	0	0	1.057e-05							High	4.26999			0
	LLEKENQEPLRFEEAEDQVLER	2	1	1	Q6P5H2		2714.35	0	0	0	5.8712e+07	0	0	0.0002199							High	3.65844			2
	AGLELEQEVVGLEDPR	3	2	1	Q6P5H2		1753.89	0	0	0	6.1485e+07	0	0	3.267e-06							High	3.58717			0
	VSQVSLESLEKENVQSPR	1	2	1	Q6P5H2		2029.05	0	0	0	2.11834e+07	0	0	7.017e-06							High	3.45615			1
	TEEDEGLQAALTVPGPK	2	2	1	Q6P5H2		1754.87	0	0	0	30646862	4.69444e+06	0	0.0002679							High	3.34064	High	2.61593	0
	VSSIFQEEEGQIWELVK	1	2	1	Q6P5H2		2021.02	0	0	0	3.06533e+06	0	0	4.861e-05							High	3.23021			0
	TPTLASTPIPPMSEAPYPK	5	2	1	Q6P5H2		1998.02	0	0	0	4.75318e+07	1.04447e+07	0	0.0004027							High	2.92415	High	3.18435	0
	THEILGSLEDR	1	2	1	Q6P5H2		1269.64	0	0	0	2.3929e+07	0	0	0.0005242							High	2.92205			0
	FEEAEDQVLER	3	2	1	Q6P5H2		1364.63	0	0	0	2.65818e+07	6.69682e+06	0	1.389e-06							High	2.76943	High	3.08913	0
	SLDKENQESLVSLNEGGMETVK	1	2	1	Q6P5H2		2407.16	0	0	0	1.5466e+07	0	0	0.0139							High	2.54568			1
	SLEDESQETFGSLEKENLESLR	1	2	1	Q6P5H2		2540.2	0	0	0	4.44019e+07	0	0	0.005637							High	2.49799			1
	AQDVPHSLLQGGR	1	2	1	Q6P5H2		1377.72	0	0	0	4.22498e+06	0	0	0.004563							High	2.15507			0
	SPEEDQQAFRPLEK	1	2	1	Q6P5H2		1673.81	0	0	0	0	2.27543e+06	0	0.001087									High	2.99409	0
	RLEAYLTR	3	2	1	Q6P5H2		1021.58	0	0	1.23636e+08	1.85739e+07	2.09098e+07	0.001	0.007595					High	2.65932	High	2.6153	High	2.45966	1
	EEAIHPSLGEESVK	1	2	1	Q6P5H2		1524.76	0	0	0	29078.7	0	0.004	0.05666							High	2.25543			0
	IDQGLEEPGKEPK	1	2	1	Q6P5H2		1439.73	0	0	0	7.72656e+06	0	0.005	0.1027							High	2.52121			1
	ESQESLKSPEEEDQR	3	2	1	Q6P5H2		1790.82	0	0	0	796880	4.49123e+06	0.005	0.09335							High	2.4362	High	2.60347	1
Q8CGP6	Histone H2A type 1-H OS=Mus musculus GN=Hist1h2ah PE=1 SV=3 - [H2A1H_MOUSE]	58.59	7	1	5	113	3.88692e+08	1.15747e+09	1.55926e+09	2.26069e+09	1.48014e+09	39.9684	50	4	10	32.1404	50	4	11	66.1837	50	4	17	65.0053	27.34	3	17	216.714	58.59	5	58	128	13.9418	11.0337
	Sequence	# PSMs	# Proteins	# Protein Groups	Protein Group Accessions	Modifications	MH+ [Da]	A4: Area	B4: Area	C4: Area	D4: Area	E4: Area	q-Value	PEP	A6	XCorr A6	B6	XCorr B6	C6	XCorr C6	D6	XCorr D6	E6	XCorr E6	# Missed Cleavages
	VGAGAPVYLAAVLEYLTAEILELAGNAAR	8	7	2	Q8CGP6;P27661		2915.58	9.44289e+06	6.51567e+06	5.06856e+06	0	1.69663e+08	0	0.0001414	High	6.51535	High	4.14702	High	5.73064			High	6.2021	0
	VTIAQGGVLPNIQAVLLPK	75	10	2	F8WIX8;Q8CGP6		1931.17	4.68056e+08	1.48099e+09	2.33058e+09	4.20621e+09	9.32146e+08	0	4.676e-13	High	4.57538	High	4.40428	High	4.78232	High	4.97308	High	5.13275	0
	AGLQFPVGR	12	16	4	F8WIX8;P0C0S6;Q8CGP6;P27661		944.527	4.22859e+08	1093772864	1.36404e+09	2.52286e+09	2.3278e+09	0	0.0001555	High	2.79237	High	2.56035	High	2.77044	High	2.46045	High	2.94471	0
	HLQLAIR	17	14	4	F8WIX8;P0C0S6;Q8CGP6;P27661		850.523	2.75162e+08	8.97661e+08	9.83163e+08	5.30121e+07	1.18048e+09	0	0.005366	High	2.37796	High	2.27433	High	2.63539	High	2.42171	High	2.58675	0
	NDEELNKLLGR	1	7	1	Q8CGP6		1300.68	0	0	0	0	0	0.001	0.01035									High	1.96819	1
Q6ZWN5	40S ribosomal protein S9 OS=Mus musculus GN=Rps9 PE=1 SV=3 - [RS9_MOUSE]	45.36	6	14	14	112	3.80296e+08	3.38505e+08	4.38947e+08	3.50735e+08	5.82606e+08	50.3528	37.63	11	19	43.1997	31.96	10	16	38.531	34.02	10	15	29.8564	27.32	7	11	134.55	45.36	14	51	194	22.5776	10.6528
	Sequence	# PSMs	# Proteins	# Protein Groups	Protein Group Accessions	Modifications	MH+ [Da]	A4: Area	B4: Area	C4: Area	D4: Area	E4: Area	q-Value	PEP	A6	XCorr A6	B6	XCorr B6	C6	XCorr C6	D6	XCorr D6	E6	XCorr E6	# Missed Cleavages
	RLFEGNALLR	4	4	1	Q6ZWN5		1188.68	4.09014e+07	6.98645e+07	7.23726e+07	0	1.24229e+07	0	0.004978	High	3.8176	High	3.14056	High	3.57433			High	3.15384	1
	KQVVNIPSFIVR	15	1	1	Q6ZWN5		1399.84	1.06868e+08	1.06163e+08	38711191	1.42243e+08	9.1212e+07	0	1.858e-06	High	3.14192	High	3.61039	High	3.30581	High	3.35711	High	3.63005	1
	MKLDYILGLK	8	4	1	Q6ZWN5	M1(Oxidation)	1209.69	4.44653e+07	42463392	57871612	4.60065e+07	52437471	0	0.0009087	High	3.08939	High	2.93396	High	2.70524	High	2.60303	High	2.843	1
	LFEGNALLR	10	4	1	Q6ZWN5		1032.58	4.07212e+08	349797957	5.03578e+08	0	7.27162e+08	0	1.149e-05	High	3.07788	High	3.16591	High	2.93431			High	3.21139	0
	QVVNIPSFIVR	29	1	1	Q6ZWN5		1271.74	3.97208e+08	3.44543e+08	212524920	6.80418e+08	2.92087e+08	0	0.01221	High	2.67225	High	2.7758	High	2.68013	High	3.02348	High	2.99126	0
	LIGEYGLR	13	6	1	Q6ZWN5		920.516	1.28875e+08	8.05053e+07	1.63045e+08	2.29544e+08	3.43524e+08	0	8.234e-05	High	2.67175	High	2.70409	High	2.43	High	2.70944	High	3.04004	0
	IGVLDEGK	10	4	1	Q6ZWN5		830.459	8.87992e+07	9.54278e+07	1.30675e+08	5.91191e+07	2.2378e+08	0	0.005693	High	2.5593	High	2.59496	High	2.32188	High	1.9065	High	2.53168	0
	LDYILGLK	5	4	1	Q6ZWN5		934.557	4.78027e+07	33675445	1.04487e+07	0	1.20291e+08	0	0.001583	High	2.34503	High	2.43692	High	2.18111			High	2.64863	0
	HIDFSLR	8	1	1	Q6ZWN5		887.474	3.36468e+08	3.21176e+08	3.80725e+08	4.68609e+07	3.4412e+08	0	0.007369	High	2.0163	High	1.86616	High	2.28033	High	2.57857	High	2.06101	0
	ELLTLDEKDPR	3	5	1	Q6ZWN5		1328.7	2.91507e+08	0	4.3254e+08	0	5.55215e+08	0.001	0.01363	High	2.45096			High	2.19889			High	2.89318	1
	IEDFLER	3	4	1	Q6ZWN5		921.464	218195976	214809769	0	0	465441796	0.001	0.006671	High	2.43715	High	2.53016					High	2.60499	0
	SRLDQELK	2	6	1	Q6ZWN5		988.538	0	0	0	8.81878e+06	182497817	0.001	0.01888							High	2.56537	High	2.99685	1
	ELLTLDEK	1	5	1	Q6ZWN5		960.52	0	0	0	0	11439547	0.005	0.08214									High	2.13448	0
	LQTQVFK	1	4	1	Q6ZWN5		863.493	0	0	0	0	1.20375e+08	0.008	0.1134									High	2.16663	0
F8WIX8	Histone H2A OS=Mus musculus GN=Hist1h2al PE=3 SV=1 - [F8WIX8_MOUSE]	60	3	2	5	111	3.88692e+08	1.15747e+09	1.55926e+09	2.26069e+09	1.48014e+09	27.7413	51.2	4	8	29.7429	36.8	4	11	55.6216	28	3	15	68.2272	36.8	4	18	221.238	60	5	59	125	13.5987	10.7407
	Sequence	# PSMs	# Proteins	# Protein Groups	Protein Group Accessions	Modifications	MH+ [Da]	A4: Area	B4: Area	C4: Area	D4: Area	E4: Area	q-Value	PEP	A6	XCorr A6	B6	XCorr B6	C6	XCorr C6	D6	XCorr D6	E6	XCorr E6	# Missed Cleavages
	VGAGAPVYMAAVLEYLTAEILELAGNAAR	4	4	1	F8WIX8		2933.53	1.81231e+06	0	0	0	2.06014e+07	0	2.078e-13	High	5.10752							High	6.06115	0
	VTIAQGGVLPNIQAVLLPK	75	10	2	F8WIX8;Q8CGP6		1931.17	4.68056e+08	1.48099e+09	2.33058e+09	4.20621e+09	9.32146e+08	0	4.676e-13	High	4.57538	High	4.40428	High	4.78232	High	4.97308	High	5.13275	0
	AGLQFPVGR	12	16	4	F8WIX8;P0C0S6;Q8CGP6;P27661		944.527	4.22859e+08	1093772864	1.36404e+09	2.52286e+09	2.3278e+09	0	0.0001555	High	2.79237	High	2.56035	High	2.77044	High	2.46045	High	2.94471	0
	HLQLAIR	17	14	4	F8WIX8;P0C0S6;Q8CGP6;P27661		850.523	2.75162e+08	8.97661e+08	9.83163e+08	5.30121e+07	1.18048e+09	0	0.005366	High	2.37796	High	2.27433	High	2.63539	High	2.42171	High	2.58675	0
	NDEELNKLLGK	3	3	1	F8WIX8		1272.68	0	6.65731e+07	0	3.5309e+07	74713372	0	0.004619			High	1.74946			High	3.22183	High	2.36661	1
P47911	60S ribosomal protein L6 OS=Mus musculus GN=Rpl6 PE=1 SV=3 - [RL6_MOUSE]	36.49	2	13	13	110	2.79549e+08	5.12184e+08	3.40304e+08	2.85436e+08	4.93577e+08	64.4642	29.73	10	21	51.167	29.73	10	16	76.2341	36.49	12	23	66.1943	36.49	10	20	85.3022	36.49	12	30	296	33.4889	10.6968
	Sequence	# PSMs	# Proteins	# Protein Groups	Protein Group Accessions	Modifications	MH+ [Da]	A4: Area	B4: Area	C4: Area	D4: Area	E4: Area	q-Value	PEP	A6	XCorr A6	B6	XCorr B6	C6	XCorr C6	D6	XCorr D6	E6	XCorr E6	# Missed Cleavages
	QLDSGLLLVTGPLVINR	21	2	1	P47911		1808.05	328995510	4.51643e+08	3.38602e+08	6.27932e+08	72207199	0	2.776e-12	High	4.96897	High	4.93791	High	5.07782	High	4.64385	High	4.8226	0
	SSITPGTVLIILTGR	19	1	1	P47911		1527.92	2.35812e+08	6.79894e+08	1.11519e+08	9.50345e+07	8.53271e+07	0	0.003686	High	4.24445	High	3.89515	High	3.98683	High	3.84407	High	3.98874	0
	HQEGEIFDTEK	4	2	1	P47911		1332.6	5.38109e+07	7.455e+07	76792554	0	0	0	3.193e-07	High	3.33661	High	2.97369	High	3.57031					0
	HQEGEIFDTEKEKYEITEQR	19	2	1	P47911		2509.18	1.76481e+07	52799825	9.6958e+07	1.33341e+08	3.8854e+07	0	8.311e-07	High	3.27499	High	5.18958	High	4.34248	High	4.74671	High	2.92022	2
	AVDLQILPK	12	2	1	P47911		996.606	1.68379e+08	232007620	3.77231e+08	3.82897e+07	5.09895e+08	0	1.597e-05	High	3.21806	High	3.22158	High	3.20445	High	3.18739	High	3.73866	0
	HLTDAYFK	6	2	1	P47911		994.496	1.20814e+08	193500504	2.53713e+08	0	2.53064e+08	0	0.002322	High	2.5307	High	2.60403	High	2.74627	High	2.49553	High	2.61808	0
	EKYEITEQR	4	2	1	P47911		1195.59	2.59814e+07	31279697	3.92994e+07	0	3.66326e+07	0	0.0009249	High	2.48996	High	2.40541	High	2.29671			High	2.56155	1
	YYPTEDVPR	6	2	1	P47911		1139.53	1.01146e+08	1.64024e+08	214706147	4.19283e+07	253517832	0	5.665e-05	High	2.25856	High	2.17891	High	1.8464	High	2.03195	High	2.13187	0
	YEITEQR	5	2	1	P47911		938.459	2.19632e+07	3.1611e+07	3.88234e+07	3.49459e+06	4.78071e+07	0	0.008374	High	2.04237	High	1.83935	High	2.07545	High	2.08693	High	1.91327	0
	AVPQLQGYLR	6	2	1	P47911		1144.64	2.7384e+08	4.05014e+08	3.0508e+08	3.68898e+07	7.17318e+08	0	0.0003602	High	1.76912	High	2.54096	High	2.67597	High	2.3313	High	2.40189	0
	SQFSLTNGMYPHK	3	1	1	P47911		1509.71	0	0	4.31261e+06	8.64589e+06	1.21616e+07	0	2.361e-07					High	2.33823	High	2.96395	High	3.6216	0
	SQFSLTNGMYPHK	1	1	1	P47911	M9(Oxidation)	1525.71	0	0	0	0	0	0	2.875e-07									High	3.61963	0
	HQEGEIFDTEKEK	1	2	1	P47911		1589.74	0	0	0	0	5.0082e+07	0	0.003956									High	2.77326	1
	VDISDVK	3	2	1	P47911		775.417	0	0	1.21257e+08	2.90668e+07	9.57956e+07	0.001	0.008909					High	2.26741	High	2.4134	High	2.57108	0
Q6PDM2	Serine/arginine-rich splicing factor 1 OS=Mus musculus GN=Srsf1 PE=1 SV=3 - [SRSF1_MOUSE]	47.58	6	13	14	109	1.08901e+07	2.34688e+08	1.01147e+08	5.43793e+07	1.6689e+08	4.91924	9.27	1	3	58.4979	44.76	13	25	61.5474	36.69	8	25	64.2486	36.69	8	25	84.8198	43.55	12	31	248	27.7278	10.3599
	Sequence	# PSMs	# Proteins	# Protein Groups	Protein Group Accessions	Modifications	MH+ [Da]	A4: Area	B4: Area	C4: Area	D4: Area	E4: Area	q-Value	PEP	A6	XCorr A6	B6	XCorr B6	C6	XCorr C6	D6	XCorr D6	E6	XCorr E6	# Missed Cleavages
	GGPPFAFVEFEDPRDAEDAVYGR	33	4	1	Q6PDM2		2541.18	1.08901e+07	2.17129e+08	6.67467e+07	26816498	99750502	0	0.005362	High	2.63852	High	3.29433	High	3.35132	High	3.46743	High	2.75953	1
	GGPPFAFVEFEDPR	23	4	1	Q6PDM2		1564.74	0	6.68514e+07	1.74299e+07	1.10297e+07	1.6739e+07	0	2.16e-05			High	3.42203	High	3.30123	High	3.36905	High	3.31506	0
	IYVGNLPPDIR	9	4	1	Q6PDM2		1256.69	0	0	0	0	0	0	2.998e-06			High	3.08462	High	3.21813	High	2.61387	High	3.38188	0
	DGYDYDGYR	4	4	1	Q6PDM2		1123.43	0	3.29435e+07	4.67782e+07	6.59426e+06	5.18022e+07	0	5.377e-05			High	2.97051	High	2.44686	High	2.05976	High	2.51443	0
	VVVSGLPPSGSWQDLK	14	6	1	Q6PDM2		1668.89	0	94614849	5.74261e+06	8828732	4.94344e+07	0	1.715e-05			High	2.95421	High	2.4959	High	1.94685	High	3.27771	0
	EAGDVCYADVYR	4	5	1	Q6PDM2	C6(Carbamidomethyl)	1417.6	0	6.31463e+07	4.32154e+07	3.13684e+07	1.94046e+07	0	0.0001527			High	2.83391	High	2.87983	High	3.34482	High	2.85937	0
	DGTGVVEFVR	5	5	1	Q6PDM2		1078.55	0	196370482	1.25978e+08	0	2.94517e+08	0	0.0004389			High	2.51989	High	2.65308			High	2.58853	0
	RGGPPFAFVEFEDPR	1	4	1	Q6PDM2		1720.84	0	4.88305e+06	0	0	0	0	0.002708			High	2.28537							1
	SHEGETAYIR	7	2	1	Q6PDM2		1162.54	0	1.21729e+08	1.10716e+08	1.97126e+07	1.06403e+08	0	3.509e-07			High	2.25408	High	2.60412	High	1.97411	High	3.2128	0
	TKDIEDVFYK	3	4	1	Q6PDM2		1257.63	0	2.90565e+08	0	104952915	3.02345e+07	0	1.045e-09			High	2.24479			High	2.66019	High	3.29812	1
	KEDMTYAVR	1	5	1	Q6PDM2		1112.54	0	1.05468e+07	0	0	0	0	0.0007927			High	2.07981							1
	DAEDAVYGR	2	4	1	Q6PDM2		995.436	0	1.13014e+07	0	0	1.37238e+07	0	0.00152			High	1.99438					High	2.59828	0
	DIEDVFYK	2	4	1	Q6PDM2		1028.49	0	1.42595e+07	0	0	2.41744e+07	0	0.005363			High	1.81276					High	2.08532	0
	LRVEFPR	1	5	2	Q6PDM2;Q9D0B0		916.534	0	0	0	0	9.74422e+07	0.005	0.08488									High	2.75455	1
Q8CFQ9	Fusion, derived from t(1216) malignant liposarcoma (Human) OS=Mus musculus GN=Fus PE=2 SV=1 - [Q8CFQ9_MOUSE]	20.7	5	9	11	100	1.09825e+08	6.75411e+07	3.80293e+07	5.10418e+07	1.64773e+08	37.3486	17.21	6	11	34.5051	17.21	6	10	37.7404	17.21	6	12	51.3621	20.5	9	16	153.544	20.7	11	51	517	52.5705	9.36377
	Sequence	# PSMs	# Proteins	# Protein Groups	Protein Group Accessions	Modifications	MH+ [Da]	A4: Area	B4: Area	C4: Area	D4: Area	E4: Area	q-Value	PEP	A6	XCorr A6	B6	XCorr B6	C6	XCorr C6	D6	XCorr D6	E6	XCorr E6	# Missed Cleavages
	HDSEQDNSDNNTIFVQGLGENVTIESVADYFK	20	2	1	Q8CFQ9		3585.62	10079759	0	2576893	45726964	1.78802e+08	0	7.986e-11	High	4.48476	High	5.35459	High	3.79488	High	4.35363	High	5.51365	0
	AAIDWFDGKEFSGNPIK	10	3	1	Q8CFQ9		1894.93	2.02131e+07	1.77795e+07	2.19456e+07	5.49505e+07	1.51908e+07	0	4.397e-06	High	3.49472	High	3.92329	High	4.30618	High	4.47724	High	4.26535	1
	LKGEATVSFDDPPSAK	28	3	1	Q8CFQ9		1661.83	106392081	3.89694e+07	4.51506e+07	1.84988e+07	1.07435e+08	0	5.266e-09	High	3.45063	High	3.46629	High	3.35308	High	2.70573	High	3.60234	1
	GEATVSFDDPPSAK	8	5	2	F6QCI0;Q8CFQ9		1420.65	1.44042e+08	1.18588e+08	4.69918e+07	1.58057e+07	1.75335e+08	0	7.017e-07	High	3.41163	High	3.8715	High	3.72779	High	2.3787	High	3.6301	0
	APKPDGPGGGPGGSHMGGNYGDDR	10	5	1	Q8CFQ9	M16(Oxidation)	2268.96	1.64068e+07	1.21732e+07	1.52419e+07	0	3.98563e+07	0	8.307e-16	High	3.29528	High	3.09529	High	2.12098	High	3.78771	High	4.72952	0
	APKPDGPGGGPGGSHMGGNYGDDR	7	5	1	Q8CFQ9		2252.96	1.08854e+07	0	1.04158e+07	270872	2.99267e+07	0	3.128e-05	High	2.82433			High	3.2511	High	3.52725	High	3.14182	0
	AAIDWFDGK	5	5	2	F6QCI0;Q8CFQ9		1022.49	7.90423e+07	4.50656e+07	1.59642e+07	21634830	6.45688e+07	0	0.01373	High	2.69954	High	2.56456	High	2.82268	High	2.90518	High	2.85336	0
	TGQPMINLYTDRETGK	3	3	1	Q8CFQ9		1823.89	0	0	0	1.04453e+07	14756607	0	0.0007783							High	2.18337	High	2.3724	1
	TGQPMINLYTDR	4	3	1	Q8CFQ9		1408.68	0	0	0	5.2448e+07	1.40181e+08	0	1.285e-06							High	1.84854	High	2.78474	0
	APKPDGPGGGPGGSHMGGNYGDDRR	1	5	1	Q8CFQ9		2409.07	0	0	0	0	6.78797e+06	0	0.00493									High	2.04938	1
	KTGQPMINLYTDR	2	3	1	Q8CFQ9		1536.78	0	0	0	0	8.70715e+06	0.001	0.01306							High	1.89698	High	1.38219	1
	APKPDGPGGGPGGSHMGGNYGDDRR	1	5	1	Q8CFQ9	M16(Oxidation)	2425.06	0	0	0	0	5.33733e+06	0.007	0.09873									High	2.25049	1
	EFSGNPIK	1	3	1	Q8CFQ9		891.453	0	0	0	0	1.02024e+08	0.009	0.1204									High	1.79365	0
P62830	60S ribosomal protein L23 OS=Mus musculus GN=Rpl23 PE=1 SV=1 - [RL23_MOUSE]	62.86	2	8	8	99	1.2205e+09	5.73926e+08	4.77321e+08	6.78281e+08	4.28807e+07	126.244	62.86	7	35	74.5602	43.57	4	20	55.7458	37.86	3	16	29.7296	25	2	8	65.9862	30.71	3	20	140	14.8561	10.5063
	Sequence	# PSMs	# Proteins	# Protein Groups	Protein Group Accessions	Modifications	MH+ [Da]	A4: Area	B4: Area	C4: Area	D4: Area	E4: Area	q-Value	PEP	A6	XCorr A6	B6	XCorr B6	C6	XCorr C6	D6	XCorr D6	E6	XCorr E6	# Missed Cleavages
	ISLGLPVGAVINCADNTGAK	42	2	1	P62830	C13(Carbamidomethyl)	1970.03	2.98443e+09	1.60637e+09	1.38964e+09	1.20921e+09	10813336	0	6.233e-10	High	4.99276	High	5.13466	High	5.06242	High	4.61997	High	4.35147	0
	DGVFLYFEDNAGVIVNNK	35	1	1	P62830		2013.99	1.36456e+06	9.50757e+06	664603	0	0	0	8.477e-05	High	4.69448	High	4.64492	High	3.40443					0
	LPAAGVGDMVMATVK	2	1	1	P62830	M9(Oxidation); M11(Oxidation)	1491.75	0	0	188670	0	0	0	0.001927	High	3.01984			High	2.79321					0
	LPAAGVGDMVMATVK	6	1	1	P62830	M9(Oxidation)	1475.75	31024793	1.18693e+07	41661557	2.71457e+07	1.3068e+07	0	1.326e-07	High	2.66871	High	2.66026	High	3.38164	High	2.70286	High	2.65513	0
	NLYIISVK	3	2	1	P62830		949.568	550052874	0	0	0	0	0	0.0372	High	2.31501									0
	GSAITGPVAK	1	1	1	P62830		900.51	1.44359e+07	0	0	0	0	0	0.02837	High	2.19469									0
	LPAAGVGDMVMATVK	6	1	1	P62830		1459.76	0	3.98707e+07	0	1.47353e+08	3.16709e+07	0	1.866e-12			High	3.15911			High	3.2225	High	3.45718	0
	ECADLWPR	2	1	1	P62830	C2(Carbamidomethyl)	1046.47	1.27005e+08	7.55404e+07	0	0	0	0.001	0.02947	High	1.93138	High	1.70715							0
	KVHPAVVIR	1	1	1	P62830		1018.65	2722004	0	0	0	0	0.004	0.1476	High	2.13787									1
	VHPAVVIR	1	1	1	P62830		890.554	0	0	0	0	8.61577e+07	0.009	0.1252									High	1.63924	0
Q9JHJ0	Tropomodulin-3 OS=Mus musculus GN=Tmod3 PE=2 SV=1 - [TMOD3_MOUSE]	44.89	1	13	13	98	1.18928e+08	1.37452e+08	8.34711e+07	1.14382e+08	5.31728e+07	31.3197	30.11	9	13	54.9536	40.91	11	18	56.2253	33.81	10	19	78.0027	34.66	10	24	78.5022	38.35	11	24	352	39.4783	5.13525
	Sequence	# PSMs	# Proteins	# Protein Groups	Protein Group Accessions	Modifications	MH+ [Da]	A4: Area	B4: Area	C4: Area	D4: Area	E4: Area	q-Value	PEP	A6	XCorr A6	B6	XCorr B6	C6	XCorr C6	D6	XCorr D6	E6	XCorr E6	# Missed Cleavages
	DLGDYKDLDEDELLGK	12	1	1	Q9JHJ0		1837.86	7.05897e+07	1.63062e+07	27708015	1.91514e+07	3.28113e+07	0	5.911e-08	High	3.58329	High	3.65475	High	3.97372	High	3.95035	High	4.77077	1
	ILPVFDEPPNPTNVEESLKR	13	1	1	Q9JHJ0		2294.2	2.02702e+08	6.37597e+07	3.58142e+07	1.64992e+08	0	0	0.0002191	High	3.40252	High	3.66888	High	3.63603	High	3.45689			1
	DRDDYVPYTGEK	6	1	1	Q9JHJ0		1457.65	6.64494e+07	6.07206e+07	50514059	8.41065e+06	2.62151e+07	0	6.467e-05	High	3.26963	High	3.67606	High	2.82553	High	3.15143	High	3.37039	1
	LVEVNLNNIK	8	1	1	Q9JHJ0		1155.66	6.8917e+07	9.40767e+07	105832130	8.37275e+07	3.75068e+07	0	1.176e-07	High	2.97989	High	2.89766	High	2.92781	High	3.11372	High	3.41231	0
	FGYQFTQQGPR	7	1	1	Q9JHJ0		1328.63	8.34917e+07	114778316	7.83037e+07	9.44259e+07	8.50643e+07	0	1.392e-06	High	2.97953	High	3.51112	High	2.31989	High	2.8925	High	3.37227	0
	ILPVFDEPPNPTNVEESLK	16	1	1	Q9JHJ0		2138.1	0	3.07313e+07	1.00855e+07	2.79607e+07	4.35212e+06	0	4.128e-05	High	2.83465	High	3.31512	High	3.65103	High	4.29708	High	3.47573	0
	HFSLAATR	5	1	1	Q9JHJ0		902.48	37877266	6.00566e+07	6.22865e+07	5.95043e+06	3.69472e+07	0	0.0006418	High	2.03708	High	1.99568	High	2.19029	High	1.88047	High	1.98886	0
	SLNMESNFITGAGVLALIDALR	2	1	1	Q9JHJ0	M4(Oxidation)	2321.22	3.69242e+06	4.50567e+06	0	0	0	0	8.187e-05	High	1.98814	High	4.06139							0
	QLETVLDDLDPENALLPAGFR	16	1	1	Q9JHJ0		2326.2	0	2.03501e+08	66277425	3.21019e+07	2.07755e+07	0	2.59e-12			High	4.1452	High	5.2093	High	4.68317	High	4.76908	0
	SLNMESNFITGAGVLALIDALR	1	1	1	Q9JHJ0		2305.22	0	3.16277e+06	0	0	0	0	2.591e-09			High	4.07789							0
	SNDPVAVAFADMLK	4	1	1	Q9JHJ0		1477.73	0	35754449	2.06606e+07	3.09683e+07	4928640	0	4.734e-09			High	3.1061	High	3.83233	High	3.58906	High	2.98595	0
	MLEENTNILK	3	1	1	Q9JHJ0		1204.63	0	3.51171e+06	0	0	1.07545e+07	0.001	0.02474			High	1.56009			High	1.94157	High	2.28524	0
	LSESELK	3	1	1	Q9JHJ0		805.425	1.58164e+07	0	8469946	0	1.14037e+07	0.002	0.04051	High	1.82765			High	2.04011			High	1.95438	0
	LLSYLEK	2	1	1	Q9JHJ0		865.5	0	0	0	0	1.93936e+07	0.002	0.03158									High	2.42896	0
P62806	Histone H4 OS=Mus musculus GN=Hist1h4a PE=1 SV=2 - [H4_MOUSE]	57.28	1	10	10	96	8.25624e+08	1.76623e+09	1.4423e+09	1.05328e+09	2.20821e+09	29.8918	51.46	6	12	60.0011	57.28	10	20	37.4173	51.46	6	13	27.1599	31.07	5	10	114.471	52.43	7	41	103	11.3604	11.356
	Sequence	# PSMs	# Proteins	# Protein Groups	Protein Group Accessions	Modifications	MH+ [Da]	A4: Area	B4: Area	C4: Area	D4: Area	E4: Area	q-Value	PEP	A6	XCorr A6	B6	XCorr B6	C6	XCorr C6	D6	XCorr D6	E6	XCorr E6	# Missed Cleavages
	ISGLIYEETR	10	1	1	P62806		1180.62	935498925	1589788985	1.30761e+09	1192848373	2.62638e+09	0	7.649e-06	High	3.5985	High	3.63512	High	3.5813	High	3.13416	High	3.36554	0
	DNIQGITKPAIR	9	1	1	P62806		1325.75	3.11523e+08	1.54344e+09	1.1615e+09	0	1.61436e+09	0	1.497e-05	High	3.37314	High	3.52186	High	3.43737			High	3.51854	0
	DAVTYTEHAK	6	1	1	P62806		1134.54	1.31675e+08	1.6332e+08	0	0	1.36636e+08	0	0.003062	High	2.78223	High	3.0563	High	2.64585			High	2.80616	0
	TVTAMDVVYALK	14	1	1	P62806	M5(Oxidation)	1326.69	2.1918e+07	3.58728e+07	1.97084e+07	3.99598e+07	4.25098e+07	0	1.295e-08	High	2.68956	High	2.77814	High	2.13728	High	2.50631	High	3.30377	0
	VFLENVIR	23	1	1	P62806		989.576	1.22985e+09	2165471850	1857794422	1.88937e+09	2.3839e+09	0	0.0006671	High	2.68663	High	2.89796	High	3.35024	High	2.80468	High	3.32739	0
	KTVTAMDVVYALK	11	1	1	P62806		1438.79	2.60478e+07	3.96009e+07	44096591	7.76399e+07	2.8416e+07	0	4.151e-07	High	2.53035	High	3.39754	High	3.48329	High	3.47794	High	3.3987	1
	TVTAMDVVYALK	15	1	1	P62806		1310.7	1.14121e+08	2.28411e+08	9.22909e+07	0	1.28508e+08	0	1.809e-07	High	2.27809	High	3.14915	High	3.55674	High	2.96543	High	3.79565	0
	VFLENVIRDAVTYTEHAK	2	1	1	P62806		2105.1	0	4.90953e+07	0	0	0	0	1.898e-08			High	4.31399							1
	ISGLIYEETRGVLK	1	1	1	P62806		1577.89	0	23115568	0	0	0	0	1.728e-05			High	3.3985							1
	RISGLIYEETR	3	1	1	P62806		1336.71	0	1.03324e+08	0	0	2.8708e+07	0	0.000374			High	2.84163					High	2.55889	1
	TVTAMDVVYALKR	2	1	1	P62806		1466.8	0	2.20832e+07	0	1.54005e+07	0	0	1.381e-05			High	2.43511			High	2.33078			1
Q9JJI8	60S ribosomal protein L38 OS=Mus musculus GN=Rpl38 PE=2 SV=3 - [RL38_MOUSE]	52.86	1	6	6	92	3.72732e+08	2.59625e+08	3.69412e+08	4.02134e+08	6.67753e+07	40.484	50	5	13	33.487	35.71	4	11	79.399	50	5	24	92.212	50	4	27	49.8757	52.86	5	17	70	8.19872	10.0962
	Sequence	# PSMs	# Proteins	# Protein Groups	Protein Group Accessions	Modifications	MH+ [Da]	A4: Area	B4: Area	C4: Area	D4: Area	E4: Area	q-Value	PEP	A6	XCorr A6	B6	XCorr B6	C6	XCorr C6	D6	XCorr D6	E6	XCorr E6	# Missed Cleavages
	KIEEIKDFLLTAR	22	1	1	Q9JJI8		1575.91	3.25328e+08	2.4992e+08	2.17122e+08	1.685e+08	9.19656e+06	0	1.184e-08	High	4.48535	High	4.25194	High	5.1489	High	4.80481	High	3.68906	2
	IEEIKDFLLTAR	36	1	1	Q9JJI8		1447.81	4.54545e+08	2.314e+08	3.91091e+08	8.88807e+08	4.12899e+07	0	0.003121	High	3.81772	High	3.22132	High	3.74391	High	3.86067	High	3.32137	1
	YLYTLVITDKEK	26	1	1	Q9JJI8		1485.81	3.38323e+08	2.97556e+08	1.54282e+08	1.49094e+08	3.39263e+07	0	4.685e-05	High	3.78797	High	3.81388	High	3.58579	High	4.00059	High	3.59946	1
	YLYTLVITDK	3	1	1	Q9JJI8		1228.68	1.04092e+08	55087977	5.93084e+07	0	0	0	0.0004979	High	2.64809	High	2.67776	High	2.43521					0
	QSLPPGLAVK	4	1	1	Q9JJI8		1009.6	1.2363e+08	0	5.00024e+08	1.96567e+07	1.2511e+08	0	0.003477	High	2.39729			High	2.41982	High	1.85892	High	2.12753	0
	LKQSLPPGLAVK	1	1	1	Q9JJI8		1250.78	0	0	0	0	1.20342e+07	0	0.004339									High	2.64706	1
Q62167	ATP-dependent RNA helicase DDX3X OS=Mus musculus GN=Ddx3x PE=1 SV=3 - [DDX3X_MOUSE]	38.37	3	21	22	91	1.61154e+08	1.1974e+08	1.60702e+08	1.69446e+08	1.29461e+07	79.0044	33.53	18	24	74.6233	30.97	16	22	78.4968	27.95	15	22	65.0124	22.05	12	19	11.3939	5.14	3	4	662	73.056	7.18115
	Sequence	# PSMs	# Proteins	# Protein Groups	Protein Group Accessions	Modifications	MH+ [Da]	A4: Area	B4: Area	C4: Area	D4: Area	E4: Area	q-Value	PEP	A6	XCorr A6	B6	XCorr B6	C6	XCorr C6	D6	XCorr D6	E6	XCorr E6	# Missed Cleavages
	TAAFLLPILSQIYADGPGEALR	14	1	1	Q62167		2316.26	50853461	3.45885e+07	1.72097e+07	1.48225e+07	0	0	5.058e-13	High	5.70448	High	5.24828	High	6.03085	High	4.84269			0
	LEQELFSGGNTGINFEK	5	3	1	Q62167		1882.93	3.69454e+07	3.22964e+07	2.07202e+07	56106588	0	0	6.268e-08	High	4.43609	High	3.1724	High	4.96621	High	5.24164			0
	HVINFDLPSDIEEYVHR	7	3	1	Q62167		2083.03	54215554	5.19788e+07	4.5358e+06	3.46741e+07	0	0	1.448e-06	High	4.13789	High	4.29632	High	3.63042	High	4.36314			0
	GCHLLVATPGR	3	3	1	Q62167	C2(Carbamidomethyl)	1180.62	2.60853e+07	1.58302e+07	4.61857e+06	0	0	0	0.007185	High	3.87817	High	2.94678	High	2.60162					0
	SFLLDLLNATGK	5	3	1	Q62167		1291.72	3.95384e+07	5.5527e+07	2.12529e+07	5.68536e+06	0	0	4.736e-06	High	3.77653	High	3.81236	High	3.76932	High	3.05936			0
	VGNLGLATSFFNER	8	3	1	Q62167		1524.77	2.31448e+08	1.66378e+08	1.42189e+08	227019872	2.64235e+06	0	1.556e-06	High	3.73467	High	3.00807	High	3.63154	High	4.26018	High	3.23301	0
	VRPCVVYGGAEIGQQIR	6	1	1	Q62167	C4(Carbamidomethyl)	1902	34724458	21945531	0	0	0	0	2.494e-07	High	3.70043	High	3.88023							0
	ELAVQIYEEAR	4	3	1	Q62167		1320.68	9.11152e+07	4.96449e+07	1.94933e+07	16999844	0	0	0.0049	High	3.31368	High	2.7916	High	2.12181	High	2.90909			0
	SPILVATAVAAR	8	2	1	Q62167		1168.7	1.4162e+08	1.1309e+08	1.61572e+08	1.98721e+08	3.39809e+07	0	0.0003874	High	3.29066	High	3.27071	High	3.57448	High	3.26277	High	3.33797	0
	QSSGASSSSFSSSR	2	1	1	Q62167		1361.59	1.57604e+07	2.1397e+06	0	0	0	0	0.002233	High	3.08588	High	2.57306							0
	DLLDLLVEAK	4	3	1	Q62167		1128.65	1.10395e+08	7.97523e+07	4.35949e+07	38553030	0	0	0.0002278	High	2.97108	High	3.12151	High	2.1648	High	2.46286			0
	GRGDYDGIGGR	2	1	1	Q62167		1122.53	9.04182e+06	1.08832e+07	0	0	0	0	0.03448	High	2.94826	High	2.49557							1
	VGSTSENITQK	2	3	1	Q62167		1163.59	7.67626e+06	0	1.36912e+06	0	0	0	0.003935	High	2.65575			High	2.73339					0
	QYPISLVLAPTR	4	3	1	Q62167		1357.78	5.71023e+07	4.22518e+07	2.4978e+07	2.45499e+07	0	0	0.001275	High	2.44798	High	2.74556	High	2.13422	High	2.23639			0
	FSGGFGAR	6	3	1	Q62167		798.386	7.02799e+07	1.13096e+06	3.24622e+07	4.03667e+06	2.21516e+06	0	0.001721	High	2.22559	High	2.08563	High	1.79402	High	2.05444	High	1.94912	0
	VVWVEEIDKR	2	2	1	Q62167		1272.69	0	8.32466e+06	178343490	0	0	0	0.0006531			High	2.75058	High	2.13583					1
	KQYPISLVLAPTR	1	3	1	Q62167		1485.87	0	0	0	82595650	0	0	0.0003616							High	2.87506			1
	DREEALHQFR	2	3	1	Q62167		1300.64	0	0	0	1.67755e+07	0	0	0.0091							High	2.34624			1
	HAIPIIK	3	3	1	Q62167		791.509	5.43846e+06	9.83491e+06	1.39794e+07	0	0	0.002	0.01724	High	2.39767	High	2.24462	High	2.44107					0
	YTRPTPVQK	1	3	1	Q62167		1089.6	907482	0	0	0	0	0.002	0.08815	High	2.24415									0
	MLDMGFEPQIR	1	9	3	Q62167;Q501J6;Q61656	M1(Oxidation); M4(Oxidation)	1368.62	0	0	3.88508e+06	0	0	0.002	0.03386					High	2.23628					0
	SSFFGDR	1	1	1	Q62167		815.365	3.07061e+07	0	0	0	0	0.008	0.2135	High	1.76511									0
P14148	60S ribosomal protein L7 OS=Mus musculus GN=Rpl7 PE=1 SV=2 - [RL7_MOUSE]	43.7	6	3	18	90	1.77552e+08	2.88148e+08	3.68846e+08	1.24501e+08	5.22163e+08	21.6142	22.96	5	7	49.6116	31.85	13	19	64.0533	32.96	12	22	40.8429	30.37	8	14	66.7978	37.41	15	28	270	31.3998	10.8872
	Sequence	# PSMs	# Proteins	# Protein Groups	Protein Group Accessions	Modifications	MH+ [Da]	A4: Area	B4: Area	C4: Area	D4: Area	E4: Area	q-Value	PEP	A6	XCorr A6	B6	XCorr B6	C6	XCorr C6	D6	XCorr D6	E6	XCorr E6	# Missed Cleavages
	IVEPYIAWGYPNLK	8	2	2	F6XI62;P14148		1662.88	3.9831e+07	9.70839e+07	8.11138e+07	1.62795e+07	0	0	4.655e-09	High	3.57628	High	3.80051	High	4.2902	High	4.04165			0
	TTHFVEGGDAGNREDQINR	12	1	1	P14148		2115.98	1.07994e+08	1.82644e+08	322302412	87020757	4.74989e+08	0	3e-05	High	3.52396	High	4.06476	High	3.71481	High	3.77309	High	3.50607	1
	IALTDNSLIAR	12	2	2	F6XI62;P14148		1186.68	3.41103e+08	5.19798e+08	6.73634e+08	210215547	8.52975e+08	0	4.939e-08	High	3.23639	High	3.57095	High	3.43561	High	3.30024	High	3.52346	0
	EANNFLWPFK	13	2	2	F6XI62;P14148		1265.63	8.35592e+07	1.54211e+08	8.25539e+07	7.62652e+07	1.98149e+07	0	0.004737	High	2.90308	High	2.97918	High	2.72008	High	3.02717	High	2.27738	0
	SVNELIYK	6	2	2	F6XI62;P14148		965.526	4.12224e+07	7.00244e+07	7.94591e+07	71821365	1.03457e+08	0	0.04128	High	2.39047	High	1.36652	High	1.66371	High	1.78045	High	2.00782	0
	KTTHFVEGGDAGNREDQINR	9	1	1	P14148		2244.07	0	15585177	5.94238e+07	1.62636e+07	4.10746e+07	0	0.005579			High	3.05759	High	3.2998	High	2.72671	High	3.6912	2
	TTHFVEGGDAGNR	4	1	1	P14148		1360.61	0	2.40461e+06	2.26339e+06	0	7.24968e+06	0	0.0001225			High	2.86221	High	2.37162			High	2.77662	0
	FKEANNFLWPFK	1	2	2	F6XI62;P14148		1540.79	0	2.65153e+07	0	0	0	0	0.0009692			High	2.69885							1
	KAGNFYVPAEPK	3	2	2	F6XI62;P14148		1320.69	0	0	101979358	6.18783e+06	1.15411e+08	0	0.0009744					High	3.14847	High	2.73911	High	2.91115	1
	AGNFYVPAEPK	4	2	2	F6XI62;P14148		1192.6	0	0	8.49532e+07	0	1.14899e+08	0	0.002099					High	2.09806			High	3.21742	0
	VATVPGTLKK	1	2	2	F6XI62;P14148		1013.63	0	0	0	0	1.86665e+07	0	0.002676									High	2.38333	1
	ASINMLR	3	2	2	F6XI62;P14148		804.437	0	2.14541e+07	2.55661e+07	0	45975059	0.002	0.02976			High	2.40429	High	2.36946			High	2.30116	0
	RIALTDNSLIAR	2	2	2	F6XI62;P14148		1342.78	0	1.57567e+07	0	0	1.97472e+07	0.002	0.03876			High	2.38686					High	2.16783	1
	KVLQLLR	2	2	2	F6XI62;P14148		869.59	0	0	0	3.11318e+07	5.25457e+07	0.004	0.05906							High	2.27638	High	2.48534	1
	QIFNGTFVK	1	2	2	F6XI62;P14148		1053.57	0	0	0	0	155310369	0.004	0.06959									High	2.02904	0
	SVNELIYKR	2	2	2	F6XI62;P14148		1121.63	0	1.78911e+07	2.68668e+07	0	0	0.006	0.09469			High	2.14012	High	2.57893					1
	VLQLLR	3	7	2	F6XI62;P14148		741.496	0	7.93028e+07	1.106e+08	0	203885166	0.006	0.1191			High	1.81974	High	2.05679			High	2.20104	0
	LAFVIR	3	2	2	F6XI62;P14148		718.459	0	162002777	0	0	238523223	0.008	0.1078			High	2.07125					High	1.99826	0
	ASINMLR	1	2	2	F6XI62;P14148	M5(Oxidation)	820.432	0	0	0	0	3.58961e+06	0.008	0.1108									High	1.75194	0
P12970	60S ribosomal protein L7a OS=Mus musculus GN=Rpl7a PE=1 SV=2 - [RL7A_MOUSE]	32.71	7	11	12	88	1.1107e+08	2.30987e+08	2.51667e+08	5.34715e+08	6.62034e+08	27.2379	21.05	5	10	46.6371	23.31	6	13	45.3745	19.17	5	13	54.9583	22.93	6	18	98.9094	32.71	11	34	266	29.958	10.5649
	Sequence	# PSMs	# Proteins	# Protein Groups	Protein Group Accessions	Modifications	MH+ [Da]	A4: Area	B4: Area	C4: Area	D4: Area	E4: Area	q-Value	PEP	A6	XCorr A6	B6	XCorr B6	C6	XCorr C6	D6	XCorr D6	E6	XCorr E6	# Missed Cleavages
	LKVPPAINQFTQALDR	33	1	1	P12970		1811.01	1.54446e+08	2.8187e+08	8.56593e+07	1.03905e+08	246732449	0	0.0001117	High	3.74411	High	4.3564	High	4.35266	High	4.22356	High	4.13154	1
	AGVNTVTTLVENKK	15	2	1	P12970		1473.82	4.61398e+07	9.51749e+07	1.08464e+08	2.98029e+07	1.58808e+08	0	1.135e-05	High	3.41511	High	3.36327	High	3.63949	High	3.83399	High	3.75542	1
	VPPAINQFTQALDR	14	1	1	P12970		1569.83	7.13472e+07	0	2.32637e+07	7.16108e+07	6.91444e+07	0	5.788e-09	High	3.03735			High	2.98688	High	3.79104	High	3.79725	0
	TCTTVAFTQVNSEDK	3	2	1	P12970	C2(Carbamidomethyl)	1700.78	1.17559e+07	1.42343e+07	0	0	0	0	4.509e-07	High	2.55073	High	3.38408							0
	NFGIGQDIQPK	5	2	2	P12970;V9GX35		1216.63	1.07418e+08	3.15915e+08	560876596	6.08485e+08	9.24327e+08	0	6.195e-06	High	1.94618	High	2.96057	High	3.34971	High	2.59136	High	3.4795	0
	KTCTTVAFTQVNSEDKGALAK	4	2	1	P12970	C3(Carbamidomethyl)	2269.14	0	2.09033e+07	0	0	1.24543e+07	0	1.289e-07			High	4.64192					High	4.09208	2
	TCTTVAFTQVNSEDKGALAK	5	2	1	P12970	C2(Carbamidomethyl)	2141.05	0	2.33306e+07	0	6.21832e+07	4.13589e+07	0	2.521e-06			High	4.30625			High	4.41854	High	4.29944	1
	AGVNTVTTLVENK	3	2	1	P12970		1345.73	0	0	0	8.91755e+08	8.15044e+08	0	1.53e-09							High	3.63387	High	4.24548	0
	VVNPLFEK	2	1	1	P12970		945.536	0	0	0	0	133754664	0.001	0.01224									High	2.4114	0
	HWGGNVLGPK	2	2	1	P12970		1064.56	0	0	77727781	0	36872913	0.002	0.02737					High	1.98383			High	2.29444	0
	KVVNPLFEK	1	1	1	P12970		1073.63	0	0	0	0	1.25534e+07	0.002	0.04331									High	2.29146	1
	LVEAIR	1	5	1	P12970		700.433	0	0	0	0	1.14194e+08	0.006	0.09025									High	1.88358	0
Q9JHF5	V-type proton ATPase subunit a OS=Mus musculus GN=Tcirg1 PE=2 SV=1 - [Q9JHF5_MOUSE]	19.54	3	10	10	88	2.11031e+08	1.4177e+08	5.12515e+07	2.20508e+08	7.41104e+07	50.6601	7.55	3	14	65.5745	16.79	8	18	46.1135	14.51	6	12	82.6974	18.23	9	26	50.225	17.15	8	18	834	93.3999	6.37939
	Sequence	# PSMs	# Proteins	# Protein Groups	Protein Group Accessions	Modifications	MH+ [Da]	A4: Area	B4: Area	C4: Area	D4: Area	E4: Area	q-Value	PEP	A6	XCorr A6	B6	XCorr B6	C6	XCorr C6	D6	XCorr D6	E6	XCorr E6	# Missed Cleavages
	LHSAVLGQSHSPPVAADHTEGPFSETTPLLPGTR	21	1	1	Q9JHF5		3506.75	1.15965e+08	1.0844e+08	2.77912e+07	3.0224e+08	1.12855e+07	0	1.098e-06	High	5.9816	High	5.53344	High	4.4121	High	6.06907	High	2.05614	0
	AGLTLAPPEGTLPAPPPR	20	1	1	Q9JHF5		1754.98	3.55999e+08	2.29441e+08	6.57907e+07	1.35386e+08	1.16189e+08	0	1.615e-09	High	3.7292	High	3.80353	High	3.34023	High	3.60582	High	4.36146	0
	DLNESVSAFQR	4	1	1	Q9JHF5		1265.61	1.6113e+08	8.74296e+07	0	0	6.58088e+07	0	1.748e-05	High	2.77174	High	2.91185					High	3.23224	0
	TLQQLQQQSQELQEVLGETDR	17	2	1	Q9JHF5		2471.23	0	2.83637e+07	5.93706e+07	2.23899e+08	1.41708e+07	0	9.526e-12			High	5.57928	High	5.85004	High	5.27763	High	5.68925	0
	DLPTVQQALQSGSSEEGVSAVAHR	12	1	1	Q9JHF5		2466.24	0	56129021	8.00396e+06	8.60027e+07	40333548	0	1.74e-08			High	3.14906	High	4.85893	High	4.1055	High	2.45684	0
	FTSSFQGIVDAYGVGR	5	2	1	Q9JHF5		1703.83	0	2.6563e+07	7.62356e+06	1.21635e+08	3.46696e+06	0	7.933e-07			High	3.07267	High	3.72533	High	4.12649	High	3.5885	0
	GFLIASFR	2	2	1	Q9JHF5		910.513	0	9.49049e+06	0	6.78822e+06	0	0	0.01727			High	2.41385			High	1.6497			0
	FLSQVLGR	4	2	1	Q9JHF5		919.533	0	1.54655e+07	2.85932e+07	8.72445e+07	2.46071e+07	0	0.002352			High	2.21449	High	2.8325	High	2.56446	High	2.88419	0
	VNFVAGAVEPYK	1	2	1	Q9JHF5		1293.68	0	0	0	8.67683e+07	0	0	0.0001101							High	3.29884			0
	LSPFTFTVDSD	2	1	1	Q9JHF5		1228.57	0	0	0	1.54153e+07	1.51103e+07	0.004	0.05699							High	2.01979	High	1.61703	0
Q61656	Probable ATP-dependent RNA helicase DDX5 OS=Mus musculus GN=Ddx5 PE=1 SV=2 - [DDX5_MOUSE]	30.62	6	13	17	83	3.23328e+08	2.31084e+08	6.78903e+07	137543282	1.64588e+08	60.1009	22.48	12	21	58.0656	28.66	15	21	16.4631	10.75	6	7	25.4204	15.47	8	11	67.7924	20.36	11	23	614	69.2468	8.92432
	Sequence	# PSMs	# Proteins	# Protein Groups	Protein Group Accessions	Modifications	MH+ [Da]	A4: Area	B4: Area	C4: Area	D4: Area	E4: Area	q-Value	PEP	A6	XCorr A6	B6	XCorr B6	C6	XCorr C6	D6	XCorr D6	E6	XCorr E6	# Missed Cleavages
	FVINYDYPNSSEDYIHR	11	2	1	Q61656		2131.97	58428901	69790874	0	2.12419e+07	1.40862e+06	0	1.028e-08	High	4.81486	High	4.82974			High	1.86346	High	2.71963	0
	ELAQQVQQVAAEYCR	10	3	1	Q61656	C14(Carbamidomethyl)	1792.86	5.30767e+07	1.84133e+07	0	1.91618e+07	1.60124e+07	0	2.13e-12	High	4.45126	High	3.30413			High	3.35819	High	4.53594	0
	NFYQEHPDLAR	8	6	1	Q61656		1389.65	4.96688e+07	3.85514e+07	1.20756e+07	2.99639e+07	2.89285e+07	0	0.003035	High	3.4164	High	3.26757	High	1.1317	High	3.30656	High	3.2929	0
	APILIATDVASR	10	6	2	Q501J6;Q61656		1226.71	1.81347e+08	1.67884e+08	1.25569e+08	2.22132e+08	3.18563e+08	0	1.128e-07	High	3.39381	High	3.27361	High	2.735	High	3.3623	High	3.57635	0
	TGTAYTFFTPNNIK	7	2	1	Q61656		1574.79	2.25665e+08	1.82991e+08	29107656	0	9.34691e+07	0	5.011e-08	High	3.14376	High	3.17292	High	3.16538	High	2.35263	High	3.61186	0
	QVSDLISVLR	8	2	1	Q61656		1129.65	4.67101e+08	315732427	4.33127e+07	1.60534e+08	8.1731e+07	0	3.96e-06	High	2.88651	High	2.75237	High	2.93214	High	2.77848	High	3.21994	0
	GDGPICLVLAPTR	3	7	2	Q501J6;Q61656	C6(Carbamidomethyl)	1368.73	27076411	3.32296e+07	0	0	6.64462e+06	0	7.243e-06	High	2.84974	High	2.98438					High	3.57352	0
	LLQLVEDR	8	2	1	Q61656		985.565	277218773	194527909	3.47895e+07	5.04178e+06	4.45782e+07	0	0.003082	High	2.82669	High	3.03997	High	2.85255	High	2.53576	High	3.03715	0
	TTYLVLDEADR	3	3	1	Q61656		1295.64	5.77693e+07	6.29978e+07	0	0	0	0	3.098e-05	High	2.52604	High	3.01839							0
	LIDFLECGK	3	3	1	Q61656	C7(Carbamidomethyl)	1094.55	3.81147e+07	4.16851e+07	0	0	9.09235e+06	0	0.003715	High	2.36743	High	2.40663					High	2.52266	0
	WNLDELPK	3	6	1	Q61656		1014.52	0	21538123	0	0	2.63141e+07	0	0.003589			High	2.22544					High	2.29015	0
	TAQEVDTYR	1	5	1	Q61656		1082.51	0	1.07386e+07	0	0	0	0	0.001219			High	2.05083							0
	GVEICIATPGR	1	6	2	Q501J6;Q61656	C5(Carbamidomethyl)	1172.61	0	1.41061e+07	0	0	0	0	0.008546			High	2.03447							0
	TIVFVETK	4	3	1	Q61656		936.535	2.92769e+07	2.41891e+07	0	1.31137e+07	2.59105e+07	0.001	0.009843	High	1.79864	High	1.98502			High	1.70614	High	1.81098	0
	MLDMGFEPQIR	1	9	3	Q62167;Q501J6;Q61656	M1(Oxidation); M4(Oxidation)	1368.62	0	0	3.88508e+06	0	0	0.002	0.03386					High	2.23628					0
	RTAQEVDTYR	1	5	1	Q61656		1238.61	1.02871e+07	0	0	0	0	0.005	0.1641	High	1.99793									1
	TLSYLLPAIVHINHQPFLER	1	5	1	Q61656		2361.3	0	4.0518e+07	0	0	0	0.008	0.1287			High	1.47016							0
P35979	60S ribosomal protein L12 OS=Mus musculus GN=Rpl12 PE=1 SV=2 - [RL12_MOUSE]	54.55	2	6	6	82	1.57025e+08	1.35864e+08	2.17184e+08	3.32489e+08	2.77539e+08	31.4151	54.55	6	9	35.4723	54.55	6	10	58.2995	54.55	6	18	54.1104	44.85	5	17	93.9209	54.55	6	28	165	17.7935	9.42236
	Sequence	# PSMs	# Proteins	# Protein Groups	Protein Group Accessions	Modifications	MH+ [Da]	A4: Area	B4: Area	C4: Area	D4: Area	E4: Area	q-Value	PEP	A6	XCorr A6	B6	XCorr B6	C6	XCorr C6	D6	XCorr D6	E6	XCorr E6	# Missed Cleavages
	HSGNITFDEIVNIAR	29	1	1	P35979		1685.86	8.85494e+07	1.46004e+08	8.56709e+07	1.1003e+08	128020044	0	7.574e-12	High	4.22283	High	4.52372	High	4.6871	High	4.21215	High	4.5322	0
	EILGTAQSVGCNVDGR	8	1	1	P35979	C11(Carbamidomethyl)	1675.8	1.23142e+08	170703975	1.4342e+08	0	8.95056e+07	0	7.988e-12	High	3.97789	High	4.08017	High	4.16031			High	4.28073	0
	HPHDIIDDINSGAVECPAS	13	1	1	P35979	C16(Carbamidomethyl)	2046.91	3.37922e+07	5.59236e+07	6.03654e+07	1.03075e+08	2.97945e+07	0	0.0006035	High	3.93197	High	4.18365	High	3.96511	High	4.00377	High	4.1707	0
	QAQIEVVPSASALIIK	15	1	1	P35979		1666.97	2.57855e+08	4.32982e+07	3.81903e+08	6.25119e+08	3.62319e+08	0	1.38e-09	High	3.68348	High	2.60489	High	3.92008	High	3.77664	High	4.19892	0
	CTGGEVGATSALAPK	6	2	1	P35979	C1(Carbamidomethyl)	1418.69	36149130	5.95217e+07	6.41295e+07	0	3.91517e+07	0	6.195e-12	High	3.63234	High	2.94934	High	2.81591	High	3.4602	High	3.75397	0
	IGPLGLSPK	11	1	1	P35979		881.541	9.0077e+07	90884187	126228778	2.62318e+08	3.42279e+08	0.002	0.09437	High	2.88672	High	2.52528	High	2.75003	High	2.71948	High	2.71446	0
Q91XV3	Brain acid soluble protein 1 OS=Mus musculus GN=Basp1 PE=1 SV=3 - [BASP1_MOUSE]	73.45	1	12	12	82	1.0208e+07	7.36679e+07	8.74338e+07	1.76511e+08	3.09975e+08	9.46613	15.93	2	3	25.1	42.04	5	9	45.9876	59.29	8	13	68.4312	73.45	11	20	145.377	73.45	12	37	226	22.0736	4.51318
	Sequence	# PSMs	# Proteins	# Protein Groups	Protein Group Accessions	Modifications	MH+ [Da]	A4: Area	B4: Area	C4: Area	D4: Area	E4: Area	q-Value	PEP	A6	XCorr A6	B6	XCorr B6	C6	XCorr C6	D6	XCorr D6	E6	XCorr E6	# Missed Cleavages
	SDAAPAASDSKPSSAEPAPSSK	10	1	1	Q91XV3		2057.96	9.13951e+06	1.08955e+07	2.76403e+07	9.85251e+07	1.12554e+08	0	0.0005737	High	4.74784	High	4.27853	High	4.11967	High	4.42642	High	4.23559	0
	ETPAASEAPSSAAK	7	1	1	Q91XV3		1316.63	1.12766e+07	1.03469e+07	2.48564e+07	5.00516e+06	1.18645e+08	0	6.534e-09	High	2.42173	High	2.90461	High	2.8001	High	2.20882	High	3.00016	0
	AEPEKSEGAAEEQPEPAPAPEQEAAAPGPAAGGEAPK	9	1	1	Q91XV3		3565.65	0	6.05215e+07	83913085	2.6555e+06	4.66773e+08	0	1.479e-09			High	4.42475	High	3.58687	High	3.01394	High	4.59939	1
	ESEPQAAADATEVKESTEEKPK	9	1	1	Q91XV3		2374.12	0	3.60187e+07	8.95631e+06	5500060	6.76394e+06	0	1.158e-13			High	4.08077	High	4.33921	High	3.9515	High	4.68939	1
	ESEPQAAADATEVK	9	1	1	Q91XV3		1445.67	0	1.24463e+08	131005915	2.66107e+08	2.04272e+08	0	9.97e-10			High	2.7901	High	3.03456	High	2.70098	High	4.19797	0
	AGEASAESTGAADGAAPEEGEAK	9	1	1	Q91XV3		2075.9	0	0	4.73825e+07	2.95438e+07	2.58881e+08	0	8.32298e-19					High	6.05701	High	6.54742	High	6.71953	0
	DAADGEAKAEEKEADK	4	1	1	Q91XV3		1676.76	0	0	2.12157e+06	3.82346e+06	4.50138e+06	0	6.911e-05					High	3.96846	High	4.30588	High	2.60382	2
	ESTEEKPKDAADGEAKAEEK	4	1	1	Q91XV3		2162.01	0	0	1.19892e+06	1.06805e+06	1.43827e+06	0	1.684e-05					High	3.34743	High	4.33319	High	3.6243	2
	SEGAAEEQPEPAPAPEQEAAAPGPAAGGEAPK	6	1	1	Q91XV3		3011.37	0	0	0	3.70394e+07	9.10368e+07	0	2.73e-10							High	4.60907	High	4.77871	0
	APAPAAPAAAEPQAEAPAAAASSEQSVAVKE	12	1	1	Q91XV3		2858.4	0	0	0	1.64901e+08	1.63122e+08	0	4.286e-10							High	3.67425	High	5.07839	1
	AGEASAESTGAADGAAPEEGEAKK	2	1	1	Q91XV3		2203.99	0	0	0	1.90696e+06	8.05864e+06	0	3.84e-05							High	2.17787	High	3.09095	1
	APAPAAPAAAEPQAEAPAAAASSEQSVAVK	1	1	1	Q91XV3		2729.37	0	0	0	0	21973908	0	1.379e-07									High	3.31891	0
P62908	40S ribosomal protein S3 OS=Mus musculus GN=Rps3 PE=1 SV=1 - [RS3_MOUSE]	56.79	2	12	12	79	1.60729e+08	1.38303e+08	99934241	2.38651e+08	1.14566e+08	43.5433	47.33	9	16	36.6628	44.03	9	14	31.5038	32.92	7	11	35.2669	39.09	7	13	65.2698	38.68	8	25	243	26.6574	9.65674
	Sequence	# PSMs	# Proteins	# Protein Groups	Protein Group Accessions	Modifications	MH+ [Da]	A4: Area	B4: Area	C4: Area	D4: Area	E4: Area	q-Value	PEP	A6	XCorr A6	B6	XCorr B6	C6	XCorr C6	D6	XCorr D6	E6	XCorr E6	# Missed Cleavages
	KPLPDHVSIVEPK	9	1	1	P62908		1458.83	5.79673e+07	4.31297e+07	5.203e+07	0	3.8438e+07	0	2.202e-06	High	3.73823	High	3.91333	High	3.58919			High	3.81444	0
	ELAEDGYSGVEVR	9	2	1	P62908		1423.66	4.96428e+07	4.30682e+07	5.39044e+07	4.96085e+07	4.36553e+07	0	0.000812	High	3.72687	High	3.41283	High	3.12089	High	2.347	High	3.20577	0
	DEILPTTPISEQK	9	1	1	P62908		1470.76	2.18711e+08	1.10834e+08	0	366047648	1.55857e+08	0	1.13e-05	High	3.09549	High	2.54935			High	3.20136	High	3.30754	0
	FVDGLMIHSGDPVNYYVDTAVR	1	1	1	P62908	M6(Oxidation)	2484.18	8.17301e+06	0	0	0	0	0	0.01748	High	3.06941									0
	AELNEFLTR	8	2	1	P62908		1092.56	120870068	7.49244e+07	1.56488e+08	2.30206e+08	124533662	0	0.0006758	High	2.98123	High	2.85909	High	2.94415	High	2.58646	High	3.02903	0
	FGFPEGSVELYAEK	20	2	1	P62908		1572.76	142607363	2.08126e+08	7.05821e+07	1.19699e+08	1.15373e+07	0	7.302e-06	High	2.76357	High	3.40418	High	3.05342	High	3.89805	High	3.13749	0
	GGKPEPPAMPQPVPTA	4	1	1	P62908	M9(Oxidation)	1589.79	64213697	0	72732990	1.90237e+06	3.62307e+07	0	0.06534	High	2.45898			High	2.71	High	2.44241	High	2.84349	0
	LLGGLAVR	8	2	1	P62908		798.515	119873302	9.59505e+07	5.3092e+07	5.00678e+07	5.99078e+07	0	0.002282	High	2.38311	High	2.12953	High	2.29511	High	2.55167	High	2.74399	0
	ACYGVLR	2	2	1	P62908	C2(Carbamidomethyl)	838.42	2.37626e+07	2.04262e+07	0	0	0	0	0.01557	High	1.87915	High	1.93566							0
	FVDGLMIHSGDPVNYYVDTAVR	3	1	1	P62908		2468.18	0	1.76507e+07	0	1.03699e+07	0	0	0.0089			High	2.82467			High	3.00536			0
	GGKPEPPAMPQPVPTA	3	1	1	P62908		1573.8	0	0	0	9.06004e+07	63306325	0.001	0.01074							High	2.63338	High	2.74745	0
	FVADGIFK	1	2	1	P62908		896.485	0	0	0	0	3.16774e+07	0.001	0.008851									High	2.19454	0
	QGVLGIK	1	1	1	P62908		714.449	0	0	1.84918e+07	0	0	0.005	0.07449					High	1.96847					0
	ELTAVVQK	1	2	1	P62908		887.516	0	2.70784e+07	0	0	0	0.006	0.09218			High	1.68003							0
Q9JKB3-2	Isoform 2 of Y-box-binding protein 3 OS=Mus musculus GN=Ybx3 - [YBOX3_MOUSE]	47.6	6	5	10	78	9.91995e+07	1.89978e+08	9.92709e+07	1.32691e+08	2.45958e+08	30.0314	15.07	3	10	46.9948	25	6	13	42.6334	18.49	3	12	35.708	20.21	4	11	107.22	47.6	9	32	292	30.7465	9.62744
	Sequence	# PSMs	# Proteins	# Protein Groups	Protein Group Accessions	Modifications	MH+ [Da]	A4: Area	B4: Area	C4: Area	D4: Area	E4: Area	q-Value	PEP	A6	XCorr A6	B6	XCorr B6	C6	XCorr C6	D6	XCorr D6	E6	XCorr E6	# Missed Cleavages
	SVGDGETVEFDVVEGEK	47	7	2	P62960;Q9JKB3-2		1795.82	2.09078e+08	3.51198e+08	1.75704e+08	3.52258e+08	3.11457e+08	0	5.408e-13	High	4.67541	High	4.88431	High	5.10962	High	4.54746	High	4.26889	0
	NDTKEDVFVHQTAIK	10	7	2	P62960;Q9JKB3-2		1744.88	7.7695e+07	153997538	1.08722e+08	4.13501e+06	2.70062e+08	0	4.335e-12	High	3.48694	High	4.35614	High	4.13953	High	3.86324	High	4.65575	1
	GAEAANVTGPDGVPVEGSR	5	2	1	Q9JKB3-2		1782.86	0	6.47379e+07	0	3.26183e+06	1.56356e+08	0	8.121e-12			High	4.94309			High	3.51272	High	4.9446	0
	NDTKEDVFVHQTAIKK	4	3	2	P62960;Q9JKB3-2		1872.98	0	8.8745e+06	0	0	1.36794e+07	0	4.615e-11			High	3.69349					High	4.06074	2
	DGVPEGTQLQAHR	1	2	1	Q9JKB3-2		1407.69	0	7.92012e+06	0	0	0	0	0.01923			High	2.70212							0
	NGYGFINR	3	7	2	P62960;Q9JKB3-2		940.46	0	3.09226e+07	0	4.16798e+07	37665823	0	0.007364			High	1.93541			High	2.45651	High	2.38611	0
	NAGEIGEMKDGVPEGTQLQAHR	3	1	1	Q9JKB3-2	M8(Oxidation)	2353.11	0	0	1.33871e+07	0	3.23501e+07	0	4.505e-11					High	3.46594			High	4.23008	1
	SPAASGAPQAPAPAALLAGSPGGDAAPGPAPASSAPAGGEDAEKK	2	2	1	Q9JKB3-2		3890.91	0	0	0	0	50119652	0	0.000427									High	3.25394	1
	EDVFVHQTAIK	1	7	2	P62960;Q9JKB3-2		1286.67	0	0	0	0	4.28606e+07	0	6.345e-05									High	2.93472	0
	SRPLNAVSQDGK	2	2	1	Q9JKB3-2		1271.67	10825950	0	0	0	4.91908e+06	0.002	0.1124	High	2.82569							High	2.65484	0
P48962	ADP/ATP translocase 1 OS=Mus musculus GN=Slc25a4 PE=1 SV=4 - [ADT1_MOUSE]	38.59	2	4	10	76	6.34505e+08	5.56919e+08	2.47962e+08	1.49006e+08	1.83588e+07	94.2571	34.9	9	29	71.1507	35.23	9	23	34.6464	20.13	6	13	23.8498	8.39	2	7	10.5725	11.74	3	4	298	32.8831	9.71533
	Sequence	# PSMs	# Proteins	# Protein Groups	Protein Group Accessions	Modifications	MH+ [Da]	A4: Area	B4: Area	C4: Area	D4: Area	E4: Area	q-Value	PEP	A6	XCorr A6	B6	XCorr B6	C6	XCorr C6	D6	XCorr D6	E6	XCorr E6	# Missed Cleavages
	YFAGNLASGGAAGATSLCFVYPLDFAR	22	2	2	P48962;P51881	C18(Carbamidomethyl)	2796.34	6.46866e+07	53862906	0	0	0	0	0.0001976	High	4.69726	High	4.46861							0
	DFLAGGIAAAVSK	15	1	1	P48962		1219.66	1.40472e+08	1.33751e+08	7.74354e+07	8.69888e+07	0	0	4.486e-05	High	3.88303	High	3.48438	High	3.79595	High	3.89114	High	3.44201	0
	YFPTQALNFAFK	18	3	2	P48962;P51881		1446.74	1.1615e+09	1.18709e+09	2.33226e+08	2.11024e+08	9.99048e+06	0	0.003372	High	3.80144	High	3.60105	High	3.62066	High	3.67708	High	2.73662	0
	EQGFLSFWR	5	1	1	P48962		1169.57	1.19279e+08	152046949	1.34197e+07	0	0	0	0.03321	High	2.35519	High	2.22254	High	1.4692					0
	TAVAPIER	2	3	2	P48962;P51881		856.485	1.54305e+08	1.56625e+08	0	0	0	0	0.0183	High	1.69029	High	2.23857							0
	AAYFGVYDTAK	1	1	1	P48962		1205.58	0	2.75413e+07	0	0	0	0	0.0003869			High	2.17342							0
	GNLANVIR	4	3	2	P48962;P51881		856.496	3.16977e+08	3.18818e+08	1.7935e+08	0	0	0.001	0.08	High	2.34781	High	2.43672	High	2.38237					0
	QIFLGGVDR	2	1	1	P48962		1004.55	1.75646e+08	1.64854e+08	0	0	0	0.001	0.08217	High	1.94369	High	1.69506							0
	GAWSNVLR	3	2	2	P48962;P51881		902.48	4.43081e+07	4.31514e+07	5.36237e+07	0	0	0.002	0.1077	High	2.38127	High	2.2059	High	2.40614					0
	LLLQVQHASK	4	2	2	P48962;P51881		1136.67	4.25041e+08	0	331311845	0	2.67271e+07	0.006	0.08791	High	2.38588			High	2.52215			High	2.2772	0
P51881	ADP/ATP translocase 2 OS=Mus musculus GN=Slc25a5 PE=1 SV=3 - [ADT2_MOUSE]	35.91	2	3	9	76	6.34505e+08	5.70182e+08	2.7139e+08	1.93381e+08	1.99384e+07	91.4168	35.91	9	27	71.416	32.55	8	21	37.5758	24.16	7	14	23.5415	15.44	4	8	14.8152	15.44	4	6	298	32.9102	9.72998
	Sequence	# PSMs	# Proteins	# Protein Groups	Protein Group Accessions	Modifications	MH+ [Da]	A4: Area	B4: Area	C4: Area	D4: Area	E4: Area	q-Value	PEP	A6	XCorr A6	B6	XCorr B6	C6	XCorr C6	D6	XCorr D6	E6	XCorr E6	# Missed Cleavages
	YFAGNLASGGAAGATSLCFVYPLDFAR	22	2	2	P48962;P51881	C18(Carbamidomethyl)	2796.34	6.46866e+07	53862906	0	0	0	0	0.0001976	High	4.69726	High	4.46861							0
	DFLAGGVAAAISK	14	1	1	P51881		1219.66	1.4523e+08	1.33751e+08	249633163	235002894	7.35939e+06	0	6.305e-06	High	4.11582	High	3.834	High	4.24468	High	4.27526	High	3.05447	0
	YFPTQALNFAFK	18	3	2	P48962;P51881		1446.74	1.1615e+09	1.18709e+09	2.33226e+08	2.11024e+08	9.99048e+06	0	0.003372	High	3.80144	High	3.60105	High	3.62066	High	3.67708	High	2.73662	0
	QIFLGGVDKR	4	1	1	P51881		1132.64	1.86644e+08	2.04641e+08	3.51556e+07	14049077	0	0	0.004081	High	2.66273	High	3.18175	High	1.07885	High	1.75577			1
	AAYFGIYDTAK	5	1	1	P51881		1219.6	52732636	7.38466e+07	1.26046e+08	1.34116e+08	2.30977e+07	0	0.0001953	High	2.31314	High	3.02142	High	2.12756	High	2.72522	High	2.29061	0
	TAVAPIER	2	3	2	P48962;P51881		856.485	1.54305e+08	1.56625e+08	0	0	0	0	0.0183	High	1.69029	High	2.23857							0
	GNLANVIR	4	3	2	P48962;P51881		856.496	3.16977e+08	3.18818e+08	1.7935e+08	0	0	0.001	0.08	High	2.34781	High	2.43672	High	2.38237					0
	GAWSNVLR	3	2	2	P48962;P51881		902.48	4.43081e+07	4.31514e+07	5.36237e+07	0	0	0.002	0.1077	High	2.38127	High	2.2059	High	2.40614					0
	LLLQVQHASK	4	2	2	P48962;P51881		1136.67	4.25041e+08	0	331311845	0	2.67271e+07	0.006	0.08791	High	2.38588			High	2.52215			High	2.2772	0
P29341	Polyadenylate-binding protein 1 OS=Mus musculus GN=Pabpc1 PE=1 SV=2 - [PABP1_MOUSE]	26.1	7	16	18	76	2.43807e+07	1.80249e+07	4.55348e+07	1.38009e+08	2.01978e+08	16.6404	7.23	4	6	9.28781	4.25	2	3	22.1927	11.64	6	9	41.2535	20.44	12	14	120.787	24.53	17	44	636	70.6259	9.49561
	Sequence	# PSMs	# Proteins	# Protein Groups	Protein Group Accessions	Modifications	MH+ [Da]	A4: Area	B4: Area	C4: Area	D4: Area	E4: Area	q-Value	PEP	A6	XCorr A6	B6	XCorr B6	C6	XCorr C6	D6	XCorr D6	E6	XCorr E6	# Missed Cleavages
	SLGYAYVNFQQPADAER	15	7	2	D3Z5M2;P29341		1928.91	3.64435e+07	2.97831e+07	3.92203e+07	97043764	1.77186e+08	0	2.677e-13	High	3.96131	High	3.98112	High	4.88091	High	3.50698	High	4.02147	0
	FSPAGPILSIR	7	2	1	P29341		1157.66	2.60844e+07	0	0	1.78948e+08	2.68732e+08	0	4.651e-05	High	2.56102					High	2.30744	High	2.53504	0
	NLDDGIDDER	3	3	1	P29341		1161.5	1.06141e+07	6.26678e+06	0	0	6.24168e+07	0	7.643e-07	High	2.20391	High	1.9203					High	2.99565	0
	IVATKPLYVALAQR	12	3	1	P29341		1542.93	0	0	72452515	1.38033e+08	1.0283e+08	0	5.569e-10					High	3.11118	High	3.48583	High	4.15191	0
	QAHLTNQYMQR	2	1	1	P29341		1389.66	0	0	1.99475e+07	0	1.27377e+07	0	2.03e-05					High	2.3846			High	2.92297	0
	ALDTMNFDVIK	3	3	1	P29341	M5(Oxidation)	1282.63	0	0	11224270	0	1.91169e+07	0	0.00241					High	2.37537			High	1.84583	0
	NLDDGIDDERLR	3	2	1	P29341		1430.68	0	0	2.20938e+07	0	4.31147e+07	0	0.0039					High	2.17417	High	2.26419	High	3.31732	1
	ALDTMNFDVIK	4	3	1	P29341		1266.63	0	0	8531762	1.92632e+07	5.17e+07	0	0.001478					High	1.70066	High	3.06444	High	1.93508	0
	SKVDEAVAVLQAHQAK	5	2	1	P29341		1693.92	0	0	0	4.1533e+07	1.60016e+08	0	6.193e-07							High	5.34255	High	5.08928	1
	KEFSPFGTITSAK	3	2	1	P29341		1412.74	0	0	0	6.42919e+07	7.58311e+07	0	1.341e-08							High	2.94898	High	3.15064	1
	SGVGNIFIK	3	2	1	P29341		934.531	0	0	0	3.46535e+07	8.02867e+07	0	7.087e-05							High	2.80814	High	3.25463	0
	GYGFVHFETQEAAER	2	1	1	P29341		1740.79	0	0	0	0	0	0	0.0001266									High	2.79302	0
	KSGVGNIFIK	1	2	1	P29341		1062.63	0	0	0	0	3.3e+07	0	0.004392									High	2.61857	1
	GFGFVSFER	1	3	1	P29341		1045.51	0	0	0	0	3.50314e+07	0	0.002134									High	2.52025	0
	VDEAVAVLQAHQAK	1	2	1	P29341		1478.79	0	0	0	0	6653221	0	0.002162									High	2.30111	0
	QAHLTNQYMQR	1	1	1	P29341	M9(Oxidation)	1405.66	0	0	0	0	1.89743e+06	0	0.003705									High	2.22004	0
	YQGVNLYVK	3	2	1	P29341		1083.58	0	0	2.49316e+07	46605751	9.19923e+07	0.001	0.01719					High	2.26887	High	2.40447	High	1.90624	0
	EFSPFGTITSAK	2	2	1	P29341		1284.64	0	0	0	2.6946e+07	1.32081e+08	0.001	0.008637							High	2.03857	High	2.12009	0
	FGPALSVK	4	2	1	P29341		818.475	0	0	0	1.8868e+07	6.10628e+07	0.002	0.1104	High	2.09581					High	1.89342	High	1.92584	0
	AKEFTNVYIK	1	7	2	D3Z5M2;P29341		1212.66	0	0	0	1.53958e+07	0	0.005	0.09989							High	2.42765			1
Q9CQV1	Mitochondrial import inner membrane translocase subunit TIM16 OS=Mus musculus GN=Pam16 PE=2 SV=1 - [TIM16_MOUSE]	53.6	4	6	6	75	4.60232e+08	4.16139e+08	2.77115e+08	1.80597e+08	3.28496e+07	38.8492	53.6	6	12	42.5807	48.8	5	12	89.2387	40	4	25	66.8588	40	4	17	34.2909	34.4	3	9	125	13.7763	9.64209
	Sequence	# PSMs	# Proteins	# Protein Groups	Protein Group Accessions	Modifications	MH+ [Da]	A4: Area	B4: Area	C4: Area	D4: Area	E4: Area	q-Value	PEP	A6	XCorr A6	B6	XCorr B6	C6	XCorr C6	D6	XCorr D6	E6	XCorr E6	# Missed Cleavages
	AGHQSAAASNLSGLSLQEAQQILNVSK	51	1	1	Q9CQV1		2722.41	1004308656	9.50745e+08	480518211	4.13453e+08	4.6913e+07	0	6.332e-09	High	5.87073	High	5.56988	High	5.64137	High	6.84464	High	4.54544	0
	ALRQEFAASQAAADAR	5	1	1	Q9CQV1		1675.85	25546751	1.26807e+07	8.76174e+07	4.66408e+07	7.14179e+06	0	0.01187	High	3.38084	High	3.16672	High	3.16162	High	3.06422	High	3.07307	1
	QEFAASQAAADAR	9	1	1	Q9CQV1		1335.62	279058792	2.00024e+08	2.40575e+08	8.16964e+07	4.44941e+07	0	8.826e-06	High	2.9502	High	3.08205	High	3.29842	High	3.32471	High	2.94411	0
	SVGGSFYLQSK	4	1	1	Q9CQV1		1172.59	9.17008e+07	9.2151e+07	0	0	0	0	9.762e-05	High	2.16856	High	2.87319							0
	NYEHLFK	5	1	1	Q9CQV1		950.47	9.73288e+07	9.76488e+07	1.10253e+08	1.91099e+06	0	0.002	0.04706	High	2.05452	High	2.16993	High	2.08076	High	2.02106			0
	LDEELR	1	4	1	Q9CQV1		774.397	45003408	0	0	0	0	0.007	0.1955	High	1.72656									0
I7HLV2	60S ribosomal protein L10 (Fragment) OS=Mus musculus GN=Rpl10 PE=4 SV=1 - [I7HLV2_MOUSE]	45.77	4	10	10	74	5.53454e+08	2.24578e+08	1.32594e+08	7.90208e+07	7.91731e+07	89.1534	40.8	8	27	50.305	40.8	8	17	27.836	35.82	6	11	38.4395	37.31	8	11	23.9308	26.87	5	8	201	23.0571	10.0083
	Sequence	# PSMs	# Proteins	# Protein Groups	Protein Group Accessions	Modifications	MH+ [Da]	A4: Area	B4: Area	C4: Area	D4: Area	E4: Area	q-Value	PEP	A6	XCorr A6	B6	XCorr B6	C6	XCorr C6	D6	XCorr D6	E6	XCorr E6	# Missed Cleavages
	VDEFPLCGHMVSDEYEQLSSEALEAAR	3	4	1	I7HLV2	C7(Carbamidomethyl)	3082.37	51832439	0	0	0	0	0	0.0004513	High	4.98849									0
	VDEFPLCGHMVSDEYEQLSSEALEAAR	10	4	1	I7HLV2	C7(Carbamidomethyl); M10(Oxidation)	3098.37	7.51236e+07	6.92622e+07	1.25107e+07	2.38706e+07	0	0	0.0007051	High	4.96192	High	4.6256	High	3.19534	High	4.32898			0
	FNADEFEDMVAEK	8	2	1	I7HLV2		1544.66	3.60271e+08	6.41715e+07	6.33473e+07	1.37903e+08	4.30886e+07	0	1.176e-09	High	4.51083	High	4.04557	High	4.54379	High	3.52855	High	4.11614	0
	FNADEFEDMVAEK	6	2	1	I7HLV2	M9(Oxidation)	1560.65	1.2596e+08	3.09001e+07	0	0	1.39831e+07	0	0.0002957	High	4.49348	High	2.9965					High	4.06697	0
	FNADEFEDMVAEKR	3	2	1	I7HLV2	M9(Oxidation)	1716.75	3.45982e+07	7.53836e+06	1.85194e+07	0	0	0	0.0194	High	4.03769	High	3.11572	High	3.28626					1
	FNADEFEDMVAEKR	6	2	1	I7HLV2		1700.76	8.47188e+07	1.44531e+07	4.47834e+07	34402977	0	0	0.005819	High	4.01433	High	3.37495	High	3.9975	High	3.58671			1
	VHIGQVIMSIR	7	3	1	I7HLV2		1252.72	575472304	152864264	0	64756958	1.89153e+07	0	4.942e-05	High	3.17834	High	3.28431			High	2.42422	High	2.35492	0
	VHIGQVIMSIR	10	3	1	I7HLV2	M8(Oxidation)	1268.71	284793908	1.04856e+08	7.26238e+07	0	3.60093e+06	0	0.01637	High	3.16593	High	2.54146	High	2.90075			High	2.12361	0
	GAFGKPQGTVAR	6	3	1	I7HLV2		1188.66	5.00068e+08	2.92547e+08	2.61522e+08	0	1.23574e+08	0	0.0001772	High	2.82261	High	2.21108	High	2.83841	High	3.37567	High	2.85364	0
	AKVDEFPLCGHMVSDEYEQLSSEALEAAR	1	4	1	I7HLV2	C9(Carbamidomethyl)	3281.51	0	0	0	2.37451e+06	0	0	3.841e-09							High	5.22459			1
	EHVIEALR	7	3	1	I7HLV2		966.534	5.8482e+08	228323063	0	1.42711e+07	7.08571e+07	0.001	0.008536	High	2.54749	High	2.65949			High	2.53436	High	2.58418	0
	RLIPDGCGVK	3	3	1	I7HLV2	C7(Carbamidomethyl)	1114.6	7.54907e+06	1.33859e+07	0	0	0	0.002	0.1151	High	2.24771	High	2.15577					High	2.23854	1
	EHVIEALRR	3	3	1	I7HLV2		1122.63	2.55384e+08	1.44022e+08	0	2.31165e+07	0	0.006	0.1108	High	2.41873	High	1.97059			High	2.28898			1
	LHPFHVIR	1	4	1	I7HLV2		1018.59	0	0	6.36356e+07	0	0	0.009	0.1542					High	1.5469					0
P61358	60S ribosomal protein L27 OS=Mus musculus GN=Rpl27 PE=1 SV=2 - [RL27_MOUSE]	45.59	2	6	6	74	3.10211e+08	3.79189e+08	3.8175e+08	4.56589e+08	4.13476e+08	29.9301	36.03	4	11	30.5964	38.24	5	11	31.2099	38.24	5	13	27.1212	37.5	4	10	72.1412	43.38	5	29	136	15.7877	10.5649
	Sequence	# PSMs	# Proteins	# Protein Groups	Protein Group Accessions	Modifications	MH+ [Da]	A4: Area	B4: Area	C4: Area	D4: Area	E4: Area	q-Value	PEP	A6	XCorr A6	B6	XCorr B6	C6	XCorr C6	D6	XCorr D6	E6	XCorr E6	# Missed Cleavages
	NIDDGTSDRPYSHALVAGIDR	42	1	1	P61358		2272.09	425949706	541626518	5.52736e+08	6.43499e+08	3.58327e+08	0	8.93e-12	High	4.18778	High	4.20897	High	4.11589	High	4.13035	High	4.26704	0
	VYNYNHLMPTR	10	1	1	P61358		1407.68	29555640	4.07762e+07	4.72059e+07	83284355	6.78396e+07	0	4.201e-06	High	2.68208	High	2.64419	High	3.19119	High	2.9867	High	2.85532	0
	VVLVLAGR	5	1	1	P61358		826.548	222689556	2.32623e+08	1.13481e+08	0	210761910	0	0.04171	High	2.56536	High	2.46154	High	2.45897			High	2.46981	0
	VYNYNHLMPTR	5	1	1	P61358	M8(Oxidation)	1423.67	1.40652e+07	2.2529e+07	1.40358e+07	0	16408294	0	6.019e-07	High	2.55037	High	2.32738	High	1.31468			High	2.96106	0
	YSVDIPLDK	7	2	1	P61358		1049.55	2.81994e+08	3.63318e+08	4.79034e+08	6.42985e+08	671338454	0	0.009437	High	2.29326	High	2.51319	High	2.43397	High	2.58109	High	2.46419	0
	NIDDGTSDRPYSHALVAGIDRYPR	3	1	1	P61358		2688.31	0	4.51182e+07	8.71496e+07	0	0	0	0.002338			High	2.39371	High	2.54629					1
	DVFRDPALKR	2	2	1	P61358		1216.68	0	0	0	1.45369e+07	80871642	0.003	0.0497							High	2.3028	High	2.17112	2
P57780	Alpha-actinin-4 OS=Mus musculus GN=Actn4 PE=1 SV=1 - [ACTN4_MOUSE]	32.35	10	22	22	73	9.188e+07	3.54044e+07	5.42595e+07	0	0	108.723	32.35	22	36	34.7742	18.86	11	13	81.55	25.11	15	24		0				0			912	104.911	5.41455
	Sequence	# PSMs	# Proteins	# Protein Groups	Protein Group Accessions	Modifications	MH+ [Da]	A4: Area	B4: Area	C4: Area	D4: Area	E4: Area	q-Value	PEP	A6	XCorr A6	B6	XCorr B6	C6	XCorr C6	D6	XCorr D6	E6	XCorr E6	# Missed Cleavages
	LSGSNPYTTVTPQIINSK	5	1	1	P57780		1920	4.71383e+07	2.75654e+07	40444728	0	0	0	0.0004682	High	5.09702	High	1.74606	High	4.79764					0
	KHEAFESDLAAHQDR	5	5	1	P57780		1753.82	2.37888e+07	9.18305e+06	1.8548e+07	0	0	0	1.029e-08	High	4.32406	High	2.23586	High	4.67232					1
	VGWEQLLTTIAR	3	3	1	P57780		1386.77	6.86629e+07	2.90777e+07	2.84908e+07	0	0	0	8.613e-08	High	4.02919	High	4.19739	High	3.9618					0
	FAIQDISVEETSAK	2	8	1	P57780		1537.77	8.42754e+07	0	2.67611e+07	0	0	0	0.0009662	High	3.99677			High	3.32046					0
	VEQIAAIAQELNELDYYDSHNVNTR	5	2	1	P57780		2905.39	4.04959e+07	3.96791e+07	3.45673e+07	0	0	0	0.00134	High	3.981	High	3.79952	High	3.47144					0
	KDDPVTNLNNAFEVAEK	5	3	1	P57780		1903.94	0	1.33706e+07	1.78493e+07	0	0	0	4.283e-10	High	3.94036	High	3.59778	High	4.16117					1
	MLDAEDIVNTARPDEK	7	2	1	P57780	M1(Oxidation)	1832.86	1.21149e+07	1.11912e+07	2.46177e+07	0	0	0	7.361e-08	High	3.83487	High	1.26794	High	3.96219					0
	ETTDTDTADQVIASFK	3	1	1	P57780		1741.81	8.76521e+07	0	8.09777e+07	0	0	0	0.0005613	High	3.68489			High	3.64893					0
	AGTQIENIDEDFRDGLK	6	2	1	P57780		1920.93	2.77594e+07	1.75997e+07	2.11852e+07	0	0	0	4.44e-07	High	3.52118	High	3.26676	High	3.6175					1
	TINEVENQILTR	5	3	1	P57780		1429.76	1.03712e+08	37456339	4.1356e+07	0	0	0	1.666e-08	High	3.45695	High	3.15806	High	3.68151					0
	VLAGDKNFITAEELR	4	1	1	P57780		1675.9	1.19303e+07	0	2.68673e+07	0	0	0	1.36e-08	High	3.44189			High	4.13161					1
	LVSIGAEEIVDGNAK	1	4	1	P57780		1514.8	1.32666e+07	0	0	0	0	0	0.007359	High	3.20104									0
	MAPYQGPDAAPGALDYK	3	1	1	P57780	M1(Oxidation)	1780.82	2.0311e+07	0	1.75491e+07	0	0	0	0.05202	High	3.1851			High	2.5893					0
	LASDLLEWIR	3	4	1	P57780		1215.67	3.32761e+07	1.03071e+07	1.66432e+07	0	0	0	1.097e-05	High	3.17767	High	3.2995	High	2.80968					0
	CQLEINFNTLQTK	1	6	1	P57780	C1(Carbamidomethyl)	1608.8	1.00095e+07	0	0	0	0	0	0.003995	High	2.99959									0
	ASFNHFDKDHGGALGPEEFK	4	1	1	P57780		2203.01	1.36155e+07	7.03654e+06	0	0	0	0	0.02526	High	2.8359	High	2.41829							1
	QLETIDQLHLEYAK	3	1	1	P57780		1700.88	1.78325e+07	0	11602852	0	0	0	0.009625	High	2.79107			High	3.10199					0
	DGLAFNALIHR	3	6	1	P57780		1226.66	4.13962e+07	0	3.94508e+07	0	0	0	0.05749	High	2.77861			High	2.8533					0
	AGTQIENIDEDFR	1	2	1	P57780		1507.7	2.36255e+06	0	0	0	0	0	0.009281	High	2.50541									0
	HRPELIEYDK	2	4	1	P57780		1299.67	1.19775e+07	8.05884e+06	0	0	0	0.002	0.1115	High	2.34057	High	2.3108							0
	EAILAIHK	1	1	1	P57780		894.538	1.49599e+07	0	0	0	0	0.002	0.1142	High	1.9839									0
	NFITAEELR	1	1	1	P57780		1092.57	4.60327e+07	0	0	0	0	0.009	0.2258	High	2.05757									0
P68373	Tubulin alpha-1C chain OS=Mus musculus GN=Tuba1c PE=1 SV=1 - [TBA1C_MOUSE]	38.08	8	1	12	73	1.34186e+08	1.32698e+08	1.45217e+08	6.66488e+07	2.65033e+07	58.888	29.4	9	19	42.3379	26.73	9	13	58.7475	30.29	10	19	46.4251	21.16	6	14	28.5118	16.93	5	8	449	49.8775	5.09717
	Sequence	# PSMs	# Proteins	# Protein Groups	Protein Group Accessions	Modifications	MH+ [Da]	A4: Area	B4: Area	C4: Area	D4: Area	E4: Area	q-Value	PEP	A6	XCorr A6	B6	XCorr B6	C6	XCorr C6	D6	XCorr D6	E6	XCorr E6	# Missed Cleavages
	TIGGGDDSFNTFFSETGAGK	12	4	2	P05213;P68373		2007.89	118662939	4.19717e+07	1.9407e+08	1.15614e+08	1.72178e+07	0	5.67e-12	High	4.82546	High	3.99199	High	5.1452	High	4.09913	High	4.61658	0
	FDGALNVDLTEFQTNLVPYPR	4	7	2	P05213;P68373		2409.2	2.78316e+07	0	0	0	0	0	0.000787	High	4.46209									0
	LISQIVSSITASLR	10	5	2	P05213;P68373		1487.88	4.20586e+07	2.96883e+07	2.44941e+06	2.95141e+06	4.69095e+06	0	3.863e-10	High	4.16571	High	4.26563	High	3.56322	High	3.25521	High	4.1539	0
	AVFVDLEPTVIDEVR	8	3	2	P05213;P68373		1701.9	1.40561e+08	6.29644e+07	5.21777e+07	19641891	0	0	1.287e-05	High	3.40564	High	3.42548	High	3.59985	High	3.7234			0
	QLFHPEQLITGKEDAANNYAR	6	9	2	P05213;P68373		2415.2	8.12569e+06	1.9228e+07	20134863	0	0	0	1.487e-07	High	3.27063	High	3.7738	High	3.39683					1
	VGINYQPPTVVPGGDLAK	9	7	2	P05213;P68373		1824.98	1.26367e+08	1.66537e+08	189402586	4.72896e+07	4.68266e+07	0	4.457e-06	High	3.05485	High	4.31919	High	3.98079	High	3.93769	High	3.09365	0
	EIIDLVLDR	5	3	2	P05213;P68373		1085.62	135629702	168593624	3.20273e+06	0	0	0	0.0003906	High	2.43316	High	2.71954	High	2.35928					0
	QLFHPEQLITGK	5	11	2	P05213;P68373		1410.78	2.77728e+07	4.44874e+07	3.34807e+07	3.70433e+07	0	0	0.002988	High	1.79957	High	2.82522	High	3.13479	High	2.57105			0
	TIQFVDWCPTGFK	3	4	1	P68373	C8(Carbamidomethyl)	1598.76	0	1.97494e+07	4.18777e+06	0	0	0	5.218e-06			High	3.21479	High	2.42727					0
	DVNAAIATIK	3	4	2	P05213;P68373		1015.57	0	1.60478e+07	2.90867e+07	0	7043577	0	4.385e-05			High	2.36163	High	2.71887			High	2.42835	0
	IHFPLATYAPVISAEK	5	6	2	P05213;P68373		1756.96	0	0	4.97077e+06	1.6473e+07	0	0	0.0002052					High	2.69161	High	3.36392			0
	NLDIERPTYTNLNR	3	7	2	P05213;P68373		1718.87	89945083	0	0	0	1.54656e+07	0.007	0.1977	High	2.38103							High	1.83678	0
P05213	Tubulin alpha-1B chain OS=Mus musculus GN=Tuba1b PE=1 SV=2 - [TBA1B_MOUSE]	37.92	7	1	12	72	1.34186e+08	1.32698e+08	1.45217e+08	6.66488e+07	2.65033e+07	61.0964	32.15	10	20	39.3474	26.61	9	12	56.3202	27.27	9	18	46.4251	21.06	6	14	28.5118	16.85	5	8	451	50.1196	5.05908
	Sequence	# PSMs	# Proteins	# Protein Groups	Protein Group Accessions	Modifications	MH+ [Da]	A4: Area	B4: Area	C4: Area	D4: Area	E4: Area	q-Value	PEP	A6	XCorr A6	B6	XCorr B6	C6	XCorr C6	D6	XCorr D6	E6	XCorr E6	# Missed Cleavages
	TIGGGDDSFNTFFSETGAGK	12	4	2	P05213;P68373		2007.89	118662939	4.19717e+07	1.9407e+08	1.15614e+08	1.72178e+07	0	5.67e-12	High	4.82546	High	3.99199	High	5.1452	High	4.09913	High	4.61658	0
	FDGALNVDLTEFQTNLVPYPR	4	7	2	P05213;P68373		2409.2	2.78316e+07	0	0	0	0	0	0.000787	High	4.46209									0
	LISQIVSSITASLR	10	5	2	P05213;P68373		1487.88	4.20586e+07	2.96883e+07	2.44941e+06	2.95141e+06	4.69095e+06	0	3.863e-10	High	4.16571	High	4.26563	High	3.56322	High	3.25521	High	4.1539	0
	AVFVDLEPTVIDEVR	8	3	2	P05213;P68373		1701.9	1.40561e+08	6.29644e+07	5.21777e+07	19641891	0	0	1.287e-05	High	3.40564	High	3.42548	High	3.59985	High	3.7234			0
	QLFHPEQLITGKEDAANNYAR	6	9	2	P05213;P68373		2415.2	8.12569e+06	1.9228e+07	20134863	0	0	0	1.487e-07	High	3.27063	High	3.7738	High	3.39683					1
	VGINYQPPTVVPGGDLAK	9	7	2	P05213;P68373		1824.98	1.26367e+08	1.66537e+08	189402586	4.72896e+07	4.68266e+07	0	4.457e-06	High	3.05485	High	4.31919	High	3.98079	High	3.93769	High	3.09365	0
	EIIDLVLDR	5	3	2	P05213;P68373		1085.62	135629702	168593624	3.20273e+06	0	0	0	0.0003906	High	2.43316	High	2.71954	High	2.35928					0
	SIQFVDWCPTGFK	2	3	1	P05213	C8(Carbamidomethyl)	1584.75	1.38084e+07	2.20152e+07	0	0	0	0	1.722e-06	High	2.20836	High	3.15156							0
	QLFHPEQLITGK	5	11	2	P05213;P68373		1410.78	2.77728e+07	4.44874e+07	3.34807e+07	3.70433e+07	0	0	0.002988	High	1.79957	High	2.82522	High	3.13479	High	2.57105			0
	DVNAAIATIK	3	4	2	P05213;P68373		1015.57	0	1.60478e+07	2.90867e+07	0	7043577	0	4.385e-05			High	2.36163	High	2.71887			High	2.42835	0
	IHFPLATYAPVISAEK	5	6	2	P05213;P68373		1756.96	0	0	4.97077e+06	1.6473e+07	0	0	0.0002052					High	2.69161	High	3.36392			0
	NLDIERPTYTNLNR	3	7	2	P05213;P68373		1718.87	89945083	0	0	0	1.54656e+07	0.007	0.1977	High	2.38103							High	1.83678	0
P35980	60S ribosomal protein L18 OS=Mus musculus GN=Rpl18 PE=2 SV=3 - [RL18_MOUSE]	38.83	5	9	9	70	4.41278e+08	5.63424e+08	587434853	3.77623e+08	5.94539e+08	26.1685	30.32	6	8	32.4421	30.32	6	10	32.5606	31.38	7	10	30.7392	30.32	6	9	127.698	38.83	9	33	188	21.6312	11.7808
	Sequence	# PSMs	# Proteins	# Protein Groups	Protein Group Accessions	Modifications	MH+ [Da]	A4: Area	B4: Area	C4: Area	D4: Area	E4: Area	q-Value	PEP	A6	XCorr A6	B6	XCorr B6	C6	XCorr C6	D6	XCorr D6	E6	XCorr E6	# Missed Cleavages
	ILTFDQLALESPK	27	2	1	P35980		1474.81	575111529	716794152	693383352	4.53019e+08	427044353	0	1.931e-13	High	4.62478	High	4.52269	High	4.64637	High	4.79188	High	4.99627	0
	TAVVVGTVTDDVR	12	5	1	P35980		1331.71	4.0242e+08	569668569	6.6588e+08	5.05118e+08	906156741	0	2.587e-08	High	3.67276	High	4.19055	High	4.20582	High	3.89665	High	3.86984	0
	TNSTFNQVVLK	8	2	1	P35980		1250.67	3.46303e+08	4.03809e+08	4.03041e+08	1.74733e+08	4.50415e+08	0	6.308e-07	High	3.11799	High	2.85741	High	2.78934	High	2.90578	High	3.53922	0
	TNSTFNQVVLKR	5	2	1	P35980		1406.77	2.10172e+07	3.79043e+07	7.3984e+07	6.42241e+07	5.59204e+07	0	0.002131	High	2.7488	High	2.57394	High	2.73283	High	2.94702	High	2.9912	1
	GTVLLSGPR	8	2	1	P35980		899.528	100461770	1.75685e+08	194252692	1.82141e+07	2.17807e+08	0	0.001783	High	2.44242	High	2.61871	High	3.01994	High	2.54289	High	3.10473	0
	TNRPPLSLSR	6	4	1	P35980		1140.65	1.18387e+08	1.40246e+08	1.89037e+08	4.20455e+06	2.52672e+08	0	0.0004726	High	2.23898	High	3.01095	High	2.65981	High	2.67407	High	2.98996	0
	GRGTVLLSGPR	2	2	1	P35980		1112.65	0	0	1.17683e+07	0	1.20597e+07	0	0.0001876					High	2.76583			High	3.26717	1
	APGTPHSHTKPYVR	1	3	1	P35980		1547.8	0	0	0	0	1.78714e+06	0	0.002616									High	2.98561	0
	ILTFDQLALESPKGR	1	2	1	P35980		1687.94	0	0	0	0	6.10588e+06	0.001	0.009509									High	2.1314	1
O09167	60S ribosomal protein L21 OS=Mus musculus GN=Rpl21 PE=2 SV=3 - [RL21_MOUSE]	27.5	2	3	3	70	8.59142e+07	9.66525e+07	1.89537e+08	2.00432e+08	1.10548e+08	14.7876	27.5	3	5	16.4859	27.5	3	5	32.853	27.5	3	9	31.5715	27.5	3	9	150.994	27.5	3	42	160	18.5501	10.4917
	Sequence	# PSMs	# Proteins	# Protein Groups	Protein Group Accessions	Modifications	MH+ [Da]	A4: Area	B4: Area	C4: Area	D4: Area	E4: Area	q-Value	PEP	A6	XCorr A6	B6	XCorr B6	C6	XCorr C6	D6	XCorr D6	E6	XCorr E6	# Missed Cleavages
	VYNVTQHAVGIIVNK	53	2	1	O09167		1654.92	2.04812e+08	2.34569e+08	4.64847e+08	4.04598e+08	2.19321e+08	0	1.855e-06	High	4.77779	High	4.24875	High	4.97679	High	5.37083	High	4.98319	0
	HGVVPLATYMR	5	2	1	O09167		1243.66	3.96915e+07	3.84411e+07	8.1156e+07	132384328	1.09936e+08	0	0.006165	High	1.97436	High	2.14843	High	2.28739	High	1.89281	High	2.13555	0
	TNGKEPELLEPIPYEFMA	5	2	1	O09167		2078	1.3239e+07	0	19833277	6.43131e+07	2.3861e+06	0	0.008581	High	1.93901			High	3.21415	High	3.33776	High	2.56706	1
	TNGKEPELLEPIPYEFMA	6	2	1	O09167	M17(Oxidation)	2094.02	0	16947371	2.26079e+07	4.69226e+07	0	0	2.978e-05			High	2.78529	High	3.57973	High	4.06743			1
	HGVVPLATYMR	1	2	1	O09167	M10(Oxidation)	1259.65	0	0	0	0	6.37896e+06	0	0.005416									High	1.5535	0
P62852	40S ribosomal protein S25 OS=Mus musculus GN=Rps25 PE=1 SV=1 - [RS25_MOUSE]	32.8	1	6	6	69	1.44091e+09	1.20169e+09	2.67437e+09	1.31232e+09	5.16412e+08	36.4238	29.6	5	13	27.5184	29.6	5	10	38.1137	24	4	13	40.8343	27.2	5	16	47.7865	24	4	17	125	13.7337	10.1108
	Sequence	# PSMs	# Proteins	# Protein Groups	Protein Group Accessions	Modifications	MH+ [Da]	A4: Area	B4: Area	C4: Area	D4: Area	E4: Area	q-Value	PEP	A6	XCorr A6	B6	XCorr B6	C6	XCorr C6	D6	XCorr D6	E6	XCorr E6	# Missed Cleavages
	DKLNNLVLFDK	15	1	1	P62852		1318.73	852393446	6.61419e+08	1.48734e+09	2.18667e+09	2.7975e+08	0	6.134e-05	High	3.80227	High	3.38643	High	4.32008	High	3.75237	High	3.46046	1
	AALQELLSK	18	1	1	P62852		972.569	2236529596	1.16662e+09	2.8562e+09	1.38944e+09	6.86004e+08	0	0.005446	High	3.66889	High	3.32441	High	3.2981	High	3.11297	High	3.31231	0
	LNNLVLFDK	13	1	1	P62852		1075.61	7.19495e+08	4.95279e+08	1.09354e+09	3.60848e+08	283501452	0	0.0001102	High	3.36611	High	3.46279	High	3.41828	High	3.12951	High	3.46563	0
	LITPAVVSER	19	1	1	P62852		1084.63	1233818515	1777030311	3.67957e+09	3.0672e+08	5.7973e+08	0	5.602e-07	High	2.52621	High	2.55699	High	2.89435	High	2.37088	High	2.46976	0
	AALQELLSKGLIK	2	1	1	P62852		1383.86	0	0	0	1.36551e+07	0	0	9.701e-05							High	3.47302			1
	AQVIYTR	2	1	1	P62852		850.474	2.42656e+08	1.26636e+08	0	0	0	0.001	0.02582	High	1.94524	High	1.86965							0
Q8C845	EF-hand domain-containing protein D2 OS=Mus musculus GN=Efhd2 PE=2 SV=1 - [Q8C845_MOUSE]	48.33	3	11	11	68	1.23975e+08	4.72641e+07	8.45268e+07	2.20531e+07	2.60404e+07	39.931	39.58	9	14	29.0837	36.67	8	10	50.5531	45.42	10	17	33.873	32.08	7	11	52.2786	41.67	9	16	240	26.7836	5.13525
	Sequence	# PSMs	# Proteins	# Protein Groups	Protein Group Accessions	Modifications	MH+ [Da]	A4: Area	B4: Area	C4: Area	D4: Area	E4: Area	q-Value	PEP	A6	XCorr A6	B6	XCorr B6	C6	XCorr C6	D6	XCorr D6	E6	XCorr E6	# Missed Cleavages
	AAAGELQEDSGLHVLAR	13	1	1	Q8C845		1736.88	8.43869e+07	35095692	3.36467e+07	18584233	8.3547e+06	0	6.74e-07	High	4.04882	High	4.00578	High	4.05746	High	4.27217	High	4.19646	0
	ADLNQGIGEPQSPSR	6	2	1	Q8C845		1568.76	6.74859e+07	2.06542e+07	6.40298e+07	2.17847e+06	2.18982e+07	0	1.822e-05	High	3.78066	High	4.0126	High	3.44498	High	3.25888	High	3.58266	0
	SMIQEVDEDFDSK	1	2	1	Q8C845	M2(Oxidation)	1558.65	1.55409e+07	0	0	0	0	0	0.0006429	High	3.56296									0
	RADLNQGIGEPQSPSR	11	2	1	Q8C845		1724.86	6.52342e+07	2.2367e+07	8.15966e+07	2.37367e+07	1.22718e+07	0	0.01497	High	3.24214	High	3.00644	High	2.85195	High	3.23086	High	3.22773	1
	LSEIDVSTEGVK	6	2	1	Q8C845		1276.66	203430191	6.37154e+07	0	0	3.98012e+07	0	1.542e-05	High	2.89078	High	2.92522	High	2.48134			High	3.18217	0
	DGFIDLMELK	5	3	1	Q8C845		1180.59	5.0767e+07	1.64719e+07	3.91195e+07	6.54324e+06	0	0	0.0002673	High	2.68404	High	2.51319	High	2.92755	High	2.63572			0
	VQAINVSSR	5	2	1	Q8C845		973.538	56065818	1.32277e+07	7.48715e+07	965936	1.56845e+07	0	0.0001508	High	2.68111	High	2.40937	High	2.73285	High	2.65372	High	3.12853	0
	DGFIDLMELK	5	3	1	Q8C845	M7(Oxidation)	1196.58	5.25431e+07	2.45235e+07	4.11314e+07	6.37864e+06	0	0	0.01733	High	2.49935	High	2.25593	High	2.48326	High	1.7832	High	2.42491	0
	LGAPQTHLGLK	5	3	1	Q8C845		1134.66	8.41086e+07	4.29811e+07	7.39278e+07	0	1.64219e+07	0	0.004225	High	2.44693	High	2.31811	High	2.52351			High	3.01831	0
	SMIQEVDEDFDSK	5	2	1	Q8C845		1542.66	0	2.57915e+07	1.12972e+07	2.38383e+07	9938239	0	3.578e-10			High	2.92693	High	3.35228	High	3.3136	High	3.86522	0
	FEEEIKAEQEER	4	2	1	Q8C845		1536.71	0	0	8.17196e+07	9.36154e+06	8.21017e+06	0	5.051e-07					High	4.11991	High	3.75297	High	3.98736	1
	EFLLIFR	1	2	1	Q8C845		937.547	1.84413e+07	0	0	0	0	0.003	0.1308	High	1.74284									0
	VFNPYTEFK	1	2	1	Q8C845		1144.56	0	0	9.02641e+07	0	0	0.003	0.04714					High	1.79014					0
P84104-2	Isoform Short of Serine/arginine-rich splicing factor 3 OS=Mus musculus GN=Srsf3 - [SRSF3_MOUSE]	52.42	3	5	6	68	95325250	2.67352e+08	2.10475e+08	3.99803e+08	2.15017e+08	3.32221	11.29	1	1	14.8107	30.65	4	7	31.1941	24.19	3	13	36.4068	24.19	3	14	85.6722	45.97	5	33	124	14.1942	10.0815
	Sequence	# PSMs	# Proteins	# Protein Groups	Protein Group Accessions	Modifications	MH+ [Da]	A4: Area	B4: Area	C4: Area	D4: Area	E4: Area	q-Value	PEP	A6	XCorr A6	B6	XCorr B6	C6	XCorr C6	D6	XCorr D6	E6	XCorr E6	# Missed Cleavages
	NPPGFAFVEFEDPR	37	7	2	P84104-2;Q8BL97-3		1621.76	95325250	4.89929e+08	3.59331e+08	5.47702e+08	1.70314e+08	0	9.837e-10	High	3.32221	High	3.26838	High	3.33135	High	3.60723	High	3.64881	0
	NPPGFAFVEFEDPRDAADAVR	20	3	1	P84104-2		2320.1	0	1.95839e+08	1.33602e+08	4.12652e+08	7.53303e+07	0	0.0002355			High	2.85835	High	2.91795	High	3.28091	High	3.18996	1
	AFGYYGPLR	7	2	1	P84104-2		1043.53	0	116287561	1.38493e+08	2.39054e+08	3.99407e+08	0	0.005459			High	2.38092	High	2.83769	High	2.58191	High	1.96446	0
	VYVGNLGNNGNKTELER	2	2	1	P84104-2		1876.94	0	0	0	0	5.46011e+06	0	4.317e-07									High	3.89983	1
	VRVELSNGEK	1	3	1	P84104-2		1130.61	0	0	0	0	4.45727e+06	0	0.0008006									High	3.20948	1
	DSCPLDCK	1	2	1	P84104-2	C3(Carbamidomethyl); C7(Carbamidomethyl)	994.393	0	4.34094e+06	0	0	0	0.008	0.1294			High	1.66149							0
Q6ZWZ7	60S ribosomal protein L17 OS=Mus musculus GN=Rpl17 PE=2 SV=1 - [Q6ZWZ7_MOUSE]	37.5	3	8	8	67	2.21454e+08	1.69007e+08	1.35213e+08	7.93567e+07	1.20421e+08	56.0368	33.15	7	18	45.3976	32.61	7	15	29.532	22.83	5	9	39.0646	28.26	6	13	32.1993	22.83	5	12	184	21.3834	10.1841
	Sequence	# PSMs	# Proteins	# Protein Groups	Protein Group Accessions	Modifications	MH+ [Da]	A4: Area	B4: Area	C4: Area	D4: Area	E4: Area	q-Value	PEP	A6	XCorr A6	B6	XCorr B6	C6	XCorr C6	D6	XCorr D6	E6	XCorr E6	# Missed Cleavages
	GLDVDSLVIEHIQVNK	16	2	1	Q6ZWZ7		1778.96	3.40216e+08	1.04815e+08	6.68617e+07	47070920	1.02706e+07	0	7.381e-05	High	5.59953	High	4.8183	High	4.90068	High	4.48071	High	4.54802	0
	KSAEFLLHMLK	10	2	1	Q6ZWZ7		1316.73	1.08589e+08	4.17099e+07	2.9156e+07	2.86756e+07	6.49685e+06	0	0.003945	High	4.79226	High	4.56296	High	4.34426	High	3.90027	High	3.36558	1
	SAEFLLHMLK	12	2	1	Q6ZWZ7		1188.64	1.34105e+08	5.43151e+07	3.24322e+07	4.24268e+07	1.25732e+07	0	0.01069	High	3.50598	High	3.14625	High	3.44239	High	3.4405	High	3.18928	0
	EQIVPKPEEEVAQK	15	3	1	Q6ZWZ7		1623.85	145255428	2.32956e+08	300890669	1.96992e+07	3.30422e+08	0	4.059e-09	High	3.47889	High	3.24775	High	2.90323	High	3.41631	High	3.53509	0
	EQIVPKPEEEVAQKK	9	3	1	Q6ZWZ7		1751.95	8.08521e+06	1.66982e+07	37887073	1.17499e+07	1.82677e+07	0	1.3e-06	High	2.5845	High	3.10157	High	3.43599	High	3.10441	High	2.83404	1
	NAESNAELK	1	2	1	Q6ZWZ7		975.47	1.65611e+06	0	0	0	0	0	0.0136	High	2.15639									0
	YSLDPENPTK	3	2	1	Q6ZWZ7		1163.55	1.78891e+08	1.69251e+08	0	1.48572e+08	0	0	0.004052	High	2.14769	High	2.85779			High	2.57629			0
	QWGWTQGR	1	2	1	Q6ZWZ7		1018.48	0	3.21133e+07	0	0	0	0.001	0.02312			High	2.11938							0
F6XI62	60S ribosomal protein L7 (Fragment) OS=Mus musculus GN=Rpl7 PE=1 SV=1 - [F6XI62_MOUSE]	39.07	6	1	16	67	155294889	2.78671e+08	2.95405e+08	1.19434e+08	4.31795e+08	18.0902	15.41	4	6	39.627	23.66	10	16	36.8323	28.67	10	13	28.282	22.22	6	10	49.8813	32.97	13	22	279	32.5064	11.1216
	Sequence	# PSMs	# Proteins	# Protein Groups	Protein Group Accessions	Modifications	MH+ [Da]	A4: Area	B4: Area	C4: Area	D4: Area	E4: Area	q-Value	PEP	A6	XCorr A6	B6	XCorr B6	C6	XCorr C6	D6	XCorr D6	E6	XCorr E6	# Missed Cleavages
	IVEPYIAWGYPNLK	8	2	2	F6XI62;P14148		1662.88	3.9831e+07	9.70839e+07	8.11138e+07	1.62795e+07	0	0	4.655e-09	High	3.57628	High	3.80051	High	4.2902	High	4.04165			0
	IALTDNSLIAR	12	2	2	F6XI62;P14148		1186.68	3.41103e+08	5.19798e+08	6.73634e+08	210215547	8.52975e+08	0	4.939e-08	High	3.23639	High	3.57095	High	3.43561	High	3.30024	High	3.52346	0
	EANNFLWPFK	13	2	2	F6XI62;P14148		1265.63	8.35592e+07	1.54211e+08	8.25539e+07	7.62652e+07	1.98149e+07	0	0.004737	High	2.90308	High	2.97918	High	2.72008	High	3.02717	High	2.27738	0
	SVNELIYK	6	2	2	F6XI62;P14148		965.526	4.12224e+07	7.00244e+07	7.94591e+07	71821365	1.03457e+08	0	0.04128	High	2.39047	High	1.36652	High	1.66371	High	1.78045	High	2.00782	0
	FKEANNFLWPFK	1	2	2	F6XI62;P14148		1540.79	0	2.65153e+07	0	0	0	0	0.0009692			High	2.69885							1
	KAGNFYVPAEPK	3	2	2	F6XI62;P14148		1320.69	0	0	101979358	6.18783e+06	1.15411e+08	0	0.0009744					High	3.14847	High	2.73911	High	2.91115	1
	AGNFYVPAEPK	4	2	2	F6XI62;P14148		1192.6	0	0	8.49532e+07	0	1.14899e+08	0	0.002099					High	2.09806			High	3.21742	0
	VATVPGTLKK	1	2	2	F6XI62;P14148		1013.63	0	0	0	0	1.86665e+07	0	0.002676									High	2.38333	1
	ASINMLR	3	2	2	F6XI62;P14148		804.437	0	2.14541e+07	2.55661e+07	0	45975059	0.002	0.02976			High	2.40429	High	2.36946			High	2.30116	0
	RIALTDNSLIAR	2	2	2	F6XI62;P14148		1342.78	0	1.57567e+07	0	0	1.97472e+07	0.002	0.03876			High	2.38686					High	2.16783	1
	KVLQLLR	2	2	2	F6XI62;P14148		869.59	0	0	0	3.11318e+07	5.25457e+07	0.004	0.05906							High	2.27638	High	2.48534	1
	QIFNGTFVK	1	2	2	F6XI62;P14148		1053.57	0	0	0	0	155310369	0.004	0.06959									High	2.02904	0
	KVPAVPETLKK	2	1	1	F6XI62		1209.75	0	0	2.19416e+07	0	3.68264e+07	0.005	0.08482					High	2.21053			High	2.73275	2
	SVNELIYKR	2	2	2	F6XI62;P14148		1121.63	0	1.78911e+07	2.68668e+07	0	0	0.006	0.09469			High	2.14012	High	2.57893					1
	VLQLLR	3	7	2	F6XI62;P14148		741.496	0	7.93028e+07	1.106e+08	0	203885166	0.006	0.1191			High	1.81974	High	2.05679			High	2.20104	0
	LAFVIR	3	2	2	F6XI62;P14148		718.459	0	162002777	0	0	238523223	0.008	0.1078			High	2.07125					High	1.99826	0
	ASINMLR	1	2	2	F6XI62;P14148	M5(Oxidation)	820.432	0	0	0	0	3.58961e+06	0.008	0.1108									High	1.75194	0
O54962	Barrier-to-autointegration factor OS=Mus musculus GN=Banf1 PE=1 SV=1 - [BAF_MOUSE]	48.31	1	3	3	67	7.38695e+07	1.02069e+08	2.91242e+08	3.77219e+08	1.71351e+08	14.2232	26.97	1	4	28.3247	40.45	2	8	26.2682	26.97	1	7	36.6755	26.97	1	10	136.609	48.31	3	38	89	10.096	6.0874
	Sequence	# PSMs	# Proteins	# Protein Groups	Protein Group Accessions	Modifications	MH+ [Da]	A4: Area	B4: Area	C4: Area	D4: Area	E4: Area	q-Value	PEP	A6	XCorr A6	B6	XCorr B6	C6	XCorr C6	D6	XCorr D6	E6	XCorr E6	# Missed Cleavages
	DFVAEPMGEKPVGSLAGIGDVLSK	35	1	1	O54962	M7(Oxidation)	2432.22	7.38695e+07	1.65701e+08	2.91242e+08	3.77219e+08	1.56084e+08	0	5.226e-11	High	4.45521	High	4.09925	High	4.58715	High	3.94682	High	4.6495	0
	DFVAEPMGEKPVGSLAGIGDVLSK	29	1	1	O54962		2416.24	5.1534e+07	7.07939e+07	64368792	3.2648e+08	2.41406e+08	0	2.079e-12	High	2.70022	High	4.21077	High	4.60703	High	4.71385	High	4.77734	0
	AYVVLGQFLVLK	2	1	1	O54962		1349.82	0	3.84358e+07	0	0	29020020	0	6.861e-06			High	3.7917					High	3.30867	0
	KDEDLFR	1	1	1	O54962		922.46	0	0	0	0	2.43626e+08	0.004	0.07231									High	2.38587	1
P62281	40S ribosomal protein S11 OS=Mus musculus GN=Rps11 PE=1 SV=3 - [RS11_MOUSE]	51.27	1	10	10	66	4.071e+08	2.38044e+08	1.64602e+08	1.62239e+08	2.31125e+08	41.63	36.71	7	16	37.8686	41.77	7	14	25.422	36.71	7	10	33.1473	36.71	6	11	36.6383	39.24	8	15	158	18.419	10.3013
	Sequence	# PSMs	# Proteins	# Protein Groups	Protein Group Accessions	Modifications	MH+ [Da]	A4: Area	B4: Area	C4: Area	D4: Area	E4: Area	q-Value	PEP	A6	XCorr A6	B6	XCorr B6	C6	XCorr C6	D6	XCorr D6	E6	XCorr E6	# Missed Cleavages
	DVQIGDIVTVGECRPLSK	15	1	1	P62281	C13(Carbamidomethyl)	1986.02	5.15086e+08	3.22847e+08	155318707	1.69662e+08	2.31538e+07	0	2.635e-07	High	4.41287	High	4.36344	High	4.02628	High	4.9063	High	3.97775	0
	EAIEGTYIDKK	7	1	1	P62281		1266.65	1.34709e+08	1.42027e+08	1.33423e+08	8.91694e+07	1.4376e+08	0	0.000927	High	3.14219	High	3.30237	High	2.54541	High	3.20435	High	2.66757	1
	CPFTGNVSIR	10	1	1	P62281	C1(Carbamidomethyl)	1150.56	2.61811e+08	2.49259e+08	1.19064e+08	2.41674e+07	76589554	0	2.441e-06	High	2.91488	High	2.84859	High	3.23745	High	2.93908	High	3.18972	0
	RDYLHYIR	10	1	1	P62281		1135.6	98391208	5.3265e+07	7.69724e+07	7.19946e+07	2.57155e+07	0	0.00014	High	2.8799	High	2.62304	High	2.83264	High	3.182	High	3.23075	1
	NMSVHLSPCFR	5	1	1	P62281	C9(Carbamidomethyl)	1347.63	9.24752e+07	4.92744e+07	0	17566788	0	0	0.01308	High	2.07449	High	2.07478			High	2.09999			0
	NMSVHLSPCFR	5	1	1	P62281	M2(Oxidation); C9(Carbamidomethyl)	1363.62	8.1056e+07	0	2.09487e+07	1.19933e+07	0	0	0.04291	High	2.01395	High	1.97444	High	1.51977	High	2.26666			0
	EAIEGTYIDK	5	1	1	P62281		1138.56	4.34191e+07	34014343	31252495	0	3.04612e+07	0	0.002885	High	1.9142	High	1.98543	High	1.90235			High	2.37115	0
	DYLHYIR	6	1	1	P62281		979.496	4.44404e+08	0	2.05063e+08	2.27886e+08	2.57332e+08	0.004	0.05683	High	2.13515			High	2.43	High	2.07679	High	2.1817	0
	NIGLGFK	1	1	1	P62281		748.432	0	0	0	0	2.66113e+08	0.006	0.09068									High	1.65193	0
	ILSGVVTK	1	1	1	P62281		816.517	0	0	0	0	1.69932e+08	0.007	0.09745									High	2.05809	0
	VLLGETGK	1	1	1	P62281		816.479	0	3.45951e+07	0	0	0	0.008	0.1217			High	1.89891							0
P27661	Histone H2AX OS=Mus musculus GN=H2afx PE=1 SV=2 - [H2AX_MOUSE]	47.55	1	1	4	66	2.35821e+08	6.85741e+08	7.86076e+08	8.701e+08	1.22598e+09	27.2424	31.47	3	7	25.1943	47.55	4	10	33.9236	47.55	4	10	63.6249	27.27	3	17	72.5731	47.55	4	22	143	15.1334	10.7407
	Sequence	# PSMs	# Proteins	# Protein Groups	Protein Group Accessions	Modifications	MH+ [Da]	A4: Area	B4: Area	C4: Area	D4: Area	E4: Area	q-Value	PEP	A6	XCorr A6	B6	XCorr B6	C6	XCorr C6	D6	XCorr D6	E6	XCorr E6	# Missed Cleavages
	VGAGAPVYLAAVLEYLTAEILELAGNAAR	8	7	2	Q8CGP6;P27661		2915.58	9.44289e+06	6.51567e+06	5.06856e+06	0	1.69663e+08	0	0.0001414	High	6.51535	High	4.14702	High	5.73064			High	6.2021	0
	AGLQFPVGR	12	16	4	F8WIX8;P0C0S6;Q8CGP6;P27661		944.527	4.22859e+08	1093772864	1.36404e+09	2.52286e+09	2.3278e+09	0	0.0001555	High	2.79237	High	2.56035	High	2.77044	High	2.46045	High	2.94471	0
	HLQLAIR	17	14	4	F8WIX8;P0C0S6;Q8CGP6;P27661		850.523	2.75162e+08	8.97661e+08	9.83163e+08	5.30121e+07	1.18048e+09	0	0.005366	High	2.37796	High	2.27433	High	2.63539	High	2.42171	High	2.58675	0
	LLGGVTIAQGGVLPNIQAVLLPK	29	2	1	P27661		2271.4	0	6.57906e+07	1.10281e+07	3.4425e+07	18152948	0	1.651e-07			High	3.98819	High	4.38223	High	5.4956	High	4.92085	0
Q61029-3	Isoform Epsilon of Lamina-associated polypeptide 2, isoforms beta/delta/epsilon/gamma OS=Mus musculus GN=Tmpo - [LAP2B_MOUSE]	40.05	5	6	11	66	0	0	0	9.55005e+07	7.47613e+08		0				0				0			42.0762	30.58	7	12	198.718	40.05	11	54	412	46.022	9.21729
	Sequence	# PSMs	# Proteins	# Protein Groups	Protein Group Accessions	Modifications	MH+ [Da]	A4: Area	B4: Area	C4: Area	D4: Area	E4: Area	q-Value	PEP	A6	XCorr A6	B6	XCorr B6	C6	XCorr C6	D6	XCorr D6	E6	XCorr E6	# Missed Cleavages
	LEDKDDLDVTELSNEELLDQLVR	21	6	2	Q61029-3;Q61033		2701.35	0	0	0	6.42321e+07	4.65788e+08	0	2.576e-06							High	5.62967	High	5.60995	1
	HASSILPITEFSDITR	14	3	1	Q61029-3		1786.93	0	0	0	1.32966e+08	186560850	0	9.26e-15							High	4.44471	High	4.46159	0
	IDGAVISESTPIAETIK	8	2	1	Q61029-3		1743.93	0	0	0	8.93038e+07	9.52078e+08	0	1.15e-14							High	3.72324	High	4.34047	0
	GPPDFSSDEEREPTPVLGSGASVGR	8	6	2	Q61029-3;Q61033		2543.19	0	0	0	49962722	4.5981e+08	0	2.232e-15							High	3.06196	High	5.08843	1
	SELVANNVTLPAGEQR	4	6	2	Q61029-3;Q61033		1697.88	0	0	0	0	6.67667e+08	0	2.078e-13							High	2.77273	High	4.67924	0
	SSTPLPTVSSSAENTR	4	6	2	Q61029-3;Q61033		1633.79	0	0	0	2.31007e+06	6.23093e+08	0	1.33e-08							High	2.45189	High	3.1923	0
	GAAGRPLELSDFR	2	4	1	Q61029-3		1388.72	0	0	0	9599620	1.5204e+08	0	0.004203							High	1.84359	High	1.76978	0
	LKSELVANNVTLPAGEQR	2	6	2	Q61029-3;Q61033		1939.05	0	0	0	0	1.23335e+08	0	8.339e-12									High	5.59666	1
	EMFPYEASTPTGISASCR	1	4	1	Q61029-3	C17(Carbamidomethyl)	2003.87	0	0	0	0	20138626	0	9.988e-11									High	3.4324	0
	YAPLADVK	1	4	1	Q61029-3		876.478	0	0	0	0	1.06087e+08	0.001	0.008628									High	1.7375	0
	ASSNESLVANR	1	2	1	Q61029-3		1147.56	0	0	0	0	1.18993e+08	0.005	0.07811									High	2.90328	0
P62983	Ubiquitin-40S ribosomal protein S27a OS=Mus musculus GN=Rps27a PE=1 SV=2 - [RS27A_MOUSE]	50.64	8	2	6	66	1.4526e+08	1.59447e+08	4.4411e+08	3.29931e+08	4.93247e+07	15.5408	32.69	4	5	32.0139	44.87	5	10	79.1584	50.64	6	26	37.2545	38.46	5	13	36.6305	44.87	5	12	156	17.9395	9.64209
	Sequence	# PSMs	# Proteins	# Protein Groups	Protein Group Accessions	Modifications	MH+ [Da]	A4: Area	B4: Area	C4: Area	D4: Area	E4: Area	q-Value	PEP	A6	XCorr A6	B6	XCorr B6	C6	XCorr C6	D6	XCorr D6	E6	XCorr E6	# Missed Cleavages
	CCLTYCFNKPEDK	10	1	1	P62983	C1(Carbamidomethyl); C2(Carbamidomethyl); C6(Carbamidomethyl)	1734.72	25081196	6.11706e+07	1.71428e+08	3.3491e+07	1.58951e+07	0	3.478e-10	High	3.7867	High	3.56019	High	3.99249	High	3.74538	High	3.59703	0
	TITLEVEPSDTIENVK	11	11	2	P62983;P62984		1787.94	2.62021e+08	2.73923e+08	2.16183e+08	1.61986e+08	3.35395e+07	0	1.064e-05	High	3.49249	High	3.79349	High	4.0296	High	4.44714	High	3.75565	0
	ESTLHLVLR	10	11	2	P62983;P62984		1067.62	1.48676e+08	1.43248e+08	7.33989e+08	775327147	9.82087e+07	0	0.001479	High	2.94563	High	3.04316	High	3.15783	High	3.07528	High	2.81053	0
	IQDKEGIPPDQQR	22	12	2	P62984;P62983		1523.78	1.88878e+07	2.5259e+07	137165404	5.24795e+07	1.1365e+07	0	3.962e-10	High	2.53796	High	2.32971	High	3.53125	High	3.16759	High	4.23112	1
	ECPSDECGAGVFMGSHFDR	6	1	1	P62983	C2(Carbamidomethyl); C7(Carbamidomethyl)	2157.84	0	10958630	59851218	0	6.23265e+06	0	1.335e-09			High	4.8594	High	4.4249			High	4.74901	0
	ECPSDECGAGVFMGSHFDR	5	1	1	P62983	C2(Carbamidomethyl); C7(Carbamidomethyl); M13(Oxidation)	2173.83	0	16601988	6.78387e+07	0	1.62258e+07	0	1.476e-10			High	3.81141	High	4.32491			High	0.980665	0
	TLSDYNIQK	2	11	2	P62984;P62983		1081.55	0	0	3.82159e+08	4.03441e+07	0	0	0.004892					High	2.59315	High	2.50102			0
Q99020	Heterogeneous nuclear ribonucleoprotein A/B OS=Mus musculus GN=Hnrnpab PE=1 SV=1 - [ROAA_MOUSE]	36.14	3	11	12	64	5.4081e+07	4.15094e+08	2.12715e+08	1.40051e+08	3.8766e+08	21.7483	18.95	4	6	71.9247	32.63	9	20	43.3858	24.21	5	11	37.2512	16.14	3	8	71.7153	22.81	6	19	285	30.8123	7.91357
	Sequence	# PSMs	# Proteins	# Protein Groups	Protein Group Accessions	Modifications	MH+ [Da]	A4: Area	B4: Area	C4: Area	D4: Area	E4: Area	q-Value	PEP	A6	XCorr A6	B6	XCorr B6	C6	XCorr C6	D6	XCorr D6	E6	XCorr E6	# Missed Cleavages
	EYFGQFGEIEAIELPIDPK	30	3	1	Q99020		2195.09	5.47386e+07	4.4496e+08	8.67894e+07	8.21285e+07	1.48556e+08	0	5.103e-07	High	5.62942	High	5.38965	High	5.46552	High	5.63881	High	5.28167	0
	IFVGGLNPEATEEK	13	3	1	Q99020		1503.76	1.01096e+08	7.20212e+08	5.1506e+08	3.36699e+08	936649782	0	2.953e-09	High	3.24416	High	3.9599	High	4.06407	High	3.54984	High	4.0289	0
	GFGFILFK	2	3	1	Q99020		928.529	6.4079e+06	0	0	0	5.99269e+06	0	0.003872	High	1.7971							High	2.46084	0
	EVYQQQQYGSGGR	6	3	1	Q99020		1499.68	0	8.01097e+07	3.62954e+07	1.32709e+06	7.77758e+07	0	2.454e-06	High	1.61739	High	4.05926	High	4.05304	High	3.8492	High	3.90758	0
	IREYFGQFGEIEAIELPIDPK	2	3	1	Q99020		2464.28	0	3.66493e+07	0	0	0	0	1.902e-07			High	4.16582							1
	GFVFITFKEEDPVKK	2	3	1	Q99020		1783.96	0	7.75033e+07	0	0	0	0	2.955e-05			High	3.66151							2
	FGEVVDCTIK	4	14	2	Q60668-3;Q99020	C7(Carbamidomethyl)	1167.57	0	7.39465e+07	1.39211e+07	0	7.11077e+06	0	0.0009076			High	2.75543	High	2.4222			High	2.52861	0
	GFVFITFK	1	3	1	Q99020		958.538	0	1.24393e+07	0	0	0	0	0.01241			High	2.52446							0
	DLKDYFTK	1	3	1	Q99020		1029.52	0	6.39236e+07	0	0	0	0	0.01993			High	2.41734							1
	MFVGGLSWDTSK	1	3	1	Q99020	M1(Oxidation)	1343.62	0	1.68593e+07	0	0	0	0	3.028e-07			High	2.36614							0
	KIFVGGLNPEATEEK	1	3	1	Q99020		1631.86	0	0	0	0	7.2868e+06	0	2.292e-06									High	3.54784	1
	MFVGGLSWDTSKK	1	3	1	Q99020	M1(Oxidation)	1471.72	0	0	8.1614e+06	0	0	0.002	0.02804					High	1.55886					1
P62317	Small nuclear ribonucleoprotein Sm D2 OS=Mus musculus GN=Snrpd2 PE=2 SV=1 - [SMD2_MOUSE]	40.68	2	6	6	63	1.67477e+07	1.89734e+07	2.18391e+07	3.71278e+07	5.56906e+07	3.2068	15.25	1	1	33.4233	23.73	3	9	28.5688	16.1	2	7	62.3243	33.05	4	15	113.201	40.68	5	31	118	13.5182	9.90576
	Sequence	# PSMs	# Proteins	# Protein Groups	Protein Group Accessions	Modifications	MH+ [Da]	A4: Area	B4: Area	C4: Area	D4: Area	E4: Area	q-Value	PEP	A6	XCorr A6	B6	XCorr B6	C6	XCorr C6	D6	XCorr D6	E6	XCorr E6	# Missed Cleavages
	EEEEFNTGPLSVLTQSVK	28	1	1	P62317		2006.99	1.67477e+07	0	1.06112e+07	5.08044e+07	1.72242e+07	0	2.662e-15	High	3.2068	High	4.25977	High	4.76925	High	4.80919	High	4.83727	0
	REEEEFNTGPLSVLTQSVK	27	1	1	P62317		2163.1	0	1.16148e+07	3.30669e+07	4.75127e+07	6.06949e+07	0	5.124e-06			High	4.3132	High	4.35816	High	5.075	High	4.9995	1
	GDSVIVVLR	3	1	1	P62317		957.569	0	26331959	0	0	5.53218e+07	0	0.004963			High	2.09386					High	2.50591	0
	SEMTPEELQKREEEEFNTGPLSVLTQSVK	1	1	1	P62317		3335.65	0	0	0	1.30662e+07	0	0	1.459e-05							High	5.49753			2
	NNTQVLINCR	2	2	1	P62317	C9(Carbamidomethyl)	1231.62	0	0	0	1.44148e+06	1.84045e+07	0	0.001016							High	2.16061	High	2.21763	0
	SEMTPEELQK	1	2	1	P62317		1191.55	0	0	0	0	5.10553e+07	0	0.004182									High	2.20946	0
	SEMTPEELQK	1	2	1	P62317	M3(Oxidation)	1207.55	0	0	0	0	2.07051e+07	0.001	0.009927									High	2.35033	0
Q9DBG5	Perilipin-3 OS=Mus musculus GN=Plin3 PE=1 SV=1 - [PLIN3_MOUSE]	45.08	1	12	12	62	1.72425e+07	1.87498e+08	5.72444e+07	1.85722e+08	0	33.8252	14.87	3	10	63.2293	21.74	5	17	42.1948	25.63	6	13	73.4715	30.66	8	22		0			437	47.233	5.61768
	Sequence	# PSMs	# Proteins	# Protein Groups	Protein Group Accessions	Modifications	MH+ [Da]	A4: Area	B4: Area	C4: Area	D4: Area	E4: Area	q-Value	PEP	A6	XCorr A6	B6	XCorr B6	C6	XCorr C6	D6	XCorr D6	E6	XCorr E6	# Missed Cleavages
	AQETLQQLTSVLGLMESVK	5	1	1	Q9DBG5		2075.1	9.96916e+06	7.55001e+07	0	0	0	0	2.843e-11	High	5.15949	High	6.2183							0
	TPQDAEKDPAKPEQVEAR	13	1	1	Q9DBG5		2008.99	2.93746e+07	2.10678e+08	8.40666e+07	1.184e+07	0	0	0.0003608	High	4.29302	High	4.21948	High	3.74868	High	4.27489			1
	AQETLQQLTSVLGLMESVK	4	1	1	Q9DBG5	M15(Oxidation)	2091.1	0	1.22877e+07	0	0	0	0	0.0002554	High	4.03509	High	3.21211							0
	SQVNDLQATFSGIHSFQDLSAGVLAQTR	23	1	1	Q9DBG5		2990.49	12383812	2.76315e+08	6.34679e+07	8.23213e+07	0	0	0.001444	High	3.17235	High	4.75151	High	4.696	High	4.28604			0
	EALDNTVEYVAQNTPAMWLVGPFAPGITEK	2	1	1	Q9DBG5		3261.61	0	3.59043e+07	0	0	0	0	9.845e-06			High	4.27413							0
	DPAKPEQVEAR	1	1	1	Q9DBG5		1239.63	0	1.09358e+06	0	0	0	0	0.01005			High	1.9392							0
	LQESLPILQQPTEK	5	1	1	Q9DBG5		1623.9	0	0	2.41987e+07	1.22401e+08	0	0	2.364e-05					High	3.82069	High	3.93936			0
	VGQMVISGVDR	2	1	1	Q9DBG5		1160.6	0	0	1.70504e+07	1.95535e+07	0	0	1.067e-06					High	3.07794	High	2.9517			0
	LPLTEAELALIATPPEDSDMASLQQQR	2	1	1	Q9DBG5	M20(Oxidation)	2953.48	0	0	0	1.07723e+07	0	0	0.003399					High	2.44691	High	3.09721			0
	LEPQIATASEYAHR	1	1	1	Q9DBG5		1585.79	0	0	2.28108e+07	0	0	0	3.65e-05					High	1.95014					0
	TLTTAAVSTAQPILSK	2	1	1	Q9DBG5		1601.9	0	0	0	3.52445e+08	0	0	5.456e-07							High	3.66725			0
	VTGAVDVTLGAVQNSVDK	1	1	1	Q9DBG5		1772.94	0	0	0	8.14965e+06	0	0	0.001487							High	2.57299			0
	VTGAVDVTLGAVQNSVDKTK	1	1	1	Q9DBG5		2002.07	0	0	0	3.0662e+07	0	0.002	0.03361							High	1.92717			1
P97351	40S ribosomal protein S3a OS=Mus musculus GN=Rps3a PE=1 SV=3 - [RS3A_MOUSE]	38.64	1	9	9	61	8.22548e+07	1.12333e+08	7.12846e+07	4.63299e+07	1.57732e+08	22.0227	21.21	5	9	26.5704	34.09	8	12	37.504	32.2	7	14	20.9604	17.42	4	7	59.4492	30.68	7	19	264	29.8657	9.72998
	Sequence	# PSMs	# Proteins	# Protein Groups	Protein Group Accessions	Modifications	MH+ [Da]	A4: Area	B4: Area	C4: Area	D4: Area	E4: Area	q-Value	PEP	A6	XCorr A6	B6	XCorr B6	C6	XCorr C6	D6	XCorr D6	E6	XCorr E6	# Missed Cleavages
	NCLTNFHGMDLTR	4	1	1	P97351	C2(Carbamidomethyl)	1578.71	3.82759e+07	3.32724e+07	10150346	0	0	0	1.288e-05	High	3.58272	High	3.64315	High	3.30694					0
	ACQSIYPLHDVFVR	9	1	1	P97351	C2(Carbamidomethyl)	1704.86	8.19328e+07	8.33412e+07	1.60545e+07	0	1.54744e+07	0	5.523e-07	High	3.10216	High	2.94084	High	3.37939			High	2.92767	0
	TTDGYLLR	7	1	1	P97351		938.491	1.24354e+08	1.37422e+08	9.71616e+07	7.05172e+06	1.86753e+08	0	0.005892	High	2.99257	High	3.12055	High	2.82353	High	1.9883	High	2.80117	0
	NCLTNFHGMDLTR	3	1	1	P97351	C2(Carbamidomethyl); M9(Oxidation)	1594.7	3.12663e+07	2.79122e+07	0	0	0	0	0.004645	High	2.87457	High	2.68164							0
	LIPDSIGKDIEK	4	1	1	P97351		1327.74	40477751	0	8.45107e+07	7.62906e+07	1.41674e+08	0	0.004266	High	2.44842			High	2.56198	High	2.71619	High	2.84682	1
	LITEDVQGK	4	1	1	P97351		1002.54	0	1.16234e+08	0	3.0871e+07	1.44769e+08	0	0.001518	High	2.09503	High	1.53533			High	2.07834	High	2.5407	0
	EVQTNDLKEVVNK	3	1	1	P97351		1515.79	0	1.15151e+07	3.21816e+07	0	2.31377e+07	0	1.278e-07			High	3.69731	High	2.58372			High	3.83222	1
	VFEVSLADLQNDEVAFR	20	1	1	P97351		1951.97	0	3.76416e+07	1.25936e+07	3.1828e+07	3.52303e+07	0	3.056e-15			High	2.52273	High	3.80355	High	3.83926	High	4.54692	0
	APAMFNIR	4	1	1	P97351		919.479	0	6.83127e+06	26345359	0	1.0037e+08	0	0.00333			High	1.66616	High	1.99652			High	2.52714	0
	APAMFNIR	2	1	1	P97351	M4(Oxidation)	935.472	0	0	1.83594e+07	0	2.68002e+07	0.001	0.01204					High	1.92253			High	1.88444	0
	LFCVGFTK	1	1	1	P97351	C3(Carbamidomethyl)	971.499	0	5.59128e+07	0	0	0	0.004	0.06964			High	1.83177							0
Q8BL97-3	Isoform 3 of Serine/arginine-rich splicing factor 7 OS=Mus musculus GN=Srsf7 - [SRSF7_MOUSE]	38.85	4	6	7	59	8.62695e+07	2.53178e+08	1.80863e+08	3.69916e+08	9.07186e+07	5.56215	13.38	2	2	16.9952	24.2	4	8	32.1011	20.38	4	14	31.538	13.38	2	12	60.3957	32.48	5	23	157	17.8789	9.46631
	Sequence	# PSMs	# Proteins	# Protein Groups	Protein Group Accessions	Modifications	MH+ [Da]	A4: Area	B4: Area	C4: Area	D4: Area	E4: Area	q-Value	PEP	A6	XCorr A6	B6	XCorr B6	C6	XCorr C6	D6	XCorr D6	E6	XCorr E6	# Missed Cleavages
	NPPGFAFVEFEDPR	37	7	2	P84104-2;Q8BL97-3		1621.76	95325250	4.89929e+08	3.59331e+08	5.47702e+08	1.70314e+08	0	9.837e-10	High	3.32221	High	3.26838	High	3.33135	High	3.60723	High	3.64881	0
	NPPGFAFVEFEDPRDAEDAVR	14	4	1	Q8BL97-3		2378.1	7.72138e+07	2.55647e+08	1.69421e+08	1.9213e+08	8.63575e+06	0	0.000547	High	2.23994	High	3.20637	High	3.14987	High	3.13579	High	1.15386	1
	VELSTGMPR	3	4	1	Q8BL97-3		989.505	0	6.38036e+06	1.29811e+07	0	7.77534e+06	0	0.001145			High	1.65964	High	2.08267			High	1.54049	0
	VRVELSTGMPR	1	4	1	Q8BL97-3		1244.67	0	0	1.38382e+07	0	0	0	1.014e-05					High	3.00099					1
	VYVGNLGTGAGK	2	4	1	Q8BL97-3		1135.6	0	0	0	0	4.92803e+07	0	0.002144									High	2.49804	0
	AFSYYGPLR	1	4	1	Q8BL97-3		1073.54	0	0	0	0	5.2562e+07	0.001	0.006679									High	2.59051	0
	RPFDPNDR	1	4	1	Q8BL97-3		1016.49	0	1.39592e+07	0	0	0	0.002	0.04468			High	1.9544							0
P47963	60S ribosomal protein L13 OS=Mus musculus GN=Rpl13 PE=2 SV=3 - [RL13_MOUSE]	31.75	2	7	7	58	2.71435e+08	2.52836e+08	4.20036e+08	3.33753e+08	3.92775e+08	26.7537	27.01	6	10	20.0339	20.85	5	8	25.2219	27.01	6	10	24.9189	27.49	6	10	47.1141	31.75	7	20	211	24.2905	11.5464
	Sequence	# PSMs	# Proteins	# Protein Groups	Protein Group Accessions	Modifications	MH+ [Da]	A4: Area	B4: Area	C4: Area	D4: Area	E4: Area	q-Value	PEP	A6	XCorr A6	B6	XCorr B6	C6	XCorr C6	D6	XCorr D6	E6	XCorr E6	# Missed Cleavages
	STESLQANVQR	12	1	1	P47963		1232.63	2.08867e+08	2.76714e+08	4.40002e+08	2.15021e+08	3.68303e+08	0	4.919e-06	High	3.4942	High	3.69301	High	3.435	High	2.73033	High	3.97105	0
	VDTWFNQPAR	7	1	1	P47963		1233.6	4.06325e+08	2.00111e+08	442406902	2.2588e+08	101436920	0	3.799e-05	High	3.23404	High	3.36766	High	2.03013	High	2.79314	High	3.23814	0
	LATQLTGPVMPIR	6	1	1	P47963		1396.8	1.07361e+08	0	1.77628e+08	5.55813e+08	2.63305e+08	0	7.725e-07	High	2.98966			High	3.41555	High	3.10684	High	3.71121	0
	LATQLTGPVMPIR	7	1	1	P47963	M10(Oxidation)	1412.79	4.88481e+07	0	1.18042e+08	1.08621e+08	9.76859e+07	0	0.002939	High	2.55778			High	2.9814	High	2.96387	High	3.05412	0
	GFSLEELR	8	1	1	P47963		950.491	1.5266e+08	1.85468e+08	276743991	2.19566e+08	3.62699e+08	0	0.00513	High	2.47141	High	2.09973	High	2.52283	High	2.18844	High	2.73317	0
	TIGISVDPR	7	1	1	P47963		957.533	1.73352e+08	2.41336e+08	3.777e+08	0	3.65341e+08	0	0.00424	High	2.09433	High	2.03633	High	2.47893			High	2.30425	0
	VITEEEKNFK	3	1	1	P47963		1236.64	0	0	0	3.91065e+07	2.90709e+07	0	0.0129							High	2.65547	High	2.60521	1
	LILFPR	8	2	1	P47963		758.489	1.99114e+08	2.40458e+08	314603267	148560089	444679276	0.001	0.0091	High	2.33965	High	1.71418	High	2.15293	High	2.03827	High	1.77007	0
P61979-3	Isoform 3 of Heterogeneous nuclear ribonucleoprotein K OS=Mus musculus GN=Hnrnpk - [HNRPK_MOUSE]	34.4	14	11	11	58	3.36532e+07	2.30608e+07	5.03327e+07	2.65628e+08	7.5327e+07	14.4612	14.81	4	4	7.84655	7.74	3	3	29.6755	23.01	7	9	51.8846	28.93	9	17	82.5865	28.47	9	25	439	48.4802	5.92236
	Sequence	# PSMs	# Proteins	# Protein Groups	Protein Group Accessions	Modifications	MH+ [Da]	A4: Area	B4: Area	C4: Area	D4: Area	E4: Area	q-Value	PEP	A6	XCorr A6	B6	XCorr B6	C6	XCorr C6	D6	XCorr D6	E6	XCorr E6	# Missed Cleavages
	IITITGTQDQIQNAQYLLQNSVK	15	5	1	P61979-3		2589.4	3.64012e+07	0	6.53937e+07	5.49482e+08	31939246	0	1.249e-07	High	4.38107			High	5.25258	High	5.48567	High	4.70751	0
	GSYGDLGGPIITTQVTIPK	10	8	1	P61979-3		1917.04	1.81934e+07	0	2.32741e+07	8.42603e+07	3.62676e+07	0	7.018e-06	High	4.13997			High	3.52651	High	4.60866	High	4.06525	0
	IILDLISESPIK	8	10	1	P61979-3		1340.8	24266968	2.14611e+07	17648270	0	8165732	0	1.316e-05	High	3.94573	High	4.09671	High	3.52938	High	4.2318	High	3.67805	0
	IDEPLEGSEDR	5	5	1	P61979-3		1259.58	4.02913e+07	3.21621e+07	5.02369e+07	1.49133e+07	1.01252e+08	0	0.0001995	High	1.99446	High	2.1105	High	2.52968	High	3.15619	High	3.1261	0
	NLPLPPPPPPR	7	9	1	P61979-3		1194.69	0	1.55591e+07	0	1.63143e+08	4.68884e+07	0	1.804e-06			High	1.63934	High	1.84295	High	2.43657	High	2.53289	0
	TDYNASVSVPDSSGPER	5	10	1	P61979-3		1780.79	0	0	35367403	2.51445e+07	7.7841e+07	0	7.164e-09					High	3.03334	High	3.02633	High	3.37725	0
	RPAEDMEEEQAFKR	1	11	1	P61979-3		1735.8	0	0	0	0	0	0	1.576e-08									High	2.68824	1
	DYDDMSPR	3	7	1	P61979-3	M5(Oxidation)	1014.38	0	0	808987	48641.5	691325	0.001	0.01104					High	2.09085	High	1.95591	High	2.51052	0
	VVLIGGKPDR	2	8	1	P61979-3		1053.64	0	0	0	0	1.61554e+07	0.001	0.01065									High	2.57689	0
	DLAGSIIGK	1	7	1	P61979-3		873.499	0	0	0	2.37981e+07	0	0.005	0.1003							High	2.2319			0
	ILSISADIETIGEILKK	1	11	1	P61979-3		1843.07	0	0	0	5.29012e+06	0	0.007	0.14							High	2.06499			1
P62849-2	Isoform 2 of 40S ribosomal protein S24 OS=Mus musculus GN=Rps24 - [RS24_MOUSE]	30	3	4	4	57	1.47154e+08	1.76988e+08	6.52658e+07	1.4656e+08	3.77237e+07	26.071	30	4	8	16.6277	30	4	5	27.7073	30	4	10	34.5704	20.77	3	10	73.0765	30	4	24	130	15.0592	10.8872
	Sequence	# PSMs	# Proteins	# Protein Groups	Protein Group Accessions	Modifications	MH+ [Da]	A4: Area	B4: Area	C4: Area	D4: Area	E4: Area	q-Value	PEP	A6	XCorr A6	B6	XCorr B6	C6	XCorr C6	D6	XCorr D6	E6	XCorr E6	# Missed Cleavages
	KQMVIDVLHPGK	7	3	1	P62849-2		1364.76	3.20141e+07	1.64625e+07	3.63792e+07	1.77957e+07	3.86458e+07	0	2.67e-12	High	4.32279	High	3.50204	High	4.00321	High	3.82628	High	4.98848	1
	TTGFGMIYDSLDYAK	20	3	1	P62849-2		1681.78	2.16435e+08	1.166e+08	1.26996e+08	3.79165e+08	1.30412e+07	0	1.029e-06	High	3.62523	High	3.88372	High	3.73873	High	4.79067	High	3.83991	0
	TTPDVIFVFGFR	6	3	1	P62849-2		1398.74	193013275	3.97902e+08	21510856	0	2.99567e+07	0	0.008999	High	3.4372	High	2.96638	High	2.73097			High	2.77405	0
	KQMVIDVLHPGK	5	3	1	P62849-2	M3(Oxidation)	1380.76	2.30696e+07	0	2.56029e+07	0	4.37618e+06	0	2.744e-05	High	2.87045			High	3.44396			High	2.53524	1
	QMVIDVLHPGK	7	3	1	P62849-2		1236.67	2.15181e+07	1.51994e+07	32422212	42720643	2.78725e+07	0	0.001658	High	2.6557	High	2.52371	High	2.60562	High	2.61194	High	2.77006	0
	TTGFGMIYDSLDYAK	11	3	1	P62849-2	M6(Oxidation)	1697.77	0	0	0	2.38854e+08	4.45685e+07	0	7.216e-10							High	3.67546	High	3.71694	0
	QMVIDVLHPGK	1	3	1	P62849-2	M2(Oxidation)	1252.67	0	0	0	0	3.22859e+06	0.003	0.0491									High	1.79557	0
Q8BGJ5	MCG13402, isoform CRA_a OS=Mus musculus GN=Ptbp1 PE=2 SV=1 - [Q8BGJ5_MOUSE]	27.41	15	9	9	57	2.16378e+07	3.24422e+07	1.79586e+07	2.44366e+07	3.14942e+07	21.8444	9.45	2	7	27.6337	10.96	3	9	16.7039	13.23	3	6	48.2044	14.74	4	15	65.5566	20.79	7	20	529	56.8564	9.17334
	Sequence	# PSMs	# Proteins	# Protein Groups	Protein Group Accessions	Modifications	MH+ [Da]	A4: Area	B4: Area	C4: Area	D4: Area	E4: Area	q-Value	PEP	A6	XCorr A6	B6	XCorr B6	C6	XCorr C6	D6	XCorr D6	E6	XCorr E6	# Missed Cleavages
	IAIPGLAGAGNSVLLVSNLNPER	18	4	1	Q8BGJ5		2275.27	3.2073e+07	4.0017e+07	3.39739e+07	60573217	34147660	0	1.051e-13	High	5.24276	High	4.9186	High	6.32953	High	5.90827	High	5.48221	0
	NFQNIFPPSATLHLSNIPPSVSEDDLK	20	4	1	Q8BGJ5		2980.5	1.12026e+07	4.92168e+07	8.96022e+06	1.13086e+07	0	0	0.0005847	High	2.92159	High	3.66123	High	2.49865	High	3.25822			0
	HQSVQLPR	1	3	1	Q8BGJ5		964.528	0	8.09289e+06	0	0	0	0	0.01617			High	2.04655							0
	NNQFQALLQYADPVSAQHAK	4	6	1	Q8BGJ5		2243.11	0	0	1.09415e+07	0	1.21936e+07	0	4.547e-11					High	1.8205			High	3.26824	0
	KLPSDVTEGEVISLGLPFGK	6	5	1	Q8BGJ5		2086.14	0	0	0	1.42808e+06	2.93117e+07	0	1.495e-15							High	3.92732	High	4.99839	1
	VTNLLMLK	3	13	1	Q8BGJ5		931.561	0	0	0	0	2.51582e+07	0	0.002873							High	2.15135	High	2.73956	0
	GQPIYIQFSNHK	2	6	1	Q8BGJ5		1431.73	0	0	0	0	3.10233e+07	0	0.001233									High	2.57581	0
	VTNLLMLK	1	13	1	Q8BGJ5	M6(Oxidation)	947.555	0	0	0	0	7.43332e+06	0	0.002231									High	2.38075	0
	VTPQSLFILFGVYGDVQR	1	4	1	Q8BGJ5		2039.1	0	0	0	0	4087634	0	5.225e-05									High	2.19498	0
	DYGSSPLHR	1	3	1	Q8BGJ5		1031.49	0	0	0	0	1.90236e+07	0.002	0.02869									High	2.07816	0
P99024	Tubulin beta-5 chain OS=Mus musculus GN=Tubb5 PE=1 SV=1 - [TBB5_MOUSE]	42.57	3	3	14	57	3.86147e+07	1.75527e+08	4.15686e+07	2.5877e+07	0	8.97594	8.56	3	3	81.1767	36.49	12	28	45.3835	21.62	7	15	26.2866	21.4	7	11		0			444	49.639	4.89404
	Sequence	# PSMs	# Proteins	# Protein Groups	Protein Group Accessions	Modifications	MH+ [Da]	A4: Area	B4: Area	C4: Area	D4: Area	E4: Area	q-Value	PEP	A6	XCorr A6	B6	XCorr B6	C6	XCorr C6	D6	XCorr D6	E6	XCorr E6	# Missed Cleavages
	NSSYFVEWIPNNVK	6	7	2	P68372;P99024		1696.82	2.17187e+07	1.02196e+08	1.33535e+07	9.26766e+06	0	0	4.82e-07	High	3.42024	High	3.83538	High	3.94464	High	3.1157			0
	ALTVPELTQQVFDAK	9	1	1	P99024		1659.89	4.51958e+07	4.55704e+07	4.71631e+07	2.35162e+07	0	0	5.699e-06	High	2.82528	High	3.39633	High	3.10076	High	2.94146			0
	YLTVAAVFR	4	3	2	P68372;P99024		1039.59	4.89296e+07	1.77396e+08	0	9.48771e+06	0	0	0.00941	High	2.73042	High	2.48708			High	2.50059			0
	MAVTFIGNSTAIQELFK	3	1	1	P99024	M1(Oxidation)	1885.97	0	2.36302e+08	0	0	0	0	1.519e-11			High	4.96955							0
	GHYTEGAELVDSVLDVVR	7	7	2	P68372;P99024		1958.98	0	1.33153e+07	2.23385e+07	0	0	0	1.783e-11			High	4.74997	High	3.86867	High	3.32384			0
	MAVTFIGNSTAIQELFK	1	1	1	P99024		1869.97	0	6.56339e+07	0	0	0	0	2.089e-07			High	4.73201							0
	LAVNMVPFPR	2	8	2	P68372;P99024		1143.63	0	5.96388e+07	3.76866e+07	0	0	0	2.46e-05			High	3.54152	High	3.20749					0
	LHFFMPGFAPLTSR	4	5	2	P68372;P99024		1620.83	0	26232632	0	0	0	0	1.064e-05			High	3.34112							0
	ISEQFTAMFR	1	6	2	P68372;P99024		1229.59	0	1.12884e+08	0	0	0	0	2.787e-05			High	3.22899							0
	EVDEQMLNVQNK	4	4	2	P68372;P99024		1446.68	0	1.93406e+07	1.32313e+07	0	0	0	4.811e-06			High	3.15598	High	3.13737					0
	LTTPTYGDLNHLVSATMSGVTTCLR	1	5	2	P68372;P99024	C23(Carbamidomethyl)	2708.34	0	3.17587e+07	0	0	0	0	7.596e-06			High	3.06474							0
	TAVCDIPPR	4	5	2	P68372;P99024	C4(Carbamidomethyl)	1028.51	0	1.53033e+07	0	0	0	0	0.0007407			High	2.77407							0
	LHFFMPGFAPLTSR	1	5	2	P68372;P99024	M5(Oxidation)	1636.83	0	1.88498e+07	0	0	0	0	5.252e-06			High	2.76743							0
	NMMAACDPR	1	7	2	P68372;P99024	M3(Oxidation); C6(Carbamidomethyl)	1081.42	0	2.43917e+06	0	0	0	0	0.008365			High	2.16986							0
	EVDEQMLNVQNK	4	4	2	P68372;P99024	M6(Oxidation)	1462.69	0	24301210	1.04022e+07	2.30643e+06	0	0	0.0005224			High	1.60012	High	3.02551	High	2.33865			0
	IMNTFSVVPSPK	1	4	2	P68372;P99024	M2(Oxidation)	1335.69	0	0	0	0	0	0	3.83e-05					High	2.5973					0
	AILVDLEPGTMDSVR	3	4	1	P99024	M11(Oxidation)	1631.83	0	0	3.9856e+07	2.36252e+07	0	0	3.027e-05					High	2.58687	High	2.41937			0
	IMNTFSVVPSPK	1	4	2	P68372;P99024		1319.7	0	0	0	3.04897e+07	0	0	0.001465							High	2.6923			0
P43274	Histone H1.4 OS=Mus musculus GN=Hist1h1e PE=1 SV=2 - [H14_MOUSE]	28.77	3	2	9	56	5.18455e+08	4.71512e+08	4.88676e+08	1.32276e+08	4.42459e+08	30.1883	17.35	7	10	41.6859	28.77	9	14	30.9732	17.35	7	10	25.5889	15.53	5	8	45.1378	17.35	7	14	219	21.964	11.1069
	Sequence	# PSMs	# Proteins	# Protein Groups	Protein Group Accessions	Modifications	MH+ [Da]	A4: Area	B4: Area	C4: Area	D4: Area	E4: Area	q-Value	PEP	A6	XCorr A6	B6	XCorr B6	C6	XCorr C6	D6	XCorr D6	E6	XCorr E6	# Missed Cleavages
	KALAAAGYDVEK	10	5	2	P43274;P43277		1235.66	5.11762e+07	5.21014e+07	7.52635e+06	6.52489e+07	4.06223e+07	0	4.539e-05	High	4.30359	High	3.11492	High	3.43386	High	4.38827	High	3.55709	1
	ALAAAGYDVEKNNSR	4	5	2	P43274;P43277		1578.78	1.0707e+07	3.45887e+07	45277214	0	2.30924e+07	0	2.404e-07	High	3.84939	High	3.47722	High	3.92976			High	3.53916	1
	KTSGPPVSELITK	9	1	1	P43274		1356.77	7.79737e+07	7.44981e+07	8.19271e+07	7.08703e+07	5.1211e+07	0	0.001198	High	3.38887	High	3.70442	High	3.35905	High	3.06814	High	3.74864	1
	SGVSLAALKK	6	4	3	P43277;P43274;P43275		973.6	2.84416e+08	3.36507e+08	4.04068e+08	1.08282e+08	3.87568e+08	0	1.225e-05	High	3.20488	High	3.26787	High	2.93419	High	3.18233	High	3.44277	1
	TSGPPVSELITK	10	1	1	P43274		1228.67	251009284	528406414	493110976	1.07879e+08	4.73482e+08	0	1.565e-08	High	3.00678	High	3.18381	High	3.25912	High	2.75518	High	3.54633	0
	ALAAAGYDVEK	7	5	2	P43274;P43277		1107.56	7.25609e+08	523198192	5.68849e+08	0	4.66328e+08	0	2.915e-05	High	2.75069	High	3.21679	High	3.00737			High	3.4357	0
	SGVSLAALK	8	4	3	P43277;P43274;P43275		845.506	545338872	3.62932e+08	3.3695e+08	180667450	3.63327e+08	0	1.991e-05	High	2.63516	High	2.87852	High	2.88859	High	3.09732	High	3.34781	0
	GTGASGSFKLNKK	1	4	3	P43277;P43274;P43276		1294.71	0	3.84675e+06	0	0	0	0	0.002569			High	2.99916							2
	SLVSKGTLVQTK	1	3	3	P43274;P43276;P43277		1260.75	0	7702906	0	0	0	0	0.0005201			High	2.80434							1
P62242	40S ribosomal protein S8 OS=Mus musculus GN=Rps8 PE=1 SV=2 - [RS8_MOUSE]	45.19	1	9	9	55	1.80914e+08	1.76111e+08	1.34055e+08	8.9636e+07	2.7349e+08	28.1922	41.35	7	8	46.2594	39.9	8	14	19.9061	21.15	5	7	10.8524	20.67	4	4	70.3958	38.94	8	22	208	24.1902	10.3159
	Sequence	# PSMs	# Proteins	# Protein Groups	Protein Group Accessions	Modifications	MH+ [Da]	A4: Area	B4: Area	C4: Area	D4: Area	E4: Area	q-Value	PEP	A6	XCorr A6	B6	XCorr B6	C6	XCorr C6	D6	XCorr D6	E6	XCorr E6	# Missed Cleavages
	IIDVVYNASNNELVR	12	1	1	P62242		1718.9	1.51965e+08	1.78704e+08	0	0	3.22794e+07	0	6.205e-15	High	4.79667	High	5.21884					High	5.4771	0
	LDVGNFSWGSECCTR	6	1	1	P62242	C12(Carbamidomethyl); C13(Carbamidomethyl)	1787.75	6.24187e+07	6.11991e+07	0	0	7.26183e+06	0	1.247e-09	High	4.14669	High	4.17895					High	3.49633	0
	ISSLLEEQFQQGK	4	1	1	P62242		1506.77	2.06218e+08	2.1926e+08	0	0	0	0	2.17e-05	High	3.75513	High	4.15454							0
	NCIVLIDSTPYR	6	1	1	P62242	C2(Carbamidomethyl)	1450.73	1.30467e+08	1.30369e+08	4.15605e+07	44446068	7.30561e+07	0	8.442e-07	High	3.5556	High	3.47496	High	3.21488	High	3.41947	High	3.73383	0
	LTPEEEEILNK	6	1	1	P62242		1314.67	1.8456e+08	0	3.15351e+08	1.98078e+08	6.0842e+08	0	0.04223	High	3.0594			High	2.68597	High	2.81267	High	2.73883	0
	ADGYVLEGK	8	1	1	P62242		951.475	21382818	2.83683e+07	4.13397e+07	2.63842e+07	5.49527e+07	0	0.0001039	High	2.42493	High	2.76008	High	2.63744	High	2.55873	High	2.9266	0
	YELGRPAANTK	5	1	1	P62242		1219.64	1.91918e+07	1.25695e+07	4.52538e+07	828514	4.51666e+07	0	0.01739	High	2.41423	High	2.33026	High	2.93243	High	2.06155	High	2.60186	0
	KYELGRPAANTK	4	1	1	P62242		1347.74	0	7.29876e+06	6.87754e+06	0	8.92752e+06	0	6.86e-05			High	3.49745	High	3.43433			High	3.78078	1
	ELEFYLR	4	1	1	P62242		969.501	0	7.41388e+07	0	0	1.38995e+08	0.001	0.01211			High	1.77178					High	1.98308	0
P43277	Histone H1.3 OS=Mus musculus GN=Hist1h1d PE=1 SV=2 - [H13_MOUSE]	28.51	4	2	9	55	7.41021e+08	5.55675e+08	4.81406e+08	2.55734e+08	4.69452e+08	34.1725	17.19	7	10	40.5265	28.51	9	13	29.9394	17.19	6	9	26.6168	15.38	4	8	50.4367	17.19	7	15	221	22.0861	11.0337
	Sequence	# PSMs	# Proteins	# Protein Groups	Protein Group Accessions	Modifications	MH+ [Da]	A4: Area	B4: Area	C4: Area	D4: Area	E4: Area	q-Value	PEP	A6	XCorr A6	B6	XCorr B6	C6	XCorr C6	D6	XCorr D6	E6	XCorr E6	# Missed Cleavages
	KASGPPVSELITK	12	2	1	P43277		1326.76	7.16887e+08	4.24049e+08	4.71299e+08	4.78252e+08	1.56355e+08	0	0.0002691	High	4.75638	High	4.42686	High	4.38391	High	4.27382	High	4.39778	1
	KALAAAGYDVEK	10	5	2	P43274;P43277		1235.66	5.11762e+07	5.21014e+07	7.52635e+06	6.52489e+07	4.06223e+07	0	4.539e-05	High	4.30359	High	3.11492	High	3.43386	High	4.38827	High	3.55709	1
	ALAAAGYDVEKNNSR	4	5	2	P43274;P43277		1578.78	1.0707e+07	3.45887e+07	45277214	0	2.30924e+07	0	2.404e-07	High	3.84939	High	3.47722	High	3.92976			High	3.53916	1
	ASGPPVSELITK	6	2	1	P43277		1198.66	7.80568e+08	7.19779e+08	0	0	5.54462e+08	0	0.01655	High	3.33958	High	2.54672					High	3.16774	0
	SGVSLAALKK	6	4	3	P43277;P43274;P43275		973.6	2.84416e+08	3.36507e+08	4.04068e+08	1.08282e+08	3.87568e+08	0	1.225e-05	High	3.20488	High	3.26787	High	2.93419	High	3.18233	High	3.44277	1
	ALAAAGYDVEK	7	5	2	P43274;P43277		1107.56	7.25609e+08	523198192	5.68849e+08	0	4.66328e+08	0	2.915e-05	High	2.75069	High	3.21679	High	3.00737			High	3.4357	0
	SGVSLAALK	8	4	3	P43277;P43274;P43275		845.506	545338872	3.62932e+08	3.3695e+08	180667450	3.63327e+08	0	1.991e-05	High	2.63516	High	2.87852	High	2.88859	High	3.09732	High	3.34781	0
	GTGASGSFKLNKK	1	4	3	P43277;P43274;P43276		1294.71	0	3.84675e+06	0	0	0	0	0.002569			High	2.99916							2
	SLVSKGTLVQTK	1	3	3	P43274;P43276;P43277		1260.75	0	7702906	0	0	0	0	0.0005201			High	2.80434							1
Q5XJF6	Ribosomal protein OS=Mus musculus GN=Rpl10a PE=2 SV=1 - [Q5XJF6_MOUSE]	39.17	3	8	8	55	7.12816e+07	1.30305e+08	9.228e+07	3.50849e+07	1.7669e+08	19.1529	17.05	4	6	27.7589	29.03	6	9	21.564	23.5	5	8	23.6922	23.5	5	8	67.421	33.64	7	24	217	24.8155	9.93506
	Sequence	# PSMs	# Proteins	# Protein Groups	Protein Group Accessions	Modifications	MH+ [Da]	A4: Area	B4: Area	C4: Area	D4: Area	E4: Area	q-Value	PEP	A6	XCorr A6	B6	XCorr B6	C6	XCorr C6	D6	XCorr D6	E6	XCorr E6	# Missed Cleavages
	KYDAFLASESLIK	18	2	1	Q5XJF6		1484.8	1.38149e+08	2.34104e+08	1.71196e+08	3.60432e+07	1.85587e+08	0	2.022e-08	High	3.96886	High	4.19836	High	3.82458	High	4.30056	High	4.33013	1
	FSVCVLGDQQHCDEAK	13	1	1	Q5XJF6	C4(Carbamidomethyl); C12(Carbamidomethyl)	1892.82	3.37427e+07	6.76285e+07	3.1343e+07	5.1288e+07	3.41744e+07	0	0.0003319	High	3.79287	High	3.54179	High	2.87583	High	1.92208	High	2.38317	0
	YDAFLASESLIK	7	2	1	Q5XJF6		1356.71	22844902	3.68967e+07	2.42006e+07	6.47577e+06	4.37358e+07	0	0.001311	High	2.76408	High	3.25258	High	3.82191	High	3.22754	High	3.18702	0
	DTLYEAVR	7	3	1	Q5XJF6		966.485	4.19535e+07	8.9183e+07	7.4301e+07	7.39637e+06	1.75915e+08	0	0.002232	High	2.28172	High	2.17794	High	2.65267	High	2.62057	High	2.55395	0
	FLETVELQISLK	1	3	1	Q5XJF6		1419.8	0	2.18686e+06	0	0	0	0	4.732e-07			High	3.02433							0
	AVDIPHMDIEALKK	3	2	1	Q5XJF6		1579.85	0	9.79354e+06	6.8556e+06	0	1.2232e+07	0	1.295e-07			High	2.44757	High	1.71965			High	2.77489	1
	FPSLLTHNENMVAK	4	2	1	Q5XJF6		1600.81	0	0	0	1.79234e+07	4.45503e+07	0	8.13e-05							High	3.36528	High	3.26838	0
	FPSLLTHNENMVAK	1	2	1	Q5XJF6	M11(Oxidation)	1616.8	0	0	0	0	6.42203e+06	0.001	0.006771									High	2.5813	0
	ILGPGLNK	1	2	1	Q5XJF6		811.502	0	0	0	0	1.68567e+08	0.002	0.0259									High	1.84949	0
P49813	Tropomodulin-1 OS=Mus musculus GN=Tmod1 PE=2 SV=2 - [TMOD1_MOUSE]	50.42	1	14	14	55	5.12212e+07	4.77795e+07	4.01111e+07	4.74587e+07	1.56626e+07	36.4066	42.62	9	11	38.0245	30.08	9	11	40.8546	27.58	8	13	45.8894	28.13	6	12	27.1914	22.28	6	8	359	40.4409	5.09717
	Sequence	# PSMs	# Proteins	# Protein Groups	Protein Group Accessions	Modifications	MH+ [Da]	A4: Area	B4: Area	C4: Area	D4: Area	E4: Area	q-Value	PEP	A6	XCorr A6	B6	XCorr B6	C6	XCorr C6	D6	XCorr D6	E6	XCorr E6	# Missed Cleavages
	DLDEDEILGALTEEELR	4	1	1	P49813		1959.94	5.19209e+07	1.38542e+07	31402632	1.61571e+07	0	0	5.696e-06	High	5.95314	High	4.94772	High	5.60707	High	3.92055			0
	TLENELDELDPDNALLPAGLR	17	1	1	P49813		2308.16	4.74983e+07	84895534	1.8778e+07	5.72192e+07	1.22728e+07	0	4.911e-05	High	4.38603	High	4.47803	High	4.32008	High	4.50916	High	3.89816	0
	SNDPVAFALAEMLK	2	1	1	P49813		1505.76	5.66154e+06	0	0	9.15175e+06	0	0	0.001337	High	3.94967					High	3.20728			0
	TLNVESNFISGAGILR	6	1	1	P49813		1690.9	5.42444e+07	2.09593e+07	4.94781e+07	5.73005e+07	1.77732e+06	0	1.178e-10	High	3.8984	High	4.01495	High	4.41248	High	4.21292	High	3.39369	0
	EGLNSVIKPTQYKPVPDEEPNSTDVEETLER	2	1	1	P49813		3513.71	0	0	0	2.78566e+07	0	0	3.801e-05	High	3.80162					High	4.12085			0
	LVEALPHNTSLVELK	6	1	1	P49813		1662.94	3.34826e+07	1.5314e+07	3.94527e+07	0	9.93043e+06	0	6.601e-07	High	3.10204	High	3.15904	High	3.27183			High	2.48074	0
	IDNQSQPLGNK	3	1	1	P49813		1213.61	1.04044e+07	4.83765e+06	0	0	2.45324e+06	0	7.056e-08	High	3.01044	High	3.02094					High	3.76558	0
	IKNNDPELEEVNLNNIR	3	1	1	P49813		2024.03	4.26511e+06	0	1.56787e+07	0	0	0	0.003933	High	1.95965			High	2.52095			High	2.54518	1
	YRDLDEDEILGALTEEELR	5	1	1	P49813		2279.11	0	3.74836e+07	7.21698e+06	2.1176e+07	0	0	6.207e-08			High	3.75822	High	1.92333	High	4.77736			1
	EFKDREDLVPYTGEK	1	1	1	P49813		1825.89	0	7.392e+06	0	0	0	0	0.0001126			High	2.88671							2
	DREDLVPYTGEK	1	1	1	P49813		1421.69	0	6.41743e+06	0	0	0	0	0.0002906			High	2.41099							1
	NNDPELEEVNLNNIR	2	1	1	P49813		1782.86	0	0	1.97108e+07	0	2.47846e+07	0	8.129e-13					High	3.71954			High	3.94571	0
	LADLTGPIIPK	2	1	1	P49813		1137.68	2.41518e+07	8.7846e+06	0	0	0	0.003	0.05934	High	2.31457	High	2.24325							0
	FGYHFTQQGPR	1	2	1	P49813		1337.63	0	0	9673450	0	0	0.008	0.1395					High	2.38502					0
Q99P91	Transmembrane glycoprotein NMB OS=Mus musculus GN=Gpnmb PE=1 SV=2 - [GPNMB_MOUSE]	10.63	1	6	6	54	8.53458e+07	1.60634e+08	1.13477e+08	9.64982e+07	2.23275e+07	50.6835	7.67	4	13	60.7933	8.89	5	16	46.9656	7.67	4	12	35.3944	7.67	4	10	9.36081	5.92	2	3	574	63.6351	7.60596
	Sequence	# PSMs	# Proteins	# Protein Groups	Protein Group Accessions	Modifications	MH+ [Da]	A4: Area	B4: Area	C4: Area	D4: Area	E4: Area	q-Value	PEP	A6	XCorr A6	B6	XCorr B6	C6	XCorr C6	D6	XCorr D6	E6	XCorr E6	# Missed Cleavages
	VKDVYVITDQIPVFVTMSQK	15	1	1	Q99P91		2310.24	1.71158e+08	2.06772e+08	2.6696e+07	9.39292e+07	1.40166e+07	0	0.0005698	High	5.35303	High	5.16104	High	5.20496	High	4.28446	High	3.90426	1
	VKDVYVITDQIPVFVTMSQK	12	1	1	Q99P91	M17(Oxidation)	2326.23	1.38069e+08	1.48666e+08	4.07236e+07	1.44113e+07	5539435	0	0.001109	High	5.13526	High	4.29267	High	4.60278	High	4.93203	High	2.65929	1
	DVYVITDQIPVFVTMSQK	5	1	1	Q99P91		2083.08	5.79945e+07	4.58838e+07	5.36497e+06	0	0	0	0.0007608	High	4.99606	High	4.38936	High	3.94096					0
	DVYVITDQIPVFVTMSQK	6	1	1	Q99P91	M15(Oxidation)	2099.08	4.95136e+07	38385433	1.10465e+07	7613329	0	0	3.438e-05	High	3.51932	High	3.79588	High	4.03045	High	3.00947			0
	GDQEKDPLLQDKPR	10	1	1	Q99P91		1638.84	2.68852e+07	1.44385e+07	1.21078e+08	4.17105e+07	30638355	0	0.003115	High	3.36773	High	3.50775	High	3.52283	High	3.95261	High	2.79726	1
	AYKPIGNCPR	3	1	1	Q99P91	C8(Carbamidomethyl)	1175.59	2.33231e+07	6.02159e+06	0	0	0	0	0.0001162	High	2.36804	High	3.54199							0
	GLSVLLSHAK	2	1	1	Q99P91		1024.61	0	0	178629836	153854810	0	0	0.007036					High	2.52324	High	2.75066			0
	AYIPISK	1	1	1	Q99P91		791.462	0	2.29247e+08	0	0	0	0.002	0.04783			High	1.63016							0
P97855	Ras GTPase-activating protein-binding protein 1 OS=Mus musculus GN=G3bp1 PE=1 SV=1 - [G3BP1_MOUSE]	41.94	1	13	13	53	3.17213e+07	0	0	8.49019e+07	6.63584e+07	8.33128	6.45	2	2		0				0			56.8611	33.33	11	20	94.0495	35.05	10	31	465	51.7969	5.59229
	Sequence	# PSMs	# Proteins	# Protein Groups	Protein Group Accessions	Modifications	MH+ [Da]	A4: Area	B4: Area	C4: Area	D4: Area	E4: Area	q-Value	PEP	A6	XCorr A6	B6	XCorr B6	C6	XCorr C6	D6	XCorr D6	E6	XCorr E6	# Missed Cleavages
	DFFQNFGNVVELR	3	1	1	P97855		1584.78	2.42234e+07	0	0	3.06992e+07	0	0	0.0005539	High	4.19284					High	4.1094			0
	LPNFGFVVFDDSEPVQK	9	1	1	P97855		1937.96	3.92192e+07	0	0	1.54494e+08	3.96872e+07	0	6.348e-07	High	4.13844					High	4.51684	High	4.51751	0
	NLPPSGAVPVTGTPPHVVK	15	1	1	P97855		1867.03	0	0	0	49492114	1.86999e+07	0	3.124e-06							High	3.63067	High	3.93005	0
	FMQTFVLAPEGSVANK	4	1	1	P97855		1738.88	0	0	0	50719564	62602290	0	4.132e-09							High	3.4303	High	4.15259	0
	HPDSHQLFIGNLPHEVDK	3	1	1	P97855		2083.03	0	0	0	3.61696e+07	9.37467e+06	0	5.514e-06							High	3.35089	High	2.23329	0
	VPASQPRPESKPDSQIPPQRPQR	6	1	1	P97855		2595.36	0	0	0	2.93802e+06	59371665	0	0.0006276							High	2.73209	High	3.38888	0
	HPDSHQLFIGNLPHEVDKSELK	1	1	1	P97855		2540.28	0	0	0	3.58794e+07	0	0	0.007431							High	2.62787			1
	EAGEPGDVEPR	3	1	1	P97855		1155.53	0	0	0	3.81089e+07	7.71011e+07	0	2.023e-07							High	2.53499	High	2.93651	0
	FYVHNDIFR	3	1	1	P97855		1210.59	0	0	0	2.30735e+07	6.68419e+06	0	0.006679							High	2.02736	High	1.69758	0
	TFSWASVTSK	2	1	1	P97855		1113.55	0	0	0	2.14244e+07	3.01318e+07	0	0.001447							High	1.91589	High	2.77968	0
	STSPAPADVAPAQEDLR	1	1	1	P97855		1724.84	0	0	0	0	2.2824e+07	0	1.416e-13									High	3.76378	0
	NSSYAHGGLDSNGKPADAVYGQK	2	1	1	P97855		2336.08	0	0	0	0	1.65654e+07	0	1.155e-06									High	2.9016	0
	QYYTLLNQAPDMLHR	1	1	1	P97855		1862.91	0	0	0	27180645	0	0.004	0.08946							High	2.3916			0
P50518	V-type proton ATPase subunit E 1 OS=Mus musculus GN=Atp6v1e1 PE=1 SV=2 - [VATE1_MOUSE]	43.36	2	10	10	52	1.53154e+08	3.24994e+08	7.763e+07	2.33366e+07	1.40643e+08	33.6087	26.55	6	10	40.694	34.07	7	14	34.8852	14.6	4	10	22.604	10.18	3	6	36.2648	34.51	7	12	226	26.1408	8.42627
	Sequence	# PSMs	# Proteins	# Protein Groups	Protein Group Accessions	Modifications	MH+ [Da]	A4: Area	B4: Area	C4: Area	D4: Area	E4: Area	q-Value	PEP	A6	XCorr A6	B6	XCorr B6	C6	XCorr C6	D6	XCorr D6	E6	XCorr E6	# Missed Cleavages
	ARDDLITDLLNEAK	23	1	1	P50518		1586.84	2.94777e+08	6.58074e+08	1.30928e+08	5.5847e+07	174535250	0	0.0004164	High	5.04671	High	4.95125	High	4.49723	High	4.66787	High	4.5486	1
	GALFGANANR	5	1	1	P50518		990.507	5.17115e+07	105511338	3.42155e+07	0	6.68364e+07	0	0.02058	High	3.00452	High	2.59289	High	2.35401			High	2.44561	0
	AEEEFNIEK	7	2	1	P50518		1108.51	1.12973e+08	2.11396e+08	6.77464e+07	5.05471e+06	1.80557e+08	0	0.003095	High	2.91198	High	2.16768	High	1.80427	High	2.00581	High	3.00301	0
	LDLIAQQMMPEVR	3	1	1	P50518		1543.8	4.23921e+06	27750842	0	0	0	0	6.868e-05	High	2.58006	High	2.65499							0
	HMMAFIEQEANEK	2	2	1	P50518	M2(Oxidation); M3(Oxidation)	1609.69	4.53087e+06	1.0671e+07	0	0	0	0	1.005e-05	High	2.55578	High	2.68279							0
	HMMAFIEQEANEKAEEIDAK	2	2	1	P50518	M2(Oxidation); M3(Oxidation)	2366.06	0	2.80637e+07	0	0	0	0	2.764e-05			High	2.33716							1
	IQMSNLMNQAR	2	1	1	P50518		1305.63	0	1.46619e+07	0	0	2.96489e+07	0	0.001801			High	1.86653					High	2.2781	0
	DDLITDLLNEAK	2	1	1	P50518		1359.7	0	0	2.25826e+07	9.10793e+06	0	0	8.304e-06					High	3.72611	High	3.40935			0
	LDLIAQQMMPEVR	2	1	1	P50518	M8(Oxidation)	1559.79	0	1.77849e+07	0	0	1.77419e+07	0.001	0.01489			High	2.03306					High	2.33808	0
	YQVLLDGLVLQGLYQLLEPR	2	1	1	P50518		2330.31	0	0	0	0	3.74286e+06	0.001	0.009224									High	2.95423	0
	GALFGANANRK	2	1	1	P50518		1118.6	1.13554e+07	0	0	0	1.7975e+07	0.002	0.1247	High	2.36507							High	1.67308	1
P62855	40S ribosomal protein S26 OS=Mus musculus GN=Rps26 PE=2 SV=3 - [RS26_MOUSE]	44.35	1	4	4	51	2.02531e+08	1.82188e+08	3.41933e+08	2.12715e+08	1.33342e+08	24.6528	31.3	3	8	21.261	44.35	4	7	33.3734	44.35	4	10	26.7025	20.87	2	8	55.3188	44.35	4	18	115	13.0071	11.0044
	Sequence	# PSMs	# Proteins	# Protein Groups	Protein Group Accessions	Modifications	MH+ [Da]	A4: Area	B4: Area	C4: Area	D4: Area	E4: Area	q-Value	PEP	A6	XCorr A6	B6	XCorr B6	C6	XCorr C6	D6	XCorr D6	E6	XCorr E6	# Missed Cleavages
	DISEASVFDAYVLPK	31	1	1	P62855		1653.83	3.50665e+08	2.72449e+08	5.32518e+08	4.2332e+08	6.81765e+07	0	2.646e-12	High	4.16967	High	3.97334	High	4.0757	High	3.63605	High	4.46255	0
	LHYCVSCAIHSK	6	1	1	P62855	C4(Carbamidomethyl); C7(Carbamidomethyl)	1474.69	3.40484e+07	3.32149e+07	2.84609e+07	0	9.49986e+06	0	9.685e-07	High	3.32874	High	3.11278	High	3.68708			High	3.35174	0
	NIVEAAAVR	8	1	1	P62855		942.532	2.22879e+08	189244884	3.58177e+08	2.11109e+06	2.3808e+08	0	2.912e-05	High	2.97725	High	3.029	High	2.90169	High	2.94637	High	3.01756	0
	FRPAGAAPRPPPKPM	3	1	1	P62855		1589.86	0	0	0	0	5.68404e+06	0	0.001143									High	2.67272	0
	FRPAGAAPRPPPKPM	3	1	1	P62855	M15(Oxidation)	1605.86	0	8.48709e+07	1.35103e+08	0	9.37707e+07	0.001	0.008073			High	2.15736	High	2.22876			High	2.10291	0
G3XA10	Heterogeneous nuclear ribonucleoprotein U, isoform CRA_b OS=Mus musculus GN=Gm28062 PE=4 SV=1 - [G3XA10_MOUSE]	21.06	2	12	12	51	4.67468e+07	1.32742e+08	7.3989e+07	4.74823e+07	7.44497e+07	19.7237	3.15	2	5	37.6758	12.36	8	14	32.8639	11.35	8	12	26.7988	11.22	7	10	31.5004	11.98	7	10	793	86.7513	5.92236
	Sequence	# PSMs	# Proteins	# Protein Groups	Protein Group Accessions	Modifications	MH+ [Da]	A4: Area	B4: Area	C4: Area	D4: Area	E4: Area	q-Value	PEP	A6	XCorr A6	B6	XCorr B6	C6	XCorr C6	D6	XCorr D6	E6	XCorr E6	# Missed Cleavages
	NFILDQTNVSAAAQR	14	2	1	G3XA10		1647.84	6.24732e+07	2.19556e+08	1.364e+08	5.35084e+07	63817734	0	0.0001387	High	5.08841	High	4.22298	High	4.51181	High	4.29722	High	4.34097	0
	LLEQYKEESK	5	2	1	G3XA10		1266.65	3.10204e+07	1.03614e+08	2.74605e+07	291392	9.32599e+06	0	0.0005189	High	2.79439	High	2.47923	High	2.64541	High	2.90266	High	3.00197	1
	LLEQYKEESKK	3	2	1	G3XA10		1394.75	0	6.92139e+07	2.08666e+07	0	5.25725e+06	0	0.0006502			High	3.77626	High	3.39538			High	3.53639	2
	EKPYFPIPEDCTFIQNVPLEDR	8	2	1	G3XA10	C11(Carbamidomethyl)	2707.28	0	2.95821e+07	3.01147e+07	4.29627e+07	0	0	1.225e-05			High	3.27885	High	3.03073	High	3.50905			0
	GNFTLPEVAECFDEITYVELQKEEAQK	2	2	1	G3XA10	C11(Carbamidomethyl)	3187.51	0	4.18535e+07	0	0	0	0	0.008993			High	2.43844							1
	SSGPTSLFAVTVAPPGAR	6	2	1	G3XA10		1714.91	0	0	1.14763e+07	4.59758e+07	1.39273e+08	0	2.837e-08					High	3.14018	High	3.16416	High	3.33339	0
	LQAALDNEAGGRPAMEPGNGSLDLGGDAAGR	1	2	1	G3XA10	M15(Oxidation)	2996.39	0	0	0	0	9.3636e+06	0	0.0002504									High	3.87599	0
	YNILGTNTIMDK	1	2	1	G3XA10		1382.69	0	0	0	0	1.80509e+07	0	3.624e-06									High	2.56033	0
	DIDIHEVR	3	2	1	G3XA10		996.504	0	0	0	0	2.0259e+07	0.001	0.03147					High	2.23231	High	2.57958	High	1.94556	0
	DLPEHAVLK	3	2	1	G3XA10		1021.56	0	7.5055e+07	5.54521e+07	2.13869e+07	0	0.002	0.01972			High	1.98701	High	1.97691	High	1.91047			0
	FIEIAAR	3	2	1	G3XA10		819.469	0	6.03559e+07	0	1.98519e+07	0	0.002	0.03544			High	1.89258			High	1.59661			0
	LNTLLQR	2	2	1	G3XA10		857.516	0	4.8685e+07	2.54574e+07	0	0	0.003	0.06172			High	2.10877	High	1.95965					0
B1AWE0	Clathrin light chain A OS=Mus musculus GN=Clta PE=1 SV=1 - [B1AWE0_MOUSE]	28.7	7	7	7	50	9.15221e+07	8.18254e+07	1.22496e+08	1.82874e+08	2.54648e+08	15.3478	20.83	4	5	16.758	21.76	5	7	19.4714	21.76	5	9	32.3056	25	6	11	47.4136	28.7	7	18	216	23.4643	4.50049
	Sequence	# PSMs	# Proteins	# Protein Groups	Protein Group Accessions	Modifications	MH+ [Da]	A4: Area	B4: Area	C4: Area	D4: Area	E4: Area	q-Value	PEP	A6	XCorr A6	B6	XCorr B6	C6	XCorr C6	D6	XCorr D6	E6	XCorr E6	# Missed Cleavages
	AAEEAFVNDIDESSPGTEWER	17	2	1	B1AWE0		2352.02	1.47511e+08	1.25674e+08	84371.4	3.20973e+08	84763450	0	0.0001158	High	5.06676	High	4.58251	High	3.50704	High	4.84715	High	4.45642	0
	LQSEPESIRK	9	6	1	B1AWE0		1186.64	4.56939e+07	3.75633e+07	5.579e+07	6.58607e+06	1.56718e+08	0	0.01293	High	2.03006	High	2.35075	High	2.15168	High	1.96482	High	2.68221	1
	SVLISLK	8	7	1	B1AWE0		759.494	8.13615e+07	3.71727e+07	8.86018e+07	2.06592e+08	3.23877e+08	0	0.01403	High	1.91245	High	1.75421	High	1.85506	High	1.80284	High	1.9408	0
	LEALDANSR	7	6	1	B1AWE0		988.502	0	8.22383e+07	1.91048e+08	6699572	2.22694e+08	0	0.0002892			High	2.93114	High	2.64274	High	2.75666	High	2.79132	0
[truncated: 4,180 more rows]
