# Supplementary material for: Single-walled carbon-nanohorns improve biocompatibility over nanotubes by triggering less protein-initiated pyroptosis and apoptosis in macrophages
Source: Nat Commun. 2018 Jun 19;9:2393. doi: 10.1038/s41467-018-04700-z (PMC6008334; doi:10.1038/s41467-018-04700-z)
Supplement: Supplementary file 7 — Supplementary Data 5 [file 41467_2018_4700_MOESM7_ESM.xlsx]

## Sheet: Sheet1
LFQ Proteimics identification (Search Result ) of surface binding proteins on five nanocarbons (2nd detection)
Accession	Description	ΣCoverage	Σ# Proteins	Σ# Unique Peptides	Σ# Peptides	Σ# PSMs	A4: Area (MNT1)	B4: Area (MNT2)	C4: Area (SNT1)	D4: Area (SNT2)	E4: Area (SNH)	Score A6 (MNT1)	Coverage A6 (MNT1)	# Peptides A6 (MNT1)	# PSM A6 (MNT1)	Score B6 (MNT2)	Coverage B6 (MNT2)	# Peptides B6 (MNT2)	# PSM B6 (MNT2)	Score C6 (SNT1)	Coverage C6 (SNT1)	# Peptides C6 (SNT1)	# PSM C6 (SNT1)	Score D6 (SNT2)	Coverage D6 (SNT2)	# Peptides D6 (SNT2)	# PSM D6 (SNT2)	Score E6 (SNH)	Coverage E6 (SNH)	# Peptides E6 (SNH)	# PSM E6 (SNH)	# AAs	MW [kDa]	calc. pI
Q91XV3	Brain acid soluble protein 1 OS=Mus musculus GN=Basp1 PE=1 SV=3 - [BASP1_MOUSE]	92.92	1	18	18	123	6.52544e+07	1.16592e+08	7.72844e+07	7.27524e+07	1.08362e+07	92.4685	87.17	12	26	94.6436	89.38	17	28	122.464	92.92	16	35	98.676	71.24	14	28	22.8579	30.09	3	6	226	22.0736	4.51318
	Sequence	# PSMs	# Proteins	# Protein Groups	Protein Group Accessions	Modifications	MH+ [Da]	A5: Area	B5: Area	C5: Area	D5: Area	E5: Area	q-Value	PEP	A2	XCorr A2	B2	XCorr B2	C2	XCorr C2	D2	XCorr D2	E2	XCorr E2	# Missed Cleavages
	AGEASAESTGAADGAAPEEGEAK	19	1	1	Q91XV3		2075.9	6.01284e+07	9.3397e+07	7.50561e+07	5.45774e+07	9.86034e+06	0	1.755e-12	High	6.34812	High	5.95913	High	6.00402	High	5.93611	High	5.66516	0
	AEPEKSEGAAEEQPEPAPAPEQEAAAPGPAAGGEAPK	15	1	1	Q91XV3		3565.65	9.00123e+07	1.65653e+08	1.04026e+08	1.02226e+08	0	0	0.003978	High	4.53678	High	3.87149	High	4.57849	High	3.73226			1
	SEGAAEEQPEPAPAPEQEAAAPGPAAGGEAPK	8	1	1	Q91XV3		3011.39	0	0	2.59997e+07	3.10499e+07	0	0	0.00521	High	4.14969	High	2.66665	High	4.632	High	4.02577			0
	APAPAAPAAAEPQAEAPAAAASSEQSVAVKE	10	1	1	Q91XV3		2858.42	4.04721e+07	9.07257e+07	5.22848e+07	0	1.75867e+07	0	0.04919	High	4.08302	High	4.30888	High	4.26074			High	4.60989	1
	SDAAPAASDSKPSSAEPAPSSK	11	1	1	Q91XV3		2057.98	2.96753e+07	5.553e+07	3.68004e+07	2.4097e+07	0	0	0.0001253	High	3.6015	High	4.53722	High	4.17026	High	4.9213			0
	ESTEEKPKDAADGEAK	6	1	1	Q91XV3		1704.8	2.43222e+06	5.47175e+06	3.99558e+06	1.47706e+06	0	0	9.342e-05	High	3.5342	High	3.68851	High	3.17404	High	3.06544			1
	EADKAAAAKEEAPK	6	1	1	Q91XV3		1428.73	4.26946e+06	5.09497e+06	3.15351e+06	0	0	0	1.367e-05	High	3.49822	High	3.03636	High	3.326					2
	AEGAGTEEEGTPK	7	1	1	Q91XV3		1275.58	3.17895e+06	8.97163e+06	1.48264e+07	5.44172e+06	0	0	1.135e-05	High	3.34536	High	3.69205	High	3.60874	High	3.54581			0
	ESEPQAAADATEVKESTEEKPKDAADGEAK	4	1	1	Q91XV3		3131.45	1.36122e+07	1.69325e+07	0	4.15182e+06	0	0	0.005571	High	2.84875	High	3.63627			High	3.07134			2
	KTEAPAAAGPEAK	6	1	1	Q91XV3		1240.65	2.75945e+07	6.02851e+07	3.99435e+07	2.18247e+07	0	0	0.0201	High	2.74557	High	3.30404	High	3.81789	High	3.02659			1
	TEAPAAAGPEAK	3	1	1	Q91XV3		1112.56	1.91006e+06	1.75213e+06	1.15855e+06	0	0	0	0.0005462	High	2.65448	High	2.84174	High	2.81059					0
	ETPAASEAPSSAAK	8	1	1	Q91XV3		1316.63	4.56224e+07	6.53545e+07	4.02606e+07	3.50559e+07	5.06158e+06	0	0.0007171	High	2.17265	High	3.25044	High	2.30366	High	2.68233	High	3.06596	0
	DAADGEAKAEEKEADK	2	1	1	Q91XV3		1676.76	0	1.30772e+06	0	155576	0	0	0.001099			High	3.54841			High	2.826			2
	KAEGAGTEEEGTPK	6	1	1	Q91XV3		1403.67	0	5.90048e+06	6.9259e+06	3.42479e+06	0	0	0.003628			High	3.53393	High	3.54797	High	4.35964			1
	DAADGEAKAEEK	3	1	1	Q91XV3		1233.56	0	481585	1.02776e+06	0	0	0	0.02514			High	2.58769	High	3.66582	High	2.4131			1
	ESEPQAAADATEVK	5	1	1	Q91XV3		1445.67	0	6.23529e+07	5.27717e+07	6.14538e+07	0	0	0.01349			High	2.52086	High	3.11866	High	2.91158			0
	AGEASAESTGAADGAAPEEGEAKK	3	1	1	Q91XV3		2204	0	0	2.08698e+06	1.38612e+06	0	0	0.05538			High	2.13918	High	3.67155	High	3.07876			1
	GYNVNDEK	1	1	1	Q91XV3		938.421	0	0	1.54413e+06	0	0	0.005	0.1902					High	2.0762					0
P20152	Vimentin OS=Mus musculus GN=Vim PE=1 SV=3 - [VIME_MOUSE]	90.99	16	58	61	1890	7.9958e+09	8.1946e+09	5.37625e+09	7.06535e+08	5.56109e+08	1819.81	80.26	52	530	1663.66	85.41	51	448	1902.49	80.47	52	543	799.93	68.67	37	224	466.122	71.89	40	145	466	53.6551	5.12256
	Sequence	# PSMs	# Proteins	# Protein Groups	Protein Group Accessions	Modifications	MH+ [Da]	A5: Area	B5: Area	C5: Area	D5: Area	E5: Area	q-Value	PEP	A2	XCorr A2	B2	XCorr B2	C2	XCorr C2	D2	XCorr D2	E2	XCorr E2	# Missed Cleavages
	KVESLQEEIAFLKK	74	2	1	P20152		1661.95	5.23584e+08	2.07678e+09	7.78796e+08	2.33827e+07	2.96097e+08	0	3.47e-08	High	5.86412	High	5.63602	High	5.75028	High	4.76885	High	4.46778	2
	LLQDSVDFSLADAINTEFK	228	3	1	P20152		2126.09	1.21807e+09	1095776851	2.47657e+09	4.02232e+08	279664326	0	2.569e-07	High	5.84493	High	5.96211	High	5.75435	High	5.7071	High	5.9155	0
	KVESLQEEIAFLK	148	2	1	P20152		1533.86	845570437	2.59135e+09	1464654304	9.836e+07	164763128	0	2.213e-05	High	5.56373	High	5.73452	High	5.61894	High	5.42158	High	4.92514	1
	ILLAELEQLKGQGK	73	2	1	P20152		1539.91	4.37827e+08	1.00216e+09	4.42253e+08	3.25443e+06	1.08904e+08	0	0.001246	High	5.00879	High	4.88288	High	5.2593	High	3.78902	High	4.73287	1
	QVQSLTCEVDALKGTNESLER	66	2	1	P20152	C7(Carbamidomethyl)	2377.17	5.19371e+08	2.00306e+08	9.50966e+07	0	1.12452e+08	0	4.079e-07	High	4.70602	High	4.63268	High	4.31605	High	3.02857	High	3.68369	1
	LQEEMLQREEAESTLQSFR	37	2	1	P20152	M5(Oxidation)	2340.12	2.15126e+08	2.4856e+08	2.70209e+07	0	0	0	1.772e-06	High	4.64629	High	4.5245	High	4.16429	High	2.44734			1
	EMEENFALEAANYQDTIGR	94	2	1	P20152	M2(Oxidation)	2216.99	5.25883e+08	1.25096e+09	1.34307e+09	1.80904e+08	0	0	0.0004496	High	4.63565	High	4.89348	High	5.24677	High	4.74129			0
	TNEKVELQELNDR	49	4	1	P20152		1587.8	3.41915e+09	3.54248e+09	3050865037	3.12271e+08	1.67119e+07	0	5.491e-06	High	4.32178	High	4.29868	High	4.20336	High	4.1284	High	3.3878	1
	MALDIEIATYR	73	7	1	P20152	M1(Oxidation)	1311.66	6.75497e+08	1.42015e+09	5.72113e+07	9.55394e+06	6.27041e+06	0	7.233e-06	High	4.26158	High	4.10543	High	3.85463	High	3.47584	High	2.66951	0
	RQVQSLTCEVDALKGTNESLER	4	2	1	P20152	C8(Carbamidomethyl)	2533.27	1.35507e+07	8.7566e+06	0	0	0	0	1.862e-06	High	4.25742	High	2.79513							2
	FADLSEAANR	22	2	1	P20152		1093.53	4.05079e+09	5.26321e+09	4.47376e+09	4.64183e+08	887059029	0	0.007938	High	4.22185	High	4.27979	High	4.29841	High	4.05742	High	3.58797	0
	ILLAELEQLK	95	2	1	P20152		1169.72	1.07686e+09	4.22691e+09	1.12451e+09	3.29757e+08	5.59334e+07	0	0.0001423	High	4.17058	High	4.35951	High	4.01876	High	3.93833	High	3.64062	0
	VESLQEEIAFLK	22	2	1	P20152		1405.76	2.98116e+07	2.56915e+08	1.13536e+08	0	0	0	0.002131	High	4.07307	High	4.38192	High	4.51208	High	3.34932			0
	RQVQSLTCEVDALK	3	2	1	P20152	C8(Carbamidomethyl)	1646.85	3.32333e+07	0	1.93889e+07	0	0	0	8.452e-07	High	4.01852			High	3.12516					1
	EKLQEEMLQREEAESTLQSFR	14	2	1	P20152	M7(Oxidation)	2597.28	1.06853e+08	2.45185e+08	1.13514e+07	0	0	0	0.001296	High	4.01269	High	3.5601	High	2.42842					2
	TVETRDGQVINETSQHHDDLE	13	1	1	P20152		2423.11	3.09789e+07	2.78662e+07	1.81845e+07	0	0	0	0.001739	High	4.00857	High	4.18303	High	4.35807					1
	ISLPLPTFSSLNLR	98	2	1	P20152		1557.9	2.51106e+09	7069340112	3.20323e+09	1.32313e+08	1.33814e+08	0	0.005473	High	3.97147	High	3.88586	High	4.08937	High	3.5213	High	3.33679	0
	NLQEAEEWYK	18	7	1	P20152		1309.61	2850214715	3169913979	1.19391e+09	6.94394e+07	80985419	0	0.0003573	High	3.93798	High	3.70563	High	3.76228	High	3.79833	High	3.17761	0
	QVQSLTCEVDALK	13	2	1	P20152	C7(Carbamidomethyl)	1490.75	824818931	3.19407e+08	572734735	9.78345e+07	7.742e+07	0	0.009492	High	3.87571	High	3.93198	High	4.17488	High	3.53374	High	3.81779	0
	EEAESTLQSFRQDVDNASLAR	14	2	1	P20152		2366.12	1.26096e+07	0	0	0	0	0	0.0004646	High	3.86307									1
	HLREYQDLLNVK	8	6	1	P20152		1527.83	8.8101e+07	4.6604e+07	1.58458e+07	0	1.52874e+07	0	3.313e-05	High	3.85818	High	3.91719	High	3.11539			High	3.8094	1
	DGQVINETSQHHDDLE	42	1	1	P20152		1836.8	2.17277e+09	3282071480	3.13428e+09	1.75796e+08	3.48785e+07	0	0.08704	High	3.83575	High	3.90376	High	3.83241	High	4.17958	High	4.25497	0
	QMREMEENFALEAANYQDTIGR	4	2	1	P20152	M2(Oxidation); M5(Oxidation)	2648.18	2.10626e+07	8.78604e+07	2.68179e+07	0	0	0	0.0004998	High	3.74626	High	4.14549	High	3.7354					1
	ETNLESLPLVDTHSK	69	1	1	P20152		1682.86	3.66044e+09	5.40055e+09	4.97018e+09	4.97041e+08	1.63669e+07	0	6.056e-05	High	3.69912	High	3.81197	High	3.53068	High	3.38738	High	3.37131	0
	VEVERDNLAEDIMR	11	2	1	P20152	M13(Oxidation)	1704.83	1683299400	1123008314	7.54033e+07	2.11795e+07	96143652	0	8.6e-05	High	3.62749	High	4.13884	High	3.22601	High	2.30693	High	3.15461	1
	EMEENFALEAANYQDTIGR	95	2	1	P20152		2201	0	2.27461e+08	7.7092e+07	0	0	0	0.002589	High	3.54997	High	5.16661	High	5.33953	High	4.3793			0
	ETNLESLPLVDTHSKR	26	1	1	P20152		1838.96	6.19157e+08	9.36021e+08	4.85992e+08	1.17145e+07	0	0	0.002765	High	3.53187	High	4.2209	High	3.57582	High	4.29792			1
	SLYSSSPGGAYVTR	69	3	1	P20152		1444.71	6.18409e+09	6.68684e+09	5.30182e+09	7.05073e+08	5.8228e+07	0	2.445e-05	High	3.52214	High	3.84033	High	3.66153	High	3.45236	High	3.48471	0
	MALDIEIATYRK	6	7	1	P20152	M1(Oxidation)	1439.76	7.38095e+07	7.74397e+07	4.92068e+06	0	1.10792e+07	0	0.1161	High	3.48847	High	3.37387	High	3.03226			High	3.58155	1
	RQVDQLTNDK	19	2	1	P20152		1216.63	3.71612e+08	4.78194e+08	4.70933e+08	3.04827e+07	11870923	0	0.0007856	High	3.40522	High	3.1068	High	3.10554	High	3.03344	High	3.35051	1
	EKLQEEMLQR	7	2	1	P20152	M7(Oxidation)	1319.66	1.01727e+08	6.84558e+07	1.99085e+07	4.41508e+06	0	0	0.002835	High	3.32917	High	3.21172	High	2.36489	High	2.12756			1
	RQVDQLTNDKAR	4	2	1	P20152		1443.77	6.79317e+06	1.80821e+06	977267	0	1.6471e+07	0	0.1297	High	3.27921	High	2.94119	High	3.17939			High	3.9056	2
	QDVDNASLAR	38	2	1	P20152		1088.53	1.65091e+09	1987989796	1799307212	1.63031e+08	2.60759e+08	0	0.04467	High	3.26379	High	3.2141	High	3.53703	High	2.90115	High	3.0018	0
	MALDIEIATYR	25	7	1	P20152		1295.67	6.03978e+06	2.52079e+07	3.42554e+06	0	4.40551e+06	0	2.155e-06	High	3.18883	High	4.31163	High	3.30003			High	2.97637	0
	FANYIDKVR	8	3	1	P20152		1125.6	3.68676e+08	115604778	1.09589e+07	0	5.12794e+07	0	0.0002372	High	3.18727	High	2.3389	High	2.1886			High	2.85901	1
	LGDLYEEEMR	9	2	1	P20152	M9(Oxidation)	1270.56	2.60834e+08	1.87422e+08	9.69091e+07	1.51695e+07	13177207	0	0.02467	High	3.1357	High	3.38813	High	3.44621	High	2.73073	High	3.21434	0
	LQDEIQNMKEEMAR	2	2	1	P20152	M8(Oxidation); M12(Oxidation)	1766.8	2.42346e+07	3.09836e+06	0	0	0	0	0.001585	High	3.10901	High	3.38309							1
	KLLEGEESR	14	10	2	P20152;P11679		1060.56	9.58733e+08	1.222e+09	1.01902e+09	8.40343e+07	46549931	0	0.0227	High	3.08363	High	2.97381	High	3.14025	High	2.54236	High	2.66068	1
	VEVERDNLAEDIMR	7	2	1	P20152		1688.83	2.54501e+07	1.75326e+08	8.48499e+07	0	0	0	0.0003255	High	3.05842	High	3.76333	High	3.55372					1
	QVDQLTNDKAR	8	2	1	P20152		1287.66	49925127	1.64573e+07	0	0	3.24255e+07	0	0.05046	High	3.00391	High	3.16325					High	3.42803	1
	VELQELNDR	18	4	1	P20152		1115.57	1.23294e+09	2.04649e+09	2.30992e+09	2.82554e+08	1.41784e+07	0	0.0008852	High	2.82497	High	3.34282	High	3.17137	High	2.62163	High	2.37456	0
	TYSLGSALRPSTSR	19	3	1	P20152		1495.79	1.37525e+10	1.08276e+10	1838404349	0	1.88018e+08	0	0.001418	High	2.7856	High	2.46351	High	2.70872			High	2.39111	0
	LLEGEESR	25	10	2	P20152;P11679		932.469	663244884	9.46747e+08	938907706	7.39603e+07	1.34558e+08	0	0.001547	High	2.65782	High	2.56119	High	2.57888	High	2.64969	High	2.64173	0
	QVDQLTNDK	9	2	1	P20152		1060.53	7.10588e+08	8.96659e+08	9.65927e+08	5.26017e+07	1.96915e+08	0	0.002486	High	2.6495	High	2.19829	High	2.18767	High	2.25623	High	2.14711	0
	EYQDLLNVK	12	8	1	P20152		1121.59	2.46317e+09	4.13889e+09	4190445427	4.46557e+08	0	0	0.003078	High	2.63988	High	3.06093	High	2.85375	High	2.70021			0
	EEAESTLQSFR	33	2	1	P20152		1296.61	3.67032e+09	5.57387e+09	5.85676e+09	9.17491e+08	4.96273e+07	0	0.002658	High	2.63603	High	2.87079	High	2.53332	High	2.61813	High	2.67586	0
	MFGGSGTSSRPSSNR	9	3	1	P20152	M1(Oxidation)	1543.69	3.4074e+08	6.05497e+08	2.46033e+07	8.02938e+06	1.71001e+07	0	0.002013	High	2.40322	High	2.37299	High	2.51765	High	2.34026	High	2.36611	0
	SYVTTSTR	34	3	1	P20152		914.458	1183084402	1.21943e+09	1.1815e+09	1.03173e+08	4.85171e+08	0	0.002803	High	2.19978	High	2.16782	High	2.13478	High	2.14668	High	2.2519	0
	QQYESVAAK	12	2	1	P20152		1023.51	663889300	794609573	750125943	4.78824e+07	1.86318e+08	0	0.2564	High	2.06209	High	2.1929	High	2.0471	High	2.09005	High	2.12078	0
	LHDEEIQELQAQIQEQHVQIDVDVSKPDLTAALR	4	2	1	P20152		3909.01	0	62069621	0	0	0	0	3.565e-05			High	6.71069							0
	LQDEIQNMKEEMAR	3	2	1	P20152		1734.81	0	3.00261e+07	1.00926e+07	0	0	0	0.0006688			High	4.17727	High	3.69679					1
	VESLQEEIAFLKK	3	2	1	P20152		1533.85	0	8.52012e+07	4.40264e+07	0	0	0	0.0005754			High	3.99675	High	3.39319					1
	LQEEMLQREEAESTLQSFR	10	2	1	P20152		2324.12	0	7.38492e+07	1.60088e+07	0	0	0	0.003773			High	3.85478	High	3.89937					1
	DNLAEDIMR	4	2	1	P20152		1076.5	0	1.21815e+08	1.63665e+08	0	0	0	0.004225			High	2.97406	High	2.74078					0
	LQEEMLQR	2	2	1	P20152		1046.53	0	6.15262e+07	4.80221e+07	0	0	0	0.04			High	2.86899	High	2.96105					0
	LGDLYEEEMR	4	2	1	P20152		1254.57	0	2.12839e+08	1.19402e+08	2.42468e+06	0	0	0.02061			High	1.91761	High	2.81617	High	2.31005			0
	QMREMEENFALEAANYQDTIGR	16	2	1	P20152	M5(Oxidation)	2632.18	0	0	5.36301e+06	0	0	0	0.01713					High	3.72962					1
	FLEQQNKILLAELEQLKGQGK	1	2	1	P20152		2427.38	0	0	0	0	4.77104e+06	0	0.01398									High	5.62048	2
	SKFADLSEAANR	1	2	1	P20152		1308.66	0	0	0	0	7.75957e+06	0	0.07966									High	2.88497	1
	LQEEMLQR	3	2	1	P20152	M5(Oxidation)	1062.52	4.68126e+07	0	1.85283e+07	0	2.46162e+07	0.001	0.003478	High	2.67537			High	2.12568			High	2.4108	0
	DNLAEDIMR	7	2	1	P20152	M8(Oxidation)	1092.5	7.41957e+08	9.02265e+08	2.64185e+08	6.24124e+07	77839284	0.001	0.008679	High	2.67346	High	2.62318	High	2.63661	High	2.43694	High	2.36501	0
	FANYIDK	9	3	1	P20152		870.436	1.36081e+09	2.02885e+09	1.84682e+09	1.45867e+08	0	0.001	0.00674	High	2.62548	High	2.41539	High	2.80085	High	2.58589			0
	LGDLYEEEMRELR	2	2	1	P20152	M9(Oxidation)	1668.79	8.73154e+07	0	0	0	0	0.001	0.02061	High	2.6026									1
	FLEQQNK	8	23	7	E9Q0F0;E9Q1Z0;P11679;P20152;Q3UV17;Q8VED5;Q922U2		906.467	7.58458e+08	1.11171e+09	1245870663	8.04921e+07	0	0.001	0.02256	High	2.17829	High	2.18711	High	2.11894	High	2.2333			0
	GTNESLER	3	4	1	P20152		905.433	0	0	87354272	1.29777e+07	0	0.001	0.06231					High	2.67443	High	2.62564			0
	LQDEIQNMK	2	2	1	P20152		1118.55	0	2.34585e+07	1.03847e+07	0	0	0.002	0.009678			High	2.31567	High	2.16759					0
	LGDLYEEEMRELR	2	2	1	P20152		1652.79	0	0	1.84166e+07	0	0	0.002	0.1021					High	2.73752					1
	SVSSSSYR	3	3	1	P20152		872.411	0	0	2.07961e+08	0	0	0.002	0.1208					High	2.17601			High	1.48128	0
	SSVPGVR	1	3	1	P20152		701.394	6.75959e+08	0	0	0	0	0.003	0.04611	High	1.31203									0
	FADLSEAANRNNDALR	1	2	1	P20152		1776.87	0	0	0	0	4.14772e+07	0.004	0.331									High	2.54774	1
	ISLPLPTFSSLNLRETNLESLPLVDTHSK	1	1	1	P20152		3221.75	0	0	0	0	5.83738e+07	0.004	0.3896									High	1.50874	1
P21107-2	Isoform 2 of Tropomyosin alpha-3 chain OS=Mus musculus GN=Tpm3 - [TPM3_MOUSE]	72.18	3	0	31	245	1.69677e+08	3.81025e+08	2.47041e+08	3.46531e+08	2.89831e+07	112.384	61.69	17	35	145.465	54.44	22	44	121.308	56.05	20	40	369.4	69.35	26	120	20.2246	24.6	5	6	248	29.0027	4.77979
	Sequence	# PSMs	# Proteins	# Protein Groups	Protein Group Accessions	Modifications	MH+ [Da]	A5: Area	B5: Area	C5: Area	D5: Area	E5: Area	q-Value	PEP	A2	XCorr A2	B2	XCorr B2	C2	XCorr C2	D2	XCorr D2	E2	XCorr E2	# Missed Cleavages
	KIQVLQQQADDAEER	16	4	2	P21107-2;E9Q7Q3		1770.9	1.15633e+08	2.18329e+08	1.66854e+08	1.6243e+08	0	0	0.0003749	High	5.57634	High	5.26466	High	5.54189	High	5.96171			1
	IQVLQQQADDAEER	7	4	2	P21107-2;E9Q7Q3		1642.8	9.85374e+07	2.23523e+08	151264424	2.34067e+08	0	0	0.0001429	High	4.41235	High	4.30661	High	4.56285	High	4.76942	High	4.63048	0
	AREQAEAEVASLNR	7	3	2	E9Q7Q3;P21107-2		1543.78	4.76616e+07	93293639	3.45782e+07	5.61163e+07	0	0	0.00221	High	4.32362	High	4.74959	High	4.7714	High	4.59267			1
	YSQKEDKYEEEIK	13	23	7	G5E8R1;P58771-2;P21107-2;E9Q7Q3;E9Q450;Q8K0Z5;P21107		1688.8	1.08735e+08	1.42507e+08	8.59829e+07	8.1313e+07	0	0	0.0002273	High	4.25528	High	4.8562	High	4.23272	High	3.92198			2
	ALKDEEKMELQEIQLK	40	8	4	E9Q7Q3;P21107-2;Q8K0Z5;P21107	M8(Oxidation)	1961.03	1.74983e+07	7.19017e+07	1.88688e+07	1.52218e+07	0	0	0.00203	High	3.88964	High	4.41879	High	4.31702	High	4.82263			2
	KIQVLQQQADDAEERAER	4	4	2	P21107-2;E9Q7Q3		2127.08	4.16722e+07	6.46763e+07	0	0	0	0	0.000801	High	3.81334	High	4.23447							2
	MLDQTLLDLNEM	11	4	2	P21107-2;Q8K0Z5	M1(Oxidation); M12(Oxidation)	1467.67	8.83522e+07	1.15444e+08	2.86289e+07	9.4689e+07	7.59177e+07	0	0.006818	High	3.59772	High	3.38136	High	3.16407	High	3.9996	High	3.29337	0
	AREQAEAEVASLNRR	5	3	2	E9Q7Q3;P21107-2		1699.88	3.56233e+07	3.86416e+07	0	1.06056e+07	0	0	2.378e-06	High	3.46856	High	4.42585			High	3.41578			2
	KLVIIEGDLER	18	8	4	E9Q7Q3;P21107-2;Q8K0Z5;P21107		1284.75	0	3.66743e+08	8.68648e+07	0	0	0	0.007133	High	3.28818	High	3.60221	High	3.86367	High	3.6438			1
	RIQLVEEELDR	22	28	7	E9Q450;P58771-2;G5E8R1;P21107-2;E9Q7Q3;Q8K0Z5;P21107		1399.75	8.57841e+07	226660181	1.01657e+08	46827119	0	0	0.05124	High	3.22295	High	3.15271	High	3.42974	High	3.36549			1
	TIDDLEDKLK	14	4	2	P21107-2;Q8K0Z5		1189.63	1.40106e+08	2.82455e+08	2.13699e+08	225224064	0	0	0.0004817	High	3.19676	High	3.61161	High	3.40818	High	3.45793			1
	EQAEAEVASLNR	11	3	2	E9Q7Q3;P21107-2		1316.64	1.0359e+08	2.70059e+08	1.76795e+08	2.44074e+08	0	0	0.003137	High	3.04457	High	3.53746	High	3.17838	High	3.29524	High	3.5183	0
	LEEAEKAADESER	2	27	7	E9Q450;P58771-2;G5E8R1;P21107-2;E9Q7Q3;Q8K0Z5;P21107		1476.68	0	0	0	5.16721e+06	0	0	0.002332	High	2.92576					High	3.56025			1
	IQLVEEELDR	11	28	7	E9Q450;P58771-2;G5E8R1;P21107-2;E9Q7Q3;Q8K0Z5;P21107		1243.65	2.53293e+08	493878084	350627831	561452163	4.39955e+06	0	0.01888	High	2.7977	High	2.20902	High	2.69112	High	3.18057	High	2.47612	0
	CTKEEHLCTQR	4	4	2	P21107-2;Q8K0Z5	C1(Carbamidomethyl); C8(Carbamidomethyl)	1461.66	7.14068e+06	8.54437e+06	0	4.70915e+06	0	0	0.004814	High	1.96974	High	2.98029			High	2.69664			1
	IQVLQQQADDAEERAER	5	4	2	P21107-2;E9Q7Q3		1998.99	0	1.81535e+07	1.28214e+07	6.51046e+06	0	0	0.004744			High	4.57764	High	4.21341	High	1.33249			1
	ALKDEEKMELQEIQLK	2	8	4	E9Q7Q3;P21107-2;Q8K0Z5;P21107		1945.03	0	5.67122e+06	1.00275e+07	0	0	0	0.0005147			High	4.15554	High	3.3015					2
	IQLVEEELDRAQER	8	28	7	E9Q450;P58771-2;G5E8R1;P21107-2;E9Q7Q3;Q8K0Z5;P21107		1727.89	0	1.21867e+08	1.98883e+07	1.94712e+06	0	0	0.001632			High	3.73072	High	2.86486	High	2.96844			1
	LVIIEGDLER	8	8	4	E9Q7Q3;P21107-2;Q8K0Z5;P21107		1156.66	0	8.5179e+07	0	6.50215e+06	0	0	0.0001721			High	3.26783			High	3.17167			0
	MLDQTLLDLNEM	6	4	2	P21107-2;Q8K0Z5	M12(Oxidation)	1451.68	0	5.71748e+06	4677887	2.2885e+06	0	0	0.004097			High	2.41008	High	2.9494	High	3.58462	High	2.62074	0
	MELQEIQLK	3	24	7	G5E8R1;P58771-2;E9Q450;E9Q7Q3;P21107-2;Q8K0Z5;P21107	M1(Oxidation)	1147.6	0	0	8.12817e+06	1.92071e+07	0	0	0.04451					High	2.81	High	2.98401			0
	DEEKMELQEIQLK	1	24	7	G5E8R1;P58771-2;E9Q450;E9Q7Q3;P21107-2;Q8K0Z5;P21107	M5(Oxidation)	1648.81	0	0	0	5.97713e+06	0	0	0.01973							High	3.50598			1
	LATALQKLEEAEK	1	27	7	E9Q450;P58771-2;G5E8R1;P21107-2;E9Q7Q3;Q8K0Z5;P21107		1443.81	0	0	0	0	6.63203e+06	0	0.1805									High	3.68565	1
	HIAEEADRKYEEVAR	6	8	4	E9Q7Q3;P21107-2;Q8K0Z5;P21107		1815.9	2.67781e+07	2.54003e+07	5.32344e+06	2.15744e+06	0	0.001	0.007446	High	2.81721	High	3.20807	High	2.73313	High	2.63325			2
	CREMDEQIR	2	4	2	P21107-2;Q8K0Z5	C1(Carbamidomethyl); M4(Oxidation)	1252.54	2.83138e+06	0	0	3.98738e+06	0	0.001	0.1088	High	1.89146					High	1.85504			1
	KYEEVAR	4	28	8	E9Q450;P58771-2;G5E8R1;E9Q7Q3;P21107-2;Q8K0Z5;P21107;Q6IRU2		894.47	0	1.31505e+07	1.05894e+07	63720956	0	0.001	0.09891			High	2.08935	High	2.17877	High	2.53512			1
	TIDDLEDK	3	4	2	P21107-2;Q8K0Z5		948.452	0	7.87595e+06	7.02995e+06	9.93431e+06	0	0.001	0.1102			High	2.0229	High	1.81177	High	1.60135			0
	HIAEEADR	2	8	4	E9Q7Q3;P21107-2;Q8K0Z5;P21107		940.45	0	0	0	2.04404e+07	0	0.001	0.1028							High	2.63968			0
	CLSAAEEK	1	4	2	P21107-2;Q8K0Z5	C1(Carbamidomethyl)	907.419	0	0	0	4.8801e+06	0	0.001	0.06202							High	2.25739			0
	MELQEIQLK	1	24	7	G5E8R1;P58771-2;E9Q450;E9Q7Q3;P21107-2;Q8K0Z5;P21107		1131.61	0	3.59979e+06	0	0	0	0.002	0.009121			High	2.48261							0
	EEHLCTQR	2	4	2	P21107-2;Q8K0Z5	C5(Carbamidomethyl)	1072.48	0	12145920	6.28695e+06	0	0	0.002	0.01186			High	1.92159	High	1.64211					0
	LMDQNLK	2	4	2	P21107-2;Q8K0Z5	M2(Oxidation)	877.446	0	0	0	8.00318e+06	0	0.005	0.1887							High	1.79519			0
	LATALQK	2	27	7	E9Q450;P58771-2;G5E8R1;P21107-2;E9Q7Q3;Q8K0Z5;P21107		744.46	0	0	7.81554e+07	0	0	0.007	0.225					High	2.4053					0
	YEEVAR	1	28	8	E9Q450;P58771-2;G5E8R1;E9Q7Q3;P21107-2;Q8K0Z5;P21107;Q6IRU2		766.372	0	0	7.05071e+06	0	0	0.007	0.2275					High	2.07845					0
P99027	60S acidic ribosomal protein P2 OS=Mus musculus GN=Rplp2 PE=1 SV=3 - [RLA2_MOUSE]	70.43	1	5	5	30	5.613e+07	6.57831e+07	6.8571e+07	2.04835e+07	0	33.7675	53.91	4	9	26.1135	70.43	4	7	32.918	69.57	4	10	13.2794	39.13	2	4					115	11.6438	4.53857
	Sequence	# PSMs	# Proteins	# Protein Groups	Protein Group Accessions	Modifications	MH+ [Da]	A5: Area	B5: Area	C5: Area	D5: Area	E5: Area	q-Value	PEP	A2	XCorr A2	B2	XCorr B2	C2	XCorr C2	D2	XCorr D2	E2	XCorr E2	# Missed Cleavages
	LASVPAGGAVAVSAAPGSAAPAAGSAPAAAEEK	12	1	1	P99027		2774.43	15433552	9.55907e+07	8.10413e+07	1.22157e+07	0	0	0.00396	High	4.45237	High	3.93176	High	4.50354	High	2.74809			0
	NIEDVIAQGVGK	9	1	1	P99027		1242.67	9.19887e+07	8.97635e+07	9.77747e+07	28751301	0	0	8.667e-05	High	4.14013	High	4.32577	High	4.17206	High	4.03269			0
	ILDSVGIEADDDRLNK	2	1	1	P99027		1772.91	60967675	0	26896867	0	0	0	0.002996	High	3.7838			High	4.3126					1
	KILDSVGIEADDDRLNK	4	1	1	P99027		1901	5.87295e+06	8.71867e+06	0	0	0	0	0.0005551	High	3.77999	High	3.87128							2
	YVASYLLAALGGNSSPSAK	3	1	1	P99027		1868.98	0	1.19952e+07	0	0	0	0	0.00102			High	3.6903	High	2.77736					0
Q8VDD5	Myosin-9 OS=Mus musculus GN=Myh9 PE=1 SV=4 - [MYH9_MOUSE]	69.9	13	149	176	3033	1.37106e+09	3.19714e+09	9.77527e+08	5.08149e+08	1.26933e+08	2476.75	58.67	137	672	3567.23	66.07	155	920	2570.94	52.76	112	680	2329.67	53.98	108	639	449.102	35.66	62	122	1960	226.232	5.65576
	Sequence	# PSMs	# Proteins	# Protein Groups	Protein Group Accessions	Modifications	MH+ [Da]	A5: Area	B5: Area	C5: Area	D5: Area	E5: Area	q-Value	PEP	A2	XCorr A2	B2	XCorr B2	C2	XCorr C2	D2	XCorr D2	E2	XCorr E2	# Missed Cleavages
	TQLEELEDELQATEDAK	46	5	3	E9QPE7;Q61879;Q8VDD5		1961.92	1.49525e+08	1.41614e+09	1.62752e+08	9.01884e+07	1.28758e+07	0	0.0002182	High	6.31321	High	6.02054	High	6.60831	High	6.47561	High	6.08511	0
	LQVELDSVTGLLSQSDSK	101	1	1	Q8VDD5		1919	6.79302e+07	9.76979e+08	3.08953e+07	4.74037e+07	1.10246e+07	0	4.363e-05	High	6.08632	High	6.34036	High	6.50128	High	5.78733	High	5.94287	0
	HSQAVEELADQLEQTKR	112	1	1	Q8VDD5		1981.99	2.60396e+08	2357250255	3.18872e+08	6.73368e+07	4.38622e+07	0	0.0002313	High	6.00658	High	6.09225	High	6.27054	High	6.14908	High	5.06939	1
	LQLQEQLQAETELCAEAEELR	208	1	1	Q8VDD5	C14(Carbamidomethyl)	2501.24	5.01262e+07	1.61288e+07	9.47978e+06	8.97883e+06	4.25882e+06	0	2.346e-07	High	5.98465	High	5.45718	High	5.80292	High	5.68693	High	5.18213	0
	IAQLEEELEEEQGNTELINDR	154	1	1	Q8VDD5		2472.17	6.25695e+08	1.92346e+09	6.00541e+08	145590608	6.6637e+07	0	4.778e-06	High	5.9209	High	6.00854	High	5.9648	High	5.92938	High	5.63493	0
	IIGLDQVAGMSETALPGAFK	46	1	1	Q8VDD5	M10(Oxidation)	2034.08	6.64082e+07	1.1419e+09	5.954e+07	7607158	1.01394e+07	0	2.728e-09	High	5.8411	High	4.78541	High	4.99455	High	4.80482	High	4.02825	0
	KKVEAQLQELQVK	14	1	1	Q8VDD5		1540.91	258661182	5.53229e+08	2.20704e+08	7.12995e+07	0	0	5.471e-07	High	5.72136	High	6.04408	High	5.46494	High	5.12904			2
	ELETQISELQEDLESER	58	1	1	Q8VDD5		2047.97	1.93859e+08	4.52494e+08	270889233	1.03789e+08	2.88441e+07	0	0.0002106	High	5.71691	High	5.67584	High	5.79734	High	5.60613	High	5.45194	0
	NFINNPLAQADWAAK	36	2	1	Q8VDD5		1672.86	3.33523e+08	1.64595e+09	2.32868e+08	0	0	0	6.803e-08	High	5.61314	High	4.61565	High	5.07162					0
	KANLQIDQINTDLNLER	129	1	1	Q8VDD5		1998.06	1.40888e+08	6.44233e+08	3.02243e+07	3.49451e+06	1.47469e+07	0	0.0001256	High	5.55482	High	5.41161	High	5.67543	High	5.07519	High	3.39376	1
	ANLQIDQINTDLNLER	83	1	1	Q8VDD5		1869.97	5.0205e+08	1.92318e+09	1.16742e+08	4.77671e+07	28633363	0	2.913e-09	High	5.44533	High	5.2345	High	5.32553	High	5.25287	High	4.99785	0
	HSQAVEELADQLEQTK	57	1	1	Q8VDD5		1825.89	3.60449e+07	2.7061e+08	5.32919e+07	5.28643e+06	0	0	3.924e-06	High	5.39014	High	5.77191	High	5.14081	High	4.98122			0
	DFSALESQLQDTQELLQEENR	112	1	1	Q8VDD5		2493.18	7.6811e+08	3.07615e+09	8.15434e+08	5.77409e+08	2.90701e+07	0	1.906e-05	High	5.36718	High	5.25873	High	6.06168	High	6.50881	High	4.39995	0
	MQQNIQELEEQLEEEESAR	39	1	1	Q8VDD5	M1(Oxidation)	2349.05	1.39064e+08	1.32006e+09	2.02433e+08	5.65614e+07	0	0	0.0002036	High	5.32027	High	6.21957	High	6.29475	High	5.58008			0
	LQQELDDLLVDLDHQR	103	1	1	Q8VDD5		1950	2.70893e+08	1.45898e+09	2.21228e+08	1.0157e+08	9.49822e+07	0	6.818e-08	High	5.2369	High	5.73386	High	5.27159	High	5.55014	High	5.57432	0
	TELEDTLDSTAAQQELR	17	1	1	Q8VDD5		1919.92	9.15861e+07	2.25174e+08	1.59492e+08	8.06361e+07	0	0	9.577e-08	High	5.23296	High	6.15344	High	5.95629	High	6.06866			0
	IRELETQISELQEDLESER	92	1	1	Q8VDD5		2317.15	1.11634e+08	2.98603e+08	7.75145e+07	8.93499e+07	6.08045e+07	0	0.0001927	High	5.22499	High	5.71429	High	5.81696	High	6.03892	High	4.56201	1
	KGTGDCSDEEVDGKADGADAK	10	1	1	Q8VDD5	C6(Carbamidomethyl)	2124.9	1.70092e+07	1.50089e+07	4.81206e+06	2.23725e+06	262903	0	1.47e-05	High	5.17361	High	5.34516	High	4.70879	High	3.64594	High	2.87928	2
	IAQLEEQLDNETKER	12	1	1	Q8VDD5		1815.91	3.41594e+08	3.86474e+08	5.39512e+07	1.45988e+07	7.8416e+07	0	1.942e-07	High	5.17264	High	5.02393	High	4.25284	High	4.02692	High	4.45152	1
	VISGVLQLGNIAFK	39	1	1	Q8VDD5		1458.88	1.87716e+08	1.05273e+09	2.03546e+08	7.59707e+07	0	0	5.026e-07	High	5.13056	High	5.24191	High	5.13022	High	4.91786			0
	KQELEEICHDLEAR	40	1	1	Q8VDD5	C8(Carbamidomethyl)	1769.85	2.23282e+08	304520461	5.54772e+07	5.017e+06	3.67007e+07	0	0.00159	High	4.998	High	4.86042	High	5.4087	High	4.55294	High	3.537	1
	IAQLEEQLDNETK	31	1	1	Q8VDD5		1530.77	7.47006e+08	1.30797e+09	8.80914e+08	4.99001e+08	5.58067e+07	0	0.03729	High	4.88306	High	4.12997	High	4.86071	High	4.74439	High	4.9371	0
	ELEDATETADAMNR	23	1	1	Q8VDD5	M12(Oxidation)	1581.67	2.56438e+08	9.54799e+08	2.12532e+08	1.24563e+08	0	0	4.255e-07	High	4.83906	High	4.86755	High	4.36445	High	4.73794	High	3.68408	0
	KLEEDQIIMEDQNCK	12	1	1	Q8VDD5	M9(Oxidation); C14(Carbamidomethyl)	1908.87	5.26476e+07	3.56955e+07	1.21805e+07	1.65912e+07	0	0	8.882e-08	High	4.83246	High	4.66275	High	4.39224	High	4.13917			1
	DLEAHIDTANKNREEAIK	6	1	1	Q8VDD5		2067.05	7.61558e+06	9.53324e+06	0	0	0	0	6.095e-07	High	4.83109	High	3.48102							2
	KVEAQLQELQVK	14	1	1	Q8VDD5		1412.81	1.45705e+08	3.86487e+08	1.77016e+08	9.1044e+07	4.22149e+06	0	2.69e-06	High	4.80697	High	5.20467	High	4.89514	High	4.99265	High	3.39225	1
	QLLQANPILEAFGNAK	101	8	3	E9QPE7;Q6URW6-2;Q8VDD5		1726.96	1.96338e+08	1.04621e+09	1.36576e+08	6.28879e+07	1.09921e+08	0	1.271e-07	High	4.78594	High	5.25512	High	5.26436	High	5.0537	High	4.95709	0
	NSFREQLEEEEEAKR	8	1	1	Q8VDD5		1893.89	1.72162e+08	2.4473e+08	1.96272e+07	0	0	0	3.555e-05	High	4.71963	High	4.46048	High	3.87235					2
	NTDQASMPDNTAAQK	18	4	2	E9QPE7;Q8VDD5	M7(Oxidation)	1607.7	3.2613e+07	1.82911e+08	825994	7.79514e+06	1.15259e+07	0	0.001099	High	4.63271	High	4.83228	High	5.19948	High	4.7642	High	4.83693	0
	LTEMETMQSQLMAEK	10	1	1	Q8VDD5	M4(Oxidation); M7(Oxidation); M12(Oxidation)	1817.8	6.52333e+07	1.71183e+08	4647558	8.72621e+06	0	0	5.422e-07	High	4.55075	High	4.93612	High	4.14029	High	4.16257	High	4.6982	0
	LEEDQIIMEDQNCK	4	1	1	Q8VDD5	M8(Oxidation); C13(Carbamidomethyl)	1780.78	4.4882e+07	2.28207e+07	0	1.87312e+07	0	0	0.03222	High	4.54764	High	4.64018			High	4.21394	High	5.41966	0
	VSHLLGINVTDFTR	90	1	1	Q8VDD5		1571.86	150286592	1.67278e+09	261250136	3.07609e+07	1.52869e+07	0	3.725e-06	High	4.46169	High	4.81313	High	4.31169	High	4.0428	High	3.78525	0
	ITDVIIGFQACCR	16	1	1	Q8VDD5	C11(Carbamidomethyl); C12(Carbamidomethyl)	1552.76	7.42515e+06	0	0	0	0	0	9.14e-07	High	4.43981	High	3.28103							0
	AGVLAHLEEERDLK	14	4	2	Q61879;Q8VDD5		1579.84	4.46056e+07	180898208	0	0	0	0	0.0002076	High	4.32001	High	4.73044							1
	ERNTDQASMPDNTAAQK	4	4	2	E9QPE7;Q8VDD5	M9(Oxidation)	1892.84	1.29813e+06	2.46023e+06	0	0	0	0	4.764e-06	High	4.28583	High	4.16164							1
	GTGDCSDEEVDGKADGADAK	1	1	1	Q8VDD5	C5(Carbamidomethyl)	1996.8	1.53849e+06	0	0	0	0	0	1.291e-06	High	4.27697									1
	NLPIYSEEIVEMYK	35	1	1	Q8VDD5	M12(Oxidation)	1743.85	9.68638e+07	9.8406e+08	6.2904e+07	2.07023e+07	1.60853e+07	0	6.787e-07	High	4.23363	High	4.18154	High	4.1486	High	3.82816	High	3.95392	0
	NMDPLNDNIATLLHQSSDK	18	1	1	Q8VDD5	M2(Oxidation)	2142.02	4.15838e+07	3.46081e+08	3.7956e+07	8.41345e+06	0	0	7.934e-08	High	4.19355	High	4.79142	High	3.87038	High	3.65944			0
	VAEFTTNLMEEEEK	6	1	1	Q8VDD5	M9(Oxidation)	1685.76	1.6802e+08	3.46695e+08	56373502	8.21627e+07	8775946	0	3.557e-05	High	4.18741	High	4.93997	High	3.94497	High	3.28331	High	3.45114	0
	VEAQLQELQVK	7	1	1	Q8VDD5		1284.72	1.08362e+08	2.29045e+08	1.31637e+08	8.07134e+07	0	0	0.006087	High	4.16575	High	4.18842	High	4.28191	High	4.00914			0
	QAQQERDELADEIANSSGK	23	1	1	Q8VDD5		2088.98	4.34325e+08	777252133	4.04884e+08	1.48539e+08	9.01319e+06	0	8.623e-07	High	4.15275	High	4.90002	High	4.53334	High	4.47082	High	3.56238	1
	SMMQDREDQSILCTGESGAGK	5	1	1	Q8VDD5	M2(Oxidation); M3(Oxidation); C13(Carbamidomethyl)	2331.98	3.10905e+07	1.52495e+07	0	2.96483e+06	0	0	0.0001835	High	4.13056	High	3.8246			High	2.7714			1
	DKADFCIIHYAGK	6	4	2	Q61879;Q8VDD5	C6(Carbamidomethyl)	1537.75	2.29601e+07	6.34588e+07	0	0	0	0	0.0003074	High	4.02952	High	4.29558							1
	EQADFAIEALAK	75	8	3	Q6URW6-2;E9QPE7;Q8VDD5		1305.67	1.01882e+09	2.36588e+09	782354888	357933400	1.34234e+08	0	5.814e-06	High	4.00757	High	3.2341	High	3.31562	High	3.70548	High	3.14071	0
	RQLEEAEEEAQR	10	1	1	Q8VDD5		1487.71	9.26672e+07	1.99023e+08	6.40606e+07	2.59631e+07	0	0	0.02176	High	3.97818	High	3.82845	High	4.06963	High	4.03118			1
	VAEFTTNLMEEEEKSK	10	1	1	Q8VDD5	M9(Oxidation)	1900.88	5.62023e+07	7.06985e+07	1.18708e+07	8.11331e+06	0	0	0.00168	High	3.97423	High	4.03857	High	3.03235	High	3.62804			1
	AGKLDPHLVLDQLR	8	4	2	Q61879;Q8VDD5		1574.9	2.43423e+07	1.51503e+08	1.10808e+07	0	0	0	0.0003332	High	3.91788	High	4.56895	High	2.77795					1
	HEMPPHIYAITDTAYR	12	1	1	Q8VDD5	M3(Oxidation)	1930.91	1.25653e+08	308055994	1.16867e+07	1.06934e+06	1.00545e+07	0	1.99e-06	High	3.91132	High	3.83395	High	3.67096	High	3.55641	High	3.48745	0
	NTDQASMPDNTAAQK	7	4	2	E9QPE7;Q8VDD5		1591.7	1.13575e+06	28465847	3.09697e+07	1.82782e+06	2.0431e+07	0	0.02174	High	3.82003	High	4.48738	High	4.70597	High	3.40283	High	4.76738	0
	QTLENERGELANEVK	10	1	1	Q8VDD5		1729.87	3.25372e+08	7.06886e+08	2.44814e+08	1.21427e+08	0	0	0.01116	High	3.81123	High	3.58221	High	4.21978	High	4.17178			1
	EDQSILCTGESGAGK	9	12	4	E9QPE7;Q6URW6-2;Q61879;Q8VDD5	C7(Carbamidomethyl)	1551.7	7.33055e+07	1.15032e+08	4.52334e+07	6.04826e+07	0	0	0.02682	High	3.80708	High	3.88349	High	4.0739	High	4.14151	High	4.14777	0
	KKMEDGVGCLETAEEAK	3	1	1	Q8VDD5	M3(Oxidation); C9(Carbamidomethyl)	1910.88	7.86828e+06	5691178	0	0	0	0	7.886e-07	High	3.76498	High	3.73604							2
	VKVNKDDIQK	12	2	1	Q8VDD5		1186.68	2.8813e+07	4.6975e+07	1.46972e+07	0	0	0	0.0003521	High	3.72176	High	3.45319	High	3.59389					2
	KMEDGVGCLETAEEAK	4	1	1	Q8VDD5	M2(Oxidation); C8(Carbamidomethyl)	1782.79	1.67825e+07	1.19711e+07	0	2.45603e+06	0	0	0.001794	High	3.70985	High	3.91131			High	3.70155			1
	RGDLPFVVTR	36	1	1	Q8VDD5		1159.66	2.10922e+09	4.14938e+09	1.23623e+09	448036962	7.57328e+07	0	0.0003029	High	3.59606	High	3.58404	High	3.28388	High	3.31295	High	3.06137	1
	DLEAHIDTANK	8	1	1	Q8VDD5		1226.6	2.67774e+08	8.62737e+08	3.13512e+08	1.32802e+08	0	0	7.597e-05	High	3.57776	High	3.52598	High	3.11266	High	3.36326			0
	HEDELLAK	12	1	1	Q8VDD5		954.489	8.74332e+07	6.10549e+08	1.93958e+08	7.4817e+07	2.45617e+06	0	0.0004639	High	3.55753	High	3.39095	High	3.33001	High	3.36692	High	2.67505	0
	ELEDATETADAMNR	9	1	1	Q8VDD5		1565.67	6.36462e+06	1.56317e+08	89394183	1.11234e+07	0	0	3.867e-05	High	3.52616	High	4.60072	High	4.40843	High	4.33933	High	3.72114	0
	ALEQQVEEMKTQLEELEDELQATEDAK	17	1	1	Q8VDD5	M9(Oxidation)	3163.5	1.14512e+07	2.77847e+08	2.15725e+07	4.10144e+07	0	0	0.000911	High	3.52432	High	4.62268	High	4.29756	High	5.82195			1
	AGVLAHLEEER	39	4	2	Q61879;Q8VDD5		1223.64	350477955	1409772814	5.42516e+08	1.2006e+08	0	0	0.006975	High	3.51735	High	3.6685	High	3.81975	High	3.92819			0
	QRYEILTPNSIPK	13	1	1	Q8VDD5		1558.86	268856150	4.36661e+08	9.88504e+07	1.9478e+07	0	0	7.969e-05	High	3.5157	High	3.81192	High	3.28082	High	3.42235			1
	VAEFTTNLMEEEEK	9	1	1	Q8VDD5		1669.76	6.80421e+06	1.27249e+08	5.33862e+07	1.09195e+07	0	0	2.054e-05	High	3.50283	High	4.90637	High	4.67692	High	3.26211			0
	TDLLLEPYNK	21	1	1	Q8VDD5		1205.64	9.85142e+08	1.96744e+09	733221217	4.10692e+08	5.65032e+06	0	0.01866	High	3.49296	High	3.62239	High	3.5681	High	3.76782	High	3.36202	0
	VIQYLAHVASSHK	29	5	2	Q61879;Q8VDD5		1452.79	3.25007e+08	1.01346e+09	3.01847e+08	2.77785e+07	0	0	0.004842	High	3.49205	High	4.48823	High	4.68433	High	3.53644			0
	ADFCIIHYAGK	12	4	2	Q61879;Q8VDD5	C4(Carbamidomethyl)	1294.63	2.22993e+08	2.79425e+08	4.81582e+07	2.67063e+07	8.29066e+06	0	0.00023	High	3.48695	High	3.55974	High	3.43327	High	3.45666	High	3.54861	0
	QLEEAEEEAQR	12	1	1	Q8VDD5		1331.61	2.84701e+08	6.56376e+08	2.21383e+08	8.70823e+07	0	0	0.0004547	High	3.46398	High	3.8056	High	3.6941	High	3.51096			0
	LKQMEDEKNSFR	8	1	1	Q8VDD5	M4(Oxidation)	1540.74	1.26328e+07	35078255	2.68829e+06	1.20926e+06	0	0	9.592e-05	High	3.45561	High	3.48343	High	2.62237	High	3.36532			2
	QELEEICHDLEAR	3	1	1	Q8VDD5	C7(Carbamidomethyl)	1641.75	1.56867e+07	1.07822e+07	0	0	0	0	1.765e-06	High	3.43536	High	2.80153							0
	LKNKHEAMITDLEER	3	1	1	Q8VDD5	M8(Oxidation)	1842.94	7.49271e+06	5.63211e+06	0	0	0	0	0.0009046	High	3.43113	High	4.19395							2
	DELADEIANSSGK	10	1	1	Q8VDD5		1348.62	53203318	1.46496e+08	8.10475e+07	5.49742e+07	0	0	0.03694	High	3.39447	High	3.87796	High	3.54988	High	3.72817	High	3.35709	0
	AKQTLENERGELANEVK	5	1	1	Q8VDD5		1929	1.38496e+08	2.19071e+08	5.0573e+07	0	0	0	0.0001709	High	3.3939	High	3.71569	High	2.37934					2
	NKHEAMITDLEER	9	1	1	Q8VDD5	M6(Oxidation)	1601.76	3.67177e+07	1.15926e+08	0	1.43702e+06	0	0	1.406e-05	High	3.34527	High	3.87771			High	2.07948			1
	KFDQLLAEEK	16	11	4	E9QPE7;Q6URW6-2;Q61879;Q8VDD5		1220.66	8.45943e+08	1.47172e+09	5.69344e+08	2.61741e+08	1.36643e+08	0	0.2123	High	3.34245	High	3.29091	High	3.27744	High	3.44213	High	3.47155	1
	THEAQIQEMR	13	1	1	Q8VDD5	M9(Oxidation)	1258.59	8.1364e+07	4.23339e+08	2.8641e+07	8.40951e+06	4.26536e+06	0	0.003703	High	3.33598	High	3.51553	High	3.52501	High	3.21397	High	3.42066	0
	YKASIAALEAK	3	1	1	Q8VDD5		1164.66	39895627	0	0	0	1.35146e+07	0	2.789e-05	High	3.33568							High	2.97198	1
	NAEQFKDQADK	12	1	1	Q8VDD5		1293.61	3.84323e+08	7.0537e+08	2.65994e+08	7.37938e+07	2.60464e+07	0	0.02128	High	3.31721	High	3.95521	High	4.15534	High	3.60957	High	3.92024	1
	RQAQQERDELADEIANSSGK	9	1	1	Q8VDD5		2245.08	9.82784e+07	2.06826e+08	6.05661e+07	9.87111e+06	0	0	0.02069	High	3.30758	High	3.87954	High	4.22861	High	2.54649			2
	VRTELADKVTK	5	1	1	Q8VDD5		1259.73	3.551e+07	1.90023e+07	2.00899e+06	0	9.91879e+06	0	0.01308	High	3.30595	High	3.42797	High	4.14228			High	3.84322	2
	DLQGRDEQSEEK	13	1	1	Q8VDD5		1433.65	1.667e+08	0	6.58257e+07	7.8481e+06	9.83489e+07	0	0.0002938	High	3.29932			High	2.89967	High	2.72798	High	3.01251	1
	KEEELQAALAR	14	4	2	E9QPE7;Q8VDD5		1257.68	8.06431e+07	2.23522e+08	2.80966e+08	1.64988e+08	4.43086e+06	0	0.02888	High	3.29585	High	2.81531	High	3.51064	High	3.02345	High	3.00286	1
	QKHSQAVEELADQLEQTKR	9	1	1	Q8VDD5		2238.14	2.22914e+07	1.63891e+08	0	0	0	0	1.495e-05	High	3.28395	High	3.42704							2
	YEILTPNSIPK	10	1	1	Q8VDD5		1274.7	3.49466e+08	762812157	2.77201e+08	1.25162e+08	0	0	0.009547	High	3.27177	High	3.26917	High	3.0761	High	3.7414			0
	LDPHLVLDQLR	65	4	2	Q61879;Q8VDD5		1318.75	2.1544e+08	1835515339	2.55373e+08	5763824	0	0	0.000907	High	3.25819	High	3.457	High	3.26657	High	2.94614			0
	EQLEEEEEAKR	16	1	1	Q8VDD5		1389.65	4.49879e+08	1.2367e+09	4.86649e+08	1.68314e+08	1.5137e+07	0	0.01644	High	3.25555	High	3.34426	High	3.05352	High	3.70917	High	2.37249	1
	ASREEILAQAK	13	1	1	Q8VDD5		1215.67	5.48957e+08	1.01671e+09	2.71535e+08	1.17981e+08	0	0	0.003697	High	3.24397	High	3.45693	High	3.05164	High	2.91933			1
	TEMEDLMSSKDDVGK	5	1	1	Q8VDD5	M3(Oxidation); M7(Oxidation)	1716.73	1.51587e+07	8.64407e+07	0	3.67987e+06	0	0	0.0004823	High	3.22953	High	3.37185			High	2.85692			1
	KRHEMPPHIYAITDTAYR	6	1	1	Q8VDD5	M5(Oxidation)	2215.11	0	1.39782e+08	0	0	0	0	0.000855	High	3.22007	High	3.53836							2
	QKHSQAVEELADQLEQTK	5	1	1	Q8VDD5		2082.05	6.49996e+06	3.71032e+07	4.80516e+06	0	0	0	0.0002336	High	3.2132	High	4.23551	High	2.55359					1
	HEAMITDLEER	4	1	1	Q8VDD5	M4(Oxidation)	1359.62	18889673	5.64219e+07	0	0	0	0	0.0001098	High	3.1858	High	2.66812							0
	DFSALESQLQDTQELLQEENRQK	3	1	1	Q8VDD5		2749.33	3.45796e+06	0	0	0	1.80128e+07	0	0.000311	High	3.18491							High	3.01943	1
	QIATLHAQVTDMKK	2	1	1	Q8VDD5	M12(Oxidation)	1599.85	1.00714e+07	3.15772e+07	0	0	0	0	1.465e-06	High	3.17259	High	3.14375							1
	LKDVLLQVEDERR	18	1	1	Q8VDD5		1612.9	2.51734e+08	1.18303e+09	1.81051e+08	2.34473e+07	2.86136e+07	0	0.0002059	High	3.15536	High	3.45892	High	2.53661	High	2.69734	High	2.40727	2
	ASIAALEAK	5	1	1	Q8VDD5		873.503	2.76245e+08	663816342	2.19598e+08	1.01022e+08	4.45137e+07	0	0.004009	High	3.11154	High	3.4024	High	2.0489	High	3.29882	High	2.47643	0
	FDQLLAEEK	8	11	4	E9QPE7;Q6URW6-2;Q61879;Q8VDD5		1092.56	2.30636e+08	4.81033e+08	1.67132e+08	9.57715e+07	2.58253e+07	0	0.003935	High	3.09016	High	3.1086	High	2.79989	High	3.05267	High	3.04527	0
	ALELDSNLYR	18	1	1	Q8VDD5		1193.62	7.90775e+08	1.53649e+09	4.11427e+08	3.53127e+08	7.37504e+07	0	0.003649	High	3.06885	High	3.53107	High	3.98162	High	3.00443	High	3.34726	0
	ALEEAMEQKAELER	2	1	1	Q8VDD5	M6(Oxidation)	1662.8	1.16364e+07	1.9213e+07	0	0	0	0	1.536e-05	High	3.05499	High	3.97328							1
	EMEAELEDERK	9	1	1	Q8VDD5	M2(Oxidation)	1394.61	3.30238e+07	1.61533e+08	2.85631e+07	1.93442e+07	0	0	0.0007189	High	2.98882	High	3.20547	High	2.89954	High	2.40572			1
	KKMQQNIQELEEQLEEEESAR	4	1	1	Q8VDD5	M3(Oxidation)	2605.24	8.28278e+06	7.79435e+07	3.9147e+06	0	0	0	0.01364	High	2.98641	High	3.77198	High	3.88359					2
	CNGVLEGIR	5	22	4	E9QPE7;Q61879;Q6URW6-2;Q8VDD5	C1(Carbamidomethyl)	1017.51	8.15395e+07	6.85766e+07	1.44996e+07	9.74645e+06	0	0	0.0003947	High	2.94404	High	2.57183	High	2.72186	High	2.22767			0
	DVLLQVEDERR	4	1	1	Q8VDD5		1371.72	4.94246e+08	0	3.42996e+08	1.48126e+08	0	0	0.04703	High	2.9359			High	3.04554	High	2.90608			1
	EMEAELEDER	5	1	1	Q8VDD5	M2(Oxidation)	1266.51	2.85773e+07	1.38313e+08	0	1.72812e+07	0	0	0.001311	High	2.93137	High	2.90538			High	2.51518	High	2.33222	0
	DLGEELEALK	10	4	2	E9QPE7;Q8VDD5		1116.58	3.39226e+07	8.91432e+07	6.17036e+07	1.57458e+07	0	0	0.006543	High	2.8366	High	3.23688	High	3.17022	High	3.18052			0
	CQYLQAEK	7	1	1	Q8VDD5	C1(Carbamidomethyl)	1039.49	7.55707e+07	4.62792e+07	2.43234e+07	1.51491e+07	9.57404e+06	0	0.001381	High	2.83193	High	2.60215	High	2.27983	High	2.58258	High	2.68869	0
	VDYKADEWLMK	3	4	2	Q61879;Q8VDD5	M10(Oxidation)	1413.67	1.62566e+07	2.64978e+07	0	0	0	0	0.001315	High	2.8024	High	2.28281							1
	EEILAQAKENEK	1	1	1	Q8VDD5		1401.72	6.18354e+06	0	0	0	0	0	0.0002461	High	2.80168									1
	IMGIPEDEQMGLLR	4	1	1	Q8VDD5	M2(Oxidation); M10(Oxidation)	1633.79	4.60529e+07	7.94706e+07	0	0	0	0	0.0001588	High	2.72726	High	2.96759							0
	GDLPFVVTR	6	1	1	Q8VDD5		1003.56	4.6669e+07	1.41389e+08	4.52403e+07	18893697	0	0	0.00714	High	2.72037	High	2.89304	High	2.51925	High	2.97681			0
	ASREEILAQAKENEK	3	1	1	Q8VDD5		1715.9	2.22923e+07	0	0	0	1.36277e+07	0	0.002045	High	2.70036							High	2.89649	2
	RGDLPFVVTRR	2	1	1	Q8VDD5		1315.76	9.92786e+06	0	0	0	1.74428e+07	0	0.06245	High	2.60761							High	3.91374	2
	TDLLLEPYNKYR	1	1	1	Q8VDD5		1524.81	2.4683e+07	0	0	0	0	0	0.00185	High	2.56076									1
	RHEMPPHIYAITDTAYR	2	1	1	Q8VDD5	M4(Oxidation)	2087.02	28768477	1.23531e+07	0	0	0	0	3.712e-05	High	2.54865	High	1.25397							1
	TLEDEAKTHEAQIQEMR	3	1	1	Q8VDD5	M16(Oxidation)	2044.96	6.5409e+06	4.81878e+07	0	0	0	0	0.004521	High	2.51462	High	3.45929							1
	LQEMESAVK	5	1	1	Q8VDD5	M4(Oxidation)	1050.51	1.21024e+07	3.82665e+07	0	0	3.29884e+06	0	0.00485	High	2.49391	High	2.23491					High	2.55805	0
	VEEEAAQKNMALKK	4	1	1	Q8VDD5	M10(Oxidation)	1604.83	4.10579e+06	4.65437e+06	1.1836e+06	0	0	0	0.02396	High	2.46849	High	2.88508	High	3.55146					2
	ALEQQVEEMK	4	1	1	Q8VDD5	M9(Oxidation)	1220.58	3.9912e+06	2.84744e+07	1.05781e+07	6.36027e+06	0	0	0.03391	High	2.41132	High	3.03033	High	3.10623	High	2.76839			0
	DLEGLSQRLEEK	2	1	1	Q8VDD5		1416.74	3.86167e+06	0	0	0	2.08701e+07	0	0.1835	High	2.33329							High	3.2927	1
	YLYVDKNFINNPLAQADWAAK	3	2	1	Q8VDD5		2454.25	3.70004e+06	1.79355e+07	0	0	0	0	9.196e-06	High	2.08517	High	3.31227							1
	RNAEQFKDQADK	8	1	1	Q8VDD5		1449.71	5.63622e+06	1.46512e+07	4.02381e+06	1.61942e+06	0	0	0.01123	High	2.02242	High	3.59508	High	3.65954	High	2.44037			2
	QIATLHAQVTDMK	2	1	1	Q8VDD5	M12(Oxidation)	1471.76	1.82522e+07	6.67356e+07	0	0	0	0	0.001436	High	1.92504	High	3.03742							0
	NTNPNFVR	5	4	2	Q61879;Q8VDD5		961.485	3.91814e+08	8.43045e+08	2.90019e+08	1.15075e+08	7.02261e+06	0	0.2575	High	1.86157	High	2.24846	High	2.02613	High	2.04524	High	1.75195	0
	EEILAQAK	6	1	1	Q8VDD5		901.498	1.14402e+08	357336616	1.49115e+08	5.94967e+07	0	0	0.006019	High	1.68131	High	2.40131	High	1.67224	High	2.43393			0
	VKPLLNSIR	6	1	1	Q8VDD5		1039.67	6.65839e+07	5.40054e+08	1.53051e+08	6.85727e+07	0	0	0.002328	High	1.55214	High	1.91719	High	1.80009	High	1.59283			0
	KLEGDSTDLSDQIAELQAQIAELK	5	1	1	Q8VDD5		2615.36	0	3.79748e+06	2.89881e+07	1.5885e+07	0	0	6.322e-05			High	6.35089	High	5.01935	High	2.38842			1
	MQQNIQELEEQLEEEESAR	21	1	1	Q8VDD5		2333.06	0	1.2147e+08	1.7919e+07	0	0	0	1.401e-05			High	6.07175	High	5.21877					0
	SMEAEMIQLQEELAAAER	3	1	1	Q8VDD5	M2(Oxidation)	2064.96	0	1.62815e+07	0	0	0	0	6.414e-09			High	5.91081							0
	IIGLDQVAGMSETALPGAFK	14	1	1	Q8VDD5		2018.07	0	1.73909e+08	5.64219e+07	1.49164e+06	0	0	1.936e-06			High	5.76584	High	5.21111	High	5.08106			0
	LQQLFNHTMFILEQEEYQR	6	7	3	E9QPE7;Q61879;Q8VDD5	M9(Oxidation)	2483.2	0	2.21404e+07	0	0	0	0	6.162e-05			High	5.60573							0
	NGFEPASLKEEVGEEAIVELVENGKK	4	2	1	Q8VDD5		2815.44	0	1.02949e+07	0	0	0	0	1.821e-06			High	5.35486			High	3.51922			2
	KVIQYLAHVASSHK	3	5	2	Q61879;Q8VDD5		1580.89	0	1.94566e+07	6.86153e+06	0	0	0	3.611e-05			High	5.12845	High	2.65069					1
	LEGDSTDLSDQIAELQAQIAELK	3	1	1	Q8VDD5		2487.27	0	1.00217e+07	1.64911e+07	2.06171e+06	0	0	0.001423			High	4.97339	High	4.7305	High	5.88493			0
	INFDVNGYIVGANIETYLLEK	1	1	1	Q8VDD5		2385.25	0	8.69236e+06	0	0	0	0	0.0008882			High	4.52154							0
	VEDMAELTCLNEASVLHNLK	2	6	2	Q8VDD5;Q61879	C9(Carbamidomethyl)	2286.11	0	1.03279e+07	0	0	0	0	9.006e-05			High	4.51869							0
	VISGVLQLGNIAFKK	6	1	1	Q8VDD5		1586.96	0	1.90011e+08	7.26195e+06	0	0	0	0.0001992			High	4.51373	High	4.20066					1
	DLGEELEALKTELEDTLDSTAAQQELR	5	1	1	Q8VDD5		3017.49	0	5.84859e+07	0	1.21812e+06	4.34571e+07	0	0.05332			High	4.48448			High	3.89458	High	5.21209	1
	NMDPLNDNIATLLHQSSDK	1	1	1	Q8VDD5		2126.02	0	2.54603e+07	0	0	0	0	2.327e-06			High	4.46002							0
	RKLEGDSTDLSDQIAELQAQIAELK	4	1	1	Q8VDD5		2771.45	0	2.59159e+07	4.07896e+06	0	0	0	0.000603			High	4.34029	High	3.43211					2
	LKDVLLQVEDER	1	1	1	Q8VDD5		1456.8	0	141890366	0	0	0	0	0.0001145			High	4.30832							1
	LTEMETMQSQLMAEK	4	1	1	Q8VDD5	M7(Oxidation); M12(Oxidation)	1801.8	0	3.85437e+07	0	0	0	0	6.198e-05			High	4.30086					High	3.4025	0
	VEDMAELTCLNEASVLHNLK	2	6	2	Q8VDD5;Q61879	M4(Oxidation); C9(Carbamidomethyl)	2302.11	0	2.06806e+07	0	0	0	0	0.001578			High	4.16027							0
	NLPIYSEEIVEMYK	8	1	1	Q8VDD5		1727.86	0	126138796	1.01376e+07	0	0	0	6.454e-05			High	4.11597	High	3.385					0
	SMEAEMIQLQEELAAAER	1	1	1	Q8VDD5		2048.96	0	1.22089e+06	0	0	0	0	0.0007354			High	3.9831							0
	KMQQNIQELEEQLEEEESAR	15	1	1	Q8VDD5	M2(Oxidation)	2477.14	0	5.9809e+07	6.83335e+06	2.83814e+06	0	0	0.01038			High	3.96833	High	3.56176	High	4.29541			1
	LEMDLKDLEAHIDTANK	4	1	1	Q8VDD5	M3(Oxidation)	1971.97	0	1.52905e+07	0	0	0	0	5.272e-06			High	3.91761							1
	VEEEAAQKNMALK	1	1	1	Q8VDD5		1460.74	0	2.79054e+06	0	0	0	0	1.417e-05			High	3.85545							1
	KGTGDCSDEEVDGK	3	1	1	Q8VDD5	C6(Carbamidomethyl)	1496.62	0	1.39132e+06	2.01822e+06	454594	0	0	0.02821			High	3.76152	High	4.03493	High	2.61452			1
	HEMPPHIYAITDTAYR	2	1	1	Q8VDD5		1914.91	0	1.36738e+07	0	0	0	0	6.702e-06			High	3.75497							0
	NMDPLNDNIATLLHQSSDKFVSELWK	2	1	1	Q8VDD5	M2(Oxidation)	3031.49	0	5.80822e+06	0	0	0	0	0.001644			High	3.71996							1
	ALEQQVEEMKTQLEELEDELQATEDAK	2	1	1	Q8VDD5		3147.5	0	9.52784e+06	1.8962e+07	0	0	0	0.03709			High	3.70493	High	4.32879					1
	TVGQLYKEQLAKLMATLR	2	1	1	Q8VDD5		2063.17	0	7.05401e+06	0	0	0	0	0.000143			High	3.65184	High	3.48579					2
	VKPLLNSIRHEDELLAK	3	1	1	Q8VDD5		1975.13	0	3.71716e+07	6.72561e+06	0	0	0	8.866e-06			High	3.56891	High	1.5312					1
	KMQQNIQELEEQLEEEESAR	3	1	1	Q8VDD5		2461.15	0	1.31008e+07	7.96037e+06	0	0	0	0.0009874			High	3.53318	High	2.03535					1
	TEMEDLMSSKDDVGK	2	1	1	Q8VDD5	M7(Oxidation)	1700.74	0	2.32614e+07	4.05924e+06	0	0	0	0.003934			High	3.49397	High	2.05392					1
	DVLLQVEDER	4	1	1	Q8VDD5		1215.62	0	9.29667e+07	3.85501e+07	2.97541e+07	0	0	0.0004231			High	3.37461	High	3.15345	High	2.84297			0
	TVGQLYKEQLAK	2	1	1	Q8VDD5		1377.77	0	1.64499e+08	0	0	0	0	0.0002997			High	3.24456							1
	QIATLHAQVTDMKK	1	1	1	Q8VDD5		1583.86	0	5.53276e+06	0	0	0	0	7.079e-05			High	3.04179							1
	QIATLHAQVTDMK	1	1	1	Q8VDD5		1455.76	0	11820413	0	0	0	0	0.005235			High	2.9169							0
	THEAQIQEMR	2	1	1	Q8VDD5		1242.59	0	3.53293e+07	1.65806e+07	0	0	0	0.004235			High	2.87267	High	2.66933					0
	IMGIPEDEQMGLLR	4	1	1	Q8VDD5	M2(Oxidation)	1617.8	0	4.47317e+07	1.26603e+07	1.62747e+06	0	0	0.001241			High	2.86261	High	2.47615	High	2.32712			0
	ALEEAMEQK	4	1	1	Q8VDD5	M6(Oxidation)	1064.5	0	8.33003e+07	3.3764e+06	1.0556e+06	0	0	0.002665			High	2.74175	High	2.71885	High	2.14001			0
	TELADKVTK	3	1	1	Q8VDD5		1004.56	0	8.29693e+07	1.24385e+07	0	0	0	0.05511			High	2.65217	High	2.46304					1
	HEAMITDLEER	2	1	1	Q8VDD5		1343.63	0	2.21848e+07	2.96116e+06	0	0	0	0.000227			High	2.50964	High	1.55365					0
	EMEAELEDER	2	1	1	Q8VDD5		1250.52	0	27679422	9.9676e+06	0	0	0	0.0009155			High	2.45807	High	1.90774					0
	CIIPNHEK	2	7	3	E9QPE7;Q61879;Q8VDD5	C1(Carbamidomethyl)	1010.51	0	0	0	0	6.50982e+06	0	0.004617			High	2.1663					High	2.25955	0
	EKHLAAENR	1	1	1	Q8VDD5		1067.56	0	2.51247e+06	0	0	0	0	0.007089			High	2.08894							1
	FLSNGHVTIPGQQDK	1	1	1	Q8VDD5		1640.84	0	1.04718e+07	0	0	0	0	0.004328			High	1.81745							0
	KLEEDQIIMEDQNCK	2	1	1	Q8VDD5	C14(Carbamidomethyl)	1892.87	0	0	7.5219e+06	0	0	0	0.001655					High	5.23421					1
	TRLQQELDDLLVDLDHQR	1	1	1	Q8VDD5		2207.16	0	0	0	0	1.63575e+07	0	0.01102									High	4.83498	1
	NAEQFKDQADKASTR	1	1	1	Q8VDD5		1708.83	0	0	0	0	5.36155e+07	0	0.09466									High	3.19441	2
	GALALEEKR	7	1	1	Q8VDD5		986.562	1.07106e+08	1.54347e+08	3.57376e+07	9.33157e+06	7.32126e+07	0.001	0.01726	High	2.77677	High	2.80965	High	2.25931	High	2.58098	High	3.04006	1
	DLEGLSQR	7	1	1	Q8VDD5		917.469	3.48115e+08	8.04578e+08	3.21611e+08	1.12878e+08	0	0.001	0.1175	High	2.50175	High	2.79503	High	2.49648	High	2.56734			0
	LEVNLQAMK	2	1	1	Q8VDD5	M8(Oxidation)	1061.56	2.40063e+07	9.03746e+07	0	0	0	0.001	0.007375	High	2.39458	High	3.02927							0
	VVFQEFR	14	1	1	Q8VDD5		924.494	7.82462e+08	1.66223e+09	6.34111e+08	1.99324e+08	0	0.001	0.007659	High	2.34559	High	2.19995	High	2.29334	High	2.47379			0
	GALALEEK	6	1	1	Q8VDD5		830.46	9.94862e+07	2.80882e+08	9.43642e+07	4.69485e+07	1.27214e+07	0.001	0.02143	High	2.29265	High	2.30246	High	2.06421	High	2.46913	High	2.40128	0
	VEEEAAQKNMALK	3	1	1	Q8VDD5	M10(Oxidation)	1476.73	3.27848e+06	4.74749e+06	0	851567	0	0.001	0.05049	High	1.71463	High	3.28054			High	2.83025			1
	LEVNLQAMK	2	1	1	Q8VDD5		1045.57	0	3.43266e+07	3.2095e+06	0	0	0.001	0.007856			High	3.20006	High	1.80746					0
	EMEAELEDERK	1	1	1	Q8VDD5		1378.62	0	0	0	2.40573e+06	0	0.001	0.04911							High	2.45673			1
	SMEAEMIQLQEELAAAER	1	1	1	Q8VDD5	M2(Oxidation); M6(Oxidation)	2080.96	0	0	0	5.37509e+06	0	0.001	0.1148							High	2.22818			0
	NCAAYLR	10	1	1	Q8VDD5	C2(Carbamidomethyl)	867.413	1.60137e+08	0	4.40696e+07	2.95744e+07	64229643	0.002	0.02827	High	2.23298			High	2.05062	High	2.1348	High	2.60952	0
	TVGQLYK	7	11	4	E9QPE7;Q6URW6-2;Q61879;Q8VDD5		808.455	7.00196e+07	2.67086e+08	8.44448e+07	2.66179e+07	0	0.002	0.02092	High	2.23003	High	2.79551	High	2.06571	High	2.21487			0
	YAEERDRAEAEAR	1	4	2	Q61879;Q8VDD5		1565.73	2.95679e+06	0	0	0	0	0.002	0.03361	High	2.22792									2
	KMEDGVGCLETAEEAKR	1	1	1	Q8VDD5	M2(Oxidation); C8(Carbamidomethyl)	1938.88	0	4.48103e+06	0	0	0	0.002	0.01636			High	3.53127							2
	ALEEAMEQK	1	1	1	Q8VDD5		1048.5	0	24854853	0	0	0	0.002	0.009888			High	3.26702							0
	VVQEQGTHPK	3	1	1	Q8VDD5		1122.59	0	6.37305e+06	0	137821	0	0.002	0.009148			High	2.82175			High	2.08562			0
	TLEDEAK	2	1	1	Q8VDD5		805.394	0	4.49091e+06	6.42843e+06	0	0	0.002	0.0208			High	1.46833	High	1.4062					0
	GELANEVK	4	1	1	Q8VDD5		859.452	2.36362e+07	9.21317e+07	0	1.41415e+07	0	0.003	0.1546	High	2.13005	High	2.21058			High	2.23789			0
	REQEVSILKK	3	1	1	Q8VDD5		1229.72	2.5429e+06	4.67942e+06	1.98615e+06	0	0	0.004	0.03997	High	2.27939	High	2.68916	High	2.63945					2
	CQYLQAEKK	3	1	1	Q8VDD5	C1(Carbamidomethyl)	1167.58	5.94678e+06	1.71406e+06	0	0	1.98494e+06	0.004	0.321	High	2.2632	High	1.90034					High	2.70266	1
	DLQGRDEQSEEKK	3	1	1	Q8VDD5		1561.75	768641	1.18211e+06	0	0	0	0.004	0.0311	High	2.16943	High	2.89774							2
	QSVSNLEK	3	1	1	Q8VDD5		904.473	1.00436e+08	0	0	3.81757e+07	0	0.004	0.1751	High	1.95156					High	2.10399			0
	QGFPNR	1	12	4	E9QPE7;Q61879;Q6URW6-2;Q8VDD5		718.363	9.15669e+07	0	0	0	0	0.004	0.05804	High	1.67812									0
	KLVWVPSSK	2	2	1	Q8VDD5		1043.63	3.22464e+08	4.9443e+08	0	0	0	0.004	0.03951	High	1.57348	High	2.3489							1
	LQEMESAVK	1	1	1	Q8VDD5		1034.52	0	28198777	0	0	0	0.004	0.04033			High	1.91001							0
	QACVLMIK	2	1	1	Q8VDD5	C3(Carbamidomethyl); M6(Oxidation)	978.512	1.03172e+07	7.83237e+06	0	0	0	0.005	0.05949	High	2.09781	High	1.98852							0
	VNKDDIQK	2	2	1	Q8VDD5		959.518	0	3.93405e+06	0	0	0	0.005	0.05755			High	2.27835			High	2.29245			1
	KLLEDR	2	1	1	Q8VDD5		773.45	0	0	2.62921e+07	1.89043e+07	0	0.005	0.1748					High	2.41791	High	2.22144			1
	VRTELADK	1	1	1	Q8VDD5		931.522	0	0	0	1.76546e+07	0	0.005	0.2012							High	2.54504			1
	DQGELER	1	1	1	Q8VDD5		846.397	0	0	0	4.51754e+06	0	0.005	0.2008							High	1.9208			0
	CIIPNHEKK	1	1	1	Q8VDD5	C1(Carbamidomethyl)	1138.6	0	9.35588e+06	0	0	0	0.006	0.06484			High	2.31649							1
	SVHELEK	1	1	1	Q8VDD5		841.442	0	0	0	6.08483e+06	0	0.006	0.215							High	1.77032			0
	FVSELWK	3	1	1	Q8VDD5		908.488	108129108	4.54246e+08	7.09252e+07	0	0	0.007	0.2172	High	2.13274	High	2.25077	High	2.28508					0
	KKLEMDLK	1	1	1	Q8VDD5	M5(Oxidation)	1020.57	0	2.25649e+07	0	0	0	0.007	0.06913			High	1.90064							2
	NGFEPASLK	1	2	1	Q8VDD5		962.495	0	0	0	1.52364e+06	0	0.007	0.2251							High	2.19075			0
	NGFEPASLKEEVGEEAIVELVENGK	1	2	1	Q8VDD5		2687.34	0	0	0	0	0	0.008	0.0843			High	2.89975							1
P62830	60S ribosomal protein L23 OS=Mus musculus GN=Rpl23 PE=1 SV=1 - [RL23_MOUSE]	65.71	2	9	9	67	2.93801e+07	4.59102e+07	4.93156e+07	5.82456e+07	321371	57.0085	47.14	5	16	27.6117	28.57	4	9	60.4378	27.86	3	16	78.0359	63.57	8	25	2.64699	7.14	1	1	140	14.8561	10.5063
	Sequence	# PSMs	# Proteins	# Protein Groups	Protein Group Accessions	Modifications	MH+ [Da]	A5: Area	B5: Area	C5: Area	D5: Area	E5: Area	q-Value	PEP	A2	XCorr A2	B2	XCorr B2	C2	XCorr C2	D2	XCorr D2	E2	XCorr E2	# Missed Cleavages
	ISLGLPVGAVINCADNTGAK	38	2	1	P62830	C13(Carbamidomethyl)	1970.04	3.78798e+07	1.02234e+08	6.12342e+07	22722686	0	0	9.088e-09	High	5.14913	High	4.1637	High	4.8416	High	4.91757			0
	LNRLPAAGVGDMVMATVK	2	1	1	P62830	M12(Oxidation); M14(Oxidation)	1874.98	1.56777e+07	0	0	0	0	0	2.694e-07	High	3.97321									1
	KKVHPAVVIR	5	1	1	P62830		1146.75	6.69632e+06	2.44513e+06	0	1.25359e+06	0	0	0.0005903	High	2.89906	High	2.85244			High	2.00232			2
	GSAITGPVAK	10	1	1	P62830		900.513	3.45829e+07	26041581	6.61239e+07	4.617e+07	321371	0	0.00141	High	2.82107	High	2.70469	High	2.70477	High	2.58271	High	2.64699	0
	DGVFLYFEDNAGVIVNNK	4	1	1	P62830		2013.99	0	0	0	1.00003e+06	0	0	0.007838							High	3.83428			0
	LPAAGVGDMVMATVK	1	1	1	P62830	M9(Oxidation); M11(Oxidation)	1491.76	0	0	0	6.47496e+06	0	0	0.004496							High	3.04891			0
	ECADLWPR	2	1	1	P62830	C2(Carbamidomethyl)	1046.47	0	0	0	2.5722e+06	0	0.001	0.09598	High	1.82738					High	1.94343			0
	KVHPAVVIR	3	1	1	P62830		1018.65	0	9.45514e+06	2.05885e+07	9.97171e+06	0	0.002	0.1243			High	2.7447	High	2.8044	High	2.32416			1
	NLYIISVK	2	2	1	P62830		949.571	0	0	0	1.05844e+08	0	0.002	0.1244							High	2.08231			0
E9Q7Q3	Tropomyosin alpha-3 chain OS=Mus musculus GN=Tpm3 PE=3 SV=1 - [E9Q7Q3_MOUSE]	64.11	3	0	26	211	1.5922e+08	3.76893e+08	2.31426e+08	3.46531e+08	5.51579e+06	99.0007	56.45	15	30	129.553	49.6	19	37	101.927	47.18	17	32	343.761	54.84	21	108	14.3105	19.76	4	4	248	28.7167	4.71631
	Sequence	# PSMs	# Proteins	# Protein Groups	Protein Group Accessions	Modifications	MH+ [Da]	A5: Area	B5: Area	C5: Area	D5: Area	E5: Area	q-Value	PEP	A2	XCorr A2	B2	XCorr B2	C2	XCorr C2	D2	XCorr D2	E2	XCorr E2	# Missed Cleavages
	KIQVLQQQADDAEER	16	4	2	P21107-2;E9Q7Q3		1770.9	1.15633e+08	2.18329e+08	1.66854e+08	1.6243e+08	0	0	0.0003749	High	5.57634	High	5.26466	High	5.54189	High	5.96171			1
	IQVLQQQADDAEER	7	4	2	P21107-2;E9Q7Q3		1642.8	9.85374e+07	2.23523e+08	151264424	2.34067e+08	0	0	0.0001429	High	4.41235	High	4.30661	High	4.56285	High	4.76942	High	4.63048	0
	AREQAEAEVASLNR	7	3	2	E9Q7Q3;P21107-2		1543.78	4.76616e+07	93293639	3.45782e+07	5.61163e+07	0	0	0.00221	High	4.32362	High	4.74959	High	4.7714	High	4.59267			1
	YSQKEDKYEEEIK	13	23	7	G5E8R1;P58771-2;P21107-2;E9Q7Q3;E9Q450;Q8K0Z5;P21107		1688.8	1.08735e+08	1.42507e+08	8.59829e+07	8.1313e+07	0	0	0.0002273	High	4.25528	High	4.8562	High	4.23272	High	3.92198			2
	ALKDEEKMELQEIQLK	40	8	4	E9Q7Q3;P21107-2;Q8K0Z5;P21107	M8(Oxidation)	1961.03	1.74983e+07	7.19017e+07	1.88688e+07	1.52218e+07	0	0	0.00203	High	3.88964	High	4.41879	High	4.31702	High	4.82263			2
	KIQVLQQQADDAEERAER	4	4	2	P21107-2;E9Q7Q3		2127.08	4.16722e+07	6.46763e+07	0	0	0	0	0.000801	High	3.81334	High	4.23447							2
	TIDDLEDELYAQK	6	2	2	E9Q7Q3;P21107		1552.74	0	0	0	6.56336e+07	0	0	0.005227	High	3.73903	High	3.41622			High	4.20718			0
	AREQAEAEVASLNRR	5	3	2	E9Q7Q3;P21107-2		1699.88	3.56233e+07	3.86416e+07	0	1.06056e+07	0	0	2.378e-06	High	3.46856	High	4.42585			High	3.41578			2
	KLVIIEGDLER	18	8	4	E9Q7Q3;P21107-2;Q8K0Z5;P21107		1284.75	0	3.66743e+08	8.68648e+07	0	0	0	0.007133	High	3.28818	High	3.60221	High	3.86367	High	3.6438			1
	RIQLVEEELDR	22	28	7	E9Q450;P58771-2;G5E8R1;P21107-2;E9Q7Q3;Q8K0Z5;P21107		1399.75	8.57841e+07	226660181	1.01657e+08	46827119	0	0	0.05124	High	3.22295	High	3.15271	High	3.42974	High	3.36549			1
	EQAEAEVASLNR	11	3	2	E9Q7Q3;P21107-2		1316.64	1.0359e+08	2.70059e+08	1.76795e+08	2.44074e+08	0	0	0.003137	High	3.04457	High	3.53746	High	3.17838	High	3.29524	High	3.5183	0
	LEEAEKAADESER	2	27	7	E9Q450;P58771-2;G5E8R1;P21107-2;E9Q7Q3;Q8K0Z5;P21107		1476.68	0	0	0	5.16721e+06	0	0	0.002332	High	2.92576					High	3.56025			1
	IQLVEEELDR	11	28	7	E9Q450;P58771-2;G5E8R1;P21107-2;E9Q7Q3;Q8K0Z5;P21107		1243.65	2.53293e+08	493878084	350627831	561452163	4.39955e+06	0	0.01888	High	2.7977	High	2.20902	High	2.69112	High	3.18057	High	2.47612	0
	IQVLQQQADDAEERAER	5	4	2	P21107-2;E9Q7Q3		1998.99	0	1.81535e+07	1.28214e+07	6.51046e+06	0	0	0.004744			High	4.57764	High	4.21341	High	1.33249			1
	ALKDEEKMELQEIQLK	2	8	4	E9Q7Q3;P21107-2;Q8K0Z5;P21107		1945.03	0	5.67122e+06	1.00275e+07	0	0	0	0.0005147			High	4.15554	High	3.3015					2
	IQLVEEELDRAQER	8	28	7	E9Q450;P58771-2;G5E8R1;P21107-2;E9Q7Q3;Q8K0Z5;P21107		1727.89	0	1.21867e+08	1.98883e+07	1.94712e+06	0	0	0.001632			High	3.73072	High	2.86486	High	2.96844			1
	LVIIEGDLER	8	8	4	E9Q7Q3;P21107-2;Q8K0Z5;P21107		1156.66	0	8.5179e+07	0	6.50215e+06	0	0	0.0001721			High	3.26783			High	3.17167			0
	SLEAQAEK	4	13	4	G5E8R1;P58771-2;E9Q7Q3;P21107		875.448	0	1.29263e+07	8.7021e+06	9.72502e+06	0	0	0.0009415			High	2.84558	High	2.12787	High	2.50917			0
	MELQEIQLK	3	24	7	G5E8R1;P58771-2;E9Q450;E9Q7Q3;P21107-2;Q8K0Z5;P21107	M1(Oxidation)	1147.6	0	0	8.12817e+06	1.92071e+07	0	0	0.04451					High	2.81	High	2.98401			0
	DEEKMELQEIQLK	1	24	7	G5E8R1;P58771-2;E9Q450;E9Q7Q3;P21107-2;Q8K0Z5;P21107	M5(Oxidation)	1648.81	0	0	0	5.97713e+06	0	0	0.01973							High	3.50598			1
	LATALQKLEEAEK	1	27	7	E9Q450;P58771-2;G5E8R1;P21107-2;E9Q7Q3;Q8K0Z5;P21107		1443.81	0	0	0	0	6.63203e+06	0	0.1805									High	3.68565	1
	HIAEEADRKYEEVAR	6	8	4	E9Q7Q3;P21107-2;Q8K0Z5;P21107		1815.9	2.67781e+07	2.54003e+07	5.32344e+06	2.15744e+06	0	0.001	0.007446	High	2.81721	High	3.20807	High	2.73313	High	2.63325			2
	KYEEVAR	4	28	8	E9Q450;P58771-2;G5E8R1;E9Q7Q3;P21107-2;Q8K0Z5;P21107;Q6IRU2		894.47	0	1.31505e+07	1.05894e+07	63720956	0	0.001	0.09891			High	2.08935	High	2.17877	High	2.53512			1
	HIAEEADR	2	8	4	E9Q7Q3;P21107-2;Q8K0Z5;P21107		940.45	0	0	0	2.04404e+07	0	0.001	0.1028							High	2.63968			0
	MELQEIQLK	1	24	7	G5E8R1;P58771-2;E9Q450;E9Q7Q3;P21107-2;Q8K0Z5;P21107		1131.61	0	3.59979e+06	0	0	0	0.002	0.009121			High	2.48261							0
	AISDELDHALNDMTSI	1	2	2	E9Q7Q3;P21107	M13(Oxidation)	1760.8	0	0	0	0	0	0.003	0.0507	High	2.11966									0
	LATALQK	2	27	7	E9Q450;P58771-2;G5E8R1;P21107-2;E9Q7Q3;Q8K0Z5;P21107		744.46	0	0	7.81554e+07	0	0	0.007	0.225					High	2.4053					0
	YEEVAR	1	28	8	E9Q450;P58771-2;G5E8R1;E9Q7Q3;P21107-2;Q8K0Z5;P21107;Q6IRU2		766.372	0	0	7.05071e+06	0	0	0.007	0.2275					High	2.07845					0
P63276	40S ribosomal protein S17 OS=Mus musculus GN=Rps17 PE=1 SV=2 - [RS17_MOUSE]	62.96	1	9	9	65	2.20059e+07	4.48742e+07	4.32491e+07	2.11062e+07	0	49.7521	55.56	6	15	57.4724	57.04	6	17	55.4985	62.22	7	16	49.6882	56.3	7	17					135	15.5144	9.84717
	Sequence	# PSMs	# Proteins	# Protein Groups	Protein Group Accessions	Modifications	MH+ [Da]	A5: Area	B5: Area	C5: Area	D5: Area	E5: Area	q-Value	PEP	A2	XCorr A2	B2	XCorr B2	C2	XCorr C2	D2	XCorr D2	E2	XCorr E2	# Missed Cleavages
	LLDFGSLSNLQVTQPTVGMNFK	21	1	1	P63276	M19(Oxidation)	2425.24	2.17755e+07	2.69734e+07	1.44665e+07	9.46995e+06	0	0	0.001085	High	4.45162	High	4.25667	High	4.64799	High	4.01656			0
	DNYVPEVSALDQEIIEVDPDTK	25	1	1	P63276		2489.19	1.97931e+07	8.27669e+07	7.87243e+07	4.3084e+07	0	0	0.001354	High	4.07802	High	4.21845	High	4.28156	High	4.60642			0
	VCEEIAIIPSKK	4	1	1	P63276	C2(Carbamidomethyl)	1386.76	2.44491e+07	8.48971e+06	1.08766e+07	9.96563e+06	0	0	0.0001863	High	3.46974	High	2.96405	High	3.21757	High	3.00216			1
	IAGYVTHLMK	4	1	1	P63276	M9(Oxidation)	1148.61	4.74697e+06	0	2.61535e+06	1.2411e+06	0	0	0.0007967	High	2.17191	High	2.00499	High	2.38326	High	1.89389			0
	LGNDFHTNKR	3	1	1	P63276		1201.61	0	2.48824e+07	3.44834e+07	7.68032e+06	0	0	0.0009909			High	3.59189	High	3.42451	High	2.60275			1
	VCEEIAIIPSK	2	1	1	P63276	C2(Carbamidomethyl)	1258.67	1.33094e+07	0	0	1.02689e+07	0	0.001	0.00636	High	2.41603					High	2.80218			0
	LGNDFHTNK	3	1	1	P63276		1045.5	4.27411e+06	0	1.65397e+07	4.34957e+06	0	0.001	0.006083	High	2.13583			High	2.62961	High	2.13596			0
	IAGYVTHLMK	1	1	1	P63276		1132.61	0	0	8.40919e+06	0	0	0.002	0.08351					High	2.48556					0
	RDNYVPEVSALDQEIIEVDPDTK	1	1	1	P63276		2645.3	0	0	0	0	0	0.005	0.04683			High	2.46712							1
	LQEEERER	1	1	1	P63276		1088.54	0	0	6.39121e+06	0	0	0.005	0.1869					High	2.70621					1
Q3THE2	Myosin regulatory light chain 12B OS=Mus musculus GN=Myl12b PE=1 SV=2 - [ML12B_MOUSE]	62.79	3	2	10	110	9.01895e+08	9.77839e+08	2.97449e+08	7.77346e+07	6.449e+07	169.008	52.33	9	45	125.076	57.56	8	31	65.0197	34.88	5	17	55.9647	34.88	5	16	3.87603	6.4	1	1	172	19.7665	4.84326
	Sequence	# PSMs	# Proteins	# Protein Groups	Protein Group Accessions	Modifications	MH+ [Da]	A5: Area	B5: Area	C5: Area	D5: Area	E5: Area	q-Value	PEP	A2	XCorr A2	B2	XCorr B2	C2	XCorr C2	D2	XCorr D2	E2	XCorr E2	# Missed Cleavages
	ATSNVFAMFDQSQIQEFK	38	5	2	Q6ZWQ9;Q3THE2	M8(Oxidation)	2106.97	2.2632e+07	2.12361e+08	7.89777e+06	1.49429e+06	0	0	5.379e-10	High	5.6365	High	5.61113	High	4.59332	High	4.83089			0
	NAFACFDEEATGTIQEDYLR	16	1	1	Q3THE2	C5(Carbamidomethyl)	2350.03	22766315	6.84915e+06	0	0	0	0	8.944e-08	High	5.29734	High	5.17571							0
	FTDEEVDELYR	15	2	2	Q3THE2;Q6ZWQ9		1415.63	1.55925e+09	1547243360	421112873	138383697	6.449e+07	0	1.666e-06	High	4.5704	High	3.49823	High	3.82575	High	4.37317	High	3.87603	0
	LNGTDPEDVIR	7	4	2	Q6ZWQ9;Q3THE2		1228.62	2.71296e+08	3.75134e+08	1.31803e+08	2.92252e+07	0	0	1.349e-05	High	3.61067	High	3.26226	High	3.35205	High	3.08844			0
	ELLTTMGDRFTDEEVDELYR	4	2	2	Q3THE2;Q6ZWQ9	M6(Oxidation)	2448.13	1.60848e+06	0	0	0	0	0	4.18e-05	High	3.33279									1
	EAFNMIDQNR	7	5	2	Q6ZWQ9;Q3THE2	M5(Oxidation)	1253.56	4.67659e+07	5.5953e+07	5.60636e+06	4.71777e+06	0	0	0.004369	High	3.24728	High	3.62391	High	2.5593	High	2.76472			0
	GNFNYIEFTR	12	2	2	Q3THE2;Q6ZWQ9		1260.6	8.75143e+08	1.01114e+09	3.3943e+08	6.55949e+07	0	0	0.001352	High	3.07903	High	2.65472	High	2.93839	High	3.12916			0
	KGNFNYIEFTR	2	2	2	Q3THE2;Q6ZWQ9		1388.7	2.16976e+07	27371129	0	0	0	0	0.0002528	High	2.95635	High	2.89448							1
	ATSNVFAMFDQSQIQEFK	6	5	2	Q6ZWQ9;Q3THE2		2090.99	0	3.86069e+07	7.0732e+06	0	0	0	0.0005557			High	5.15994	High	5.36874					0
	DGFIDKEDLHDMLASLGK	1	2	1	Q3THE2	M12(Oxidation)	2019.97	0	8.10313e+06	0	0	0	0	2.606e-05			High	4.88553							1
	EAFNMIDQNR	1	5	2	Q6ZWQ9;Q3THE2		1237.56	0	2.4614e+07	0	0	0	0	0.001061			High	3.33936							0
	ELLTTMGDR	1	3	2	Q3THE2;Q6ZWQ9	M6(Oxidation)	1051.51	2.81207e+07	0	0	0	0	0.003	0.04523	High	2.46074									0
Q6ZWQ9	MCG5400 OS=Mus musculus GN=Myl12a PE=1 SV=1 - [Q6ZWQ9_MOUSE]	62.79	3	2	10	124	9.01895e+08	9.77839e+08	2.97449e+08	7.77346e+07	3.39003e+07	189.212	62.79	10	50	141.363	47.09	7	36	65.0197	34.88	5	17	55.9647	34.88	5	16	18.4849	18.02	2	5	172	19.8825	4.80518
	Sequence	# PSMs	# Proteins	# Protein Groups	Protein Group Accessions	Modifications	MH+ [Da]	A5: Area	B5: Area	C5: Area	D5: Area	E5: Area	q-Value	PEP	A2	XCorr A2	B2	XCorr B2	C2	XCorr C2	D2	XCorr D2	E2	XCorr E2	# Missed Cleavages
	NAFACFDEEAIGTIQEDYLR	30	1	1	Q6ZWQ9	C5(Carbamidomethyl)	2362.08	3.0103e+07	1.91863e+07	0	0	3.31053e+06	0	5.921e-09	High	5.79859	High	4.46435					High	4.31552	0
	ATSNVFAMFDQSQIQEFK	38	5	2	Q6ZWQ9;Q3THE2	M8(Oxidation)	2106.97	2.2632e+07	2.12361e+08	7.89777e+06	1.49429e+06	0	0	5.379e-10	High	5.6365	High	5.61113	High	4.59332	High	4.83089			0
	FTDEEVDELYR	15	2	2	Q3THE2;Q6ZWQ9		1415.63	1.55925e+09	1547243360	421112873	138383697	6.449e+07	0	1.666e-06	High	4.5704	High	3.49823	High	3.82575	High	4.37317	High	3.87603	0
	LNGTDPEDVIR	7	4	2	Q6ZWQ9;Q3THE2		1228.62	2.71296e+08	3.75134e+08	1.31803e+08	2.92252e+07	0	0	1.349e-05	High	3.61067	High	3.26226	High	3.35205	High	3.08844			0
	ELLTTMGDRFTDEEVDELYR	4	2	2	Q3THE2;Q6ZWQ9	M6(Oxidation)	2448.13	1.60848e+06	0	0	0	0	0	4.18e-05	High	3.33279									1
	EAFNMIDQNR	7	5	2	Q6ZWQ9;Q3THE2	M5(Oxidation)	1253.56	4.67659e+07	5.5953e+07	5.60636e+06	4.71777e+06	0	0	0.004369	High	3.24728	High	3.62391	High	2.5593	High	2.76472			0
	GNFNYIEFTR	12	2	2	Q3THE2;Q6ZWQ9		1260.6	8.75143e+08	1.01114e+09	3.3943e+08	6.55949e+07	0	0	0.001352	High	3.07903	High	2.65472	High	2.93839	High	3.12916			0
	KGNFNYIEFTR	2	2	2	Q3THE2;Q6ZWQ9		1388.7	2.16976e+07	27371129	0	0	0	0	0.0002528	High	2.95635	High	2.89448							1
	ATSNVFAMFDQSQIQEFK	6	5	2	Q6ZWQ9;Q3THE2		2090.99	0	3.86069e+07	7.0732e+06	0	0	0	0.0005557			High	5.15994	High	5.36874					0
	EAFNMIDQNR	1	5	2	Q6ZWQ9;Q3THE2		1237.56	0	2.4614e+07	0	0	0	0	0.001061			High	3.33936							0
	DGFIDKEDLHDMLASMGK	1	2	1	Q6ZWQ9	M12(Oxidation); M16(Oxidation)	2053.92	9966791	0	0	0	0	0.001	0.004303	High	3.08248									1
	ELLTTMGDR	1	3	2	Q3THE2;Q6ZWQ9	M6(Oxidation)	1051.51	2.81207e+07	0	0	0	0	0.003	0.04523	High	2.46074									0
F8WIX8	Histone H2A OS=Mus musculus GN=Hist1h2al PE=3 SV=1 - [F8WIX8_MOUSE]	60	4	3	5	98	7.47063e+08	2.83331e+08	2.50225e+08	2.28593e+08	9.99547e+06	106.282	36.8	4	29	58.9817	28	3	16	69.4291	28	3	19	110.242	36.8	4	32	7.83127	30.4	2	2	125	13.5987	10.7407
	Sequence	# PSMs	# Proteins	# Protein Groups	Protein Group Accessions	Modifications	MH+ [Da]	A5: Area	B5: Area	C5: Area	D5: Area	E5: Area	q-Value	PEP	A2	XCorr A2	B2	XCorr B2	C2	XCorr C2	D2	XCorr D2	E2	XCorr E2	# Missed Cleavages
	VTIAQGGVLPNIQAVLLPK	67	10	1	F8WIX8		1931.17	6.84976e+08	288272638	1.86218e+08	1.58978e+08	0	0	3.782e-08	High	5.26423	High	4.90117	High	4.69016	High	4.78535			0
	NDEELNKLLGK	3	3	1	F8WIX8		1272.68	7.22362e+07	0	0	3.24184e+06	0	0	2.278e-05	High	3.61119					High	3.07549			1
	HLQLAIR	10	14	3	F8WIX8;P0C0S6;P27661		850.524	664453527	2.7373e+08	2.29776e+08	2.18518e+08	0	0	0.05681	High	2.73971	High	2.59777	High	2.59274	High	2.68557			0
	AGLQFPVGR	17	16	3	F8WIX8;P0C0S6;P27661		944.531	891760120	2.87991e+08	3.3468e+08	3.08282e+08	4.59108e+06	0	0.04577	High	2.64409	High	2.5147	High	2.85925	High	2.57644	High	2.67708	0
	VGAGAPVYMAAVLEYLTAEILELAGNAAR	1	4	1	F8WIX8		2933.53	0	0	0	0	15399865	0	0.07106									High	5.15419	0
P62270	40S ribosomal protein S18 OS=Mus musculus GN=Rps18 PE=1 SV=3 - [RS18_MOUSE]	58.55	3	17	17	151	5.55811e+08	5.56864e+08	4.89375e+08	2.98441e+08	0	106.303	53.95	15	41	72.0891	50	15	28	110.247	50	14	41	111.384	54.61	14	40	3.25507	7.24	1	1	152	17.7079	10.9897
	Sequence	# PSMs	# Proteins	# Protein Groups	Protein Group Accessions	Modifications	MH+ [Da]	A5: Area	B5: Area	C5: Area	D5: Area	E5: Area	q-Value	PEP	A2	XCorr A2	B2	XCorr B2	C2	XCorr C2	D2	XCorr D2	E2	XCorr E2	# Missed Cleavages
	YSQVLANGLDNK	7	2	1	P62270		1321.68	287247940	1.99569e+08	2.97351e+08	1.29852e+08	0	0	0.01266	High	3.75802	High	3.8467	High	4.18007	High	4.16781			0
	KADIDLTKR	7	3	1	P62270		1059.61	1.69668e+08	1.37299e+08	1.12071e+08	4.28738e+07	0	0	0.001818	High	3.66931	High	3.64221	High	3.1997	High	3.29197			2
	RAGELTEDEVER	6	3	1	P62270		1403.68	2.70372e+08	2.70853e+08	0	1.55487e+08	0	0	4.633e-05	High	3.63195	High	3.58342			High	3.54029			1
	AGELTEDEVER	17	3	1	P62270		1247.57	7.94519e+08	7.37199e+08	7.25407e+08	3.82577e+08	0	0	0.0257	High	3.59119	High	3.16111	High	3.72609	High	3.59169	High	3.25507	0
	KIAFAITAIK	13	3	1	P62270		1075.69	1.67909e+08	2.03386e+08	1.26678e+08	6.70048e+06	0	0	0.002595	High	3.1734	High	3.6818	High	3.36969	High	1.88496			1
	IAFAITAIK	14	3	1	P62270		947.592	2.36596e+08	2.76795e+08	2.54264e+08	8.64183e+07	0	0	0.01243	High	3.09597	High	3.31493	High	3.17991	High	3.4139			0
	IPDWFLNR	38	3	1	P62270		1060.56	4.45022e+08	4.90783e+08	3.03898e+08	5.30004e+06	0	0	0.001253	High	3.02645	High	2.90242	High	2.94178	High	2.93698			0
	VLNTNIDGR	11	3	1	P62270		1001.54	4.27891e+08	4.42609e+08	438821034	2.91536e+08	0	0	0.02506	High	2.93076	High	2.59124	High	3.35332	High	3.01574			0
	KADIDLTK	4	3	1	P62270		903.514	0	0	1.46367e+08	0	0	0	0.002458	High	2.64335	High	2.31367	High	2.26491	High	3.10452			1
	VITIMQNPR	7	3	1	P62270	M5(Oxidation)	1087.59	7.24059e+07	4.20421e+07	1.74208e+07	2.29812e+07	0	0	0.0319	High	2.38	High	2.2222	High	2.4744	High	2.50452			0
	YAHVVLRK	2	3	1	P62270		985.594	0	1.59376e+07	8.76091e+06	0	0	0	0.002435			High	2.51743	High	2.53619					1
	VITIMQNPR	2	3	1	P62270		1071.6	0	4.09386e+07	2.78364e+07	0	0	0	0.04112			High	1.28465	High	2.66992					0
	YAHVVLR	6	3	1	P62270		857.499	2.79821e+08	3.56192e+08	2.87861e+08	1.2706e+08	0	0.001	0.1043	High	2.51484	High	2.05627	High	2.66403	High	2.66803			0
	ADIDLTKR	8	3	1	P62270		931.521	5.18384e+07	3.73264e+07	4.23748e+07	2.11535e+07	0	0.001	0.08534	High	2.44723	High	2.55732	High	2.61586	High	2.63766			1
	RYAHVVLR	4	3	1	P62270		1013.6	4.46873e+07	52595833	3.30492e+07	8.51839e+06	0	0.002	0.02589	High	2.91038	High	2.9789	High	2.2218	High	2.60979			1
	HFWGLR	1	1	1	P62270		815.431	1.4293e+08	0	0	0	0	0.003	0.04595	High	2.12917									0
	ADIDLTK	3	3	1	P62270		775.419	1.56084e+07	2.39646e+07	2.53699e+07	0	0	0.003	0.04234	High	1.89412	High	2.03486	High	2.14337					0
	LREDLER	1	2	1	P62270		930.501	0	0	0	2.21211e+08	0	0.009	0.2456							High	2.63577			1
Q60605	Myosin light polypeptide 6 OS=Mus musculus GN=Myl6 PE=1 SV=3 - [MYL6_MOUSE]	58.28	7	7	8	74	4.03449e+08	9.78496e+08	1.8124e+08	7.66507e+07	1.00803e+08	51.9396	37.09	6	16	70.0064	50.99	7	22	26.86	29.8	4	9	64.1807	29.8	5	19	23.9601	29.8	4	8	151	16.9191	4.65283
	Sequence	# PSMs	# Proteins	# Protein Groups	Protein Group Accessions	Modifications	MH+ [Da]	A5: Area	B5: Area	C5: Area	D5: Area	E5: Area	q-Value	PEP	A2	XCorr A2	B2	XCorr B2	C2	XCorr C2	D2	XCorr D2	E2	XCorr E2	# Missed Cleavages
	NKDQGTYEDYVEGLR	22	2	1	Q60605		1786.82	4.45202e+08	879006095	1.37642e+08	5.7223e+07	3.62338e+07	0	3.163e-07	High	4.92094	High	4.62901	High	4.5682	High	4.45922	High	3.15447	1
	DQGTYEDYVEGLR	3	2	1	Q60605		1544.68	7.57402e+07	2.046e+08	0	2.71314e+07	0	0	1.466e-06	High	4.07411	High	3.4358			High	3.55206			0
	ALGQNPTNAEVLK	13	3	2	Q60605;Q8CI43		1354.73	3.96343e+08	1.04128e+09	2.17701e+08	9.30403e+07	1.07557e+08	0	0.005097	High	3.55684	High	3.94589	High	3.62347	High	3.50912	High	3.89658	0
	HVLVTLGEK	11	2	1	Q60605		995.59	2.5229e+08	7.80468e+08	1.12296e+08	5.7102e+07	1.58618e+08	0	0.0003675	High	3.17375	High	3.19539	High	2.84897	High	2.99827	High	2.95841	0
	ILYSQCGDVMR	1	2	1	Q60605	C6(Carbamidomethyl); M10(Oxidation)	1357.62	2.16306e+07	0	0	0	0	0	0.0001899	High	2.82645									0
	EAFQLFDR	15	2	1	Q60605		1025.51	3.68802e+08	1.0152e+09	1.88378e+08	7.96888e+07	1.71117e+07	0	0.004139	High	2.40585	High	2.4177	High	2.25145	High	2.66789	High	2.65503	0
	VLDFEHFLPMLQTVAK	3	2	1	Q60605		1888.01	0	6.47999e+06	0	0	0	0	0.0003673			High	4.03353							0
	VFDKEGNGTVMGAEIR	1	7	1	Q60605		1722.84	0	7863186	0	0	0	0	0.0002566			High	3.65217							1
	VLDFEHFLPMLQTVAK	5	2	1	Q60605	M10(Oxidation)	1904	0	4.73558e+07	0	0	0	0	1.707e-05			High	3.61174							0
Q9CZX8	40S ribosomal protein S19 OS=Mus musculus GN=Rps19 PE=1 SV=3 - [RS19_MOUSE]	57.93	6	13	13	149	2.54959e+08	4.57401e+08	3.82941e+08	4.51182e+08	183484	80.3053	50.34	11	29	54.2227	57.24	12	20	112.078	57.93	13	41	157.449	51.03	12	58	2.18192	6.21	1	1	145	16.0756	10.4038
	Sequence	# PSMs	# Proteins	# Protein Groups	Protein Group Accessions	Modifications	MH+ [Da]	A5: Area	B5: Area	C5: Area	D5: Area	E5: Area	q-Value	PEP	A2	XCorr A2	B2	XCorr B2	C2	XCorr C2	D2	XCorr D2	E2	XCorr E2	# Missed Cleavages
	HKELAPYDENWFYTR	11	6	1	Q9CZX8		1968.92	2.46689e+07	7.5678e+07	7.51282e+06	4.53009e+06	0	0	3.512e-08	High	4.59138	High	3.18391	High	3.86021	High	3.60043			1
	LKVPEWVDTVK	30	6	1	Q9CZX8		1313.75	1.54482e+08	4.84403e+08	3.12244e+08	2.12656e+07	0	0	5.378e-06	High	3.60621	High	3.28024	High	3.44066	High	3.4206			1
	VLQALEGLK	14	5	1	Q9CZX8		970.593	2.30421e+08	2.65577e+08	4.57253e+08	4.13321e+08	0	0	0.01503	High	3.28627	High	3.39256	High	3.35331	High	3.48813			0
	RVLQALEGLK	18	5	1	Q9CZX8		1126.69	2.14718e+08	5.07831e+08	3.51063e+08	92501764	0	0	0.05638	High	3.2816	High	2.51129	High	3.03059	High	3.24066			1
	IAGQVAAANK	8	1	1	Q9CZX8		942.538	7.88495e+07	1.39108e+08	1.88264e+08	102895203	0	0	0.05391	High	3.2265	High	3.22797	High	3.3947	High	3.60311			0
	ELAPYDENWFYTR	23	6	1	Q9CZX8		1703.77	5.72002e+07	1.92376e+08	1.40466e+08	3.81617e+06	0	0	0.02218	High	3.12075	High	3.40148	High	3.4963	High	3.24049			0
	ALAAFLKK	8	6	1	Q9CZX8		861.556	1.3771e+08	7.01468e+07	7.10412e+07	5.06266e+07	0	0	0.001954	High	2.73386	High	2.96012	High	2.74549	High	2.80893			1
	VPEWVDTVK	7	6	1	Q9CZX8		1072.57	5.61362e+07	7.18231e+07	7.63266e+07	6.65372e+07	0	0	0.002968	High	2.32396	High	2.61822	High	2.21882	High	2.57478			0
	ALAAFLK	11	6	1	Q9CZX8		733.46	1.33603e+08	2.03381e+08	3.40507e+08	3.08385e+08	0	0	0.007136	High	2.1671	High	2.08776	High	2.07325	High	2.11885			0
	DVNQQEFVR	6	6	1	Q9CZX8		1134.55	3.19739e+08	3.7997e+08	0	631842016	183484	0.001	0.003813	High	3.0881	High	2.26509	High	1.89438	High	2.5261	High	2.18192	0
	NGVRPSHFSR	8	5	1	Q9CZX8		1156.6	4.17123e+07	3.6301e+07	125450601	71798481	0	0.001	0.02993	High	2.39641	High	2.63266	High	2.85749	High	2.6437			0
	GGAGVGSMTK	2	5	1	Q9CZX8		864.423	0	1.27806e+06	2.79656e+06	0	0	0.001	0.06191			High	2.111	High	2.71922					0
	IAGQVAAANKK	3	1	1	Q9CZX8		1070.63	0	0	4.30082e+07	2.3936e+07	0	0.002	0.08696					High	3.108	High	2.4399			1
G5E8R1	Tropomyosin 1, alpha, isoform CRA_j OS=Mus musculus GN=Tpm1 PE=3 SV=1 - [G5E8R1_MOUSE]	56.85	5	3	21	130	1.49271e+08	2.89719e+08	1.83164e+08	2.66321e+08	5.51579e+06	65.591	49.19	13	21	71.2409	41.94	14	22	67.1791	47.58	15	23	176.601	50.81	17	60	12.8124	18.95	4	4	248	28.5395	4.76709
	Sequence	# PSMs	# Proteins	# Protein Groups	Protein Group Accessions	Modifications	MH+ [Da]	A5: Area	B5: Area	C5: Area	D5: Area	E5: Area	q-Value	PEP	A2	XCorr A2	B2	XCorr B2	C2	XCorr C2	D2	XCorr D2	E2	XCorr E2	# Missed Cleavages
	SLQEQADAAEER	8	7	1	G5E8R1		1346.62	69348512	1.4862e+08	9.72077e+07	1.43871e+08	0	0	7.417e-07	High	4.54905	High	4.23834	High	4.08458	High	3.88678	High	3.3748	0
	AQKDEEKMEIQEIQLK	6	16	3	G5E8R1;P58771-2;E9Q450	M8(Oxidation)	1976	7.15998e+06	2.76377e+07	7.11024e+06	2.278e+07	0	0	0.005322	High	4.52055	High	4.14294	High	3.25799	High	4.63658			2
	YSQKEDKYEEEIK	13	23	7	G5E8R1;P58771-2;P21107-2;E9Q7Q3;E9Q450;Q8K0Z5;P21107		1688.8	1.08735e+08	1.42507e+08	8.59829e+07	8.1313e+07	0	0	0.0002273	High	4.25528	High	4.8562	High	4.23272	High	3.92198			2
	LRETAEADVASLNR	3	6	1	G5E8R1		1544.8	9.68969e+06	1.94117e+07	0	1.74354e+07	0	0	0.002232	High	3.64208	High	3.40428			High	3.67433			1
	ETAEADVASLNR	9	6	1	G5E8R1		1275.62	4.95515e+07	1.07963e+08	6.92748e+07	9.36408e+07	0	0	9.372e-05	High	3.43558	High	3.57081	High	3.13554	High	3.50049	High	3.27586	0
	KLVIIESDLER	18	16	3	G5E8R1;P58771-2;E9Q450		1314.76	3.80465e+07	1.09663e+08	31726032	2.55668e+07	0	0	0.001975	High	3.36754	High	3.80631	High	3.30514	High	3.51991			1
	RIQLVEEELDR	22	28	7	E9Q450;P58771-2;G5E8R1;P21107-2;E9Q7Q3;Q8K0Z5;P21107		1399.75	8.57841e+07	226660181	1.01657e+08	46827119	0	0	0.05124	High	3.22295	High	3.15271	High	3.42974	High	3.36549			1
	LEEAEKAADESER	2	27	7	E9Q450;P58771-2;G5E8R1;P21107-2;E9Q7Q3;Q8K0Z5;P21107		1476.68	0	0	0	5.16721e+06	0	0	0.002332	High	2.92576					High	3.56025			1
	IQLVEEELDR	11	28	7	E9Q450;P58771-2;G5E8R1;P21107-2;E9Q7Q3;Q8K0Z5;P21107		1243.65	2.53293e+08	493878084	350627831	561452163	4.39955e+06	0	0.01888	High	2.7977	High	2.20902	High	2.69112	High	3.18057	High	2.47612	0
	LVIIESDLER	4	16	3	G5E8R1;P58771-2;E9Q450		1186.67	1.43842e+07	3.35269e+07	0	1.72061e+07	0	0	9.977e-05	High	2.58837	High	2.6912			High	2.60661			0
	IQLVEEELDRAQER	8	28	7	E9Q450;P58771-2;G5E8R1;P21107-2;E9Q7Q3;Q8K0Z5;P21107		1727.89	0	1.21867e+08	1.98883e+07	1.94712e+06	0	0	0.001632			High	3.73072	High	2.86486	High	2.96844			1
	SLEAQAEK	4	13	4	G5E8R1;P58771-2;E9Q7Q3;P21107		875.448	0	1.29263e+07	8.7021e+06	9.72502e+06	0	0	0.0009415			High	2.84558	High	2.12787	High	2.50917			0
	AQKDEEKMEIQEIQLK	1	16	3	G5E8R1;P58771-2;E9Q450		1960	0	0	4.53067e+06	0	0	0	0.003039					High	4.87041					2
	MEIQEIQLK	3	24	7	G5E8R1;P58771-2;E9Q450;E9Q7Q3;P21107-2;Q8K0Z5;P21107	M1(Oxidation)	1147.6	0	0	8.12817e+06	1.92071e+07	0	0	0.04451					High	2.81	High	2.98401			0
	DEEKMEIQEIQLK	1	24	7	G5E8R1;P58771-2;E9Q450;E9Q7Q3;P21107-2;Q8K0Z5;P21107	M5(Oxidation)	1648.81	0	0	0	5.97713e+06	0	0	0.01973							High	3.50598			1
	LATALQKLEEAEK	1	27	7	E9Q450;P58771-2;G5E8R1;P21107-2;E9Q7Q3;Q8K0Z5;P21107		1443.81	0	0	0	0	6.63203e+06	0	0.1805									High	3.68565	1
	HIAEDADRKYEEVAR	1	16	3	G5E8R1;P58771-2;E9Q450		1801.89	3.92586e+06	0	0	0	0	0.001	0.005976	High	2.68893									2
	CAELEEELK	3	10	2	G5E8R1;P58771-2	C1(Carbamidomethyl)	1120.52	4.3259e+06	0	2.46676e+06	9.10684e+06	0	0.001	0.01056	High	1.80758			High	1.95457	High	1.8367			0
	SIDDLEEK	4	7	3	G5E8R1;P58771-2;E9Q450		948.452	1.48629e+07	3.81411e+07	1.87159e+07	3.30719e+07	0	0.001	0.1043	High	1.74756	High	2.2015	High	1.78146	High	2.55727			0
	KYEEVAR	4	28	8	E9Q450;P58771-2;G5E8R1;E9Q7Q3;P21107-2;Q8K0Z5;P21107;Q6IRU2		894.47	0	1.31505e+07	1.05894e+07	63720956	0	0.001	0.09891			High	2.08935	High	2.17877	High	2.53512			1
	MEIQEIQLK	1	24	7	G5E8R1;P58771-2;E9Q450;E9Q7Q3;P21107-2;Q8K0Z5;P21107		1131.61	0	3.59979e+06	0	0	0	0.002	0.009121			High	2.48261							0
	LATALQK	2	27	7	E9Q450;P58771-2;G5E8R1;P21107-2;E9Q7Q3;Q8K0Z5;P21107		744.46	0	0	7.81554e+07	0	0	0.007	0.225					High	2.4053					0
	YEEVAR	1	28	8	E9Q450;P58771-2;G5E8R1;E9Q7Q3;P21107-2;Q8K0Z5;P21107;Q6IRU2		766.372	0	0	7.05071e+06	0	0	0.007	0.2275					High	2.07845					0
Q8K0Z5	Tropomyosin 3, gamma OS=Mus musculus GN=Tpm3 PE=2 SV=1 - [Q8K0Z5_MOUSE]	56.34	3	0	25	199	1.67378e+08	3.81025e+08	2.47041e+08	3.43583e+08	2.89831e+07	70.0607	47.18	12	24	101.359	40.85	16	33	81.9951	42.25	16	29	322.204	53.87	21	108	15.5955	16.9	4	5	284	33.1288	4.76709
	Sequence	# PSMs	# Proteins	# Protein Groups	Protein Group Accessions	Modifications	MH+ [Da]	A5: Area	B5: Area	C5: Area	D5: Area	E5: Area	q-Value	PEP	A2	XCorr A2	B2	XCorr B2	C2	XCorr C2	D2	XCorr D2	E2	XCorr E2	# Missed Cleavages
	YSQKEDKYEEEIK	13	23	7	G5E8R1;P58771-2;P21107-2;E9Q7Q3;E9Q450;Q8K0Z5;P21107		1688.8	1.08735e+08	1.42507e+08	8.59829e+07	8.1313e+07	0	0	0.0002273	High	4.25528	High	4.8562	High	4.23272	High	3.92198			2
	ALKDEEKMELQEIQLK	40	8	4	E9Q7Q3;P21107-2;Q8K0Z5;P21107	M8(Oxidation)	1961.03	1.74983e+07	7.19017e+07	1.88688e+07	1.52218e+07	0	0	0.00203	High	3.88964	High	4.41879	High	4.31702	High	4.82263			2
	MLDQTLLDLNEM	11	4	2	P21107-2;Q8K0Z5	M1(Oxidation); M12(Oxidation)	1467.67	8.83522e+07	1.15444e+08	2.86289e+07	9.4689e+07	7.59177e+07	0	0.006818	High	3.59772	High	3.38136	High	3.16407	High	3.9996	High	3.29337	0
	KLVIIEGDLER	18	8	4	E9Q7Q3;P21107-2;Q8K0Z5;P21107		1284.75	0	3.66743e+08	8.68648e+07	0	0	0	0.007133	High	3.28818	High	3.60221	High	3.86367	High	3.6438			1
	RIQLVEEELDR	22	28	7	E9Q450;P58771-2;G5E8R1;P21107-2;E9Q7Q3;Q8K0Z5;P21107		1399.75	8.57841e+07	226660181	1.01657e+08	46827119	0	0	0.05124	High	3.22295	High	3.15271	High	3.42974	High	3.36549			1
	TIDDLEDKLK	14	4	2	P21107-2;Q8K0Z5		1189.63	1.40106e+08	2.82455e+08	2.13699e+08	225224064	0	0	0.0004817	High	3.19676	High	3.61161	High	3.40818	High	3.45793			1
	AADAEAEVASLNR	9	3	2	Q8K0Z5;P21107		1316.64	1.0359e+08	2.70059e+08	1.76795e+08	2.44074e+08	0	0	0.0171	High	3.03405	High	3.52338	High	3.17208	High	3.30838	High	3.51958	0
	LEEAEKAADESER	2	27	7	E9Q450;P58771-2;G5E8R1;P21107-2;E9Q7Q3;Q8K0Z5;P21107		1476.68	0	0	0	5.16721e+06	0	0	0.002332	High	2.92576					High	3.56025			1
	IQLVEEELDR	11	28	7	E9Q450;P58771-2;G5E8R1;P21107-2;E9Q7Q3;Q8K0Z5;P21107		1243.65	2.53293e+08	493878084	350627831	561452163	4.39955e+06	0	0.01888	High	2.7977	High	2.20902	High	2.69112	High	3.18057	High	2.47612	0
	CTKEEHLCTQR	4	4	2	P21107-2;Q8K0Z5	C1(Carbamidomethyl); C8(Carbamidomethyl)	1461.66	7.14068e+06	8.54437e+06	0	4.70915e+06	0	0	0.004814	High	1.96974	High	2.98029			High	2.69664			1
	ALKDEEKMELQEIQLK	2	8	4	E9Q7Q3;P21107-2;Q8K0Z5;P21107		1945.03	0	5.67122e+06	1.00275e+07	0	0	0	0.0005147			High	4.15554	High	3.3015					2
	IQLVEEELDRAQER	8	28	7	E9Q450;P58771-2;G5E8R1;P21107-2;E9Q7Q3;Q8K0Z5;P21107		1727.89	0	1.21867e+08	1.98883e+07	1.94712e+06	0	0	0.001632			High	3.73072	High	2.86486	High	2.96844			1
	LVIIEGDLER	8	8	4	E9Q7Q3;P21107-2;Q8K0Z5;P21107		1156.66	0	8.5179e+07	0	6.50215e+06	0	0	0.0001721			High	3.26783			High	3.17167			0
	MLDQTLLDLNEM	6	4	2	P21107-2;Q8K0Z5	M12(Oxidation)	1451.68	0	5.71748e+06	4677887	2.2885e+06	0	0	0.004097			High	2.41008	High	2.9494	High	3.58462	High	2.62074	0
	MELQEIQLK	3	24	7	G5E8R1;P58771-2;E9Q450;E9Q7Q3;P21107-2;Q8K0Z5;P21107	M1(Oxidation)	1147.6	0	0	8.12817e+06	1.92071e+07	0	0	0.04451					High	2.81	High	2.98401			0
	DEEKMELQEIQLK	1	24	7	G5E8R1;P58771-2;E9Q450;E9Q7Q3;P21107-2;Q8K0Z5;P21107	M5(Oxidation)	1648.81	0	0	0	5.97713e+06	0	0	0.01973							High	3.50598			1
	LATALQKLEEAEK	1	27	7	E9Q450;P58771-2;G5E8R1;P21107-2;E9Q7Q3;Q8K0Z5;P21107		1443.81	0	0	0	0	6.63203e+06	0	0.1805									High	3.68565	1
	HIAEEADRKYEEVAR	6	8	4	E9Q7Q3;P21107-2;Q8K0Z5;P21107		1815.9	2.67781e+07	2.54003e+07	5.32344e+06	2.15744e+06	0	0.001	0.007446	High	2.81721	High	3.20807	High	2.73313	High	2.63325			2
	CREMDEQIR	2	4	2	P21107-2;Q8K0Z5	C1(Carbamidomethyl); M4(Oxidation)	1252.54	2.83138e+06	0	0	3.98738e+06	0	0.001	0.1088	High	1.89146					High	1.85504			1
	KYEEVAR	4	28	8	E9Q450;P58771-2;G5E8R1;E9Q7Q3;P21107-2;Q8K0Z5;P21107;Q6IRU2		894.47	0	1.31505e+07	1.05894e+07	63720956	0	0.001	0.09891			High	2.08935	High	2.17877	High	2.53512			1
	TIDDLEDK	3	4	2	P21107-2;Q8K0Z5		948.452	0	7.87595e+06	7.02995e+06	9.93431e+06	0	0.001	0.1102			High	2.0229	High	1.81177	High	1.60135			0
	HIAEEADR	2	8	4	E9Q7Q3;P21107-2;Q8K0Z5;P21107		940.45	0	0	0	2.04404e+07	0	0.001	0.1028							High	2.63968			0
	CLSAAEEK	1	4	2	P21107-2;Q8K0Z5	C1(Carbamidomethyl)	907.419	0	0	0	4.8801e+06	0	0.001	0.06202							High	2.25739			0
	MELQEIQLK	1	24	7	G5E8R1;P58771-2;E9Q450;E9Q7Q3;P21107-2;Q8K0Z5;P21107		1131.61	0	3.59979e+06	0	0	0	0.002	0.009121			High	2.48261							0
	EEHLCTQR	2	4	2	P21107-2;Q8K0Z5	C5(Carbamidomethyl)	1072.48	0	12145920	6.28695e+06	0	0	0.002	0.01186			High	1.92159	High	1.64211					0
	LMDQNLK	2	4	2	P21107-2;Q8K0Z5	M2(Oxidation)	877.446	0	0	0	8.00318e+06	0	0.005	0.1887							High	1.79519			0
	LATALQK	2	27	7	E9Q450;P58771-2;G5E8R1;P21107-2;E9Q7Q3;Q8K0Z5;P21107		744.46	0	0	7.81554e+07	0	0	0.007	0.225					High	2.4053					0
	YEEVAR	1	28	8	E9Q450;P58771-2;G5E8R1;E9Q7Q3;P21107-2;Q8K0Z5;P21107;Q6IRU2		766.372	0	0	7.05071e+06	0	0	0.007	0.2275					High	2.07845					0
Q6IRU2	Tropomyosin alpha-4 chain OS=Mus musculus GN=Tpm4 PE=2 SV=3 - [TPM4_MOUSE]	55.24	1	18	20	104	2.89209e+07	9.19745e+07	4.86812e+07	6.7406e+07	1.45279e+06	37.3921	30.24	7	10	67.0704	48.79	13	20	111.509	40.73	13	30	143.069	54.84	17	42	5.07847	7.26	2	2	248	28.4504	4.67822
	Sequence	# PSMs	# Proteins	# Protein Groups	Protein Group Accessions	Modifications	MH+ [Da]	A5: Area	B5: Area	C5: Area	D5: Area	E5: Area	q-Value	PEP	A2	XCorr A2	B2	XCorr B2	C2	XCorr C2	D2	XCorr D2	E2	XCorr E2	# Missed Cleavages
	AQEQLATALQNLEEAEK	35	1	1	Q6IRU2		1885.95	1.09741e+07	1.35438e+08	3.61304e+07	2.41585e+07	0	0	0.0001489	High	5.06776	High	5.35403	High	5.69378	High	5.84343			0
	KIQALQQQADDAEDR	8	1	1	Q6IRU2		1728.85	2.02203e+07	4.14993e+07	3.08134e+07	3.78965e+07	0	0	0.001305	High	4.96919	High	4.43073	High	5.14834	High	4.85432			1
	YSEKEDKYEEEIK	7	1	1	Q6IRU2		1689.78	2.71586e+07	4.9547e+07	2.32368e+07	2.79115e+07	0	0	0.002492	High	4.08348	High	4.12931	High	3.89625	High	4.83369			2
	EKAEGDAAALNR	5	1	1	Q6IRU2		1244.62	9.54131e+06	2.00411e+07	13748965	1.63459e+07	0	0	0.009328	High	3.05014	High	2.24869	High	3.17113	High	2.7122			1
	IQLLEEELDR	5	1	1	Q6IRU2		1257.67	3.93837e+07	9.09388e+07	6.99936e+07	9.46326e+07	0	0	0.01533	High	2.75198	High	2.75942	High	3.27852	High	3.26181			0
	AQEQLATALQNLEEAEKAADESER	4	1	1	Q6IRU2		2644.27	0	9.55978e+06	0	5.2823e+06	0	0	0.0004998	High	2.72126	High	2.86649			High	2.78086			1
	RIQLLEEELDR	6	1	1	Q6IRU2		1413.77	4.68631e+06	2.59303e+07	8.04678e+06	1.69604e+06	0	0	0.05609	High	2.50481	High	3.13893	High	2.90664	High	2.95097			1
	KLVILEGELKR	2	1	1	Q6IRU2		1297.82	0	9.13669e+06	0	0	0	0	0.001755			High	3.58912							2
	AEGDAAALNR	3	1	1	Q6IRU2		987.482	0	6.12866e+06	0	7.20948e+06	1.07312e+06	0	0.0001301			High	3.2323			High	2.9127	High	3.15239	0
	LVILEGELK	4	1	1	Q6IRU2		1013.63	0	1.41663e+07	3.90554e+06	5.8043e+06	0	0	0.006028			High	2.6165	High	2.17617	High	2.32684			0
	IQALQQQADDAEDR	4	1	1	Q6IRU2		1600.76	0	0	3.99197e+07	4.38644e+07	0	0	0.001432					High	4.46143	High	3.04441			0
	EENVGLHQTLDQTLNELNCI	5	1	1	Q6IRU2	C19(Carbamidomethyl)	2340.11	0	6.79343e+06	0	1.74474e+07	0	0.001	0.1109			High	3.25329			High	4.34253			0
	KYEEVAR	4	28	8	E9Q450;P58771-2;G5E8R1;E9Q7Q3;P21107-2;Q8K0Z5;P21107;Q6IRU2		894.47	0	1.31505e+07	1.05894e+07	63720956	0	0.001	0.09891			High	2.08935	High	2.17877	High	2.53512			1
	KLVILEGELK	2	1	1	Q6IRU2		1141.72	0	0	5.5668e+06	1.56675e+07	0	0.001	0.0602					High	2.24611	High	3.03261			1
	TIDDLEEK	4	1	1	Q6IRU2		962.467	0	0	3.10331e+07	3.00594e+07	1.83246e+06	0.001	0.07098					High	2.21383	High	2.65066	High	1.92608	0
	HITDEADR	2	1	1	Q6IRU2		956.447	0	0	1.02756e+06	6.87242e+06	0	0.001	0.05143					High	1.82609	High	2.59441			0
	HITDEADRK	1	1	1	Q6IRU2		1084.54	0	0	0	1.06209e+06	0	0.001	0.03245							High	2.97236			1
	HITDEADRKYEEVAR	1	1	1	Q6IRU2		1831.89	0	1.01776e+07	0	0	0	0.002	0.01872			High	2.53763							2
	YEEVAR	1	28	8	E9Q450;P58771-2;G5E8R1;E9Q7Q3;P21107-2;Q8K0Z5;P21107;Q6IRU2		766.372	0	0	7.05071e+06	0	0	0.007	0.2275					High	2.07845					0
	SLEAASEK	1	1	1	Q6IRU2		834.422	0	0	0	376278	0	0.009	0.2366							High	2.13592			0
Q9CQV1	Mitochondrial import inner membrane translocase subunit TIM16 OS=Mus musculus GN=Pam16 PE=2 SV=1 - [TIM16_MOUSE]	55.2	1	6	6	28	1.20957e+07	3.35166e+07	2.46821e+07	3.59143e+06	0	13.9381	34.4	2	4	32.6508	46.4	5	10	35.904	43.2	4	9	14.6205	43.2	4	5					125	13.7763	9.64209
	Sequence	# PSMs	# Proteins	# Protein Groups	Protein Group Accessions	Modifications	MH+ [Da]	A5: Area	B5: Area	C5: Area	D5: Area	E5: Area	q-Value	PEP	A2	XCorr A2	B2	XCorr B2	C2	XCorr C2	D2	XCorr D2	E2	XCorr E2	# Missed Cleavages
	ALRQEFAASQAAADAR	4	1	1	Q9CQV1		1675.85	1.28078e+07	2.10159e+07	1.44296e+07	2.50129e+06	0	0	0.001662	High	3.99275	High	3.9519	High	4.12509	High	2.31882			1
	AGHQSAAASNLSGLSLQEAQQILNVSK	17	1	1	Q9CQV1		2722.42	1.13836e+07	7.07057e+07	41267293	2.46179e+06	0	0	0.005995	High	3.60633	High	4.30708	High	5.45447	High	4.19472			0
	QEFAASQAAADAR	3	1	1	Q9CQV1		1335.63	0	8.82823e+06	1.18496e+07	2.60932e+06	0	0	0.005432			High	2.64323	High	2.86299	High	2.46929			0
	SVGGSFYLQSK	2	1	1	Q9CQV1		1172.59	0	0	1.83494e+07	5.6637e+06	0	0.001	0.08137					High	1.90406	High	2.41401			0
	ERLDEELR	1	1	1	Q9CQV1		1059.54	0	7269415	0	0	0	0.002	0.01514			High	2.70057							1
	NYEHLFK	1	1	1	Q9CQV1		950.472	0	0	0	0	0	0.008	0.08033			High	2.03793							0
P0C0S6	Histone H2A.Z OS=Mus musculus GN=H2afz PE=1 SV=2 - [H2AZ_MOUSE]	53.91	5	3	5	36	5.29588e+08	2.80861e+08	2.82228e+08	1.90222e+08	9.27153e+06	23.5367	23.44	3	9	11.6831	12.5	2	5	15.0518	12.5	2	6	32.5953	53.91	5	12	16.1131	29.69	2	4	128	13.5446	10.5796
	Sequence	# PSMs	# Proteins	# Protein Groups	Protein Group Accessions	Modifications	MH+ [Da]	A5: Area	B5: Area	C5: Area	D5: Area	E5: Area	q-Value	PEP	A2	XCorr A2	B2	XCorr B2	C2	XCorr C2	D2	XCorr D2	E2	XCorr E2	# Missed Cleavages
	ATIAGGGVIPHIHK	3	4	1	P0C0S6		1370.79	3.25512e+07	0	0	1.63503e+07	0	0	2.783e-05	High	3.76715					High	3.56177			0
	HLQLAIR	10	14	3	F8WIX8;P0C0S6;P27661		850.524	664453527	2.7373e+08	2.29776e+08	2.18518e+08	0	0	0.05681	High	2.73971	High	2.59777	High	2.59274	High	2.68557			0
	AGLQFPVGR	17	16	3	F8WIX8;P0C0S6;P27661		944.531	891760120	2.87991e+08	3.3468e+08	3.08282e+08	4.59108e+06	0	0.04577	High	2.64409	High	2.5147	High	2.85925	High	2.57644	High	2.67708	0
	VGATAAVYSAAILEYLTAEVLELAGNASK	4	3	1	P0C0S6		2895.55	0	0	0	1.06646e+06	1.3952e+07	0	0.03871							High	4.93118	High	5.51901	0
	GDEELDSLIK	2	4	1	P0C0S6		1118.56	0	0	0	4.38653e+07	0	0.001	0.04019							High	3.41281			0
Q9JJI8	60S ribosomal protein L38 OS=Mus musculus GN=Rpl38 PE=2 SV=3 - [RL38_MOUSE]	52.86	1	7	7	209	1.40673e+08	2.00694e+08	2.78204e+08	1.91439e+08	0	80.4091	52.86	6	26	112.27	52.86	7	34	208.154	52.86	6	63	268.641	52.86	7	86					70	8.19872	10.0962
	Sequence	# PSMs	# Proteins	# Protein Groups	Protein Group Accessions	Modifications	MH+ [Da]	A5: Area	B5: Area	C5: Area	D5: Area	E5: Area	q-Value	PEP	A2	XCorr A2	B2	XCorr B2	C2	XCorr C2	D2	XCorr D2	E2	XCorr E2	# Missed Cleavages
	YLYTLVITDKEK	69	1	1	Q9JJI8		1485.82	1.77917e+08	3.07424e+08	2.94216e+08	8.66845e+07	0	0	0.003523	High	3.85987	High	3.79594	High	4.16888	High	4.08567			1
	KIEEIKDFLLTAR	51	1	1	Q9JJI8		1575.91	4.22878e+07	1.3041e+08	7.43852e+07	5.13653e+07	0	0	0.002136	High	3.62751	High	4.93721	High	5.14792	High	4.66068			2
	IEEIKDFLLTAR	43	1	1	Q9JJI8		1447.82	2.57272e+07	1.28545e+08	85437266	2.9088e+07	0	0	0.00562	High	3.14971	High	3.4138	High	4.02002	High	3.6155			1
	YLYTLVITDK	16	1	1	Q9JJI8		1228.68	1.68676e+07	4.46079e+07	4.13667e+07	2.13157e+07	0	0	0.01742	High	2.22883	High	3.27597	High	3.30633	High	3.65593			0
	LKQSLPPGLAVK	10	1	1	Q9JJI8		1250.78	76655518	7.3851e+07	1.19985e+08	1.29738e+08	0	0.001	0.08827	High	3.09867	High	2.94617	High	3.08306	High	3.35896			1
	QSLPPGLAVK	17	1	1	Q9JJI8		1009.6	1.67445e+08	1.64249e+08	4.20411e+08	3.57896e+08	0	0.001	0.05529	High	2.44306	High	1.85472	High	2.26722	High	2.5933			0
	DFLLTAR	3	1	1	Q9JJI8		835.467	0	1.2226e+07	0	5.11931e+07	0	0.004	0.1849			High	2.1289			High	1.86551			0
P62806	Histone H4 OS=Mus musculus GN=Hist1h4a PE=1 SV=2 - [H4_MOUSE]	52.43	1	7	7	31	8.53644e+08	2.23895e+08	1.37943e+08	2.96307e+07	0	39.1598	52.43	7	15	15.5458	38.83	4	5	16.659	38.83	4	6	15.4316	27.18	3	5		0			103	11.3604	11.356
	Sequence	# PSMs	# Proteins	# Protein Groups	Protein Group Accessions	Modifications	MH+ [Da]	A5: Area	B5: Area	C5: Area	D5: Area	E5: Area	q-Value	PEP	A2	XCorr A2	B2	XCorr B2	C2	XCorr C2	D2	XCorr D2	E2	XCorr E2	# Missed Cleavages
	ISGLIYEETR	6	1	1	P62806		1180.62	1024905077	2.11546e+08	1.30069e+08	4.91381e+07	0	0	7.368e-06	High	3.56827	High	3.29949	High	3.38207	High	3.43051			0
	DAVTYTEHAK	6	1	1	P62806		1134.54	2.64047e+08	8.17968e+07	4.46858e+07	1.02423e+07	0	0	0.0002782	High	3.03072	High	2.9756	High	3.07506	High	3.03888			0
	TVTAMDVVYALK	4	1	1	P62806	M5(Oxidation)	1326.7	3.70229e+07	0	0	0	0	0	8.677e-06	High	3.01175									0
	RISGLIYEETR	1	1	1	P62806		1336.72	5.05489e+07	0	0	0	0	0	0.002766	High	2.3863									1
	DNIQGITKPAIR	4	1	1	P62806		1325.75	5.68036e+08	1.67396e+08	1.21994e+08	0	0	0.001	0.01891	High	3.50116	High	3.39844	High	2.43167					0
	VFLENVIR	9	1	1	P62806		989.578	9.67992e+08	292742326	1.61766e+08	2.95116e+07	0	0.001	0.004419	High	3.09374	High	3.09226	High	2.88587	High	2.87464			0
	TVTAMDVVYALKR	1	1	1	P62806	M5(Oxidation)	1482.8	4.20198e+06	0	0	0	0	0.005	0.07788	High	2.43461									1
Q9CQP0	39S ribosomal protein L33, mitochondrial OS=Mus musculus GN=Mrpl33 PE=2 SV=1 - [RM33_MOUSE]	52.31	2	3	3	6	0	5.4311e+06	5.75669e+06	6.38683e+06	0	2.6315	10.77	1	1	2.10651	10.77	1	1	5.06791	30.77	2	2	5.55452	32.31	2	2		0			65	7.41127	10.8872
	Sequence	# PSMs	# Proteins	# Protein Groups	Protein Group Accessions	Modifications	MH+ [Da]	A5: Area	B5: Area	C5: Area	D5: Area	E5: Area	q-Value	PEP	A2	XCorr A2	B2	XCorr B2	C2	XCorr C2	D2	XCorr D2	E2	XCorr E2	# Missed Cleavages
	LSLLHYDPIVNKK	1	1	1	Q9CQP0		1539.89	0	0	2.98171e+06	0	0	0	0.04313					High	2.95994					1
	VLFVEQK	4	1	1	Q9CQP0		862.503	0	5.4311e+06	8.53167e+06	7.70743e+06	0	0.001	0.108	High	2.6315	High	2.10651	High	2.10797	High	2.69739			0
	LVSQAGTGFSFNHK	1	2	1	Q9CQP0		1492.76	0	0	0	5.06623e+06	0	0.001	0.1015							High	2.85713			0
P60710	Actin, cytoplasmic 1 OS=Mus musculus GN=Actb PE=1 SV=1 - [ACTB_MOUSE]	51.73	12	7	18	415	1.19046e+09	3.61141e+09	9.76564e+08	2.48664e+08	5.99864e+08	226.165	40.8	16	71	354.363	49.07	16	113	166.692	46.67	14	54	349.469	37.87	13	107	177.029	32	10	70	375	41.7097	5.47803
	Sequence	# PSMs	# Proteins	# Protein Groups	Protein Group Accessions	Modifications	MH+ [Da]	A5: Area	B5: Area	C5: Area	D5: Area	E5: Area	q-Value	PEP	A2	XCorr A2	B2	XCorr B2	C2	XCorr C2	D2	XCorr D2	E2	XCorr E2	# Missed Cleavages
	VAPEEHPVLLTEAPLNPK	63	6	1	P60710		1954.06	9.72421e+08	3604875680	1.07593e+09	3.24113e+08	6.83204e+08	0	2.478e-05	High	4.76535	High	4.69178	High	4.71531	High	4.36233	High	4.39121	0
	SYELPDGQVITIGNER	81	10	2	P68033;P60710		1790.89	1.75426e+09	5.0461e+09	1.4329e+09	54533174	2.12021e+08	0	0.0001995	High	4.73059	High	5.07249	High	4.87974	High	5.35562	High	4.44539	0
	DLYANTVLSGGTTMYPGIADR	45	5	1	P60710	M14(Oxidation)	2231.07	3.03903e+08	5.66002e+08	5.50477e+07	5.99396e+07	4.42504e+07	0	6.712e-05	High	4.39351	High	4.23721	High	4.38616	High	4.79759	High	4.11134	0
	KDLYANTVLSGGTTMYPGIADR	12	5	1	P60710	M15(Oxidation)	2359.16	4.07709e+07	1.73039e+08	1.00178e+07	1.14589e+06	0	0	1.251e-05	High	4.28901	High	5.14618	High	3.58683	High	4.42929			1
	AVFPSIVGRPR	31	16	2	P60710;P68033		1198.7	8.44703e+08	2.18324e+09	4.20862e+08	6.01504e+07	4.91732e+08	0	0.2185	High	3.21338	High	3.16192	High	3.21856	High	3.1063	High	3.33634	0
	QEYDESGPSIVHRK	3	5	1	P60710		1644.79	3.92896e+06	0	0	0	0	0	0.0001082	High	3.19318	High	3.22984							1
	DSYVGDEAQSKR	14	13	2	P68033;P60710		1354.62	1.60732e+08	3.15645e+08	5.1038e+07	2.03709e+07	5.71881e+07	0	0.0008648	High	3.18159	High	3.53477	High	3.1567	High	2.73267	High	2.87039	1
	DSYVGDEAQSK	47	13	2	P68033;P60710		1198.52	167056923	5.43021e+08	1.53681e+08	9.66444e+07	6.24656e+08	0	0.02426	High	3.12582	High	3.16103	High	3.42404	High	3.02328	High	3.3921	0
	GYSFTTTAER	12	5	1	P60710		1132.53	559934806	1.49997e+09	373793824	254237590	223795	0	0.04008	High	3.04874	High	3.21155	High	3.38486	High	3.33254	High	1.85959	0
	IWHHTFYNELR	22	8	2	P60710;P68033		1515.75	1.36975e+07	3.33979e+08	3.41742e+06	0	0	0	3.384e-05	High	2.98233	High	3.42318	High	2.53976					0
	AGFAGDDAPR	21	16	2	P60710;P68033		976.447	3.40854e+08	1.0876e+09	3.17129e+08	1.67642e+08	3.55981e+08	0	0.01253	High	2.91412	High	3.53346	High	3.54835	High	2.83674	High	3.43131	0
	QEYDESGPSIVHR	12	5	1	P60710		1516.7	1.05759e+08	4.91059e+08	1.07984e+08	76515261	0	0	0.01219	High	2.88369	High	3.20086	High	2.4668	High	3.26431			0
	EITALAPSTMK	8	9	2	P60710;P68033	M10(Oxidation)	1177.61	1.36506e+08	4.08053e+08	43005668	4.8798e+07	0	0	0.002122	High	2.54204	High	2.62683	High	2.43837	High	2.20994	High	2.12776	0
	IKIIAPPERK	1	9	2	P60710;P68033		1164.74	1.89996e+06	0	0	0	0	0	0.0005474	High	2.29884									2
	TTGIVMDSGDGVTHTVPIYEGYALPHAILR	12	6	1	P60710	M6(Oxidation)	3199.6	0	176195568	1.27985e+07	0	0	0	3.661e-05			High	4.79154	High	4.07864					0
	TTGIVMDSGDGVTHTVPIYEGYALPHAILR	7	6	1	P60710		3183.62	0	6.61199e+07	0	0	0	0	5.688e-05			High	4.72632							0
	KDLYANTVLSGGTTMYPGIADR	1	5	1	P60710		2343.17	0	6.10898e+06	0	0	0	0	0.0001259			High	4.19858							1
	DLYANTVLSGGTTMYPGIADR	4	5	1	P60710		2215.07	0	7.07803e+07	0	0	0	0	5.802e-05			High	4.19668							0
	HQGVMVGMGQK	3	14	2	P68033;P60710	M5(Oxidation)	1187.56	0	1.48666e+07	1.94073e+06	0	0	0	0.004619			High	2.83764	High	2.18492					0
	HQGVMVGMGQK	5	14	2	P68033;P60710	M5(Oxidation); M8(Oxidation)	1203.56	0	9.92561e+07	4.71378e+06	7.10084e+06	3.95954e+06	0	0.0424			High	2.19418	High	2.19793	High	1.5842	High	1.6826	0
	DLTDYLMK	4	12	2	P68033;P60710	M7(Oxidation)	1014.48	2.05243e+07	5.34884e+07	0	9.33166e+06	0	0.001	0.01259	High	2.13129	High	1.98122			High	1.87249			0
	EITALAPSTMK	4	9	2	P60710;P68033		1161.62	0	8.33574e+07	2.58629e+07	5.19265e+06	2.11261e+07	0.001	0.02619			High	2.42111	High	2.39804	High	2.57345	High	2.01752	0
	IKIIAPPER	1	9	2	P60710;P68033		1036.65	1.1379e+07	0	0	0	0	0.002	0.03228	High	2.82567									1
	DLTDYLMK	2	12	2	P68033;P60710		998.486	0	6.56254e+07	0	1.8233e+06	0	0.005	0.2023			High	1.35212			High	1.68325			0
P62301	40S ribosomal protein S13 OS=Mus musculus GN=Rps13 PE=1 SV=2 - [RS13_MOUSE]	50.99	1	8	8	32	8.0268e+07	6.84585e+07	4.98529e+07	4.61727e+07	1.6265e+06	18.3173	27.81	4	6	20.8561	27.15	5	7	22.5979	31.13	5	8	27.7665	33.77	5	10	2.0749	7.28	1	1	151	17.2117	10.5356
	Sequence	# PSMs	# Proteins	# Protein Groups	Protein Group Accessions	Modifications	MH+ [Da]	A5: Area	B5: Area	C5: Area	D5: Area	E5: Area	q-Value	PEP	A2	XCorr A2	B2	XCorr B2	C2	XCorr C2	D2	XCorr D2	E2	XCorr E2	# Missed Cleavages
	KGLTPSQIGVILR	14	1	1	P62301		1381.85	1.0972e+08	124345066	6.70633e+07	6.73536e+06	0	0	8.439e-06	High	4.05331	High	3.62844	High	3.34121	High	3.25987			1
	LTSDDVKEQIYK	3	1	1	P62301		1438.74	6.9226e+07	4.30889e+07	0	3.16463e+07	0	0	0.01353	High	3.44629	High	3.45553			High	3.91176			1
	GLTPSQIGVILR	2	1	1	P62301		1253.76	0	3.79415e+07	4.2209e+07	0	0	0	0.02458			High	2.87226	High	3.18299					0
	DSHGVAQVR	4	1	1	P62301		968.49	0	1.15828e+07	1.38492e+07	2.44832e+07	0	0	0.04002			High	2.66605	High	2.84986	High	2.57803			0
	GLAPDLPEDLYHLIK	2	1	1	P62301		1693.92	0	0	6.49944e+06	0	0	0	0.009604					High	2.95937					0
	YESSTASALVA	1	1	1	P62301		1098.53	0	0	0	0	1.6265e+06	0.002	0.3001									High	2.0749	0
	LILIESR	3	1	1	P62301		843.529	6.18583e+07	2.61624e+07	0	6.18966e+07	0	0.004	0.03511	High	1.81041	High	2.18941			High	2.13345			0
	GLSQSALPYR	3	1	1	P62301		1091.58	3.99066e+07	0	4.02862e+07	4.49753e+07	0	0.005	0.1823	High	2.55705			High	2.3912	High	2.34871			0
P62960	Nuclease-sensitive element-binding protein 1 OS=Mus musculus GN=Ybx1 PE=1 SV=3 - [YBOX1_MOUSE]	50.62	6	8	12	58	5.63573e+07	4.58677e+07	6.75341e+07	4.30528e+07	486179	45.346	40.99	9	12	25.5088	31.99	6	8	55.3816	50.62	12	15	67.2051	40.99	10	20	8.677	6.21	1	3	322	35.7086	9.87646
	Sequence	# PSMs	# Proteins	# Protein Groups	Protein Group Accessions	Modifications	MH+ [Da]	A5: Area	B5: Area	C5: Area	D5: Area	E5: Area	q-Value	PEP	A2	XCorr A2	B2	XCorr B2	C2	XCorr C2	D2	XCorr D2	E2	XCorr E2	# Missed Cleavages
	NDTKEDVFVHQTAIKK	3	3	2	P62960;Q9JKB3-2		1872.98	5.85384e+06	0	2.79385e+06	2.24124e+06	0	0	9.248e-07	High	4.75137			High	2.64238	High	2.97276			2
	NEGSESAPEGQAQQR	5	2	1	P62960		1587.71	1.66713e+06	2.07411e+06	3.699e+06	3.50634e+06	0	0	0.0005192	High	4.54004	High	4.10765	High	5.11057	High	4.04471			0
	NYQQNYQNSESGEKNEGSESAPEGQAQQR	5	2	1	P62960		3257.39	7.62336e+06	4.06649e+06	8598166	3.62423e+06	0	0	0.00206	High	4.52479	High	1.58984	High	4.54221	High	3.4357			1
	EDGNEEDKENQGDETQGQQPPQR	5	2	1	P62960		2628.1	5.92563e+06	6.58391e+06	1.17939e+07	8.01436e+06	0	0	1.323e-07	High	4.43963	High	4.07071	High	3.6527	High	2.60635			1
	GAEAANVTGPGGVPVQGSK	7	2	1	P62960		1695.87	3.18509e+07	2.53611e+07	1.29124e+08	2.37918e+07	0	0	0.0004922	High	4.27447	High	4.41267	High	3.0358	High	4.97915			0
	SVGDGETVEFDVVEGEK	10	7	2	P62960;Q9JKB3-2		1795.82	1.22977e+08	9.72772e+07	6.02687e+07	8.70336e+07	0	0	0.0004827	High	3.84641	High	4.15206	High	4.86561	High	4.2473			0
	NDTKEDVFVHQTAIK	5	7	2	P62960;Q9JKB3-2		1744.89	14243747	1.4965e+07	1.30063e+07	1.83331e+07	0	0	0.002155	High	3.21476	High	3.91483	High	4.0095	High	4.27247			1
	AADPPAENSSAPEAEQGGAE	10	2	1	P62960		1897.8	8.78424e+06	0	1.32095e+07	9.39666e+06	486179	0	0.0001867	High	3.13923			High	3.27187	High	4.74449	High	3.21387	0
	NGYGFINR	3	7	2	P62960;Q9JKB3-2		940.462	10579319	0	7.43379e+06	6.50797e+06	0	0	0.001958	High	2.17525			High	2.20131	High	1.85827			0
	EDGNEEDKENQGDETQGQQPPQRR	1	2	1	P62960		2784.2	0	0	3.12356e+06	0	0	0	0.0501					High	4.24692					2
	NYQQNYQNSESGEK	3	2	1	P62960		1688.71	0	0	2.88931e+06	1.89657e+06	0	0	0.00204					High	3.98571	High	4.2283			0
	RPQYSNPPVQGEVMEGADNQGAGEQGRPVR	1	2	1	P62960	M14(Oxidation)	3239.52	0	0	7.42858e+06	0	0	0.002	0.08355					High	3.72466					0
P35979	60S ribosomal protein L12 OS=Mus musculus GN=Rpl12 PE=1 SV=2 - [RL12_MOUSE]	50.3	2	6	6	20	2.22708e+07	2.26847e+07	1.35566e+07	7.58983e+06	0	14.1417	40	4	4	10.8706	19.39	2	3	15.0469	24.85	3	5	27.9629	33.33	4	8					165	17.7935	9.42236
	Sequence	# PSMs	# Proteins	# Protein Groups	Protein Group Accessions	Modifications	MH+ [Da]	A5: Area	B5: Area	C5: Area	D5: Area	E5: Area	q-Value	PEP	A2	XCorr A2	B2	XCorr B2	C2	XCorr C2	D2	XCorr D2	E2	XCorr E2	# Missed Cleavages
	HPHDIIDDINSGAVECPAS	1	1	1	P35979	C16(Carbamidomethyl)	2046.92	1.07028e+07	0	0	0	0	0	0.00329	High	3.73334									0
	CTGGEVGATSALAPK	2	2	1	P35979	C1(Carbamidomethyl)	1418.69	8.01591e+06	0	0	2.05162e+06	0	0	2.753e-05	High	3.61681					High	3.53702			0
	EILGTAQSVGCNVDGR	5	1	1	P35979	C11(Carbamidomethyl)	1675.8	2.58732e+07	1.17389e+07	6.05692e+06	1.42324e+07	0	0	0.002434	High	3.43385	High	4.01513	High	3.08856	High	4.05911			0
	QAQIEVVPSASALIIK	9	1	1	P35979		1666.97	3.02363e+07	3.36305e+07	1.87812e+07	6.48545e+06	0	0	0.004426	High	3.35773	High	3.46941	High	3.95245	High	3.87729			0
	KVGDDIAK	1	2	1	P35979		845.472	0	0	0	0	0	0.001	0.0674							High	2.44856			1
	IGPLGLSPK	2	1	1	P35979		881.545	0	0	1.58315e+07	0	0	0.003	0.1417					High	2.36464					0
P63325	40S ribosomal protein S10 OS=Mus musculus GN=Rps10 PE=1 SV=1 - [RS10_MOUSE]	50.3	2	9	9	194	4.84847e+08	4.93369e+08	6.74856e+08	3.12169e+08	0	61.2495	38.79	6	21	121.687	44.85	7	44	163.564	29.09	5	60	195.672	33.33	6	69		0			165	18.9038	10.1548
	Sequence	# PSMs	# Proteins	# Protein Groups	Protein Group Accessions	Modifications	MH+ [Da]	A5: Area	B5: Area	C5: Area	D5: Area	E5: Area	q-Value	PEP	A2	XCorr A2	B2	XCorr B2	C2	XCorr C2	D2	XCorr D2	E2	XCorr E2	# Missed Cleavages
	KAEAGAGSATEFQFR	49	1	1	P63325		1569.76	5.69389e+08	603005190	6.98529e+08	3.65729e+08	0	0	0.0002921	High	4.71217	High	4.55121	High	5.29235	High	4.61359			1
	AEAGAGSATEFQFR	48	1	1	P63325		1441.67	6.33496e+08	636817147	7.45603e+08	4.11458e+08	0	0	0.003265	High	3.85245	High	4.15503	High	3.96046	High	4.44687			0
	SAVPPGADKKAEAGAGSATEFQFR	4	1	1	P63325		2392.19	7.30579e+06	2.24359e+07	8.55198e+06	0	0	0	2.43e-07	High	3.28333	High	2.36451	High	2.26887					2
	HPELADKNVPNLHVMK	2	2	1	P63325	M15(Oxidation)	1857.96	1.51194e+07	7702856	0	0	0	0	9.165e-05	High	2.62322	High	2.94205							1
	IAIYELLFK	28	2	1	P63325		1109.66	2.51657e+08	2.40284e+08	580436709	1.5932e+08	0	0	0.004229	High	2.38375	High	3.24793	High	2.91516	High	3.66867			0
	DYLHLPPEIVPATLR	59	2	1	P63325		1733.96	6.83574e+06	1.41465e+08	3.10394e+07	2.56256e+07	0	0	0.0002984	High	2.10563	High	3.17526	High	3.15659	High	2.83011			0
	GYVKEQFAWR	1	2	1	P63325		1283.65	0	3.05893e+06	0	0	0	0	0.002877			High	2.82953							1
	HPELADK	2	2	1	P63325		809.418	0	0	0	2.10265e+07	0	0.001	0.1084							High	2.31591			0
	GPEGERPAR	1	2	1	P63325		968.491	0	0	0	1.34882e+07	0	0.002	0.145							High	1.41784			0
Q60932-2	Isoform Mt-VDAC1 of Voltage-dependent anion-selective channel protein 1 OS=Mus musculus GN=Vdac1 - [VDAC1_MOUSE]	49.82	3	10	11	32	2.06316e+07	4.97899e+07	1.50348e+07	6.05392e+06	0	33.085	41.7	9	12	29.9918	36.75	6	9	22.8927	25.8	5	8	4.29075	8.48	2	2	4.32288	6.71	1	1	283	30.7366	8.54346
	Sequence	# PSMs	# Proteins	# Protein Groups	Protein Group Accessions	Modifications	MH+ [Da]	A5: Area	B5: Area	C5: Area	D5: Area	E5: Area	q-Value	PEP	A2	XCorr A2	B2	XCorr B2	C2	XCorr C2	D2	XCorr D2	E2	XCorr E2	# Missed Cleavages
	TKSENGLEFTSSGSANTETTK	2	3	1	Q60932-2		2189.02	3.99598e+06	3.14649e+06	0	0	0	0	4.465e-06	High	4.85196	High	5.543							1
	VNNSSLIGLGYTQTLKPGIK	6	2	1	Q60932-2		2103.18	9.59145e+06	4.08769e+07	9.46584e+06	0	0	0	0.0005891	High	4.06949	High	4.03067	High	4.61217					0
	SENGLEFTSSGSANTETTK	4	3	1	Q60932-2		1959.88	3.66549e+06	0	3.89658e+06	0	0	0	0.05098	High	3.73563			High	3.84663			High	4.32288	0
	WNTDNTLGTEITVEDQLAR	2	3	1	Q60932-2		2176.06	2.75015e+06	9.34938e+06	0	0	0	0	1.073e-05	High	2.94982	High	3.43364							0
	LTFDSSFSPNTGKK	1	3	1	Q60932-2		1528.77	1.78746e+07	0	0	0	0	0	0.0004653	High	2.69433									1
	VTQSNFAVGYK	4	3	1	Q60932-2		1213.62	2.72515e+07	3.73519e+07	1.74592e+07	6.49995e+06	0	0	0.01428	High	2.67523	High	2.261	High	2.87877	High	2.21188			0
	LTLSALLDGK	8	4	2	Q60932-2;Q60931		1030.62	1.67688e+07	7.11409e+07	1.23615e+07	0	0	0	0.005685	High	2.621	High	3.18841	High	2.78321					0
	WTEYGLTFTEK	1	3	1	Q60932-2		1374.66	1.04522e+07	0	0	0	0	0	0.001068	High	2.26575									0
	TDEFQLHTNVNDGTEFGGSIYQK	1	3	1	Q60932-2		2600.19	0	5.7285e+06	0	0	0	0	4.66e-05			High	2.12878							0
	LTFDSSFSPNTGK	2	3	1	Q60932-2		1400.67	0	0	1.52837e+07	5.6079e+06	0	0	0.005611					High	3.24595	High	2.07887			0
	YQVDPDACFSAK	1	2	1	Q60932-2	C8(Carbamidomethyl)	1400.61	1.16318e+07	0	0	0	0	0.001	0.006333	High	2.21881									0
P21107	Tropomyosin alpha-3 chain OS=Mus musculus GN=Tpm3 PE=1 SV=3 - [TPM3_MOUSE]	49.12	2	0	20	165	1.55206e+08	3.76893e+08	2.09693e+08	2.95613e+08	5.51579e+06	56.6774	42.46	10	19	85.4469	36.49	13	26	62.6147	34.39	13	21	296.565	41.05	16	96	9.68135	12.63	3	3	285	32.9738	4.71631
	Sequence	# PSMs	# Proteins	# Protein Groups	Protein Group Accessions	Modifications	MH+ [Da]	A5: Area	B5: Area	C5: Area	D5: Area	E5: Area	q-Value	PEP	A2	XCorr A2	B2	XCorr B2	C2	XCorr C2	D2	XCorr D2	E2	XCorr E2	# Missed Cleavages
	YSQKEDKYEEEIK	13	23	7	G5E8R1;P58771-2;P21107-2;E9Q7Q3;E9Q450;Q8K0Z5;P21107		1688.8	1.08735e+08	1.42507e+08	8.59829e+07	8.1313e+07	0	0	0.0002273	High	4.25528	High	4.8562	High	4.23272	High	3.92198			2
	ALKDEEKMELQEIQLK	40	8	4	E9Q7Q3;P21107-2;Q8K0Z5;P21107	M8(Oxidation)	1961.03	1.74983e+07	7.19017e+07	1.88688e+07	1.52218e+07	0	0	0.00203	High	3.88964	High	4.41879	High	4.31702	High	4.82263			2
	TIDDLEDELYAQK	6	2	2	E9Q7Q3;P21107		1552.74	0	0	0	6.56336e+07	0	0	0.005227	High	3.73903	High	3.41622			High	4.20718			0
	KLVIIEGDLER	18	8	4	E9Q7Q3;P21107-2;Q8K0Z5;P21107		1284.75	0	3.66743e+08	8.68648e+07	0	0	0	0.007133	High	3.28818	High	3.60221	High	3.86367	High	3.6438			1
	RIQLVEEELDR	22	28	7	E9Q450;P58771-2;G5E8R1;P21107-2;E9Q7Q3;Q8K0Z5;P21107		1399.75	8.57841e+07	226660181	1.01657e+08	46827119	0	0	0.05124	High	3.22295	High	3.15271	High	3.42974	High	3.36549			1
	AADAEAEVASLNR	9	3	2	Q8K0Z5;P21107		1316.64	1.0359e+08	2.70059e+08	1.76795e+08	2.44074e+08	0	0	0.0171	High	3.03405	High	3.52338	High	3.17208	High	3.30838	High	3.51958	0
	LEEAEKAADESER	2	27	7	E9Q450;P58771-2;G5E8R1;P21107-2;E9Q7Q3;Q8K0Z5;P21107		1476.68	0	0	0	5.16721e+06	0	0	0.002332	High	2.92576					High	3.56025			1
	IQLVEEELDR	11	28	7	E9Q450;P58771-2;G5E8R1;P21107-2;E9Q7Q3;Q8K0Z5;P21107		1243.65	2.53293e+08	493878084	350627831	561452163	4.39955e+06	0	0.01888	High	2.7977	High	2.20902	High	2.69112	High	3.18057	High	2.47612	0
	ALKDEEKMELQEIQLK	2	8	4	E9Q7Q3;P21107-2;Q8K0Z5;P21107		1945.03	0	5.67122e+06	1.00275e+07	0	0	0	0.0005147			High	4.15554	High	3.3015					2
	IQLVEEELDRAQER	8	28	7	E9Q450;P58771-2;G5E8R1;P21107-2;E9Q7Q3;Q8K0Z5;P21107		1727.89	0	1.21867e+08	1.98883e+07	1.94712e+06	0	0	0.001632			High	3.73072	High	2.86486	High	2.96844			1
	LVIIEGDLER	8	8	4	E9Q7Q3;P21107-2;Q8K0Z5;P21107		1156.66	0	8.5179e+07	0	6.50215e+06	0	0	0.0001721			High	3.26783			High	3.17167			0
	SLEAQAEK	4	13	4	G5E8R1;P58771-2;E9Q7Q3;P21107		875.448	0	1.29263e+07	8.7021e+06	9.72502e+06	0	0	0.0009415			High	2.84558	High	2.12787	High	2.50917			0
	MELQEIQLK	3	24	7	G5E8R1;P58771-2;E9Q450;E9Q7Q3;P21107-2;Q8K0Z5;P21107	M1(Oxidation)	1147.6	0	0	8.12817e+06	1.92071e+07	0	0	0.04451					High	2.81	High	2.98401			0
	DEEKMELQEIQLK	1	24	7	G5E8R1;P58771-2;E9Q450;E9Q7Q3;P21107-2;Q8K0Z5;P21107	M5(Oxidation)	1648.81	0	0	0	5.97713e+06	0	0	0.01973							High	3.50598			1
	LATALQKLEEAEK	1	27	7	E9Q450;P58771-2;G5E8R1;P21107-2;E9Q7Q3;Q8K0Z5;P21107		1443.81	0	0	0	0	6.63203e+06	0	0.1805									High	3.68565	1
	HIAEEADRKYEEVAR	6	8	4	E9Q7Q3;P21107-2;Q8K0Z5;P21107		1815.9	2.67781e+07	2.54003e+07	5.32344e+06	2.15744e+06	0	0.001	0.007446	High	2.81721	High	3.20807	High	2.73313	High	2.63325			2
	KYEEVAR	4	28	8	E9Q450;P58771-2;G5E8R1;E9Q7Q3;P21107-2;Q8K0Z5;P21107;Q6IRU2		894.47	0	1.31505e+07	1.05894e+07	63720956	0	0.001	0.09891			High	2.08935	High	2.17877	High	2.53512			1
	HIAEEADR	2	8	4	E9Q7Q3;P21107-2;Q8K0Z5;P21107		940.45	0	0	0	2.04404e+07	0	0.001	0.1028							High	2.63968			0
	MELQEIQLK	1	24	7	G5E8R1;P58771-2;E9Q450;E9Q7Q3;P21107-2;Q8K0Z5;P21107		1131.61	0	3.59979e+06	0	0	0	0.002	0.009121			High	2.48261							0
	AISDELDHALNDMTSI	1	2	2	E9Q7Q3;P21107	M13(Oxidation)	1760.8	0	0	0	0	0	0.003	0.0507	High	2.11966									0
	LATALQK	2	27	7	E9Q450;P58771-2;G5E8R1;P21107-2;E9Q7Q3;Q8K0Z5;P21107		744.46	0	0	7.81554e+07	0	0	0.007	0.225					High	2.4053					0
	YEEVAR	1	28	8	E9Q450;P58771-2;G5E8R1;E9Q7Q3;P21107-2;Q8K0Z5;P21107;Q6IRU2		766.372	0	0	7.05071e+06	0	0	0.007	0.2275					High	2.07845					0
Q62425	Cytochrome c oxidase subunit NDUFA4 OS=Mus musculus GN=Ndufa4 PE=1 SV=2 - [NDUA4_MOUSE]	47.56	1	5	5	16	8.70335e+07	7.49364e+07	6.90306e+07	5.80246e+06	0	9.3879	32.93	3	4	17.6197	25.61	3	7	10.8193	37.8	3	4	2.29221	12.2	1	1					82	9.32087	9.5249
	Sequence	# PSMs	# Proteins	# Protein Groups	Protein Group Accessions	Modifications	MH+ [Da]	A5: Area	B5: Area	C5: Area	D5: Area	E5: Area	q-Value	PEP	A2	XCorr A2	B2	XCorr B2	C2	XCorr C2	D2	XCorr D2	E2	XCorr E2	# Missed Cleavages
	LALFNPDVSWDRK	2	1	1	Q62425		1560.82	0	9263863	0	0	0	0	0.0007667			High	3.03552							1
	LALFNPDVSWDR	6	1	1	Q62425		1432.72	0	1.63003e+08	2.20773e+07	0	0	0	6.378e-05			High	2.96033	High	2.74648					0
	FYSVNVDYSK	4	1	1	Q62425		1221.58	2.14222e+08	0	1.72242e+08	5.80246e+06	0	0.001	0.008391	High	2.92212			High	2.79191	High	2.29221			0
	LGPNEQYK	2	1	1	Q62425		948.477	3.29921e+07	5.25426e+07	0	0	0	0.001	0.01991	High	2.14666	High	1.93289							0
	KNNPEPWNK	2	1	1	Q62425		1126.56	1.38863e+07	0	1.27725e+07	0	0	0.005	0.07507	High	1.89039			High	2.57575					1
P27661	Histone H2AX OS=Mus musculus GN=H2afx PE=1 SV=2 - [H2AX_MOUSE]	47.55	1	2	4	35	5.20448e+08	2.80861e+08	2.82228e+08	1.75987e+08	6.24149e+07	22.6096	27.27	3	9	11.6831	11.19	2	5	15.0518	11.19	2	6	27.9818	31.47	3	10	24.4605	26.57	2	5	143	15.1334	10.7407
	Sequence	# PSMs	# Proteins	# Protein Groups	Protein Group Accessions	Modifications	MH+ [Da]	A5: Area	B5: Area	C5: Area	D5: Area	E5: Area	q-Value	PEP	A2	XCorr A2	B2	XCorr B2	C2	XCorr C2	D2	XCorr D2	E2	XCorr E2	# Missed Cleavages
	LLGGVTIAQGGVLPNIQAVLLPK	2	2	1	P27661		2271.39	5.1318e+06	0	0	0	0	0	0.0001116	High	3.95577									0
	HLQLAIR	10	14	3	F8WIX8;P0C0S6;P27661		850.524	664453527	2.7373e+08	2.29776e+08	2.18518e+08	0	0	0.05681	High	2.73971	High	2.59777	High	2.59274	High	2.68557			0
	AGLQFPVGR	17	16	3	F8WIX8;P0C0S6;P27661		944.531	891760120	2.87991e+08	3.3468e+08	3.08282e+08	4.59108e+06	0	0.04577	High	2.64409	High	2.5147	High	2.85925	High	2.57644	High	2.67708	0
	VGAGAPVYLAAVLEYLTAEILELAGNAAR	6	7	1	P27661		2915.59	0	0	0	1.16047e+06	1.20239e+08	0	0.07511							High	5.511	High	5.98337	0
P14131	40S ribosomal protein S16 OS=Mus musculus GN=Rps16 PE=2 SV=4 - [RS16_MOUSE]	45.89	1	8	8	41	1.219e+08	2.00437e+08	1.20305e+08	1.53581e+08	0	21.9089	26.71	5	8	21.8052	37.67	7	9	25.8331	26.71	5	10	34.2775	40.41	7	14					146	16.435	10.2134
	Sequence	# PSMs	# Proteins	# Protein Groups	Protein Group Accessions	Modifications	MH+ [Da]	A5: Area	B5: Area	C5: Area	D5: Area	E5: Area	q-Value	PEP	A2	XCorr A2	B2	XCorr B2	C2	XCorr C2	D2	XCorr D2	E2	XCorr E2	# Missed Cleavages
	GPLQSVQVFGR	7	1	1	P14131		1187.65	7.3239e+07	4.61971e+07	51879535	1.81278e+07	0	0	6.748e-06	High	3.96032	High	3.14531	High	3.75433	High	2.82712			0
	EIKDILIQYDR	10	1	1	P14131		1405.77	5.68691e+07	5.0852e+07	3.03108e+07	3.95509e+06	0	0	0.002847	High	2.63224	High	3.18757	High	2.67618	High	2.5183			1
	LLEPVLLLGK	11	1	1	P14131		1094.72	2.31488e+08	2.75784e+08	2.43299e+08	1.47854e+07	0	0.001	0.01266	High	2.70255	High	2.85007	High	2.78995	High	2.87848			0
	DILIQYDR	4	1	1	P14131		1035.55	3.24172e+07	2.4311e+07	2.17787e+07	2.89102e+07	0	0.001	0.01199	High	2.32829	High	2.00334	High	2.24594	High	2.23447			0
	GGGHVAQIYAIR	1	1	1	P14131		1241.68	0	0	0	5.92516e+06	0	0.001	0.04221							High	3.29471			0
	FAGVDIR	5	1	1	P14131		777.425	6.0975e+07	4.85253e+07	6.57369e+07	6.42546e+07	0	0.002	0.01424	High	2.34579	High	2.20635	High	2.35557	High	2.0178			0
	TLLVADPR	2	1	1	P14131		884.52	0	2.74677e+08	0	3.67579e+08	0	0.002	0.127			High	1.86723			High	2.43589			0
	ALVAYYQK	1	1	1	P14131		955.523	0	7037769	0	0	0	0.007	0.0692			High	2.28616							0
P58771-2	Isoform 2 of Tropomyosin alpha-1 chain OS=Mus musculus GN=Tpm1 - [TPM1_MOUSE]	45.07	12	0	19	112	1.49271e+08	2.87682e+08	1.79422e+08	2.35495e+08	5.51579e+06	48.6369	33.8	10	16	57.0367	32.04	12	19	53.1835	33.1	13	19	161.101	39.79	15	56	6.16176	8.1	2	2	284	32.6886	4.75439
	Sequence	# PSMs	# Proteins	# Protein Groups	Protein Group Accessions	Modifications	MH+ [Da]	A5: Area	B5: Area	C5: Area	D5: Area	E5: Area	q-Value	PEP	A2	XCorr A2	B2	XCorr B2	C2	XCorr C2	D2	XCorr D2	E2	XCorr E2	# Missed Cleavages
	AQKDEEKMEIQEIQLK	6	16	3	G5E8R1;P58771-2;E9Q450	M8(Oxidation)	1976	7.15998e+06	2.76377e+07	7.11024e+06	2.278e+07	0	0	0.005322	High	4.52055	High	4.14294	High	3.25799	High	4.63658			2
	YSQKEDKYEEEIK	13	23	7	G5E8R1;P58771-2;P21107-2;E9Q7Q3;E9Q450;Q8K0Z5;P21107		1688.8	1.08735e+08	1.42507e+08	8.59829e+07	8.1313e+07	0	0	0.0002273	High	4.25528	High	4.8562	High	4.23272	High	3.92198			2
	KLVIIESDLER	18	16	3	G5E8R1;P58771-2;E9Q450		1314.76	3.80465e+07	1.09663e+08	31726032	2.55668e+07	0	0	0.001975	High	3.36754	High	3.80631	High	3.30514	High	3.51991			1
	RIQLVEEELDR	22	28	7	E9Q450;P58771-2;G5E8R1;P21107-2;E9Q7Q3;Q8K0Z5;P21107		1399.75	8.57841e+07	226660181	1.01657e+08	46827119	0	0	0.05124	High	3.22295	High	3.15271	High	3.42974	High	3.36549			1
	LEEAEKAADESER	2	27	7	E9Q450;P58771-2;G5E8R1;P21107-2;E9Q7Q3;Q8K0Z5;P21107		1476.68	0	0	0	5.16721e+06	0	0	0.002332	High	2.92576					High	3.56025			1
	IQLVEEELDR	11	28	7	E9Q450;P58771-2;G5E8R1;P21107-2;E9Q7Q3;Q8K0Z5;P21107		1243.65	2.53293e+08	493878084	350627831	561452163	4.39955e+06	0	0.01888	High	2.7977	High	2.20902	High	2.69112	High	3.18057	High	2.47612	0
	LVIIESDLER	4	16	3	G5E8R1;P58771-2;E9Q450		1186.67	1.43842e+07	3.35269e+07	0	1.72061e+07	0	0	9.977e-05	High	2.58837	High	2.6912			High	2.60661			0
	IQLVEEELDRAQER	8	28	7	E9Q450;P58771-2;G5E8R1;P21107-2;E9Q7Q3;Q8K0Z5;P21107		1727.89	0	1.21867e+08	1.98883e+07	1.94712e+06	0	0	0.001632			High	3.73072	High	2.86486	High	2.96844			1
	SLEAQAEK	4	13	4	G5E8R1;P58771-2;E9Q7Q3;P21107		875.448	0	1.29263e+07	8.7021e+06	9.72502e+06	0	0	0.0009415			High	2.84558	High	2.12787	High	2.50917			0
	AQKDEEKMEIQEIQLK	1	16	3	G5E8R1;P58771-2;E9Q450		1960	0	0	4.53067e+06	0	0	0	0.003039					High	4.87041					2
	MEIQEIQLK	3	24	7	G5E8R1;P58771-2;E9Q450;E9Q7Q3;P21107-2;Q8K0Z5;P21107	M1(Oxidation)	1147.6	0	0	8.12817e+06	1.92071e+07	0	0	0.04451					High	2.81	High	2.98401			0
	DEEKMEIQEIQLK	1	24	7	G5E8R1;P58771-2;E9Q450;E9Q7Q3;P21107-2;Q8K0Z5;P21107	M5(Oxidation)	1648.81	0	0	0	5.97713e+06	0	0	0.01973							High	3.50598			1
	LATALQKLEEAEK	1	27	7	E9Q450;P58771-2;G5E8R1;P21107-2;E9Q7Q3;Q8K0Z5;P21107		1443.81	0	0	0	0	6.63203e+06	0	0.1805									High	3.68565	1
	HIAEDADRKYEEVAR	1	16	3	G5E8R1;P58771-2;E9Q450		1801.89	3.92586e+06	0	0	0	0	0.001	0.005976	High	2.68893									2
	CAELEEELK	3	10	2	G5E8R1;P58771-2	C1(Carbamidomethyl)	1120.52	4.3259e+06	0	2.46676e+06	9.10684e+06	0	0.001	0.01056	High	1.80758			High	1.95457	High	1.8367			0
	SIDDLEEK	4	7	3	G5E8R1;P58771-2;E9Q450		948.452	1.48629e+07	3.81411e+07	1.87159e+07	3.30719e+07	0	0.001	0.1043	High	1.74756	High	2.2015	High	1.78146	High	2.55727			0
	KYEEVAR	4	28	8	E9Q450;P58771-2;G5E8R1;E9Q7Q3;P21107-2;Q8K0Z5;P21107;Q6IRU2		894.47	0	1.31505e+07	1.05894e+07	63720956	0	0.001	0.09891			High	2.08935	High	2.17877	High	2.53512			1
	MEIQEIQLK	1	24	7	G5E8R1;P58771-2;E9Q450;E9Q7Q3;P21107-2;Q8K0Z5;P21107		1131.61	0	3.59979e+06	0	0	0	0.002	0.009121			High	2.48261							0
	ATDAEADVASLNR	2	13	2	E9Q450;P58771-2		1332.64	0	1.51477e+07	0	1.77047e+07	0	0.005	0.05189			High	1.57911			High	2.00693			0
	LATALQK	2	27	7	E9Q450;P58771-2;G5E8R1;P21107-2;E9Q7Q3;Q8K0Z5;P21107		744.46	0	0	7.81554e+07	0	0	0.007	0.225					High	2.4053					0
	YEEVAR	1	28	8	E9Q450;P58771-2;G5E8R1;E9Q7Q3;P21107-2;Q8K0Z5;P21107;Q6IRU2		766.372	0	0	7.05071e+06	0	0	0.007	0.2275					High	2.07845					0
D3Z712	40S ribosomal protein S15a (Fragment) OS=Mus musculus GN=Rps15a PE=4 SV=1 - [D3Z712_MOUSE]	44.93	4	3	3	5	7.74745e+06	7.68717e+06	0	1.49218e+06	0	4.9129	24.64	2	2	5.9757	31.88	2	2					1.91515	11.59	1	1					69	7.85932	10.3599
	Sequence	# PSMs	# Proteins	# Protein Groups	Protein Group Accessions	Modifications	MH+ [Da]	A5: Area	B5: Area	C5: Area	D5: Area	E5: Area	q-Value	PEP	A2	XCorr A2	B2	XCorr B2	C2	XCorr C2	D2	XCorr D2	E2	XCorr E2	# Missed Cleavages
	MNVLADALK	1	4	1	D3Z712	M1(Oxidation)	990.527	6.17735e+06	0	0	0	0	0	0.001081	High	2.57152									0
	HGYIGEFEIIDDHR	1	4	1	D3Z712		1700.8	0	7.13768e+06	0	0	0	0	0.0001101			High	3.59122							0
	IVVNLTGR	3	4	1	D3Z712		871.534	9.31755e+06	8.23665e+06	0	1.49218e+06	0	0.001	0.007936	High	2.34137	High	2.38448			High	1.91515			0
Q61879	Myosin-10 OS=Mus musculus GN=Myh10 PE=1 SV=2 - [MYH10_MOUSE]	44.79	15	53	76	428	5.29412e+08	1.57446e+09	4.71236e+08	1.65625e+08	5.8448e+07	277.435	19.69	37	93	495.821	41.85	68	149	274.914	15.79	30	86	261.136	15.84	27	91	30.3171	4.61	9	9	1976	228.855	5.5415
	Sequence	# PSMs	# Proteins	# Protein Groups	Protein Group Accessions	Modifications	MH+ [Da]	A5: Area	B5: Area	C5: Area	D5: Area	E5: Area	q-Value	PEP	A2	XCorr A2	B2	XCorr B2	C2	XCorr C2	D2	XCorr D2	E2	XCorr E2	# Missed Cleavages
	TQLEELEDELQATEDAK	46	5	3	E9QPE7;Q61879;Q8VDD5		1961.92	1.49525e+08	1.41614e+09	1.62752e+08	9.01884e+07	1.28758e+07	0	0.0002182	High	6.31321	High	6.02054	High	6.60831	High	6.47561	High	6.08511	0
	KVDDDLGTIESLEEAK	3	3	1	Q61879		1761.88	3.89849e+06	8.51641e+06	0	0	0	0	3.176e-06	High	4.72726	High	5.50184							1
	IGQLEEQLEQEAK	4	3	1	Q61879		1514.77	0	4.49157e+07	1.86871e+07	2.63887e+06	0	0	4.286e-07	High	4.46808	High	4.46749	High	3.99842	High	2.717			0
	AGVLAHLEEERDLK	14	4	2	Q61879;Q8VDD5		1579.84	4.46056e+07	180898208	0	0	0	0	0.0002076	High	4.32001	High	4.73044							1
	DKADFCIIHYAGK	6	4	2	Q61879;Q8VDD5	C6(Carbamidomethyl)	1537.75	2.29601e+07	6.34588e+07	0	0	0	0	0.0003074	High	4.02952	High	4.29558							1
	NSLQEQQEEEEEARK	3	3	1	Q61879		1846.84	1.64672e+06	4.04682e+06	2.12897e+06	0	0	0	0.003327	High	3.94667	High	4.11687	High	4.45724					1
	AGKLDPHLVLDQLR	8	4	2	Q61879;Q8VDD5		1574.9	2.43423e+07	1.51503e+08	1.10808e+07	0	0	0	0.0003332	High	3.91788	High	4.56895	High	2.77795					1
	EDQSILCTGESGAGK	9	12	4	E9QPE7;Q6URW6-2;Q61879;Q8VDD5	C7(Carbamidomethyl)	1551.7	7.33055e+07	1.15032e+08	4.52334e+07	6.04826e+07	0	0	0.02682	High	3.80708	High	3.88349	High	4.0739	High	4.14151	High	4.14777	0
	IAECSSQLAEEEEKAK	1	3	1	Q61879	C4(Carbamidomethyl)	1821.86	4.87096e+06	0	0	0	0	0	2.169e-05	High	3.80331									1
	QVLALQSQLADTK	4	3	1	Q61879		1414.79	7.51799e+06	1.75637e+07	0	2.56344e+06	0	0	0.0001123	High	3.72753	High	4.75362			High	3.76588			0
	ELDDATEANEGLSR	4	3	1	Q61879		1519.68	1.78865e+07	3.97355e+07	0	7.16002e+06	0	0	0.004931	High	3.70892	High	3.47617			High	3.92946	High	3.58891	0
	NTDQASMPENTVAQK	7	3	1	Q61879	M7(Oxidation)	1649.75	1.57047e+06	2.63354e+06	605664	0	0	0	2.564e-05	High	3.62048	High	3.9788	High	3.88576					0
	AGVLAHLEEER	39	4	2	Q61879;Q8VDD5		1223.64	350477955	1409772814	5.42516e+08	1.2006e+08	0	0	0.006975	High	3.51735	High	3.6685	High	3.81975	High	3.92819			0
	VIQYLAHVASSHK	29	5	2	Q61879;Q8VDD5		1452.79	3.25007e+08	1.01346e+09	3.01847e+08	2.77785e+07	0	0	0.004842	High	3.49205	High	4.48823	High	4.68433	High	3.53644			0
	ADFCIIHYAGK	12	4	2	Q61879;Q8VDD5	C4(Carbamidomethyl)	1294.63	2.22993e+08	2.79425e+08	4.81582e+07	2.67063e+07	8.29066e+06	0	0.00023	High	3.48695	High	3.55974	High	3.43327	High	3.45666	High	3.54861	0
	KFDQLLAEEK	16	11	4	E9QPE7;Q6URW6-2;Q61879;Q8VDD5		1220.66	8.45943e+08	1.47172e+09	5.69344e+08	2.61741e+08	1.36643e+08	0	0.2123	High	3.34245	High	3.29091	High	3.27744	High	3.44213	High	3.47155	1
	LDPHLVLDQLR	65	4	2	Q61879;Q8VDD5		1318.75	2.1544e+08	1835515339	2.55373e+08	5763824	0	0	0.000907	High	3.25819	High	3.457	High	3.26657	High	2.94614			0
	FDQLLAEEK	8	11	4	E9QPE7;Q6URW6-2;Q61879;Q8VDD5		1092.56	2.30636e+08	4.81033e+08	1.67132e+08	9.57715e+07	2.58253e+07	0	0.003935	High	3.09016	High	3.1086	High	2.79989	High	3.05267	High	3.04527	0
	CNGVLEGIR	5	22	4	E9QPE7;Q61879;Q6URW6-2;Q8VDD5	C1(Carbamidomethyl)	1017.51	8.15395e+07	6.85766e+07	1.44996e+07	9.74645e+06	0	0	0.0003947	High	2.94404	High	2.57183	High	2.72186	High	2.22767			0
	KEEELQGALAR	4	3	1	Q61879		1243.66	1.04164e+07	2.43643e+07	7.71184e+06	3.32112e+06	0	0	0.0007256	High	2.87189	High	3.10651	High	2.17436	High	2.6108			1
	VDYKADEWLMK	3	4	2	Q61879;Q8VDD5	M10(Oxidation)	1413.67	1.62566e+07	2.64978e+07	0	0	0	0	0.001315	High	2.8024	High	2.28281							1
	SDLLLEGFNNYR	4	3	1	Q61879		1440.71	1.53106e+07	6.05201e+07	1.13267e+07	0	0	0	5.692e-05	High	2.79112	High	3.62358	High	2.25664					0
	QLEEEKNSLQEQQEEEEEARK	2	3	1	Q61879		2603.21	3.69765e+06	0	2.676e+06	0	0	0	0.0007154	High	2.55229			High	2.55303					2
	LQQELDDLTVDLDHQR	5	3	1	Q61879		1937.96	1.38773e+06	3.90924e+07	0	0	0	0	2.551e-05	High	2.46169	High	4.95303	High	1.8114					0
	DAAGLESQLQDTQELLQEETR	8	3	1	Q61879		2374.14	12320443	5.32698e+07	0	1.76825e+06	0	0	7.284e-06	High	2.09969	High	3.94268	High	3.92244	High	1.65326			0
	ALELDPNLYR	5	6	2	E9QPE7;Q61879		1203.64	2.28144e+07	3.56901e+07	1.47524e+07	7.26918e+06	0	0	0.04859	High	2.07003	High	2.58094	High	2.81217	High	2.09728			0
	NTNPNFVR	5	4	2	Q61879;Q8VDD5		961.485	3.91814e+08	8.43045e+08	2.90019e+08	1.15075e+08	7.02261e+06	0	0.2575	High	1.86157	High	2.24846	High	2.02613	High	2.04524	High	1.75195	0
	SLEAEILQLQEELASSER	7	3	1	Q61879		2045.04	0	2.60014e+07	0	3.60792e+06	0	0	6.728e-08			High	5.68047			High	4.2378			0
	LQQLFNHTMFILEQEEYQR	6	7	3	E9QPE7;Q61879;Q8VDD5	M9(Oxidation)	2483.2	0	2.21404e+07	0	0	0	0	6.162e-05			High	5.60573							0
	HATALEELSEQLEQAK	2	3	1	Q61879		1796.9	0	1.37585e+07	0	0	0	0	1.121e-06			High	5.207							0
	KVIQYLAHVASSHK	3	5	2	Q61879;Q8VDD5		1580.89	0	1.94566e+07	6.86153e+06	0	0	0	3.611e-05			High	5.12845	High	2.65069					1
	HAEQERDELADEIANSASGK	3	3	1	Q61879		2170	0	2.68484e+07	0	0	0	0	1.954e-05			High	5.03822							1
	KTTLQVDTLNTELAAER	2	3	1	Q61879		1903.01	0	1.43674e+07	0	0	0	0	8.911e-07			High	4.90889							1
	IVGLDQVTGMTETAFGSAYK	1	3	1	Q61879	M10(Oxidation)	2104.03	0	9.49727e+06	0	0	0	0	4.939e-08			High	4.8928							0
	QLLQANPILESFGNAK	2	3	1	Q61879		1742.94	0	4.47903e+07	0	0	0	0	3.186e-05			High	4.84066							0
	KLDGETTDLQDQIAELQAQVDELK	2	3	1	Q61879		2700.37	0	9.01677e+06	0	0	0	0	0.0002174			High	4.60346							1
	VEDMAELTCLNEASVLHNLK	2	6	2	Q8VDD5;Q61879	C9(Carbamidomethyl)	2286.11	0	1.03279e+07	0	0	0	0	9.006e-05			High	4.51869							0
	LQNELDNVSTLLEEAEKK	3	3	1	Q61879		2073.06	0	2.48665e+07	0	0	0	0	0.0007656			High	4.47051							1
	MQAHIQDLEEQLDEEEGAR	1	3	1	Q61879	M1(Oxidation)	2257	0	8.14478e+06	0	0	0	0	2.102e-05			High	4.34791							0
	DLSEELEALKTELEDTLDTTAAQQELR	1	3	1	Q61879		3061.52	0	1.31696e+06	0	0	0	0	0.002604			High	4.32429							1
	ELQAQIAELQEDFESEK	6	3	1	Q61879		2006.95	0	1.9575e+07	3.09507e+06	3.50786e+06	0	0	0.0004125			High	4.29282	High	4.38351	High	3.71083			0
	NSLQEQQEEEEEAR	2	3	1	Q61879		1718.75	0	3.82295e+06	2.3482e+06	0	0	0	1.794e-06			High	4.17802	High	3.68622					0
	VEDMAELTCLNEASVLHNLK	2	6	2	Q8VDD5;Q61879	M4(Oxidation); C9(Carbamidomethyl)	2302.11	0	2.06806e+07	0	0	0	0	0.001578			High	4.16027							0
	LQNELDNVSTLLEEAEK	2	3	1	Q61879		1944.98	0	1.14054e+07	0	0	0	0	7.306e-06			High	4.14715							0
	NLPIYSENIIEMYR	2	4	1	Q61879	M12(Oxidation)	1770.87	0	1.24617e+07	0	0	0	0	0.0002652			High	3.55675							0
	NKQEVMISDLEER	1	3	1	Q61879	M6(Oxidation)	1606.77	0	4.80001e+06	0	0	0	0	2.186e-05			High	3.41717							1
	DLEAQIEAANK	2	3	1	Q61879		1201.61	0	1.33651e+07	0	3.56628e+06	0	0	0.001707			High	3.41645			High	2.82181			0
	VEEEEERNQILQNEK	2	3	1	Q61879		1886.91	0	4.84004e+06	0	0	0	0	0.0009628			High	3.41283							1
	QLEEAEEEATR	2	3	1	Q61879		1304.6	0	9.72981e+06	3.84207e+06	0	0	0	0.0004084			High	3.19171	High	2.59763					0
	AVIYNPATQADWTAK	2	4	1	Q61879		1648.83	0	0	0	0	0	0	0.0004643			High	3.11781							0
	QEEELQAKDEELLK	1	3	1	Q61879		1701.86	0	6.34677e+06	0	0	0	0	0.003577			High	3.07947							1
	ALEEALEAKEEFER	1	3	1	Q61879		1663.82	0	2.24408e+07	0	0	0	0	0.003691			High	2.93312							1
	LDAQVQELHAK	1	3	1	Q61879		1251.67	0	4.26336e+06	0	0	0	0	0.002507			High	2.87479							0
	LLKDVEALSQR	1	3	1	Q61879		1271.73	0	1.12359e+07	0	0	0	0	0.0003028			High	2.65063							1
	VEGELEEMER	2	3	1	Q61879	M8(Oxidation)	1236.54	0	5593428	2.03877e+06	0	0	0	0.001803			High	2.61483	High	1.95087					0
	GGPISFSSSR	2	3	1	Q61879		994.494	0	5.43933e+06	0	1.11086e+06	0	0	0.002042			High	2.54478			High	1.75593			0
	CIIPNHEK	2	7	3	E9QPE7;Q61879;Q8VDD5	C1(Carbamidomethyl)	1010.51	0	0	0	0	6.50982e+06	0	0.004617			High	2.1663					High	2.25955	0
	ATISALEAK	2	3	1	Q61879		903.515	0	8.52358e+06	4.61703e+06	0	0	0	0.004207			High	2.13239	High	2.25117					0
	MEEEVLLLEDQNSK	1	3	1	Q61879	M1(Oxidation)	1692.8	0	0	0	0	0	0	0.004456			High	1.79266							0
	VDDDLGTIESLEEAK	2	3	1	Q61879		1633.79	0	0	3.76681e+06	1.55978e+06	0	0	0.01978					High	2.32474	High	2.52326			0
	TTLQVDTLNTELAAER	1	3	1	Q61879		1774.93	0	0	0	1.00768e+06	0	0	0.004283							High	4.32589			0
	ASRDEIFAQSK	2	3	1	Q61879		1251.63	8.06888e+06	1.42181e+07	0	0	0	0.001	0.02213	High	2.7106	High	2.56937							1
	IVFQEFR	5	6	2	E9QPE7;Q61879		938.507	1.34796e+07	3.10219e+07	7.38753e+06	4.35952e+06	0	0.001	0.01998	High	2.57097	High	2.47028	High	2.17823	High	2.23998			0
	VLAYDKLEK	2	3	1	Q61879		1078.61	5.99337e+06	0	0	1.49789e+06	0	0.001	0.01194	High	2.56791					High	2.24266			1
	SALLDEKR	5	3	1	Q61879		931.518	6.96468e+06	7.99254e+06	4.57508e+06	1.7848e+06	593278	0.001	0.01953	High	2.38688	High	2.52923	High	2.51024	High	2.19397	High	2.41835	1
	TGLEDPER	2	4	1	Q61879		916.436	4.04427e+06	0	0	1.21531e+06	0	0.001	0.1152	High	1.90293					High	1.75319			0
	KQELEEILHDLESR	1	3	1	Q61879		1738.9	0	4.26997e+06	0	0	0	0.001	0.00828			High	3.32455							1
	AMVNKDDIQK	2	4	1	Q61879	M2(Oxidation)	1177.59	1.36952e+06	3.71751e+06	0	0	0	0.002	0.02657	High	2.44047	High	2.47519							1
	TVGQLYK	7	11	4	E9QPE7;Q6URW6-2;Q61879;Q8VDD5		808.455	7.00196e+07	2.67086e+08	8.44448e+07	2.66179e+07	0	0.002	0.02092	High	2.23003	High	2.79551	High	2.06571	High	2.21487			0
	YAEERDRAEAEAR	1	4	2	Q61879;Q8VDD5		1565.73	2.95679e+06	0	0	0	0	0.002	0.03361	High	2.22792									2
	LQELEGAVK	1	3	1	Q61879		986.55	0	9.95697e+06	0	0	0	0.002	0.01113			High	2.41329							0
	ALEDETKNHEAQIQDMR	1	3	1	Q61879	M16(Oxidation)	2043.94	0	6.00011e+06	0	0	0	0.002	0.01871			High	2.32383							1
	QGFPNR	1	12	4	E9QPE7;Q61879;Q6URW6-2;Q8VDD5		718.363	9.15669e+07	0	0	0	0	0.004	0.05804	High	1.67812									0
	ELEAELEDERK	1	3	1	Q61879		1360.66	0	18843494	0	0	0	0.007	0.06815			High	2.41793							1
	HQQLLEEK	2	3	1	Q61879		1024.54	1.70934e+06	4.97354e+06	0	0	0	0.008	0.09395	High	2.04525	High	2.02031							0
	DVEALSQR	1	3	1	Q61879		917.467	0	7.79128e+06	0	0	0	0.008	0.08066			High	2.37246							0
	TSDVNDTQPPQSE	1	3	1	Q61879		1417.61	0	5.05386e+06	0	0	0	0.008	0.08108			High	1.82416							0
P62984	Ubiquitin-60S ribosomal protein L40 OS=Mus musculus GN=Uba52 PE=1 SV=2 - [RL40_MOUSE]	44.53	11	1	5	32	4.44271e+07	6.9862e+07	5.30554e+07	5.83472e+07	0	13.1973	29.69	3	4	6.58769	19.53	2	2	26.2345	36.72	4	10	40.838	44.53	5	16		0			128	14.719	9.83252
	Sequence	# PSMs	# Proteins	# Protein Groups	Protein Group Accessions	Modifications	MH+ [Da]	A5: Area	B5: Area	C5: Area	D5: Area	E5: Area	q-Value	PEP	A2	XCorr A2	B2	XCorr B2	C2	XCorr C2	D2	XCorr D2	E2	XCorr E2	# Missed Cleavages
	IQDKEGIPPDQQR	11	12	2	P62984;P62983		1523.78	5.20872e+06	0	1.77394e+07	9.61277e+06	0	0	0.005219	High	3.46846			High	3.63707	High	3.03219			1
	TITLEVEPSDTIENVK	10	11	2	P62983;P62984		1787.93	1.02682e+08	1.02301e+08	67041366	4.58625e+07	0	0	0.001031	High	3.27947	High	3.48495	High	2.58754	High	3.54255			0
	ESTLHLVLR	5	11	2	P62983;P62984		1067.62	2.53904e+07	3.7423e+07	4.50252e+07	8.33039e+07	0	0	0.0001053	High	3.26068	High	3.10274	High	2.53806	High	3.1222			0
	CGHTNNLRPK	2	4	1	P62984	C1(Carbamidomethyl)	1196.6	0	0	0	7.09076e+06	0	0.001	0.1195							High	2.47976			0
	TLSDYNIQK	4	11	2	P62984;P62983		1081.55	0	0	4.70996e+07	4.58752e+07	0	0.002	0.1334					High	2.65577	High	2.80941			0
P62855	40S ribosomal protein S26 OS=Mus musculus GN=Rps26 PE=2 SV=3 - [RS26_MOUSE]	44.35	1	4	4	18	2.30824e+07	5.04949e+07	1.84617e+07	1.74902e+07	0	4.24678	20.87	2	4	8.67982	20.87	2	3	11.8478	31.3	3	4	21.963	31.3	3	7					115	13.0071	11.0044
	Sequence	# PSMs	# Proteins	# Protein Groups	Protein Group Accessions	Modifications	MH+ [Da]	A5: Area	B5: Area	C5: Area	D5: Area	E5: Area	q-Value	PEP	A2	XCorr A2	B2	XCorr B2	C2	XCorr C2	D2	XCorr D2	E2	XCorr E2	# Missed Cleavages
	NIVEAAAVR	7	1	1	P62855		942.535	4.41164e+07	3.57558e+07	3.75888e+07	3.62218e+07	0	0	0.02411	High	2.20043	High	2.73031	High	2.95174	High	2.85407			0
	DISEASVFDAYVLPK	7	1	1	P62855		1653.85	0	6.5234e+07	1.63701e+07	1.42879e+07	0	0	0.00678			High	3.09663	High	3.11365	High	4.14756			0
	LHYCVSCAIHSK	2	1	1	P62855	C4(Carbamidomethyl); C7(Carbamidomethyl)	1474.69	0	0	1.42614e+06	1.96097e+06	0	0	0.01965					High	2.8993	High	2.86665			0
	FRPAGAAPRPPPKPM	2	1	1	P62855	M15(Oxidation)	1605.87	2.04837e+06	0	0	0	0	0.001	0.01989	High	2.12892									0
Q9QXS1-3	Isoform PLEC-1A of Plectin OS=Mus musculus GN=Plec - [PLEC_MOUSE]	44.2	26	182	182	563	4.52207e+07	1.50957e+08	6.86391e+07	3.75006e+07	2.69184e+07	201.2	15.67	58	71	562.361	36.72	139	186	414.277	25.97	104	142	332.124	21.55	84	114	150.942	10.3	40	50	4543	516.971	5.79541
	Sequence	# PSMs	# Proteins	# Protein Groups	Protein Group Accessions	Modifications	MH+ [Da]	A5: Area	B5: Area	C5: Area	D5: Area	E5: Area	q-Value	PEP	A2	XCorr A2	B2	XCorr B2	C2	XCorr C2	D2	XCorr D2	E2	XCorr E2	# Missed Cleavages
	VIYQSLEGAVQAGQLK	7	19	1	Q9QXS1-3		1703.93	7.92121e+06	4.62039e+07	2.40939e+07	1.56418e+06	0	0	1.779e-05	High	4.87141	High	4.89654	High	4.6938	High	4.28134			0
	AALAHSEIATTQAASTK	5	18	1	Q9QXS1-3		1670.87	1.09391e+07	3.61298e+07	1.59051e+07	9.85731e+06	0	0	0.0002624	High	4.82072	High	4.85016	High	4.55876	High	5.13343			0
	LKQSAEEQAQAQAQAQAAAEK	4	17	1	Q9QXS1-3		2199.1	6.7766e+06	1.83938e+07	0	3.38676e+06	0	0	7.864e-06	High	4.72369	High	4.94443			High	4.7461			1
	VQSGSESVIQEYVDLR	18	18	1	Q9QXS1-3		1808.9	1.04614e+07	1.11358e+08	2.87301e+07	2.52722e+06	0	0	3.485e-06	High	4.49458	High	5.07807	High	4.45971	High	4.09695			0
	AQAEAQQPVFNTLR	4	18	1	Q9QXS1-3		1572.81	7.32766e+06	3.25345e+07	2.02685e+07	1.15432e+07	0	0	0.007658	High	4.14414	High	4.1196	High	4.3127	High	4.36972			0
	DAPDGPSVEAEPEYTFEGLR	14	18	1	Q9QXS1-3		2178.99	5.34495e+07	1.87402e+08	5.37612e+07	3.62274e+07	0	0	0.000849	High	4.07758	High	4.76487	High	5.00862	High	4.81236			0
	VLALPEPSPAAPTLR	7	18	1	Q9QXS1-3		1531.89	4.19311e+07	1.27844e+08	6.49717e+07	4.03354e+07	6.49086e+06	0	0.0002193	High	3.96457	High	3.09894	High	3.38393	High	3.65325	High	2.91368	0
	YLYGTGAVAGVYLPGSR	5	17	1	Q9QXS1-3		1743.91	11130548	7.04479e+07	1.42539e+07	0	0	0	5.197e-08	High	3.92499	High	5.11648	High	4.53086	High	4.21736			0
	LLDPEDVDVPQPDEK	13	19	1	Q9QXS1-3		1708.83	3.00716e+07	101794691	2.6697e+07	2.79001e+07	0	0	0.02513	High	3.73676	High	3.44203	High	3.79103	High	3.39756			0
	VYHDPSTQEPVTYSQLQQR	11	18	1	Q9QXS1-3		2276.1	1.0406e+07	5.00792e+07	1.51659e+07	9.892e+06	0	0	0.0002486	High	3.6917	High	4.16273	High	4.7526	High	4.74757			0
	AQAELEAQELQR	4	17	1	Q9QXS1-3		1385.7	1.52995e+07	5.24574e+07	2.66025e+07	1.23067e+07	0	0	0.000168	High	3.67015	High	4.25969	High	3.74353	High	3.75737			0
	SSSVGSSSSYPISSAGPR	7	17	1	Q9QXS1-3		1712.81	2.30203e+07	6.62694e+07	2.12603e+07	1.43158e+07	0	0	0.01776	High	3.65959	High	3.78063	High	3.46164	High	3.84419	High	4.54058	0
	LRAETEQGEQQR	6	17	1	Q9QXS1-3		1444.71	6938934	19322856	5.90245e+06	1.42543e+06	4.35654e+06	0	0.09219	High	3.65891	High	2.85102	High	3.38425	High	2.63272	High	3.75687	1
	RAAEEAEEAREQAER	5	17	1	Q9QXS1-3		1744.82	2.02335e+06	8.1213e+06	0	0	0	0	0.001666	High	3.60639	High	4.07248							2
	DTHDQLSEPSEVR	4	17	1	Q9QXS1-3		1512.69	8.72129e+06	4.81847e+07	0	1.02854e+07	0	0	0.0008904	High	3.55278	High	3.87371			High	3.17382			0
	LEQLFQDEVAK	4	18	1	Q9QXS1-3		1319.68	4.80968e+06	1.73545e+07	1.11148e+07	4.40616e+06	0	0	0.005333	High	3.5106	High	3.05843	High	3.66423	High	3.12804			0
	LLFNDVQTLK	7	19	1	Q9QXS1-3		1190.69	2.67862e+07	9.10109e+07	0	1.32235e+07	0	0	0.0008752	High	3.4744	High	3.64928	High	2.95678	High	2.69732			0
	SQVEEELFSVR	7	17	1	Q9QXS1-3		1322.66	4.02814e+07	0	7.40723e+07	2.93569e+07	6.57423e+06	0	0.1395	High	3.45072			High	3.32648	High	3.38278	High	3.47708	0
	LAQGHTTVAELTQR	6	18	1	Q9QXS1-3		1524.81	7.79564e+06	3.55181e+07	1.89477e+07	7.99628e+06	0	0	0.003616	High	3.20655	High	3.86666	High	4.41552	High	3.87691			0
	LLDAQLSTGGIVDPSK	5	18	1	Q9QXS1-3		1613.88	3.26755e+07	9.91391e+07	1.88317e+07	6.80015e+06	1.44952e+07	0	1.889e-06	High	3.17192	High	4.79254	High	4.7453	High	4.2623	High	4.50454	0
	TQLASWSDPTEETGPVAGILDTETLEK	7	17	1	Q9QXS1-3		2888.4	5.87281e+06	2.49964e+07	3.41663e+06	2.93288e+06	0	0	0.05522	High	3.13076	High	4.30427	High	3.85689	High	3.47535			0
	SEEMQTVQQEQILQETQALQK	7	17	1	Q9QXS1-3	M4(Oxidation)	2505.22	8.25512e+06	3.67147e+07	1.26073e+07	8.67247e+06	0	0	0.009033	High	3.04376	High	4.94375	High	3.57959	High	4.90934	High	5.84237	0
	AQVEQELTTLR	4	17	1	Q9QXS1-3		1287.69	0	5.48166e+07	0	17804053	1.46687e+07	0	0.1065	High	2.96451	High	3.30446			High	3.3639	High	3.43921	0
	ALQALDELR	4	17	1	Q9QXS1-3		1028.57	1.10435e+07	4.55751e+07	2.02465e+07	1.08578e+07	0	0	0.05327	High	2.93134	High	3.0303	High	3.158	High	3.02893			0
	LAAISEATR	4	17	1	Q9QXS1-3		931.518	6.33692e+06	2.58476e+07	1.12528e+07	4.87902e+06	0	0	0.000742	High	2.85978	High	3.08401	High	2.67352	High	2.69309			0
	SELELTLGK	4	18	1	Q9QXS1-3		989.55	4.27814e+06	1.88792e+07	6.67243e+06	2.41882e+06	0	0	0.0009559	High	2.84863	High	3.16175	High	2.46275	High	2.11626			0
	GYYSPYSVSGSGSTAGSR	3	17	1	Q9QXS1-3		1782.8	5.15508e+06	1.37287e+07	0	0	0	0	0.003076	High	2.83291	High	3.32794					High	3.80354	0
	REEAAVDAQQQK	6	17	1	Q9QXS1-3		1372.68	1.26357e+06	2.15043e+07	1.03779e+07	1.64411e+06	0	0	0.005086	High	2.81009	High	3.45347	High	3.17382	High	2.18985			1
	NLVDNITGQR	7	17	1	Q9QXS1-3		1129.59	2.50285e+07	7.24352e+07	3.43893e+07	2.22182e+07	7.84476e+06	0	0.2634	High	2.80836	High	2.7982	High	3.02056	High	2.68473	High	3.13023	0
	ESADPLSAWLQDAK	2	18	1	Q9QXS1-3		1530.74	5.946e+06	0	6.47462e+06	0	0	0	0.009015	High	2.73704			High	3.29177					0
	LSVYTALQR	4	18	1	Q9QXS1-3		1050.59	7.83373e+06	5.0379e+07	1.74865e+07	7.22191e+06	0	0	0.001246	High	2.70922	High	2.86811	High	2.72426	High	2.74599			0
	WQAVLAQTDVR	4	18	1	Q9QXS1-3		1286.68	7.36597e+06	3.87413e+07	1.60244e+07	0	0	0	0.01091	High	2.66765	High	2.75611	High	2.39423	High	3.1602			0
	QQNLASYDYVR	4	17	1	Q9QXS1-3		1356.65	1.08522e+07	25891735	9.44295e+06	6.59848e+06	0	0	0.0005559	High	2.61884	High	2.6724	High	2.1553	High	2.39012			0
	AGLVGPELHEK	5	18	1	Q9QXS1-3		1149.63	8.07212e+06	3.66885e+07	1.26829e+07	0	0	0	0.04349	High	2.40922	High	2.47714	High	2.56904					0
	SLLAWQSLSR	3	18	1	Q9QXS1-3		1160.64	1.08333e+07	4.1796e+07	9.4774e+06	0	0	0	0.01975	High	2.3589	High	3.19043	High	3.33151					0
	ELIPAEEALR	6	17	1	Q9QXS1-3		1140.62	1.7051e+07	68701158	2.78223e+07	1.73364e+07	8.7191e+06	0	0.2548	High	2.2607	High	1.83003	High	2.43847	High	2.21819	High	2.23326	0
	SMVEEGTGLR	3	17	1	Q9QXS1-3	M2(Oxidation)	1094.51	1.32833e+06	4.59584e+06	0	0	0	0	0.0005441	High	2.25833	High	2.89653					High	2.59774	0
	ARNDESQLSPATR	4	19	1	Q9QXS1-3		1444.71	3.68285e+06	1.43007e+07	5563044	2.11448e+06	0	0	5.449e-05	High	2.25131	High	2.92837	High	2.56167	High	2.08819			1
	LTAEDLYEAR	4	17	1	Q9QXS1-3		1180.58	1.56775e+07	5.52517e+07	0	1.3402e+07	7.99943e+06	0	0.0007642	High	2.2262	High	3.01984			High	2.13727	High	2.54619	0
	QLAEGTAQQR	4	17	1	Q9QXS1-3		1101.56	4.21384e+06	1.61549e+07	6.05136e+06	0	4.69971e+06	0	0.1705	High	2.13062	High	2.17336	High	2.58676			High	2.92944	0
	AIVQLKPR	3	18	1	Q9QXS1-3		924.599	4.6392e+06	2.27517e+07	9.40398e+06	0	0	0	0.005028	High	2.09459	High	2.27933	High	2.50468					0
	ALLEEIER	6	18	1	Q9QXS1-3		972.535	6.54222e+06	3.24114e+07	1.49555e+07	9.3874e+06	0	0	0.001467	High	2.03423	High	2.42047	High	2.05889	High	2.18921			0
	SSIAGLLLKPTNEK	8	18	1	Q9QXS1-3		1470.85	4.13003e+06	7.57304e+07	3.50235e+07	7.77919e+06	0	0	0.02362	High	1.90841	High	3.22859	High	3.2798	High	3.28881			0
	EVAEADSVR	6	18	1	Q9QXS1-3		975.473	3.66952e+06	1.6347e+07	6.5749e+06	2.97406e+06	2.15959e+07	0	0.2115	High	1.86438	High	2.41617	High	2.26631	High	2.25116	High	2.44362	0
	LHVAILER	4	19	1	Q9QXS1-3		950.577	9.46037e+06	4.51229e+07	5.04642e+06	4.03152e+06	0	0	0.05698	High	1.84782	High	2.44679	High	2.51748	High	2.61475			0
	VALEEVER	3	17	1	Q9QXS1-3		944.505	0	9.89231e+06	4.27951e+06	0	0	0	0.006565	High	1.84481	High	2.3525	High	1.69292					0
	QLAAEEEQR	5	17	1	Q9QXS1-3		1073.52	2.45844e+06	9.07641e+06	0	0	9.43837e+06	0	0.2359	High	1.75367	High	1.89995					High	2.20873	0
	LLEAQIATGGIIDPVHSHR	2	19	1	Q9QXS1-3		2027.11	0	1.19424e+07	0	0	0	0	8.48e-06			High	5.56063							0
	HYQQLLQSLEQGEQEESR	5	18	1	Q9QXS1-3		2202.04	0	2.9642e+07	3.91741e+06	0	0	0	5.838e-09			High	5.4392	High	5.05389					0
	DPYSGQSVSLFQALK	1	18	1	Q9QXS1-3		1639.83	0	3.66496e+07	0	0	0	0	1.123e-06			High	5.3889							0
	QTNLENLDQAFSVAER	4	19	1	Q9QXS1-3		1834.9	0	6.66172e+07	1.69887e+07	0	0	0	4.816e-07			High	4.86906	High	4.0342					0
	LEDLLQDAQDEKEQLNEYK	4	18	1	Q9QXS1-3		2321.12	0	2.25037e+07	0	1.91773e+06	0	0	0.000117			High	4.77003	High	3.58764	High	2.98501			1
	RKQEELQHLEQQR	5	18	1	Q9QXS1-3		1721.9	0	2.20893e+07	8.41336e+06	0	0	0	0.0002154			High	4.69434	High	4.14637					2
	LLDAQLATGGIVDPR	5	17	1	Q9QXS1-3		1538.85	0	80810179	1.53081e+07	0	6.0286e+06	0	0.009403			High	4.65346	High	4.76088	High	4.01093	High	4.90016	0
	SLESLHGFVAAATK	1	19	1	Q9QXS1-3		1430.76	0	6.47093e+07	0	0	0	0	1.575e-06			High	4.52665							0
	EEELQQTLQQEQNMLDR	1	17	1	Q9QXS1-3	M14(Oxidation)	2147.99	0	6.41645e+06	0	0	0	0	0.0008785			High	4.50277							0
	LQEDKEQMAQQLVEETQGFQR	1	17	1	Q9QXS1-3	M8(Oxidation)	2551.21	0	7.64812e+06	0	0	0	0	2.316e-05			High	4.49963							1
	ARQEEVYSELQAR	4	18	1	Q9QXS1-3		1578.79	0	23661518	9.87368e+06	5.83714e+06	0	0	6.624e-06			High	4.48483	High	3.30086	High	3.70227			1
	FLEVQYLTGGLIEPDTPGR	6	17	1	Q9QXS1-3		2105.09	0	3.17789e+07	0	0	0	0	2.947e-06			High	4.42154							0
	AKLEQLFQDEVAK	1	18	1	Q9QXS1-3		1518.82	0	5.40606e+07	0	0	0	0	3.149e-05			High	4.03224							1
	AGVGAPVTQVTLQSTQR	6	19	1	Q9QXS1-3		1712.93	0	71360051	4.5912e+07	0	0	0	0.0084			High	3.94413	High	4.41483			High	5.19003	0
	SDQLTGLSLLPLSEK	4	18	1	Q9QXS1-3		1600.88	0	1.37626e+08	4.91584e+07	0	0	0	0.02955			High	3.76999	High	3.85823					0
	KGLVGPELHDR	2	17	1	Q9QXS1-3		1220.67	0	7295570	3.31332e+06	0	0	0	0.0005117			High	3.76919	High	2.46308					1
	IDSAEWGVDLPSVEAQLGSHR	3	19	1	Q9QXS1-3		2266.11	0	1.44216e+07	0	0	0	0	6.69e-06			High	3.72709							0
	GLFDEEMNEILTDPSDDTK	3	17	1	Q9QXS1-3	M7(Oxidation)	2184.95	0	1.4949e+07	4.26376e+06	0	0	0	0.0004371			High	3.71841	High	2.96092					0
	VTLVQTLEIQR	3	17	1	Q9QXS1-3		1299.76	0	3.90229e+07	0	0	0	0	0.0002498			High	3.63118			High	3.1211			0
	LQNVQIALDYLR	1	17	1	Q9QXS1-3		1445.81	0	1.2192e+07	0	0	0	0	0.0002238			High	3.59536							0
	DSQDAGGFGPEDR	2	18	1	Q9QXS1-3		1350.56	0	4.65545e+07	0	0	0	0	0.068			High	3.52743					High	3.73706	0
	VPAQQLQEAGILSQEELQR	1	18	1	Q9QXS1-3		2137.13	0	1.83485e+07	0	0	0	0	0.004044			High	3.52482							0
	GGAEGELQALR	3	17	1	Q9QXS1-3		1100.57	0	3.10734e+07	0	1.0562e+07	6.49804e+06	0	0.0004207			High	3.49009			High	2.96273	High	3.04967	0
	IISLETYNLFR	4	17	1	Q9QXS1-3		1368.75	0	7.92291e+07	2.97767e+06	0	0	0	3.799e-05			High	3.48657	High	2.87621					0
	EAQAVPATLQELEATK	4	18	1	Q9QXS1-3		1698.89	0	6.99511e+07	6.68735e+07	3.06284e+07	0	0	0.004575			High	3.37826	High	2.20573	High	2.01153			0
	SLAAEEEAAR	4	17	1	Q9QXS1-3		1046.51	0	3.28792e+07	1.64206e+07	5.75918e+06	1.09173e+07	0	0.006131			High	3.28416	High	2.97647	High	2.90786	High	2.77932	0
	LLLEAQAATGFLLDPVKGER	2	17	1	Q9QXS1-3		2141.2	0	1.39386e+07	0	0	0	0	0.0004987			High	3.26207							1
	SKEQAELEAAR	4	17	1	Q9QXS1-3		1231.63	0	0	1.55885e+07	0	0	0	0.0004503			High	3.25421	High	2.50031					1
	LLEAQIATGGIIDPEESHR	1	17	1	Q9QXS1-3		2049.06	0	9.47213e+06	0	0	0	0	0.0007842			High	3.23264							0
	KQITVEELVR	2	17	1	Q9QXS1-3		1214.71	0	2.00083e+07	6.89872e+06	0	0	0	0.0003562			High	3.20071	High	2.99714					1
	DDPSGQMLLLLSDAR	2	17	1	Q9QXS1-3	M7(Oxidation)	1646.8	0	8.44327e+06	0	1.91622e+06	0	0	0.0008887			High	3.19981			High	2.00699			0
	SHRVPLDVAYAR	1	18	1	Q9QXS1-3		1383.75	0	6.62548e+06	0	0	0	0	4.783e-05			High	3.10088							1
	VSLDEALQR	5	17	1	Q9QXS1-3		1030.55	0	0	1.38071e+07	1.35022e+07	0	0	0.001451			High	3.09391	High	2.89027	High	3.07915			0
	QVQVALETAQR	3	17	1	Q9QXS1-3		1242.68	0	2.06417e+07	9.62699e+06	4.70733e+06	0	0	0.0001235			High	3.06483	High	2.88599	High	2.00471			0
	TEVVETTQVYTEEETRR	1	17	1	Q9QXS1-3		2070	0	3.65613e+07	0	0	0	0	0.004933			High	3.04042							1
	DYELQLITYK	1	18	1	Q9QXS1-3		1285.67	0	9.99613e+06	0	0	0	0	0.005063			High	3.03118							0
	LLEAAAQSSK	5	17	1	Q9QXS1-3		1017.56	0	1.82451e+07	7.70144e+06	3.19035e+06	8.90395e+06	0	8.196e-05			High	3.02129	High	2.99285	High	2.77155	High	2.56186	0
	LGFHLPLEVAYQR	3	17	1	Q9QXS1-3		1542.84	0	1.79955e+07	0	0	0	0	0.002081			High	3.00706							0
	HISDLYEDLR	3	16	1	Q9QXS1-3		1260.62	0	1.64613e+07	9.02809e+06	1.70538e+06	0	0	0.0003546			High	2.91349	High	2.82447	High	2.25775			0
	RPELEDSTLR	3	19	1	Q9QXS1-3		1215.63	0	40343810	0	8246331	0	0	0.0008754			High	2.91308	High	2.35488	High	2.31232			0
	LAEVEAALEK	3	17	1	Q9QXS1-3		1072.58	0	4.41114e+07	0	1.18222e+07	1.48948e+07	0	0.196			High	2.90466			High	2.48782	High	3.26016	0
	APVPASELLDAK	4	18	1	Q9QXS1-3		1210.66	0	7.25125e+07	3.76225e+07	1.64518e+07	4.42644e+07	0	0.09452			High	2.78861	High	2.11548	High	2.08462	High	3.21742	0
	RAQAEQAALK	1	17	1	Q9QXS1-3		1085.61	0	1.01728e+07	0	0	0	0	0.000693			High	2.78836							1
	SWSLVTFR	3	18	1	Q9QXS1-3		995.532	0	3.31589e+07	3.8196e+06	0	0	0	0.001542			High	2.76892	High	2.57877					0
	NLELHYQAFLR	1	18	1	Q9QXS1-3		1403.74	0	0	0	0	0	0	0.00184			High	2.64297							0
	THEEQLKEAQAVPATLQELEATK	2	18	1	Q9QXS1-3		2564.31	0	2.11098e+07	0	0	0	0	0.002069			High	2.63664							1
	LAEDEAFQR	1	17	1	Q9QXS1-3		1078.52	0	1.87932e+07	0	0	0	0	0.0008317			High	2.39367							0
	LQLEETDHQK	3	17	1	Q9QXS1-3		1240.62	0	2.08134e+07	1.16305e+07	4.1446e+06	0	0	0.003062			High	2.36572	High	2.29051	High	2.15914			0
	FPVTEAVNK	4	17	1	Q9QXS1-3		1004.54	0	2.49888e+07	1.18138e+07	0	0	0	0.001152			High	2.31715	High	2.58547					0
	QSSEAEIQAK	1	17	1	Q9QXS1-3		1090.54	0	5.81459e+06	0	0	0	0	0.003235			High	2.31422							0
	ILSDPSDDTK	1	19	1	Q9QXS1-3		1090.52	0	15855211	0	0	0	0	0.006589			High	2.29064							0
	FRELAEEAAR	2	17	1	Q9QXS1-3		1191.61	0	2.59451e+06	1.08541e+07	0	0	0	0.001548			High	2.25052	High	2.25437					1
	QLLEEELAR	3	17	1	Q9QXS1-3		1100.59	0	2.31743e+07	1.00012e+07	5.31607e+06	0	0	0.04151			High	2.22943	High	2.3838	High	2.44261			0
	FLEEEAEK	1	17	1	Q9QXS1-3		994.473	0	2.09052e+07	0	0	0	0	0.006336			High	2.225							0
	EEAAVDAQQQK	1	17	1	Q9QXS1-3		1216.58	0	1.19734e+06	0	0	0	0	0.0002974			High	2.16685							0
	TLQEEHVTVAQLR	3	17	1	Q9QXS1-3		1523.82	0	0	23271692	6.17183e+06	0	0	0.00235					High	4.23276	High	2.10667			0
	LKAEAELLQQQK	2	17	1	Q9QXS1-3		1398.8	0	0	1.96211e+07	8.25415e+06	0	0	0.008158					High	3.59941	High	4.50602			1
	LAAEQELIR	2	17	1	Q9QXS1-3		1042.58	0	0	2.18869e+07	0	8.96533e+06	0	0.1426					High	3.31513			High	3.38933	0
	LLEAQACTGGIIDPSTGER	1	17	1	Q9QXS1-3	C7(Carbamidomethyl)	1987.98	0	0	2.13975e+06	0	0	0	0.01831					High	3.09459					0
	SLSAIYLEK	2	18	1	Q9QXS1-3		1023.57	0	0	1.01645e+07	6.01151e+06	0	0	0.04605					High	2.67064	High	2.21234			0
	LSVAAQEAAR	2	17	1	Q9QXS1-3		1015.56	0	0	1.18549e+07	0	1.24045e+07	0	0.1383					High	2.57759			High	2.78869	0
	LEEQAALHK	1	17	1	Q9QXS1-3		1038.56	0	0	2150922	0	0	0	0.04958					High	2.45605					0
	YSELTTLTSQYIK	1	18	1	Q9QXS1-3		1546.8	0	0	0	2.39671e+06	0	0	0.0008391							High	4.56429			0
	SAEVELQSK	3	17	1	Q9QXS1-3		990.511	0	0	0	2.23375e+06	7.87678e+06	0	0.1666							High	2.07338	High	2.80944	0
	QSAEEQAQAQAQAQAAAEK	1	17	1	Q9QXS1-3		1957.92	0	0	0	0	4.59065e+06	0	0.1007									High	4.83711	0
	AQLEPVASPAK	1	18	1	Q9QXS1-3		1110.62	0	0	0	0	0	0	0.07732									High	3.35178	0
	NDESQLSPATR	1	19	1	Q9QXS1-3		1217.58	0	0	0	0	0	0	0.1128									High	3.18284	0
	YASGPSASLGGPESAVA	4	17	1	Q9QXS1-3		1520.72	0	0	0	0	4.14095e+06	0	0.1372									High	2.68157	0
	SYVDPSTDER	1	17	1	Q9QXS1-3		1168.51	0	0	0	0	0	0	0.2256									High	2.09116	0
	LSYTQLLK	7	17	1	Q9QXS1-3		965.565	5.89083e+06	2.56372e+07	1.22037e+07	4.539e+06	0	0.001	0.0042	High	2.61078	High	2.48943	High	2.53506	High	2.54264			0
	LSIYEALKK	3	18	1	Q9QXS1-3		1064.63	8195070	0	0	3.2337e+06	0	0.001	0.01337	High	2.10657			High	2.09687	High	2.17154			1
	LQAEEAER	5	17	1	Q9QXS1-3		945.464	3.06225e+06	1.06538e+07	4.58725e+06	1.41218e+06	4.85173e+06	0.001	0.07885	High	1.89189	High	2.07516	High	2.30314	High	2.46036	High	2.31613	0
	LQLETTER	3	17	1	Q9QXS1-3		989.526	5.83726e+06	2.19009e+07	9.49003e+06	0	0	0.001	0.007926	High	1.36651	High	1.90356	High	1.84354					0
	IVITVVEEHER	1	18	1	Q9QXS1-3		1323.72	0	1.56514e+07	0	0	0	0.001	0.007438			High	2.97991							0
	SILDEELQR	5	17	1	Q9QXS1-3		1102.57	0	4.12881e+07	1.80961e+07	1.09305e+07	5186284	0.001	0.103			High	2.55153	High	1.86348	High	2.32871	High	2.49265	0
	LFNAIIHR	2	19	1	Q9QXS1-3		983.578	0	4.46223e+07	9.26543e+06	0	0	0.001	0.05941			High	2.51605	High	2.61504					0
	EGVVGPELHHK	2	18	1	Q9QXS1-3		1201.63	0	1.81427e+07	0	2.90177e+06	0	0.001	0.007288			High	2.45898			High	2.10557			0
	KASESELER	2	17	1	Q9QXS1-3		1048.53	0	1.03901e+07	4.83252e+06	0	0	0.001	0.07309			High	2.2763	High	2.72611					1
	MQAVQEATR	1	17	1	Q9QXS1-3	M1(Oxidation)	1049.51	0	2.48463e+06	0	0	0	0.001	0.00841			High	2.22532							0
	GLLSAEVAR	3	17	1	Q9QXS1-3		915.525	0	1.58366e+07	6.8789e+06	4.05874e+06	0	0.001	0.05153			High	2.18534	High	1.66849	High	2.6283			0
	VEVPVGSFK	2	18	1	Q9QXS1-3		961.535	0	2.95936e+07	0	7.8678e+06	0	0.001	0.08289			High	1.98328			High	2.06053			0
	LQHEATAATQK	3	17	1	Q9QXS1-3		1197.62	0	367416	1.6248e+06	2.00342e+06	0	0.001	0.04951			High	1.7064	High	2.22242	High	2.44728			0
	CITDPQTGLCLLPLK	2	17	1	Q9QXS1-3	C1(Carbamidomethyl); C10(Carbamidomethyl)	1728.92	0	0	0	0	0	0.001	0.0574					High	2.86342	High	3.16533			0
	VPLDVAYAR	2	18	1	Q9QXS1-3		1003.56	0	0	1.97385e+07	1.28975e+07	0	0.001	0.03531					High	2.01436	High	2.0337			0
	LRVPEPEGLGSK	1	1	1	Q9QXS1-3		1281.72	0	0	0	2.83028e+06	0	0.001	0.08054							High	2.84574			1
	RLAEDEAFQR	1	17	1	Q9QXS1-3		1234.62	0	0	0	1.76867e+06	0	0.001	0.07519							High	2.52772			1
	RAAEEAEEAR	1	17	1	Q9QXS1-3		1131.54	0	0	0	888610	0	0.001	0.04013							High	2.44074			1
	QLQLAQEAAQK	1	17	1	Q9QXS1-3		1227.67	0	0	0	3.18842e+06	0	0.001	0.08751							High	1.43774			0
	AGVVGPELHEK	1	18	1	Q9QXS1-3		1135.61	0	2.82613e+07	0	0	0	0.002	0.009193			High	3.03641							0
	DLLQPEVAVALLEAQAGTGHIIDPATSAR	1	18	1	Q9QXS1-3		2956.58	0	2.55937e+07	0	0	0	0.002	0.01601			High	2.76303							0
	GFFDPNTHENLTYLQLLER	1	19	1	Q9QXS1-3		2307.14	0	18230012	0	0	0	0.002	0.01882			High	2.69565							0
	QTLTIYQALK	4	17	1	Q9QXS1-3		1178.68	0	8.58329e+06	3.69344e+06	2.52962e+06	0	0.002	0.1283			High	2.58674	High	2.34252	High	2.59585			0
	LLLWSQR	2	19	1	Q9QXS1-3		915.541	0	1.92883e+07	3.08588e+06	0	0	0.002	0.01323			High	2.4587	High	1.93619					0
	LPVDVAYQR	2	17	1	Q9QXS1-3		1060.58	0	6.71863e+07	0	2.19103e+07	0	0.002	0.1303			High	2.45854			High	2.06859			0
	LTVEEAVR	2	22	1	Q9QXS1-3		916.508	0	2.49684e+07	9.77393e+06	0	0	0.002	0.01435			High	2.44937	High	1.57586					0
	LRDVSAYSK	1	17	1	Q9QXS1-3		1038.56	0	8.6623e+06	0	0	0	0.002	0.01302			High	2.44284							1
	ENTAYFQFFSDVR	1	18	1	Q9QXS1-3		1623.75	0	6.279e+06	0	0	0	0.002	0.008848			High	2.20213							0
	TGHITVEK	1	18	1	Q9QXS1-3		884.483	0	1.48037e+06	0	0	0	0.002	0.01686			High	1.93038							0
	LQLEACETR	1	18	1	Q9QXS1-3	C6(Carbamidomethyl)	1119.55	0	4.93917e+06	0	0	0	0.002	0.01171			High	1.92617							0
	ELAQEQAR	3	17	1	Q9QXS1-3		944.481	0	1.36659e+06	1.56718e+06	965354	0	0.002	0.1403			High	1.84767	High	1.74026	High	1.89438			0
	QITVEELVR	2	17	1	Q9QXS1-3		1086.62	0	2.16338e+07	0	35939045	0	0.002	0.02271			High	1.80722			High	2.07193			0
	LLAEENQR	2	18	1	Q9QXS1-3		972.509	0	1.28876e+07	0	2.45101e+06	0	0.002	0.1445			High	1.5106			High	2.07418			0
	ATVSAPFGK	2	18	1	Q9QXS1-3		877.478	0	1.35112e+07	5.89021e+06	0	0	0.002	0.01721			High	1.46728	High	2.27489					0
	AHAFVVQQR	1	17	1	Q9QXS1-3		1055.57	0	0	1.42027e+07	0	0	0.002	0.1083					High	2.54001					0
	GYLDKETNR	1	18	1	Q9QXS1-3		1095.54	0	0	5.10289e+06	0	0	0.002	0.1165					High	2.07009					1
	KGLLSAEVAR	1	17	1	Q9QXS1-3		1043.62	0	0	0	3.83451e+06	0	0.002	0.1415							High	1.47229			1
	LTVDEAVR	2	18	1	Q9QXS1-3		902.495	1.09865e+07	0	2.26861e+07	0	0	0.003	0.1354	High	1.965			High	2.11992					0
	LKAEVTEAAR	4	17	1	Q9QXS1-3		1087.61	0	2.42537e+07	883911	0	1.02909e+07	0.003	0.1328			High	2.04868	High	2.40841			High	2.76195	1
	LSFSGLR	4	18	1	Q9QXS1-3		779.441	9.51814e+06	3.16068e+07	1.41181e+07	7.07559e+06	0	0.004	0.1736	High	1.52075	High	2.01293	High	1.82344	High	1.66747			0
	AELELELGR	1	17	1	Q9QXS1-3		1029.56	0	21616270	0	0	0	0.004	0.03262			High	2.30927							0
	LSIYEALK	1	18	1	Q9QXS1-3		936.54	0	4.50028e+06	0	0	0	0.004	0.04078			High	1.98743							0
	GLVEDTLR	2	17	1	Q9QXS1-3		902.492	0	0	5.63892e+06	3.67973e+06	0	0.004	0.1733					High	2.20641	High	1.96389			0
	LKTEAEIALK	2	17	1	Q9QXS1-3		1115.67	0	0	7.49914e+06	0	6.44938e+06	0.004	0.3398					High	1.98103			High	2.58266	1
	LQAEEVAQQK	3	17	1	Q9QXS1-3		1143.6	0	0	1.47689e+07	0	0	0.004	0.1801					High	1.96479	High	2.7948	High	2.64928	0
	AAEEAEEAREQAER	1	17	1	Q9QXS1-3		1588.72	0	0	0	2.04675e+06	0	0.004	0.179							High	2.37524			1
	AQAEVEGLGK	1	17	1	Q9QXS1-3		1001.53	0	0	0	0	0	0.004	0.3097									High	2.42756	0
	QLAEEDAAR	1	17	1	Q9QXS1-3		1002.48	0	0	0	0	1.19038e+07	0.004	0.3929									High	2.25685	0
	EQAELEAAR	1	17	1	Q9QXS1-3		1016.5	0	0	0	0	1.06722e+06	0.004	0.3892									High	2.1184	0
	KQEELQHLEQQR	1	18	1	Q9QXS1-3		1565.82	2.16212e+07	0	0	0	0	0.005	0.06614	High	3.28218									1
	RLEEQAALHK	4	17	1	Q9QXS1-3		1194.66	1.18802e+06	1.55389e+07	4.79974e+06	0	0	0.005	0.04948	High	3.17788	High	3.13657	High	2.18204					1
	SALDQYR	2	17	1	Q9QXS1-3		852.418	2.71155e+06	1.19203e+07	0	0	0	0.005	0.08126	High	1.70849	High	2.03764							0
	LDLQYAK	2	19	1	Q9QXS1-3		850.467	2.37375e+06	0	4.09458e+06	0	0	0.005	0.1712	High	1.45622			High	1.84708					0
	RLQEDKEQMAQQLVEETQGFQR	2	17	1	Q9QXS1-3	M9(Oxidation)	2707.31	0	9.73994e+06	0	0	0	0.005	0.04409			High	2.70556							2
	AQAEAQQPVFNTLRDELR	2	18	1	Q9QXS1-3		2086.07	0	0	5.1242e+06	0	0	0.005	0.1975			High	2.62974	High	2.47335					1
	DLLQQFR	1	18	1	Q9QXS1-3		919.5	0	2.08768e+07	0	0	0	0.005	0.0564			High	1.54458							0
	LPVEVAYK	1	17	1	Q9QXS1-3		918.529	0	8.9008e+06	0	0	0	0.005	0.05419			High	1.40606							0
	IKEIQNTGDR	1	17	1	Q9QXS1-3		1173.62	0	0	2.28491e+06	0	0	0.005	0.1543					High	2.7029					1
	QRLEAEAGR	1	17	1	Q9QXS1-3		1029.54	0	0	1.34072e+06	0	0	0.005	0.2013					High	2.1809					1
	ELAEQELEK	2	17	1	Q9QXS1-3		1088.55	3.13153e+06	1.7473e+07	0	0	0	0.006	0.06259	High	1.32808	High	1.65092							0
	RQELEAELAK	1	17	1	Q9QXS1-3		1186.64	0	0	1.68847e+07	0	0	0.006	0.2101					High	2.35479					1
	FISETLR	1	18	1	Q9QXS1-3		865.478	0	0	11577558	0	0	0.006	0.2027					High	1.828					0
	VPGAQDGVR	1	19	1	Q9QXS1-3		898.475	0	0	0	0	4.93106e+06	0.006	0.4241									High	2.22432	0
	EAEEQLQK	1	18	1	Q9QXS1-3		974.48	0	0	0	342760	0	0.007	0.2241							High	1.64379			0
	LLEAQVATGGIIDPVHSHR	1	17	1	Q9QXS1-3		2013.09	0	1.35566e+07	0	0	0	0.008	0.08129			High	1.98797							0
	KVALEEVER	1	17	1	Q9QXS1-3		1072.6	0	0	1.39985e+07	0	0	0.009	0.2487					High	1.81705					1
Q78IK4	MICOS complex subunit Mic27 OS=Mus musculus GN=Apool PE=2 SV=1 - [MIC27_MOUSE]	43.02	2	9	9	21	2.5417e+07	2.29843e+07	2.10672e+07	8.83008e+06	0	15.5688	25.28	6	6	21.8021	33.96	7	7	10.0177	15.09	3	3	14.7526	19.25	4	5					265	29.2422	9.30518
	Sequence	# PSMs	# Proteins	# Protein Groups	Protein Group Accessions	Modifications	MH+ [Da]	A5: Area	B5: Area	C5: Area	D5: Area	E5: Area	q-Value	PEP	A2	XCorr A2	B2	XCorr B2	C2	XCorr C2	D2	XCorr D2	E2	XCorr E2	# Missed Cleavages
	SESTSGTTQFIPDPK	3	2	1	Q78IK4		1594.76	3.64703e+07	0	2.64628e+07	1.37656e+07	0	0	5.777e-05	High	3.43452			High	3.02758	High	3.24611			0
	YVEEQPGNLQR	3	2	1	Q78IK4		1332.65	1.4322e+07	2.27102e+07	0	4.45082e+06	0	0	0.0001018	High	3.11678	High	2.89248			High	2.88884			0
	AYATSQQIFQAIK	5	1	1	Q78IK4		1468.78	1.90304e+07	1.92078e+07	1.57193e+07	3.70536e+06	0	0	7.266e-06	High	2.99719	High	4.49289	High	3.55489	High	3.37277			0
	SDEIHASLPDLK	4	2	1	Q78IK4		1324.67	2.07501e+07	9.14562e+06	2.10195e+07	8.2738e+06	0	0	0.008052	High	1.85284	High	2.14116	High	3.43525	High	2.73354			0
	QLVRPDQLPIYTAPPLHSK	1	1	1	Q78IK4		2173.21	0	27034958	0	0	0	0	0.0001134			High	4.65199							0
	HSVSLPK	2	2	1	Q78IK4		767.44	4.10389e+06	1.02086e+07	0	0	0	0.001	0.003401	High	2.25199	High	2.29479							0
	SENESLPEPK	1	1	1	Q78IK4		1129.54	0	1.64025e+07	0	0	0	0.001	0.008234			High	2.54361							0
	LMDHGQSHPDDKDMYSTR	1	2	1	Q78IK4	M2(Oxidation); M14(Oxidation)	2164.9	0	3.76003e+06	0	0	0	0.003	0.02932			High	2.78519							1
	ELASATVIK	1	2	1	Q78IK4		931.544	4.2039e+06	0	0	0	0	0.008	0.1265	High	1.91549									0
P62852	40S ribosomal protein S25 OS=Mus musculus GN=Rps25 PE=1 SV=1 - [RS25_MOUSE]	42.4	1	7	7	65	2.77341e+08	3.52099e+08	7.84647e+08	5.91955e+08	0	27.1835	25.6	5	9	30.0451	25.6	5	10	45.2326	40.8	6	16	87.206	24	4	30		0			125	13.7337	10.1108
	Sequence	# PSMs	# Proteins	# Protein Groups	Protein Group Accessions	Modifications	MH+ [Da]	A5: Area	B5: Area	C5: Area	D5: Area	E5: Area	q-Value	PEP	A2	XCorr A2	B2	XCorr B2	C2	XCorr C2	D2	XCorr D2	E2	XCorr E2	# Missed Cleavages
	DKLNNLVLFDK	21	1	1	P62852		1318.74	1.62923e+08	2.14353e+08	5.39364e+08	1.09458e+08	0	0	0.01488	High	3.65538	High	3.78093	High	3.84789	High	4.00158			1
	VRDKLNNLVLFDK	2	1	1	P62852		1573.91	5148758	8.37024e+06	0	0	0	0	0.0004474	High	3.45284	High	3.12033							2
	AALQELLSK	17	1	1	P62852		972.572	2.08133e+08	3.56172e+08	8.30483e+08	6.16496e+08	0	0	0.0004481	High	3.41696	High	3.09475	High	3.18212	High	3.33318			0
	LNNLVLFDK	11	1	1	P62852		1075.61	8.06288e+07	1.15397e+08	3.82302e+08	2.59849e+08	0	0	0.03279	High	3.02976	High	3.28632	High	3.26626	High	2.83193			0
	LITPAVVSER	12	1	1	P62852		1084.64	4.60968e+08	4.85772e+08	984093189	8.99519e+08	0	0	0.01876	High	2.3997	High	2.88542	High	2.72683	High	3.1392			0
	NTKGGDAPAAGEDA	1	1	1	P62852		1273.57	0	0	1.33182e+06	0	0	0.002	0.09697					High	2.92857					1
	AQVIYTR	1	1	1	P62852		850.477	0	0	1.40704e+08	0	0	0.008	0.2326					High	2.08002					0
E9Q450	Tropomyosin alpha-1 chain OS=Mus musculus GN=Tpm1 PE=3 SV=1 - [E9Q450_MOUSE]	42.25	8	1	18	106	1.49271e+08	2.87682e+08	1.79422e+08	2.35495e+08	5.51579e+06	46.8293	30.63	9	15	54.1911	29.23	11	18	49.1011	27.11	11	17	155.944	36.97	14	54	6.16176	8.1	2	2	284	32.8277	4.77979
	Sequence	# PSMs	# Proteins	# Protein Groups	Protein Group Accessions	Modifications	MH+ [Da]	A5: Area	B5: Area	C5: Area	D5: Area	E5: Area	q-Value	PEP	A2	XCorr A2	B2	XCorr B2	C2	XCorr C2	D2	XCorr D2	E2	XCorr E2	# Missed Cleavages
	AQKDEEKMEIQEIQLK	6	16	3	G5E8R1;P58771-2;E9Q450	M8(Oxidation)	1976	7.15998e+06	2.76377e+07	7.11024e+06	2.278e+07	0	0	0.005322	High	4.52055	High	4.14294	High	3.25799	High	4.63658			2
	YSQKEDKYEEEIK	13	23	7	G5E8R1;P58771-2;P21107-2;E9Q7Q3;E9Q450;Q8K0Z5;P21107		1688.8	1.08735e+08	1.42507e+08	8.59829e+07	8.1313e+07	0	0	0.0002273	High	4.25528	High	4.8562	High	4.23272	High	3.92198			2
	KLVIIESDLER	18	16	3	G5E8R1;P58771-2;E9Q450		1314.76	3.80465e+07	1.09663e+08	31726032	2.55668e+07	0	0	0.001975	High	3.36754	High	3.80631	High	3.30514	High	3.51991			1
	RIQLVEEELDR	22	28	7	E9Q450;P58771-2;G5E8R1;P21107-2;E9Q7Q3;Q8K0Z5;P21107		1399.75	8.57841e+07	226660181	1.01657e+08	46827119	0	0	0.05124	High	3.22295	High	3.15271	High	3.42974	High	3.36549			1
	LEEAEKAADESER	2	27	7	E9Q450;P58771-2;G5E8R1;P21107-2;E9Q7Q3;Q8K0Z5;P21107		1476.68	0	0	0	5.16721e+06	0	0	0.002332	High	2.92576					High	3.56025			1
	IQLVEEELDR	11	28	7	E9Q450;P58771-2;G5E8R1;P21107-2;E9Q7Q3;Q8K0Z5;P21107		1243.65	2.53293e+08	493878084	350627831	561452163	4.39955e+06	0	0.01888	High	2.7977	High	2.20902	High	2.69112	High	3.18057	High	2.47612	0
	LVIIESDLER	4	16	3	G5E8R1;P58771-2;E9Q450		1186.67	1.43842e+07	3.35269e+07	0	1.72061e+07	0	0	9.977e-05	High	2.58837	High	2.6912			High	2.60661			0
	IQLVEEELDRAQER	8	28	7	E9Q450;P58771-2;G5E8R1;P21107-2;E9Q7Q3;Q8K0Z5;P21107		1727.89	0	1.21867e+08	1.98883e+07	1.94712e+06	0	0	0.001632			High	3.73072	High	2.86486	High	2.96844			1
	AQKDEEKMEIQEIQLK	1	16	3	G5E8R1;P58771-2;E9Q450		1960	0	0	4.53067e+06	0	0	0	0.003039					High	4.87041					2
	MEIQEIQLK	3	24	7	G5E8R1;P58771-2;E9Q450;E9Q7Q3;P21107-2;Q8K0Z5;P21107	M1(Oxidation)	1147.6	0	0	8.12817e+06	1.92071e+07	0	0	0.04451					High	2.81	High	2.98401			0
	DEEKMEIQEIQLK	1	24	7	G5E8R1;P58771-2;E9Q450;E9Q7Q3;P21107-2;Q8K0Z5;P21107	M5(Oxidation)	1648.81	0	0	0	5.97713e+06	0	0	0.01973							High	3.50598			1
	LATALQKLEEAEK	1	27	7	E9Q450;P58771-2;G5E8R1;P21107-2;E9Q7Q3;Q8K0Z5;P21107		1443.81	0	0	0	0	6.63203e+06	0	0.1805									High	3.68565	1
	HIAEDADRKYEEVAR	1	16	3	G5E8R1;P58771-2;E9Q450		1801.89	3.92586e+06	0	0	0	0	0.001	0.005976	High	2.68893									2
	SIDDLEEK	4	7	3	G5E8R1;P58771-2;E9Q450		948.452	1.48629e+07	3.81411e+07	1.87159e+07	3.30719e+07	0	0.001	0.1043	High	1.74756	High	2.2015	High	1.78146	High	2.55727			0
	KYEEVAR	4	28	8	E9Q450;P58771-2;G5E8R1;E9Q7Q3;P21107-2;Q8K0Z5;P21107;Q6IRU2		894.47	0	1.31505e+07	1.05894e+07	63720956	0	0.001	0.09891			High	2.08935	High	2.17877	High	2.53512			1
	MEIQEIQLK	1	24	7	G5E8R1;P58771-2;E9Q450;E9Q7Q3;P21107-2;Q8K0Z5;P21107		1131.61	0	3.59979e+06	0	0	0	0.002	0.009121			High	2.48261							0
	AELSEGQVR	1	6	1	E9Q450		988.505	0	0	0	4.95721e+06	0	0.002	0.1361							High	1.63134			0
	ATDAEADVASLNR	2	13	2	E9Q450;P58771-2		1332.64	0	1.51477e+07	0	1.77047e+07	0	0.005	0.05189			High	1.57911			High	2.00693			0
	LATALQK	2	27	7	E9Q450;P58771-2;G5E8R1;P21107-2;E9Q7Q3;Q8K0Z5;P21107		744.46	0	0	7.81554e+07	0	0	0.007	0.225					High	2.4053					0
	YEEVAR	1	28	8	E9Q450;P58771-2;G5E8R1;E9Q7Q3;P21107-2;Q8K0Z5;P21107;Q6IRU2		766.372	0	0	7.05071e+06	0	0	0.007	0.2275					High	2.07845					0
Q6ZWN5	40S ribosomal protein S9 OS=Mus musculus GN=Rps9 PE=1 SV=3 - [RS9_MOUSE]	41.24	6	11	11	36	4.02456e+07	4.47567e+07	3.41318e+07	740094	0	27.0244	34.54	9	12	28.9069	33.51	9	11	25.505	36.6	9	11	4.31858	8.25	2	2					194	22.5776	10.6528
	Sequence	# PSMs	# Proteins	# Protein Groups	Protein Group Accessions	Modifications	MH+ [Da]	A5: Area	B5: Area	C5: Area	D5: Area	E5: Area	q-Value	PEP	A2	XCorr A2	B2	XCorr B2	C2	XCorr C2	D2	XCorr D2	E2	XCorr E2	# Missed Cleavages
	KQVVNIPSFIVR	3	1	1	Q6ZWN5		1399.84	1.07033e+07	2.25854e+07	7.99813e+06	0	0	0	0.0009879	High	3.0712	High	3.11862	High	3.3055					1
	LFEGNALLR	4	4	1	Q6ZWN5		1032.58	5.31355e+07	4.99916e+07	4.42834e+07	0	0	0	0.001171	High	3.04658	High	3.12561	High	2.80462					0
	QVVNIPSFIVR	7	1	1	Q6ZWN5		1271.75	1.84793e+07	4.08406e+07	2.59387e+07	0	0	0	0.0002894	High	2.57238	High	3.04535	High	2.31814					0
	LDYILGLK	4	4	1	Q6ZWN5		934.561	5.35504e+06	6479689	5.05515e+06	928298	0	0	0.001991	High	2.4142	High	2.79036	High	2.33403	High	2.60876			0
	IGVLDEGK	5	4	1	Q6ZWN5		830.462	6.7579e+06	6.27605e+06	6.90028e+06	551889	0	0	0.002138	High	1.90711	High	2.10918	High	2.10312	High	1.70983			0
	MKLDYILGLK	1	4	1	Q6ZWN5	M1(Oxidation)	1209.69	0	8.64018e+06	0	0	0	0	0.003071			High	2.75371							1
	LIGEYGLR	4	6	1	Q6ZWN5		920.521	3.11355e+07	1.34188e+07	1.89684e+07	0	0	0.002	0.07966	High	1.85494	High	2.11744	High	2.49563					0
	ELLTLDEKDPR	2	5	1	Q6ZWN5		1328.71	0	4.06844e+07	32173343	0	0	0.002	0.02056			High	2.72962	High	2.10035					1
	HIDFSLR	3	1	1	Q6ZWN5		887.473	3.64657e+07	4.34378e+07	2.08515e+07	0	0	0.003	0.1281	High	1.80194	High	2.27435	High	2.1342					0
	RLQTQVFK	2	4	1	Q6ZWN5		1019.6	1.61854e+07	0	1.38894e+07	0	0	0.005	0.1594	High	2.17564			High	2.21314					1
	VKFTLAK	1	6	1	Q6ZWN5		806.512	1.97843e+06	0	0	0	0	0.005	0.05975	High	1.85873									1
G3UYV7	40S ribosomal protein S28 (Fragment) OS=Mus musculus GN=Rps28 PE=4 SV=1 - [G3UYV7_MOUSE]	41.07	3	2	2	12	2.37091e+07	3.24345e+07	9.4208e+06	1.18535e+07	0	2.97704	21.43	1	1	3.15189	21.43	1	1	5.91676	21.43	1	2	23.1514	41.07	2	8		0			56	6.34037	9.96436
	Sequence	# PSMs	# Proteins	# Protein Groups	Protein Group Accessions	Modifications	MH+ [Da]	A5: Area	B5: Area	C5: Area	D5: Area	E5: Area	q-Value	PEP	A2	XCorr A2	B2	XCorr B2	C2	XCorr C2	D2	XCorr D2	E2	XCorr E2	# Missed Cleavages
	EGDVLTLLESER	11	2	1	G3UYV7		1360.69	2.37091e+07	3.24345e+07	9.4208e+06	2.2796e+07	0	0	0.007027	High	2.97704	High	3.15189	High	3.05465	High	3.59661			0
	TGSQGQCTQVR	1	3	1	G3UYV7	C7(Carbamidomethyl)	1221.56	0	0	0	910903	0	0	0.01318							High	2.71477			0
P53996-2	Isoform 2 of Cellular nucleic acid-binding protein OS=Mus musculus GN=Cnbp - [CNBP_MOUSE]	40.59	4	5	5	7	1.58242e+06	1.43695e+07	1.39507e+06	2.02882e+06	0	7.15272	16.47	2	2	3.16603	8.82	1	1	3.13151	7.65	1	1	7.09166	22.94	3	3		0			170	18.7292	7.7085
	Sequence	# PSMs	# Proteins	# Protein Groups	Protein Group Accessions	Modifications	MH+ [Da]	A5: Area	B5: Area	C5: Area	D5: Area	E5: Area	q-Value	PEP	A2	XCorr A2	B2	XCorr B2	C2	XCorr C2	D2	XCorr D2	E2	XCorr E2	# Missed Cleavages
	CGETGHVAINCSK	3	3	1	P53996-2	C1(Carbamidomethyl); C11(Carbamidomethyl)	1432.63	1.84962e+06	0	1.39507e+06	905369	0	0	3.585e-05	High	3.80177			High	3.13151	High	3.04069			0
	EQCCYNCGKPGHLAR	1	4	1	P53996-2	C3(Carbamidomethyl); C4(Carbamidomethyl); C7(Carbamidomethyl)	1849.79	1.31523e+06	0	0	0	0	0	0.0001464	High	3.35095									0
	GFQFVSSSLPDICYR	1	4	1	P53996-2	C13(Carbamidomethyl)	1775.84	0	1.43695e+07	0	0	0	0	4.001e-05			High	3.16603							0
	DCDLQEDACYNCGR	1	3	1	P53996-2	C2(Carbamidomethyl); C9(Carbamidomethyl); C12(Carbamidomethyl)	1775.64	0	0	0	4.2348e+06	0	0	0.002254							High	4.05097			0
	CYSCGEFGHIQK	1	4	1	P53996-2	C1(Carbamidomethyl); C4(Carbamidomethyl)	1485.63	0	0	0	946286	0	0.001	0.1122							High	1.84957			0
Q6ZWU9	40S ribosomal protein S27 OS=Mus musculus GN=Rps27 PE=1 SV=3 - [RS27_MOUSE]	40.48	1	3	5	17	1.34967e+07	6.75197e+06	1.33359e+07	1.39542e+07	0	8.36801	40.48	3	3	5.01113	25	2	2	10.2873	40.48	4	4	23.2816	40.48	5	8					84	9.45484	9.45166
	Sequence	# PSMs	# Proteins	# Protein Groups	Protein Group Accessions	Modifications	MH+ [Da]	A5: Area	B5: Area	C5: Area	D5: Area	E5: Area	q-Value	PEP	A2	XCorr A2	B2	XCorr B2	C2	XCorr C2	D2	XCorr D2	E2	XCorr E2	# Missed Cleavages
	LVQSPNSYFMDVK	4	4	2	Q6ZWY3;Q6ZWU9	M10(Oxidation)	1543.74	2.19853e+07	0	1.15599e+07	1.78869e+07	0	0	0.01233	High	3.16296			High	2.68766	High	4.04874			0
	DLLHPSPEEEKRK	5	1	1	Q6ZWU9		1577.83	6.29333e+06	7.42964e+06	7.90176e+06	2.69626e+06	0	0.001	0.03301	High	2.97359	High	3.06583	High	2.66913	High	3.19967			2
	LTEGCSFR	4	2	2	Q6ZWU9;Q6ZWY3	C5(Carbamidomethyl)	969.446	1.22116e+07	6.0743e+06	9.11986e+06	8.09005e+06	0	0.001	0.00788	High	2.23147	High	1.94531	High	2.22928	High	2.14409			0
	DLLHPSPEEEKR	1	1	1	Q6ZWU9		1449.73	0	0	0	3274590	0	0.001	0.05233							High	2.44412			1
	DLLHPSPEEEK	3	1	1	Q6ZWU9		1293.63	0	0	1.93279e+07	1.58856e+07	0	0.002	0.1061					High	2.70125	High	2.54159			0
P62702	40S ribosomal protein S4, X isoform OS=Mus musculus GN=Rps4x PE=2 SV=2 - [RS4X_MOUSE]	40.3	3	11	11	29	2.0755e+07	2.50761e+07	1.905e+07	1.08116e+07	0	22.2532	31.94	8	10	25.9672	29.28	7	9	8.22868	12.55	3	3	15.9338	25.1	6	7		0			263	29.5791	10.1548
	Sequence	# PSMs	# Proteins	# Protein Groups	Protein Group Accessions	Modifications	MH+ [Da]	A5: Area	B5: Area	C5: Area	D5: Area	E5: Area	q-Value	PEP	A2	XCorr A2	B2	XCorr B2	C2	XCorr C2	D2	XCorr D2	E2	XCorr E2	# Missed Cleavages
	VNDTIQIDLETGK	4	1	1	P62702		1445.75	1.04093e+07	1.66854e+07	0	2.76756e+06	0	0	0.0002133	High	3.2196	High	3.61933			High	2.92844			0
	DANGNSFATR	1	1	1	P62702		1052.48	1.59252e+06	0	0	0	0	0	0.0002295	High	2.86336									0
	LSNIFVIGK	6	3	1	P62702		990.6	3.97409e+07	4.26666e+07	4.45528e+07	2.37459e+07	0	0	0.04631	High	2.64323	High	2.98908	High	3.13495	High	2.86137			0
	TDITYPAGFMDVISIDK	4	1	1	P62702	M10(Oxidation)	1901.92	1.09359e+06	8.66065e+06	0	1.26481e+06	0	0	0.0004635	High	2.33433	High	3.65882			High	2.89468			0
	GIPHLVTHDAR	5	3	1	P62702		1215.66	7.37463e+06	9.71075e+06	6.07637e+06	3.31591e+06	0	0	0.001752	High	2.09352	High	2.07365	High	1.67477	High	1.37676			0
	HPGSFDVVHVK	1	3	1	P62702		1221.64	0	3.64156e+06	0	0	0	0	5.08e-05			High	3.63645							0
	YALTGDEVK	2	3	1	P62702		995.504	0	0	0	2.58223e+06	0	0	0.001274			High	2.29206			High	2.20976			0
	ERHPGSFDVVHVK	1	3	1	P62702		1506.78	0	0	6.52072e+06	0	0	0	0.008726					High	3.41895					1
	GNKPWISLPR	1	2	1	P62702		1167.66	5.70247e+06	0	0	0	0	0.001	0.01402	High	2.42041									0
	LTIAEER	2	3	1	P62702		831.456	8.63076e+06	0	0	5.3728e+06	0	0.004	0.1794	High	2.42549					High	2.27228			0
	IGVITNR	2	3	1	P62702		772.468	1.21147e+07	1.58764e+07	0	0	0	0.006	0.06505	High	1.89323	High	2.00324							0
Q9CQA6	Coiled-coil-helix-coiled-coil-helix domain-containing protein 1 OS=Mus musculus GN=Chchd1 PE=3 SV=1 - [CHCH1_MOUSE]	39.83	1	3	3	3	0	7.94024e+06	0	1.5144e+07	0		0			3.05322	16.95	1	1					7.23973	22.88	2	2		0			118	13.5989	10.1548
	Sequence	# PSMs	# Proteins	# Protein Groups	Protein Group Accessions	Modifications	MH+ [Da]	A5: Area	B5: Area	C5: Area	D5: Area	E5: Area	q-Value	PEP	A2	XCorr A2	B2	XCorr B2	C2	XCorr C2	D2	XCorr D2	E2	XCorr E2	# Missed Cleavages
	FANPGKPILKPNKPLILANR	1	1	1	Q9CQA6		2201.33	0	7.94024e+06	0	0	0	0	7.035e-05			High	3.05322							0
	SIQESLGQSESLSPHK	1	1	1	Q9CQA6		1726.86	0	0	0	2.62501e+07	0	0	0.0004593							High	4.11643			0
	EIQDFFDCSSR	1	1	1	Q9CQA6	C8(Carbamidomethyl)	1403.59	0	0	0	4.03796e+06	0	0	0.01616							High	3.1233			0
P62242	40S ribosomal protein S8 OS=Mus musculus GN=Rps8 PE=1 SV=2 - [RS8_MOUSE]	39.42	1	7	7	13	3.29671e+07	1.88868e+07	2.05414e+07	7.86675e+06	0	23.4292	35.1	6	7	7.38201	12.98	3	3	2.90982	5.29	1	1	7.4781	12.02	2	2					208	24.1902	10.3159
	Sequence	# PSMs	# Proteins	# Protein Groups	Protein Group Accessions	Modifications	MH+ [Da]	A5: Area	B5: Area	C5: Area	D5: Area	E5: Area	q-Value	PEP	A2	XCorr A2	B2	XCorr B2	C2	XCorr C2	D2	XCorr D2	E2	XCorr E2	# Missed Cleavages
	IIDVVYNASNNELVR	1	1	1	P62242		1718.91	6.55997e+06	0	0	0	0	0	1.499e-09	High	4.5726									0
	ISSLLEEQFQQGK	2	1	1	P62242		1506.78	3.58649e+07	0	0	1.20111e+07	0	0	0.0002037	High	3.92939					High	3.55605			0
	LDVGNFSWGSECCTR	2	1	1	P62242	C12(Carbamidomethyl); C13(Carbamidomethyl)	1787.75	9.43886e+06	0	0	0	0	0	1.113e-05	High	3.69994									0
	NCIVLIDSTPYR	2	1	1	P62242	C2(Carbamidomethyl)	1450.73	2.58586e+07	0	0	3.72238e+06	0	0	0.01938	High	3.25589					High	3.92205			0
	LTPEEEEILNK	3	1	1	P62242		1314.68	3.71779e+07	3.32131e+07	2.05414e+07	0	0	0	0.0006242	High	2.86369	High	3.44618	High	2.90982					0
	ADGYVLEGK	1	1	1	P62242		951.478	0	5.19357e+06	0	0	0	0	0.006544			High	2.09486							0
	ELEFYLR	2	1	1	P62242		969.502	1.82248e+07	1.82539e+07	0	0	0	0.006	0.09114	High	1.81992	High	1.84098							0
Q6P5H2	Nestin OS=Mus musculus GN=Nes PE=1 SV=1 - [NEST_MOUSE]	39.16	2	58	58	304	2.88196e+08	3.75736e+08	2.85204e+08	1.36453e+08	6.93713e+06	199.849	25.16	35	64	308.011	33.53	49	92	256.557	31.55	42	77	222.153	23.39	31	67	13.5466	2.2	3	4	1864	207	4.33545
	Sequence	# PSMs	# Proteins	# Protein Groups	Protein Group Accessions	Modifications	MH+ [Da]	A5: Area	B5: Area	C5: Area	D5: Area	E5: Area	q-Value	PEP	A2	XCorr A2	B2	XCorr B2	C2	XCorr C2	D2	XCorr D2	E2	XCorr E2	# Missed Cleavages
	SLAGQDQEEQKLEQETQQPLR	9	2	1	Q6P5H2		2455.21	1.13031e+07	3.40776e+07	7.04524e+07	1.34363e+06	0	0	3.902e-07	High	5.26516	High	4.43678	High	4.49578	High	3.99023			1
	SPEAEEEEEQVMVR	7	2	1	Q6P5H2	M12(Oxidation)	1677.72	7876811	2.8352e+07	9.05875e+06	6.5844e+06	0	0	2.521e-07	High	4.65804	High	5.21402	High	4.53813	High	4.71387	High	4.98858	0
	VSQVSLESLEKENVQSPR	3	2	1	Q6P5H2		2029.06	1.37344e+07	2.51767e+07	0	2.44843e+06	0	0	4.354e-06	High	4.61181	High	4.74871			High	3.8787			1
	SLDKENQESLVSLNEGGMETVK	11	2	1	Q6P5H2	M18(Oxidation)	2423.16	8.40254e+06	2.9456e+07	1.19345e+07	7.99008e+06	0	0	0.0003642	High	4.4088	High	4.35556	High	5.06231	High	5.08325			1
	SLGEVEWELPGSGSQQR	5	2	1	Q6P5H2		1858.9	2.01571e+07	3.57681e+07	9.53221e+06	0	0	0	5.468e-06	High	4.12044	High	4.09842	High	3.35316					0
	SSETENIESLETVGECLGR	11	2	1	Q6P5H2	C16(Carbamidomethyl)	2109.96	1.50565e+07	2.59583e+07	1.66617e+07	0	0	0	0.0002821	High	4.10889	High	4.299	High	4.61941	High	4.17647			0
	ENQEPLRFEEAEDQVLER	29	2	1	Q6P5H2		2231.07	1.0766e+07	2.01976e+08	5.97526e+07	1.75575e+06	0	0	0.00131	High	4.00779	High	4.26685	High	3.7098	High	4.07678			1
	DNLAEELESVAGR	11	2	1	Q6P5H2		1402.68	2.59606e+07	1.88033e+08	0	2.16177e+06	0	0	0.0001611	High	3.97713	High	4.45908	High	3.95329	High	3.54349			0
	RPPAPAHASPIR	10	2	1	Q6P5H2		1269.71	1.73088e+07	5.34534e+07	1.78798e+07	2.67741e+06	0	0	2.654e-07	High	3.97217	High	3.51691	High	3.91923	High	3.85041			0
	TLEEQNQLLSAELGGLR	29	2	1	Q6P5H2		1870.99	2.0934e+06	1.42714e+08	2.52406e+07	1.24078e+06	0	0	6.066e-06	High	3.8326	High	5.22733	High	4.93958	High	4.75403			0
	VSSIFQEEEGQIWELVK	4	2	1	Q6P5H2		2021.03	0	1.71334e+06	0	1.71895e+06	0	0	0.000713	High	3.71227	High	3.13526			High	3.91221			0
	AHLNAQAACTPR	4	2	1	Q6P5H2	C9(Carbamidomethyl)	1309.64	1.06064e+07	0	4.2798e+06	2.48743e+06	0	0	0.003857	High	3.62738			High	2.99445	High	3.72056			0
	TEEDEGLQAALTVPGPK	5	2	1	Q6P5H2		1754.88	6.12634e+06	3.65949e+07	2.4867e+07	1.13749e+07	0	0	0.00181	High	3.48835	High	3.8738	High	4.26596	High	3.89269			0
	ADDELAALR	4	2	1	Q6P5H2		973.495	8.38739e+06	1.94252e+07	1.09262e+07	5.88658e+06	0	0	0.0001236	High	3.41443	High	3.0126	High	2.76305	High	2.60891			0
	LVEKESQESLKSPEEEDQR	7	2	1	Q6P5H2		2260.09	9.10182e+06	1.61243e+07	4.26198e+06	1.75719e+06	0	0	3.202e-05	High	3.40234	High	3.54457	High	2.93651	High	3.38807			2
	TGKPLEKENQESLR	8	2	1	Q6P5H2		1628.86	8.44212e+06	1.44161e+07	4.8179e+06	2.06066e+06	0	0	3.437e-05	High	3.39904	High	3.45725	High	2.95536	High	2.66262			1
	TPTLASTPIPPMSEAPYPK	8	2	1	Q6P5H2	M12(Oxidation)	2014.02	1.76936e+07	3.25389e+07	9.76098e+06	4.60131e+06	0	0	0.0002804	High	3.37767	High	3.39877	High	3.07037	High	2.93721	High	3.00939	0
	FEEAEDQVLER	4	2	1	Q6P5H2		1364.63	8.43457e+06	2.63458e+07	2.34374e+07	1.39958e+07	0	0	0.01001	High	3.37499	High	3.6176	High	3.65316	High	3.04304			0
	ESQESLKSPEEEDQR	9	2	1	Q6P5H2		1790.8	4.332e+06	1.2983e+07	8.82402e+06	2.21221e+06	0	0	0.00117	High	3.26181	High	3.69166	High	3.04384	High	3.15597			1
	FQLAVEALEQEK	12	2	1	Q6P5H2		1404.74	1.45403e+07	6.2792e+07	9.87569e+06	1.7059e+06	0	0	5.604e-05	High	3.22494	High	3.65966	High	3.23321	High	3.31038			0
	ARADDELAALR	3	2	1	Q6P5H2		1200.63	2.88041e+07	4.40584e+07	1.46508e+07	0	0	0	0.01265	High	3.1081	High	3.36915	High	3.56917					1
	SLEVEEEEQR	4	2	1	Q6P5H2		1247.57	7.94519e+08	7.37199e+08	7.25407e+08	3.82577e+08	0	0	0.01336	High	3.01824	High	3.0806	High	3.39628	High	3.08526			0
	TIEEAACSR	1	2	1	Q6P5H2	C7(Carbamidomethyl)	1036.47	5.58455e+06	0	0	0	0	0	0.0002599	High	2.85643									0
	QESLKSPEEEDQQAFR	6	2	1	Q6P5H2		1920.89	4456398	8.32539e+06	3.18595e+06	0	0	0	0.0003259	High	2.77887	High	3.2275	High	3.16312					1
	MSLSLEVATYR	3	2	1	Q6P5H2	M1(Oxidation)	1285.64	9.86273e+06	1.3938e+07	0	1.66197e+06	0	0	7.596e-05	High	2.71828	High	2.63623			High	1.83623			0
	APEVEELAR	4	2	1	Q6P5H2		1013.52	2.98235e+07	5.16161e+07	3.03399e+07	8.96509e+06	0	0	0.02806	High	2.70114	High	2.27027	High	2.9286	High	2.88801			0
	RLEAYLTR	6	2	1	Q6P5H2		1021.58	4.02457e+07	7.97503e+07	3.43477e+07	1.27865e+07	6.93713e+06	0	0.002541	High	2.61685	High	3.03452	High	3.14543	High	2.92552	High	2.7804	1
	VAHMESSLGQAR	3	2	1	Q6P5H2	M4(Oxidation)	1301.62	3.02234e+06	4.81751e+06	1.30452e+06	0	0	0	0.02256	High	2.38021	High	2.68853	High	2.74802					0
	SPEEEDQQAFR	4	2	1	Q6P5H2		1335.58	2.20647e+06	6.30137e+06	4.8565e+06	1.97877e+06	0	0	0.0002245	High	2.31556	High	3.24873	High	3.02098	High	2.87386			0
	AQDVPHSLLQGGR	6	2	1	Q6P5H2		1377.72	5.11483e+06	4.41655e+07	2.41046e+07	3.79758e+06	0	0	0.003559	High	2.22352	High	3.51434	High	3.37907	High	2.22252			0
	SLEDESQETFGSLEKENLESLR	8	2	1	Q6P5H2		2540.2	4.599e+06	4.30273e+07	4.96499e+06	0	0	0	0.0003713	High	1.99885	High	4.36575	High	2.16146					1
	SLEDESQETFGSLEK	2	2	1	Q6P5H2		1698.77	0	2.0077e+07	1.63666e+07	0	0	0	6.378e-06			High	4.63472	High	3.36559					0
	APLVGSPVHLGPSQPLK	2	2	1	Q6P5H2		1696.98	0	7.25088e+06	0	0	0	0	0.001509			High	4.29552							0
	AGLELEQEVVGLEDPR	15	2	1	Q6P5H2		1753.9	0	7.26131e+07	1.19908e+07	0	0	0	0.005908			High	4.29341	High	4.49204					0
	SPEEDQQAFRPLEK	4	2	1	Q6P5H2		1673.81	0	1.13741e+07	6.73192e+06	3.13792e+06	0	0	0.0003957			High	4.21713	High	3.09965	High	3.77188			0
	SSEEQNLESLITFK	3	2	1	Q6P5H2		1624.81	0	4.06833e+07	0	1.57867e+06	0	0	0.0002409			High	3.92324			High	3.44648			0
	LLEKENQEPLRFEEAEDQVLER	5	1	1	Q6P5H2		2714.36	0	9.14536e+07	1.2457e+07	0	0	0	0.0003448			High	3.74643	High	2.98779					2
	AVEDEQMTVNPPEKVDPELPKPLR	2	2	1	Q6P5H2	M7(Oxidation)	2747.39	0	2.72814e+07	0	0	0	0	0.0002887			High	3.599							1
	SLEGENHDPLSSVVKEEQMAESK	2	2	1	Q6P5H2	M19(Oxidation)	2559.19	0	3.06104e+07	6.72443e+06	0	0	0	0.00889			High	3.30626	High	3.71255					1
	SLLEDKTHEILGSLEDR	1	2	1	Q6P5H2		1955	0	0	0	0	0	0	0.004923			High	2.97862							1
	THEILGSLEDR	2	2	1	Q6P5H2		1269.64	0	3.62213e+07	1.54555e+07	0	0	0	0.001168			High	2.8699	High	2.60456					0
	TLENGVLELSKPLGEEEPR	2	2	1	Q6P5H2		2110.1	0	8.92375e+06	4.15114e+06	0	0	0	0.0008761			High	2.7129	High	2.1032					0
	VEDEPEFGR	2	2	1	Q6P5H2		1077.48	0	1.07907e+07	0	3.92388e+06	0	0	0.001629			High	2.42821			High	2.45512			0
	AVEDEQMTVNPPEK	1	2	1	Q6P5H2	M7(Oxidation)	1602.73	0	4.2505e+06	0	0	0	0	5.928e-05			High	2.30842							0
	TLLEAENSR	1	2	1	Q6P5H2		1032.53	0	0	0	0	0	0	0.003162			High	2.30804							0
	IDQGLEEPGKEPK	1	2	1	Q6P5H2		1439.74	0	0	1.69297e+07	0	0	0	0.03597					High	4.11786					1
	QGLQSQIAQILEGGQQLAHLK	1	2	1	Q6P5H2		2260.25	0	0	0	0	0	0	0.01756					High	2.70159					0
	EEAIHPSLGEESVK	3	2	1	Q6P5H2		1524.75	1.56472e+07	0	2.46495e+07	1.03324e+07	0	0.001	0.006748	High	2.77315			High	2.55128	High	2.64347			0
	VSQVSLESLEK	3	2	1	Q6P5H2		1218.66	3.26947e+06	1.3354e+07	9.7256e+06	0	0	0.001	0.01325	High	2.19843	High	2.61268	High	2.09905					0
	LLEKENQEPLR	1	2	1	Q6P5H2		1368.75	0	0	0	1.17232e+06	0	0.001	0.06221							High	2.72238			1
	LEAYLTR	2	2	1	Q6P5H2		865.477	2.52294e+06	4.74871e+06	0	0	0	0.002	0.02813	High	1.83315	High	2.22307							0
	AKIDQGLEEPGKEPK	1	2	1	Q6P5H2		1638.87	0	4.63697e+06	0	0	0	0.002	0.02319			High	3.78902							2
	SLDKENQESLVSLNEGGMETVK	1	2	1	Q6P5H2		2407.16	0	0	3.74044e+06	0	0	0.002	0.07722					High	2.80999					1
	AQAGEQDSVEVTLGLEAAR	3	2	1	Q6P5H2		1943.96	0	1.80897e+06	0	0	0	0.003	0.02926	High	1.58236	High	2.52385	High	2.25294					0
	SLEGENHDPLSSVVK	1	2	1	Q6P5H2		1610.81	0	3.30365e+07	0	0	0	0.003	0.02683			High	1.82125							0
	LEVQQLQADR	2	2	1	Q6P5H2		1199.64	0	11911457	9.06002e+06	0	0	0.005	0.1552			High	2.55628	High	3.05564					0
	IVNHLEK	1	2	1	Q6P5H2		852.493	0	0	2.18043e+06	0	0	0.006	0.2063					High	1.85731					0
	NGENFIPPENETQGSLRPPEEEDQR	1	2	1	Q6P5H2		2882.33	0	0	2.717e+07	0	0	0.009	0.2435					High	2.22778					0
	TQEFLK	1	2	1	Q6P5H2		765.414	0	0	0	2.66388e+06	0	0.009	0.2503							High	1.82858			0
Q62167	ATP-dependent RNA helicase DDX3X OS=Mus musculus GN=Ddx3x PE=1 SV=3 - [DDX3X_MOUSE]	39.12	5	23	24	80	5.13794e+07	7.97994e+07	3.34339e+07	3.13235e+07	0	70.1333	25.83	17	24	66.859	29	16	21	50.7447	20.09	12	17	49.7379	18.13	11	18		0			662	73.056	7.18115
	Sequence	# PSMs	# Proteins	# Protein Groups	Protein Group Accessions	Modifications	MH+ [Da]	A5: Area	B5: Area	C5: Area	D5: Area	E5: Area	q-Value	PEP	A2	XCorr A2	B2	XCorr B2	C2	XCorr C2	D2	XCorr D2	E2	XCorr E2	# Missed Cleavages
	SPILVATAVAAR	5	2	1	Q62167		1168.7	1.06137e+08	9.41143e+07	5.97213e+07	7.14633e+07	0	0	5.88e-05	High	4.04975	High	3.83097	High	3.56193	High	3.71557			0
	VGNLGLATSFFNER	17	3	1	Q62167		1524.78	2.21739e+07	1.04679e+08	1.31234e+07	7.27841e+06	0	0	0.002869	High	3.93949	High	3.8196	High	3.84918	High	4.04481			0
	VRPCVVYGGAEIGQQIR	3	1	1	Q62167	C4(Carbamidomethyl)	1902	1.21107e+07	6.60428e+06	0	0	0	0	2.171e-05	High	3.50774	High	3.19761							0
	KQYPISLVLAPTR	1	3	1	Q62167		1485.88	8.9632e+06	0	0	0	0	0	0.0001007	High	3.33919									1
	QSSGASSSSFSSSR	6	1	1	Q62167		1361.59	1.22527e+07	9.92856e+06	0	2.90823e+06	0	0	7.654e-06	High	3.05368	High	3.25498			High	2.47057			0
	VGSTSENITQK	4	3	1	Q62167		1163.59	1.76764e+07	1.65987e+07	1.24251e+07	7.04871e+06	0	0	0.0006729	High	2.80235	High	2.80554	High	2.51523	High	2.57461			0
	VVWVEEIDKR	3	2	1	Q62167		1272.69	13404369	1.53551e+07	5.68887e+06	0	0	0	0.001651	High	2.77066	High	2.4223	High	2.53484					1
	DKDAYSSFGSR	4	3	1	Q62167		1232.55	1.71019e+07	1.21263e+07	8.56132e+06	3.20083e+06	0	0	6.001e-05	High	2.73655	High	2.50853	High	2.37546	High	2.13762			1
	MLDMGFEPQIR	1	9	2	Q62167;Q61656	M1(Oxidation); M4(Oxidation)	1368.63	6495461	0	0	0	0	0	0.000132	High	2.54796									0
	QYPISLVLAPTR	4	3	1	Q62167		1357.78	2.58271e+07	2.12574e+07	8.89662e+06	0	0	0	0.00136	High	2.53464	High	2.97512	High	2.04287					0
	YLVLDEADR	4	5	1	Q62167		1093.55	1.4106e+07	0	1.05051e+07	1.52287e+07	0	0	0.001438	High	2.33437			High	2.03006	High	2.04763			0
	FSGGFGAR	4	3	1	Q62167		798.388	1.05285e+07	1.0204e+07	5803029	4.5032e+06	0	0	0.00593	High	1.98384	High	1.97762	High	1.81921	High	2.21405			0
	LEQELFSGGNTGINFEK	3	3	1	Q62167		1882.92	0	4.06048e+07	2.7457e+07	0	0	0	0.000564			High	4.71027	High	5.02654					0
	HVINFDLPSDIEEYVHR	1	3	1	Q62167		2083.03	0	11558154	0	0	0	0	5.834e-08			High	4.69573							0
	SFLLDLLNATGK	5	3	1	Q62167		1291.73	0	7.96009e+06	8.53723e+06	4.00263e+06	0	0	0.007959			High	3.43365	High	3.24991	High	3.92011			0
	GCHLLVATPGR	1	3	1	Q62167	C2(Carbamidomethyl)	1180.62	8.6613e+06	0	0	0	0	0.001	0.006877	High	3.25845									0
	YTRPTPVQK	2	3	1	Q62167		1089.6	2.26937e+06	1.53802e+06	0	0	0	0.001	0.004001	High	2.14223	High	2.84425							0
	ELAVQIYEEAR	3	3	1	Q62167		1320.68	0	2.78846e+07	0	3.55954e+06	0	0.001	0.03367			High	1.98367			High	2.54021			0
	HAIPIIK	3	3	1	Q62167		791.513	1.23171e+07	1.47845e+07	7.67191e+06	0	0	0.002	0.01532	High	2.68946	High	2.66297	High	2.14244					0
	DLLDLLVEAK	1	3	1	Q62167		1128.65	0	2.34943e+07	0	0	0	0.002	0.008934			High	2.98687							0
	GRGDYDGIGGR	1	1	1	Q62167		1122.53	0	0	0	2.81999e+06	0	0.006	0.2151							High	2.61147			1
	IGLDFCK	2	3	1	Q62167	C6(Carbamidomethyl)	852.427	4.00286e+06	0	0	1.68482e+06	0	0.007	0.1122	High	1.62126					High	1.98909			0
	SSFFGDR	1	1	1	Q62167		815.366	12038684	0	0	0	0	0.008	0.1348	High	1.98279									0
	DREEALHQFR	1	3	1	Q62167		1300.64	0	0	9.61709e+06	0	0	0.008	0.2345					High	2.36521					1
P62908	40S ribosomal protein S3 OS=Mus musculus GN=Rps3 PE=1 SV=1 - [RS3_MOUSE]	39.09	2	8	8	39	3.28262e+07	1.1857e+08	2.12552e+07	2.35931e+07	0	22.1586	27.16	6	9	17.9836	30.04	6	8	23.5052	25.1	5	10	31.0819	28.81	6	11	2.19715	6.58	1	1	243	26.6574	9.65674
	Sequence	# PSMs	# Proteins	# Protein Groups	Protein Group Accessions	Modifications	MH+ [Da]	A5: Area	B5: Area	C5: Area	D5: Area	E5: Area	q-Value	PEP	A2	XCorr A2	B2	XCorr B2	C2	XCorr C2	D2	XCorr D2	E2	XCorr E2	# Missed Cleavages
	ELAEDGYSGVEVR	4	2	1	P62908		1423.67	2.52757e+07	3.605e+07	1.43248e+07	1.72155e+07	0	0	0.01112	High	3.49315	High	3.07315	High	3.69311	High	2.96045			0
	DEILPTTPISEQK	6	1	1	P62908		1470.77	4.34544e+07	6.47107e+07	4.09343e+07	3.51549e+07	0	0	0.02019	High	2.96874	High	2.85805	High	3.68063	High	2.90391			0
	AELNEFLTR	2	2	1	P62908		1092.57	2.97485e+07	0	0	1.84088e+07	0	0	0.0002361	High	2.77335					High	2.93456			0
	TEIIILATR	3	2	1	P62908		1029.63	1.37126e+07	1.92618e+07	0	0	0	0	0.0006068	High	2.37692	High	2.74228							0
	FGFPEGSVELYAEK	15	2	1	P62908		1572.76	3.53092e+06	4.18967e+07	0	1.49942e+06	0	0	0.001015	High	1.95656	High	2.2849	High	2.42352	High	3.17668			0
	KPLPDHVSIVEPK	3	1	1	P62908		1458.83	0	0	8.29994e+06	2.88511e+06	0	0	0.02125					High	2.55582	High	2.78653			0
	LLGGLAVR	4	2	1	P62908		798.52	8.37247e+06	1.09215e+07	8.50636e+06	1.01996e+07	0	0.001	0.003845	High	2.23376	High	1.5037	High	1.75677	High	2.23669			0
	GGKPEPPAMPQPVPTA	2	1	1	P62908	M9(Oxidation)	1589.8	0	2.49101e+08	0	0	0	0.002	0.2978			High	2.34818					High	2.19715	0
P35980	60S ribosomal protein L18 OS=Mus musculus GN=Rpl18 PE=2 SV=3 - [RL18_MOUSE]	38.83	5	8	8	41	8.39614e+07	8.3217e+07	3.35206e+07	1.02897e+08	7.06867e+06	32.9215	31.91	7	11	33.8285	38.83	8	11	19.1017	18.09	4	6	42.2237	30.32	6	12	3.77861	6.91	1	1	188	21.6312	11.7808
	Sequence	# PSMs	# Proteins	# Protein Groups	Protein Group Accessions	Modifications	MH+ [Da]	A5: Area	B5: Area	C5: Area	D5: Area	E5: Area	q-Value	PEP	A2	XCorr A2	B2	XCorr B2	C2	XCorr C2	D2	XCorr D2	E2	XCorr E2	# Missed Cleavages
	ILTFDQLALESPK	13	2	1	P35980		1474.82	6.56807e+07	1.37675e+08	6.58392e+07	0	0	0	0.0005218	High	4.5397	High	4.92141	High	4.88162	High	5.25377			0
	GRGTVLLSGPR	2	2	1	P35980		1112.65	2.98331e+06	2.05108e+06	0	0	0	0	0.0005707	High	3.232	High	3.0667							1
	TNSTFNQVVLKR	5	2	1	P35980		1406.78	2.25633e+07	1.02916e+07	5.43115e+06	6.09803e+06	0	0	0.0009699	High	2.93623	High	2.92041	High	2.33436	High	3.12892			1
	APGTPHSHTKPYVR	3	3	1	P35980		1547.8	2.06861e+06	4041190	0	0	0	0	0.00242	High	2.61789	High	2.40212							0
	TNRPPLSLSR	4	4	1	P35980		1140.65	1.85849e+07	1.45718e+07	0	1.23295e+07	0	0	0.005856	High	2.60249	High	2.67536			High	2.18247			0
	TNSTFNQVVLK	4	2	1	P35980		1250.67	3.27799e+07	3.08936e+07	2.73089e+07	3.0928e+07	0	0	0.005508	High	2.55442	High	2.6379	High	2.85758	High	3.09297			0
	TAVVVGTVTDDVR	3	5	1	P35980		1331.71	0	81082194	0	1.00347e+08	7.06867e+06	0	2.561e-05			High	4.09627			High	3.34902	High	3.77861	0
	GTVLLSGPR	7	2	1	P35980		899.529	153423555	2.84996e+07	7.41362e+06	1.77415e+08	0	0.002	0.01098	High	1.88726	High	2.82414	High	2.43319	High	2.47676			0
P62983	Ubiquitin-40S ribosomal protein S27a OS=Mus musculus GN=Rps27a PE=1 SV=2 - [RS27A_MOUSE]	38.46	8	1	5	33	4.44271e+07	6.9862e+07	5.30554e+07	5.83472e+07	0	13.1973	24.36	3	4	6.58769	16.03	2	2	33.1803	38.46	5	12	42.1492	38.46	5	15		0			156	17.9395	9.64209
	Sequence	# PSMs	# Proteins	# Protein Groups	Protein Group Accessions	Modifications	MH+ [Da]	A5: Area	B5: Area	C5: Area	D5: Area	E5: Area	q-Value	PEP	A2	XCorr A2	B2	XCorr B2	C2	XCorr C2	D2	XCorr D2	E2	XCorr E2	# Missed Cleavages
	IQDKEGIPPDQQR	11	12	2	P62984;P62983		1523.78	5.20872e+06	0	1.77394e+07	9.61277e+06	0	0	0.005219	High	3.46846			High	3.63707	High	3.03219			1
	TITLEVEPSDTIENVK	10	11	2	P62983;P62984		1787.93	1.02682e+08	1.02301e+08	67041366	4.58625e+07	0	0	0.001031	High	3.27947	High	3.48495	High	2.58754	High	3.54255			0
	ESTLHLVLR	5	11	2	P62983;P62984		1067.62	2.53904e+07	3.7423e+07	4.50252e+07	8.33039e+07	0	0	0.0001053	High	3.26068	High	3.10274	High	2.53806	High	3.1222			0
	CCLTYCFNKPEDK	3	1	1	P62983	C1(Carbamidomethyl); C2(Carbamidomethyl); C6(Carbamidomethyl)	1734.73	0	0	9.53623e+06	1.82905e+06	0	0	0.005358					High	3.65543	High	3.79099			0
	TLSDYNIQK	4	11	2	P62984;P62983		1081.55	0	0	4.70996e+07	4.58752e+07	0	0.002	0.1334					High	2.65577	High	2.80941			0
Q6ZWY3	40S ribosomal protein S27-like OS=Mus musculus GN=Rps27l PE=2 SV=3 - [RS27L_MOUSE]	38.1	3	1	3	10	1.70985e+07	6.0743e+06	1.48784e+07	1.51535e+07	0	5.39442	25	2	2	1.94531	9.52	1	1	7.3986	38.1	3	3	9.67592	38.1	3	4					84	9.47087	9.45166
	Sequence	# PSMs	# Proteins	# Protein Groups	Protein Group Accessions	Modifications	MH+ [Da]	A5: Area	B5: Area	C5: Area	D5: Area	E5: Area	q-Value	PEP	A2	XCorr A2	B2	XCorr B2	C2	XCorr C2	D2	XCorr D2	E2	XCorr E2	# Missed Cleavages
	LVQSPNSYFMDVK	4	4	2	Q6ZWY3;Q6ZWU9	M10(Oxidation)	1543.74	2.19853e+07	0	1.15599e+07	1.78869e+07	0	0	0.01233	High	3.16296			High	2.68766	High	4.04874			0
	DLLHPSLEEEK	2	3	1	Q6ZWY3		1309.66	0	0	2.39555e+07	19483503	0	0	0.05706					High	2.48165	High	1.44066			0
	LTEGCSFR	4	2	2	Q6ZWU9;Q6ZWY3	C5(Carbamidomethyl)	969.446	1.22116e+07	6.0743e+06	9.11986e+06	8.09005e+06	0	0.001	0.00788	High	2.23147	High	1.94531	High	2.22928	High	2.14409			0
P61514	60S ribosomal protein L37a OS=Mus musculus GN=Rpl37a PE=2 SV=2 - [RL37A_MOUSE]	38.04	1	3	3	3	0	6.26292e+06	6.15485e+06	3.5934e+06	0					2.74611	9.78	1	1	3.41135	19.57	1	1	2.03355	8.7	1	1		0			92	10.2685	10.4331
	Sequence	# PSMs	# Proteins	# Protein Groups	Protein Group Accessions	Modifications	MH+ [Da]	A5: Area	B5: Area	C5: Area	D5: Area	E5: Area	q-Value	PEP	A2	XCorr A2	B2	XCorr B2	C2	XCorr C2	D2	XCorr D2	E2	XCorr E2	# Missed Cleavages
	TVAGGAWTYNTTSAVTVK	1	1	1	P61514		1826.93	0	0	6.15485e+06	0	0	0	0.005913					High	3.41135					0
	YTCSFCGK	1	1	1	P61514	C3(Carbamidomethyl); C6(Carbamidomethyl)	1022.41	0	0	0	3.5934e+06	0	0.002	0.14							High	2.03355			0
	KIEISQHAK	1	1	1	P61514		1053.6	0	6.26292e+06	0	0	0	0.005	0.04109			High	2.74611							1
O89086	RNA-binding protein 3 OS=Mus musculus GN=Rbm3 PE=2 SV=1 - [RBM3_MOUSE]	37.25	3	6	6	21	9.36031e+07	7.77513e+07	9.05761e+06	9.81259e+06	0	25.9644	37.25	4	8	19.7537	35.95	5	8	5.24275	25.49	3	3	4.85819	9.15	1	2					153	16.5947	7.50342
	Sequence	# PSMs	# Proteins	# Protein Groups	Protein Group Accessions	Modifications	MH+ [Da]	A5: Area	B5: Area	C5: Area	D5: Area	E5: Area	q-Value	PEP	A2	XCorr A2	B2	XCorr B2	C2	XCorr C2	D2	XCorr D2	E2	XCorr E2	# Missed Cleavages
	GFGFITFTNPEHASDAMR	6	3	1	O89086	M17(Oxidation)	2013.91	3.49664e+07	1.39376e+08	1.17131e+07	0	0	0	2.303e-07	High	4.49058	High	4.25309	High	2.03264					0
	YSGGNYRDNYDN	2	2	1	O89086		1437.56	3.22948e+07	7.47666e+06	0	0	0	0	6.474e-05	High	3.51749	High	3.26541							1
	YDSRPGGYGYGYGR	9	2	1	O89086		1567.69	2.13548e+08	8.64008e+07	1.33866e+07	9.81259e+06	0	0	1.002e-05	High	3.24322	High	3.812	High	3.21011	High	2.70283			0
	DYSGSQGGYDR	1	1	1	O89086		1204.49	0	5.18244e+06	0	0	0	0	0.000821			High	2.23071							0
	YSGGNYR	2	2	1	O89086		816.364	0	826856	2.07308e+06	0	0	0.002	0.1041			High	1.79373	High	1.57915					0
	SRDYSGSQGGYDR	1	1	1	O89086		1447.62	9.82829e+06	0	0	0	0	0.005	0.06986	High	2.72067									1
P47963	60S ribosomal protein L13 OS=Mus musculus GN=Rpl13 PE=2 SV=3 - [RL13_MOUSE]	36.97	2	9	9	27	3.57422e+07	3.01521e+07	1.95691e+07	4.49738e+07	0	12.9181	27.01	6	6	12.1103	20.38	4	5	11.0552	18.96	4	5	27.2394	29.38	7	11		0			211	24.2905	11.5464
	Sequence	# PSMs	# Proteins	# Protein Groups	Protein Group Accessions	Modifications	MH+ [Da]	A5: Area	B5: Area	C5: Area	D5: Area	E5: Area	q-Value	PEP	A2	XCorr A2	B2	XCorr B2	C2	XCorr C2	D2	XCorr D2	E2	XCorr E2	# Missed Cleavages
	LATQLTGPVMPIR	2	1	1	P47963	M10(Oxidation)	1412.79	3.09898e+07	0	0	1.98597e+07	0	0	0.0005535	High	3.45032					High	3.30701			0
	STESLQANVQR	4	1	1	P47963		1232.62	2.98922e+07	4.30036e+07	0	3.26174e+07	0	0	5.401e-05	High	2.97612	High	2.4513			High	2.8625			0
	VDTWFNQPAR	1	1	1	P47963		1233.6	0	0	0	4335869	0	0	0.01523							High	3.22502			0
	GFSLEELR	4	1	1	P47963		950.494	2.54213e+07	0	2.52226e+07	5.75061e+07	0	0.001	0.008601	High	2.37746			High	2.29161	High	2.22036			0
	TIGISVDPR	6	1	1	P47963		957.536	3.35368e+07	38993940	2.58843e+07	4.47979e+07	0	0.001	0.008046	High	2.03871	High	2.13709	High	1.70058	High	2.02143			0
	LATQLTGPVMPIR	3	1	1	P47963		1396.79	0	8.45888e+06	7600287	2.62953e+06	0	0.001	0.06304			High	2.70191	High	3.21406	High	2.48841			0
	AKEAAEQDVEK	1	1	1	P47963		1217.6	0	0	0	2.79858e+06	0	0.001	0.04241							High	2.89396			1
	VITEEEKNFK	4	1	1	P47963		1236.65	7.81498e+06	5.77362e+06	4.15039e+06	0	0	0.002	0.01954	High	2.07552	High	2.5521	High	2.20952					1
	EAAEQDVEK	1	1	1	P47963		1018.47	0	0	0	495101	0	0.008	0.2295							High	1.87949			0
	LILFPR	1	2	1	P47963		758.492	4.26999e+07	0	0	0	0	0.009	0.1656	High	1.59664									0
D3YYM6	40S ribosomal protein S5 (Fragment) OS=Mus musculus GN=Rps5 PE=3 SV=1 - [D3YYM6_MOUSE]	36.81	3	6	6	32	5.50845e+07	0	1.37889e+07	9.05081e+06	0	80.1342	36.81	6	22	19.4528	10.99	1	5	4.73395	15.93	2	2	9.13721	8.24	1	3					182	20.4007	9.5542
	Sequence	# PSMs	# Proteins	# Protein Groups	Protein Group Accessions	Modifications	MH+ [Da]	A5: Area	B5: Area	C5: Area	D5: Area	E5: Area	q-Value	PEP	A2	XCorr A2	B2	XCorr B2	C2	XCorr C2	D2	XCorr D2	E2	XCorr E2	# Missed Cleavages
	TIAECLADELINAAK	12	2	1	D3YYM6	C5(Carbamidomethyl)	1631.83	4.12946e+07	0	0	9.05081e+06	0	0	2.681e-07	High	5.03608					High	3.62928			0
	WSTDDVQINDISLQDYIAVK	15	3	1	D3YYM6		2323.16	4.34304e+07	0	2.84327e+06	0	0	0	0.0001151	High	4.87734	High	5.03115	High	2.78967					0
	VNQAIWLLCTGAR	1	3	1	D3YYM6	C9(Carbamidomethyl)	1501.8	68805242	0	0	0	0	0	3.765e-07	High	4.69821									0
	QAVDVSPLR	2	3	1	D3YYM6		984.546	3.46663e+07	0	24734451	0	0	0.001	0.005417	High	2.5085			High	1.94428					0
	YLPHSAGR	1	3	1	D3YYM6		900.467	5.30178e+07	0	0	0	0	0.005	0.07984	High	1.68181									0
	RQAVDVSPLRR	1	3	1	D3YYM6		1296.75	1.34214e+07	0	0	0	0	0.006	0.09381	High	1.91016									2
E9Q715	Putative RNA-binding protein Luc7-like 2 OS=Mus musculus GN=Luc7l2 PE=4 SV=1 - [E9Q715_MOUSE]	36.76	7	4	9	18	1.07819e+07	0	2.56475e+07	9.72778e+06	0	11.357	23.16	6	6	4.03444	2.94	1	2	13.9606	20.22	5	5	15.1723	17.65	4	5					272	32.6269	10.0083
	Sequence	# PSMs	# Proteins	# Protein Groups	Protein Group Accessions	Modifications	MH+ [Da]	A5: Area	B5: Area	C5: Area	D5: Area	E5: Area	q-Value	PEP	A2	XCorr A2	B2	XCorr B2	C2	XCorr C2	D2	XCorr D2	E2	XCorr E2	# Missed Cleavages
	ADYEIASK	5	10	2	Q9CYI4-2;E9Q715		896.437	3.1641e+06	0	3.69101e+06	1.65296e+06	0	0	0.001754	High	2.46819	High	2.1307	High	2.13481	High	1.99459			0
	LADHFGGK	1	10	2	Q9CYI4-2;E9Q715		844.429	0	0	0	0	0	0	0.001602	High	2.2698									0
	VEQLGAEGNVEESQK	3	7	1	E9Q715		1616.77	0	0	2.69906e+07	9935957	0	0	0.0009601					High	3.89625	High	3.90163			0
	LAETQEEISAEVAAK	2	7	1	E9Q715		1588.8	0	0	2.01895e+07	7.18388e+06	0	0	0.01947					High	3.18303	High	3.31326			0
	VHELNEEIGK	3	10	2	Q9CYI4-2;E9Q715		1167.6	2.0402e+07	0	2.97624e+07	1.20635e+07	0	0.001	0.06839	High	1.91974			High	2.70797	High	2.46243			0
	VCEVCSAYLGLHDNDRR	1	10	2	Q9CYI4-2;E9Q715	C2(Carbamidomethyl); C5(Carbamidomethyl)	2063.94	6.72152e+06	0	0	0	0	0.001	0.01803	High	1.80589									1
	NSMPASSFQQQK	1	10	2	Q9CYI4-2;E9Q715	M3(Oxidation)	1368.62	5.22226e+06	0	0	0	0	0.005	0.06889	High	2.37102									0
	VHDLALR	1	7	1	E9Q715		823.477	0	0	6.3242e+06	0	0	0.005	0.1711					High	2.03854					0
	EKLEELKR	1	7	1	E9Q715		1044.6	3.54005e+06	0	0	0	0	0.008	0.1229	High	2.32822									2
P62264	40S ribosomal protein S14 OS=Mus musculus GN=Rps14 PE=2 SV=3 - [RS14_MOUSE]	36.42	3	4	4	17	4.24772e+07	6.12566e+07	6.45759e+07	4.79667e+07	0	17.952	29.8	3	6	8.01767	15.89	2	3	7.77528	15.23	2	3	13.5235	29.8	3	5					151	16.2625	10.0522
	Sequence	# PSMs	# Proteins	# Protein Groups	Protein Group Accessions	Modifications	MH+ [Da]	A5: Area	B5: Area	C5: Area	D5: Area	E5: Area	q-Value	PEP	A2	XCorr A2	B2	XCorr B2	C2	XCorr C2	D2	XCorr D2	E2	XCorr E2	# Missed Cleavages
	ADRDESSPYAAMLAAQDVAQR	4	3	1	P62264	M12(Oxidation)	2281.06	7.26761e+06	0	0	6.01412e+06	0	0	1.816e-07	High	3.9803					High	3.07752			1
	TPGPGAQSALR	6	3	1	P62264		1054.56	3.27038e+07	31171374	0	3.61584e+07	0	0	0.0008227	High	2.87832	High	2.64611			High	2.57401			0
	IEDVTPIPSDSTR	6	1	1	P62264		1429.72	8.74602e+07	9.13418e+07	114588713	1.01728e+08	0	0	0.01023	High	2.47334	High	2.77361	High	2.82201	High	2.90435			0
	ELGITALHIK	1	3	1	P62264		1094.66	0	0	1.4563e+07	0	0	0.005	0.1794					High	2.46124					0
P68033	Actin, alpha cardiac muscle 1 OS=Mus musculus GN=Actc1 PE=1 SV=1 - [ACTC_MOUSE]	35.54	9	2	13	253	9.79939e+08	2.77231e+09	7.23631e+08	1.08146e+08	4.9079e+08	129.142	27.85	11	43	192.798	32.89	11	65	101.544	21.75	8	34	145.466	20.95	8	48	154.965	18.83	7	63	377	41.9919	5.38916
	Sequence	# PSMs	# Proteins	# Protein Groups	Protein Group Accessions	Modifications	MH+ [Da]	A5: Area	B5: Area	C5: Area	D5: Area	E5: Area	q-Value	PEP	A2	XCorr A2	B2	XCorr B2	C2	XCorr C2	D2	XCorr D2	E2	XCorr E2	# Missed Cleavages
	SYELPDGQVITIGNER	81	10	2	P68033;P60710		1790.89	1.75426e+09	5.0461e+09	1.4329e+09	54533174	2.12021e+08	0	0.0001995	High	4.73059	High	5.07249	High	4.87974	High	5.35562	High	4.44539	0
	AVFPSIVGRPR	31	16	2	P60710;P68033		1198.7	8.44703e+08	2.18324e+09	4.20862e+08	6.01504e+07	4.91732e+08	0	0.2185	High	3.21338	High	3.16192	High	3.21856	High	3.1063	High	3.33634	0
	DSYVGDEAQSKR	14	13	2	P68033;P60710		1354.62	1.60732e+08	3.15645e+08	5.1038e+07	2.03709e+07	5.71881e+07	0	0.0008648	High	3.18159	High	3.53477	High	3.1567	High	2.73267	High	2.87039	1
	DSYVGDEAQSK	47	13	2	P68033;P60710		1198.52	167056923	5.43021e+08	1.53681e+08	9.66444e+07	6.24656e+08	0	0.02426	High	3.12582	High	3.16103	High	3.42404	High	3.02328	High	3.3921	0
	YPIEHGIITNWDDMEK	7	6	1	P68033	M14(Oxidation)	1976.9	2.02146e+07	7.59892e+07	0	0	0	0	0.0004476	High	3.11627	High	3.72341							0
	IWHHTFYNELR	22	8	2	P60710;P68033		1515.75	1.36975e+07	3.33979e+08	3.41742e+06	0	0	0	3.384e-05	High	2.98233	High	3.42318	High	2.53976					0
	AGFAGDDAPR	21	16	2	P60710;P68033		976.447	3.40854e+08	1.0876e+09	3.17129e+08	1.67642e+08	3.55981e+08	0	0.01253	High	2.91412	High	3.53346	High	3.54835	High	2.83674	High	3.43131	0
	EITALAPSTMK	8	9	2	P60710;P68033	M10(Oxidation)	1177.61	1.36506e+08	4.08053e+08	43005668	4.8798e+07	0	0	0.002122	High	2.54204	High	2.62683	High	2.43837	High	2.20994	High	2.12776	0
	IKIIAPPERK	1	9	2	P60710;P68033		1164.74	1.89996e+06	0	0	0	0	0	0.0005474	High	2.29884									2
	HQGVMVGMGQK	3	14	2	P68033;P60710	M5(Oxidation)	1187.56	0	1.48666e+07	1.94073e+06	0	0	0	0.004619			High	2.83764	High	2.18492					0
	HQGVMVGMGQK	5	14	2	P68033;P60710	M5(Oxidation); M8(Oxidation)	1203.56	0	9.92561e+07	4.71378e+06	7.10084e+06	3.95954e+06	0	0.0424			High	2.19418	High	2.19793	High	1.5842	High	1.6826	0
	DLTDYLMK	4	12	2	P68033;P60710	M7(Oxidation)	1014.48	2.05243e+07	5.34884e+07	0	9.33166e+06	0	0.001	0.01259	High	2.13129	High	1.98122			High	1.87249			0
	VAPEEHPTLLTEAPLNPK	1	6	1	P68033		1956.04	0	0	0	0	0	0.001	0.008785			High	3.00347							0
	EITALAPSTMK	4	9	2	P60710;P68033		1161.62	0	8.33574e+07	2.58629e+07	5.19265e+06	2.11261e+07	0.001	0.02619			High	2.42111	High	2.39804	High	2.57345	High	2.01752	0
	IKIIAPPER	1	9	2	P60710;P68033		1036.65	1.1379e+07	0	0	0	0	0.002	0.03228	High	2.82567									1
	YPIEHGIITNWDDMEK	1	6	1	P68033		1960.91	0	13154639	0	0	0	0.002	0.01354			High	3.38728							0
	DLTDYLMK	2	12	2	P68033;P60710		998.486	0	6.56254e+07	0	1.8233e+06	0	0.005	0.2023			High	1.35212			High	1.68325			0
P62751	60S ribosomal protein L23a OS=Mus musculus GN=Rpl23a PE=1 SV=1 - [RL23A_MOUSE]	35.26	2	8	8	22	2.88424e+07	2.65573e+07	8.31e+06	3.27273e+07	0	17.8703	27.56	5	6	9.79298	21.15	4	4	7.88763	18.59	3	4	18.0491	35.26	8	8					156	17.6841	10.4478
	Sequence	# PSMs	# Proteins	# Protein Groups	Protein Group Accessions	Modifications	MH+ [Da]	A5: Area	B5: Area	C5: Area	D5: Area	E5: Area	q-Value	PEP	A2	XCorr A2	B2	XCorr B2	C2	XCorr C2	D2	XCorr D2	E2	XCorr E2	# Missed Cleavages
	NKLDHYAIIK	4	1	1	P62751		1214.69	2.91869e+06	0	5.65605e+06	2.88082e+06	0	0	6.713e-06	High	3.72645			High	2.70189	High	3.23367			1
	LAPDYDALDVANK	4	1	1	P62751		1404.7	59612645	5.74255e+07	0	7.48259e+07	0	0	5.664e-07	High	3.60411	High	2.50817			High	3.22429			0
	VNTLIRPDGEK	4	1	1	P62751		1241.68	9.10823e+06	9.74197e+06	1.08309e+07	1.057e+07	0	0.001	0.02117	High	2.91996	High	2.76301	High	2.69888	High	2.4397			0
	LYDIDVAK	4	2	1	P62751		936.504	7.4437e+06	8.59602e+06	8.44301e+06	9.07661e+06	0	0.001	0.01109	High	1.99006	High	2.14913	High	1.58142	High	1.59981			0
	EAPAPPKAEAK	1	1	1	P62751		1108.6	0	0	0	834920	0	0.001	0.09124							High	2.14717			1
	VNTLIRPDGEKK	3	1	1	P62751		1369.78	1.78063e+07	1.25044e+07	0	1.05226e+07	0	0.004	0.1695	High	2.61885	High	2.37267			High	2.83101			1
	LDHYAIIK	1	1	1	P62751		972.551	0	0	0	5.77012e+06	0	0.004	0.1792							High	1.97784			0
	KLYDIDVAK	1	2	1	P62751		1064.6	0	0	0	1.27858e+07	0	0.006	0.2101							High	2.19541			1
P62281	40S ribosomal protein S11 OS=Mus musculus GN=Rps11 PE=1 SV=3 - [RS11_MOUSE]	34.18	1	7	7	12	1.11087e+07	1.52458e+07	6.83863e+06	8.08877e+06	0	6.06884	17.72	2	2	3.92282	10.76	2	2	6.78236	11.39	3	3	11.5373	29.11	5	5					158	18.419	10.3013
	Sequence	# PSMs	# Proteins	# Protein Groups	Protein Group Accessions	Modifications	MH+ [Da]	A5: Area	B5: Area	C5: Area	D5: Area	E5: Area	q-Value	PEP	A2	XCorr A2	B2	XCorr B2	C2	XCorr C2	D2	XCorr D2	E2	XCorr E2	# Missed Cleavages
	DVQIGDIVTVGECRPLSK	2	1	1	P62281	C13(Carbamidomethyl)	1986.03	5.45976e+06	0	0	710481	0	0	0.0002408	High	3.66051					High	2.75934			0
	VLLGETGKEK	4	1	1	P62281		1073.62	1.67576e+07	1.28586e+07	7.68141e+06	6.94911e+06	0	0	0.001564	High	2.40833	High	2.2831	High	2.24759	High	2.38757			1
	VLLGETGK	1	1	1	P62281		816.481	0	0	0	5.51268e+06	0	0.001	0.09974							High	1.84014			0
	RDYLHYIR	1	1	1	P62281		1135.6	0	0	2.99307e+06	0	0	0.005	0.1603					High	2.37671					1
	DYLHYIR	2	1	1	P62281		979.499	0	0	9.84141e+06	6.82899e+06	0	0.005	0.159					High	2.15806	High	2.09053			0
	EAIEGTYIDKK	1	1	1	P62281		1266.66	0	0	0	1.04882e+07	0	0.007	0.2249							High	2.45967			1
	NIGLGFK	1	1	1	P62281		748.436	0	1.7633e+07	0	0	0	0.008	0.08631			High	1.63972							0
Q9CY58-2	Isoform 2 of Plasminogen activator inhibitor 1 RNA-binding protein OS=Mus musculus GN=Serbp1 - [PAIRB_MOUSE]	34.18	4	13	13	58	4.49036e+07	1.85426e+07	2.6394e+07	7.60688e+07	1.68372e+06	42.9642	23.21	8	12	35.4003	25	7	10	41.4404	19.64	6	12	72.7019	34.18	13	22	7.18848	8.67	2	2	392	42.9185	8.44092
	Sequence	# PSMs	# Proteins	# Protein Groups	Protein Group Accessions	Modifications	MH+ [Da]	A5: Area	B5: Area	C5: Area	D5: Area	E5: Area	q-Value	PEP	A2	XCorr A2	B2	XCorr B2	C2	XCorr C2	D2	XCorr D2	E2	XCorr E2	# Missed Cleavages
	SAAQAAAQTNSNAAGK	7	4	1	Q9CY58-2		1460.7	1.04775e+07	8.74181e+06	8.67398e+06	4.81654e+06	305883	0	2.488e-08	High	5.35054	High	3.141	High	3.57038	High	3.84797	High	4.15784	0
	FDQLFDDESDPFEVLK	14	4	1	Q9CY58-2		1943.9	1.63073e+07	38803898	1.49686e+07	3.85904e+07	0	0	0.000833	High	4.85509	High	4.86212	High	4.83509	High	5.5728			0
	SSASAPDVDDPEAFPALA	10	3	1	Q9CY58-2		1759.8	8.13108e+07	2.25945e+06	5.47256e+07	1.75216e+08	3.06156e+06	0	0.0002179	High	3.61754	High	3.01247	High	3.98021	High	3.44372	High	3.03064	0
	TDKSSASAPDVDDPEAFPALA	4	3	1	Q9CY58-2		2103.97	37092830	0	0	10902724	0	0	0.001917	High	3.33998					High	3.26268			1
	RFEKPLEEK	6	4	1	Q9CY58-2		1175.64	4.73692e+06	3.58485e+06	9.48794e+06	1.44001e+07	0	0	0.003674	High	2.83999	High	3.04038	High	2.57971	High	2.64935			1
	SSFSHYSGLK	4	3	1	Q9CY58-2		1112.53	7.96435e+06	6.16866e+06	6.13724e+06	1.32419e+07	0	0	0.001806	High	2.29458	High	2.81579	High	2.52074	High	2.68316			0
	SKSEEAHAEDSVMDHHFR	3	3	1	Q9CY58-2	M13(Oxidation)	2127.91	0	3.19117e+06	0	2.46982e+06	0	0	0.001024			High	3.69409			High	2.33492			1
	RPDQQLQGDGK	3	4	1	Q9CY58-2		1241.62	1.51383e+07	8.08208e+06	0	6.75174e+06	0	0.001	0.003622	High	3.08759	High	2.865			High	2.53874			0
	AKVEFNIR	3	3	1	Q9CY58-2		976.559	1.10698e+07	0	5.356e+06	1.41581e+07	0	0.001	0.01469	High	1.95506			High	1.7527	High	1.90391			1
	KNPLPPSVGVADKK	1	4	1	Q9CY58-2		1449.84	0	0	0	1.67763e+06	0	0.002	0.1498							High	3.23541			2
	EETQPPVALKK	1	4	1	Q9CY58-2		1239.69	0	0	0	4.27363e+06	0	0.004	0.1831							High	2.0128			1
	FEKPLEEK	1	4	1	Q9CY58-2		1019.54	0	0	0	1.65914e+06	0	0.005	0.1898							High	1.93488			0
	KEETQPPVALK	1	4	1	Q9CY58-2		1239.69	0	0	0	1.61832e+06	0	0.009	0.2413							High	2.80334			1
O88569-3	Isoform 3 of Heterogeneous nuclear ribonucleoproteins A2/B1 OS=Mus musculus GN=Hnrnpa2b1 - [ROA2_MOUSE]	33.55	3	6	7	27	3.41937e+07	4.67293e+07	3.14091e+07	7.63609e+06	0	24.5444	19.27	4	7	37.9873	29.57	6	11	16.1228	19.93	5	7	4.84579	7.64	2	2		0			301	32.4404	8.71924
	Sequence	# PSMs	# Proteins	# Protein Groups	Protein Group Accessions	Modifications	MH+ [Da]	A5: Area	B5: Area	C5: Area	D5: Area	E5: Area	q-Value	PEP	A2	XCorr A2	B2	XCorr B2	C2	XCorr C2	D2	XCorr D2	E2	XCorr E2	# Missed Cleavages
	NMGGPYGGGNYGPGGSGGSGGYGGR	6	3	1	O88569-3	M2(Oxidation)	2205.9	2.23987e+07	1.00896e+07	0	0	0	0	1.261e-09	High	5.61132	High	6.10185							0
	IDTIEIITDR	7	3	1	O88569-3		1188.65	5.45398e+07	9.13835e+07	6.53877e+07	13743466	0	0	4.594e-05	High	3.20466	High	3.47041	High	3.28049	High	2.12458			0
	EESGKPGAHVTVK	4	3	1	O88569-3		1338.7	9.34409e+06	1.9254e+07	1.04997e+07	1.52872e+06	0	0	0.001242	High	2.97797	High	3.3867	High	2.32764	High	2.7212			0
	GGNFGFGDSR	3	3	1	O88569-3		1013.44	2.56427e+07	29550333	1.83399e+07	0	0	0	0.04013	High	2.61767	High	2.58653	High	2.88832					0
	LFVGGIKEDTEEHHLR	2	6	2	O88569-3;P49312		1879.96	0	1.55198e+07	0	0	0	0	0.0004537			High	3.70231							1
	GFGFVTFDDHDPVDK	3	3	1	O88569-3		1695.77	0	1.51052e+07	7.71335e+06	0	0	0	0.0006051			High	3.40761	High	1.42233					0
	YHTINGHNAEVR	2	3	1	O88569-3		1410.68	0	0	2.61107e+06	0	0	0	0.02952					High	2.34892					0
Q8VIJ6	Splicing factor, proline- and glutamine-rich OS=Mus musculus GN=Sfpq PE=1 SV=1 - [SFPQ_MOUSE]	33.33	1	20	20	104	1.06554e+08	9.47376e+07	6.72137e+07	5.08012e+07	1.27489e+07	89.0768	30.62	17	31	100.76	29.61	15	35	59.0843	16.6	11	21	42.0632	16.45	10	15	5.59814	3.86	2	2	699	75.3943	9.43701
	Sequence	# PSMs	# Proteins	# Protein Groups	Protein Group Accessions	Modifications	MH+ [Da]	A5: Area	B5: Area	C5: Area	D5: Area	E5: Area	q-Value	PEP	A2	XCorr A2	B2	XCorr B2	C2	XCorr C2	D2	XCorr D2	E2	XCorr E2	# Missed Cleavages
	LFVGNLPADITEDEFK	11	1	1	Q8VIJ6		1807.93	0	3.69313e+07	1.34001e+07	1.61095e+07	0	0	1.666e-06	High	4.45838	High	3.5294	High	4.03841	High	3.06522			0
	MGGGGTMNMGDPYGSGGQK	2	1	1	Q8VIJ6	M1(Oxidation); M7(Oxidation); M9(Oxidation)	1849.71	6.16934e+06	3.23953e+06	0	0	0	0	4.077e-07	High	4.39953	High	4.24927							0
	NLSPYVSNELLEEAFSQFGPIER	13	1	1	Q8VIJ6		2639.31	5.99917e+06	46810444	0	6.50164e+06	0	0	2.533e-06	High	4.13909	High	4.72487			High	4.41002			0
	GREEYEGPNKKPR	5	1	1	Q8VIJ6		1559.79	4.21947e+06	3.26619e+06	926605	0	0	0	5.228e-05	High	3.92618	High	3.6586	High	3.78219					2
	FATHAAALSVR	7	1	1	Q8VIJ6		1143.63	9.16433e+07	7.68519e+07	5.95967e+07	9.8964e+06	0	0	9.375e-05	High	3.49755	High	3.59383	High	3.43444	High	3.52145			0
	FGQGGAGPVGGQGPR	6	1	1	Q8VIJ6		1341.66	1.25487e+08	9.0785e+07	7.19841e+07	5.85127e+07	1.27489e+07	0	1.327e-05	High	3.45858	High	2.86145	High	2.9155	High	3.32039	High	3.24628	0
	QHHAPYHQQHHQGPPPGGPGPR	9	1	1	Q8VIJ6		2417.15	1.23854e+07	1.8373e+07	1.52216e+07	0	0	0	0.0004531	High	3.35754	High	2.89181	High	2.28357					0
	LFVGNLPADITEDEFKR	21	1	1	Q8VIJ6		1964.02	2.43426e+07	1.16576e+08	14976812	5.07708e+06	0	0	0.0001564	High	3.28501	High	3.84094	High	3.84449	High	3.46117			1
	YGEPGEVFINK	5	1	1	Q8VIJ6		1252.62	1.02531e+08	7.25415e+07	7.00602e+07	5.85449e+07	0	0	5.803e-05	High	2.84982	High	3.17069	High	2.98948	High	2.72828			0
	EEYEGPNKKPR	1	1	1	Q8VIJ6		1346.67	3.47563e+06	0	0	0	0	0	0.00187	High	2.78411									1
	GIVEFASKPAAR	4	1	1	Q8VIJ6		1245.69	3.33749e+07	1.80855e+07	8.27751e+06	5.19831e+06	0	0	0.0002941	High	2.77575	High	2.73792	High	2.50762	High	3.09412			0
	GMGPGTPAGYGR	3	1	1	Q8VIJ6	M2(Oxidation)	1136.51	8.1398e+06	4.69838e+06	0	0	0	0	0.00272	High	2.5214	High	2.89718					High	2.35187	0
	RMEELHSQEMQK	1	1	1	Q8VIJ6	M2(Oxidation); M10(Oxidation)	1577.71	0	3.32213e+06	0	0	0	0	0.004632			High	1.87965							1
	ISDSEGFK	3	1	1	Q8VIJ6		882.42	2.32114e+07	2.12651e+07	1.39833e+07	0	0	0.001	0.02142	High	2.38547	High	2.36565	High	1.83458					0
	MPGGPKPGGGPGMGAPGGHPKPPHR	2	1	1	Q8VIJ6	M1(Oxidation); M13(Oxidation)	2360.15	9.62559e+06	1.37767e+07	0	0	0	0.001	0.006828	High	2.26094	High	2.65896							0
	ANLSLLR	6	1	1	Q8VIJ6		786.483	70815547	0	3.25432e+07	3.53461e+07	0	0.001	0.1015	High	2.2194	High	2.57452	High	2.17294	High	2.3787			0
	MGYMDPR	1	1	1	Q8VIJ6	M1(Oxidation); M4(Oxidation)	901.356	8.199e+06	0	0	0	0	0.004	0.05815	High	1.36899									0
	SPPPGMGLNQNR	2	1	1	Q8VIJ6	M6(Oxidation)	1283.62	0	0	0	3.14205e+06	0	0.005	0.1971	High	1.46477					High	1.73161			0
	GREEYEGPNK	1	1	1	Q8VIJ6		1178.54	0	0	1.70914e+06	0	0	0.005	0.1708					High	2.79985					1
	ALAEIAK	1	1	1	Q8VIJ6		715.435	0	0	0	6.00357e+06	0	0.007	0.2262							High	1.88662			0
Q9DB42	Zinc finger protein 593 OS=Mus musculus GN=Znf593 PE=2 SV=2 - [ZN593_MOUSE]	32.84	1	3	3	4	0	0	5.13916e+06	7.19508e+06	0		0				0			2.17389	10.45	1	1	7.28622	32.84	3	3					134	15.1377	9.5542
	Sequence	# PSMs	# Proteins	# Protein Groups	Protein Group Accessions	Modifications	MH+ [Da]	A5: Area	B5: Area	C5: Area	D5: Area	E5: Area	q-Value	PEP	A2	XCorr A2	B2	XCorr B2	C2	XCorr C2	D2	XCorr D2	E2	XCorr E2	# Missed Cleavages
	QLSVEPYSQEEAER	2	1	1	Q9DB42		1664.78	0	0	5.13916e+06	9.60888e+06	0	0.001	0.02348					High	2.17389	High	2.83744			0
	AAGMGSYVQPQR	1	1	1	Q9DB42	M4(Oxidation)	1280.6	0	0	0	2.17553e+06	0	0.001	0.09386							High	2.00335			0
	LGVPTEVSTDIPEMDTST	1	1	1	Q9DB42	M14(Oxidation)	1907.88	0	0	0	9.80084e+06	0	0.005	0.1862							High	2.44544			0
P97351	40S ribosomal protein S3a OS=Mus musculus GN=Rps3a PE=1 SV=3 - [RS3A_MOUSE]	32.58	1	7	7	18	5.8628e+06	1.08419e+07	3848255	2.39328e+06	519591	18.5518	23.48	5	6	10.5343	17.8	4	4	8.41953	13.26	3	3	2.39301	3.03	1	1	8.6997	4.55	1	4	264	29.8657	9.72998
	Sequence	# PSMs	# Proteins	# Protein Groups	Protein Group Accessions	Modifications	MH+ [Da]	A5: Area	B5: Area	C5: Area	D5: Area	E5: Area	q-Value	PEP	A2	XCorr A2	B2	XCorr B2	C2	XCorr C2	D2	XCorr D2	E2	XCorr E2	# Missed Cleavages
	VFEVSLADLQNDEVAFR	3	1	1	P97351		1951.99	3.18848e+06	7.00369e+06	0	0	0	0	2.747e-05	High	3.97168	High	2.88247	High	3.3893					0
	ACQSIYPLHDVFVR	2	1	1	P97351	C2(Carbamidomethyl)	1704.85	4.37201e+06	0	0	0	0	0	7.616e-06	High	3.60054									0
	TTDGYLLR	4	1	1	P97351		938.493	9.24032e+06	10388725	5.69928e+06	2.39328e+06	0	0	0.001695	High	2.60373	High	2.36608	High	2.62748	High	2.39301			0
	TSYAQHQQVR	3	1	1	P97351		1217.6	3.97606e+06	3.71159e+06	1.99723e+06	0	0	0	0.0004716	High	2.59479	High	3.18757	High	2.40276					0
	LMELHGEGGSSGK	1	1	1	P97351	M2(Oxidation)	1317.61	1.54887e+06	0	0	0	0	0	0.0003397	High	2.41773									0
	ADGYEPPVQESV	4	1	1	P97351		1290.58	0	0	0	0	519591	0	0.1252									High	2.62741	0
	LIPDSIGKDIEK	1	1	1	P97351		1327.75	0	1.51333e+07	0	0	0	0.008	0.08926			High	2.09818							1
P20491	High affinity immunoglobulin epsilon receptor subunit gamma OS=Mus musculus GN=Fcer1g PE=1 SV=1 - [FCERG_MOUSE]	32.56	1	4	4	14	2.36237e+07	2.17198e+07	1.85253e+07	6.79177e+06	0	14.1855	32.56	2	5	10.2546	25.58	3	4	11.8877	32.56	2	4	3.23471	15.12	1	1					86	9.64629	7.97217
	Sequence	# PSMs	# Proteins	# Protein Groups	Protein Group Accessions	Modifications	MH+ [Da]	A5: Area	B5: Area	C5: Area	D5: Area	E5: Area	q-Value	PEP	A2	XCorr A2	B2	XCorr B2	C2	XCorr C2	D2	XCorr D2	E2	XCorr E2	# Missed Cleavages
	SQETYETLKHEKPPQ	4	1	1	P20491		1814.89	11587064	0	3.08821e+06	0	0	0	0.000125	High	3.35972			High	3.32595					1
	EKADAVYTGLNTR	8	1	1	P20491		1437.73	3.56603e+07	3.17586e+07	3.39625e+07	6.79177e+06	0	0	0.00195	High	3.27806	High	3.28534	High	3.23629	High	3.23471			1
	ADAVYTGLNTR	1	1	1	P20491		1180.6	0	0	0	0	0	0	0.0001304			High	2.74911							0
	SQETYETLK	1	1	1	P20491		1098.53	0	1.1681e+07	0	0	0	0.005	0.04304			High	1.92148							0
G3UX26	Voltage-dependent anion-selective channel protein 2 (Fragment) OS=Mus musculus GN=Vdac2 PE=4 SV=1 - [G3UX26_MOUSE]	32.16	4	8	8	31	2.49318e+07	3.62752e+07	1.64842e+07	8.57103e+06	0	24.8557	18.37	5	8	30.2728	21.2	6	10	25.0518	18.73	4	7	12.5976	15.19	4	5	4.29717	6.71	1	1	283	30.427	7.57666
	Sequence	# PSMs	# Proteins	# Protein Groups	Protein Group Accessions	Modifications	MH+ [Da]	A5: Area	B5: Area	C5: Area	D5: Area	E5: Area	q-Value	PEP	A2	XCorr A2	B2	XCorr B2	C2	XCorr C2	D2	XCorr D2	E2	XCorr E2	# Missed Cleavages
	VNNSSLIGVGYTQTLRPGVK	11	2	1	G3UX26		2103.16	2.98937e+07	4.04078e+07	18934067	0	0	0	0.0001605	High	4.00098	High	4.31396	High	4.22018					0
	LTFDTTFSPNTGK	5	3	1	G3UX26		1428.7	1.33072e+07	2.24225e+07	2.14118e+07	9.31745e+06	0	0	0.0009846	High	3.47167	High	3.3887	High	2.93992	High	3.31548			0
	LTFDTTFSPNTGKK	3	3	1	G3UX26		1556.8	0	1.26228e+07	9106743	0	0	0	0.02031	High	2.90004	High	3.09171	High	2.92467					1
	SNFAVGYR	3	3	1	G3UX26		913.451	1.5209e+07	1.72869e+07	0	4.4903e+06	0	0	0.002582	High	2.78999	High	2.50381			High	2.42068			0
	LTLSALVDGK	5	2	1	G3UX26		1016.6	2.96927e+07	4.59954e+07	0	4.9235e+06	0	0	0.0006419	High	2.77871	High	2.94086			High	2.23908			0
	SCSGVEFSTSGSSNTDTGK	2	4	1	G3UX26	C2(Carbamidomethyl)	1907.8	0	0	3284236	0	0	0	0.005543					High	4.33487			High	4.29717	0
	YQLDPTASISAK	1	2	1	G3UX26		1293.67	0	0	0	1.14721e+07	0	0.001	0.08307							High	2.68875			0
	GFGFGLVK	1	4	1	G3UX26		824.465	0	1.43106e+07	0	0	0	0.005	0.0438			High	1.43089							0
Q9DAS9	Guanine nucleotide-binding protein G(I)/G(S)/G(O) subunit gamma-12 OS=Mus musculus GN=Gng12 PE=1 SV=3 - [GBG12_MOUSE]	31.94	1	2	2	2	4.11238e+06	9.94371e+06	0	0	0	1.79892	9.72	1	1	2.9434	22.22	1	1		0				0				0			72	7.99212	8.96826
	Sequence	# PSMs	# Proteins	# Protein Groups	Protein Group Accessions	Modifications	MH+ [Da]	A5: Area	B5: Area	C5: Area	D5: Area	E5: Area	q-Value	PEP	A2	XCorr A2	B2	XCorr B2	C2	XCorr C2	D2	XCorr D2	E2	XCorr E2	# Missed Cleavages
	SDPLLMGIPTSENPFK	1	1	1	Q9DAS9	M6(Oxidation)	1761.88	0	9.94371e+06	0	0	0	0	0.0002827			High	2.9434							0
	LEASIER	1	1	1	Q9DAS9		817.44	4.11238e+06	0	0	0	0	0.005	0.07197	High	1.79892									0
Q9D1I6	39S ribosomal protein L14, mitochondrial OS=Mus musculus GN=Mrpl14 PE=2 SV=1 - [RM14_MOUSE]	31.72	1	3	3	18	1.85764e+07	2.24435e+07	1.99824e+07	1.13485e+07	0	15.5989	20	2	4	8.49266	20	2	2	19.6623	31.72	3	6	23.5068	20	2	6		0			145	15.8644	10.9897
	Sequence	# PSMs	# Proteins	# Protein Groups	Protein Group Accessions	Modifications	MH+ [Da]	A5: Area	B5: Area	C5: Area	D5: Area	E5: Area	q-Value	PEP	A2	XCorr A2	B2	XCorr B2	C2	XCorr C2	D2	XCorr D2	E2	XCorr E2	# Missed Cleavages
	FDSNNVVLIEDNGNPVGTR	7	1	1	Q9D1I6		2060	1.36848e+07	1.56273e+07	2.04677e+07	1.28859e+07	0	0	0.001531	High	4.27285	High	4.4112	High	4.21038	High	4.89757			0
	VGDQILLAIR	10	1	1	Q9D1I6		1097.67	2.3468e+07	2.92598e+07	2.86841e+07	9.81111e+06	0	0	2.063e-05	High	3.68	High	4.08147	High	3.96691	High	3.87743			0
	VVDNSALGSTPYHRPPR	1	1	1	Q9D1I6		1865.96	0	0	1.07954e+07	0	0	0.005	0.1728					High	1.74471					0
A2ALF0	DnaJ homolog subfamily C member 8 OS=Mus musculus GN=Dnajc8 PE=4 SV=1 - [A2ALF0_MOUSE]	31.51	6	6	6	11	6.31847e+06	0	3.97458e+06	1.22571e+07	0	3.38305	7.31	1	1		0			3.30303	7.31	1	1	24.3541	31.51	6	9					219	25.8193	8.80713
	Sequence	# PSMs	# Proteins	# Protein Groups	Protein Group Accessions	Modifications	MH+ [Da]	A5: Area	B5: Area	C5: Area	D5: Area	E5: Area	q-Value	PEP	A2	XCorr A2	B2	XCorr B2	C2	XCorr C2	D2	XCorr D2	E2	XCorr E2	# Missed Cleavages
	EGKPTNVEEDDPELFK	5	5	1	A2ALF0		1846.87	6.31847e+06	0	3.97458e+06	2.37172e+07	0	0	1.733e-05	High	3.38305			High	3.30303	High	3.19342			0
	QREEEIEAQEK	2	4	1	A2ALF0		1388.66	0	0	0	2.92057e+06	0	0	0.01935							High	2.82884			1
	QLSILVHPDKNQDDADR	1	4	1	A2ALF0		1963.98	0	0	0	3.54677e+06	0	0.001	0.06553							High	2.85084			1
	LLLDQEQK	1	4	1	A2ALF0		986.552	0	0	0	7.54134e+06	0	0.001	0.075							High	2.77362			0
	ALDVIQAGK	1	4	1	A2ALF0		914.532	0	0	0	5.51268e+06	0	0.001	0.04897							High	2.68788			0
	LFAELEIK	1	5	1	A2ALF0		962.555	0	0	0	610827	0	0.001	0.1132							High	2.08633			0
Q9DCC8	Mitochondrial import receptor subunit TOM20 homolog OS=Mus musculus GN=Tomm20 PE=1 SV=1 - [TOM20_MOUSE]	31.03	1	3	3	13	4.54151e+07	3.12017e+07	3.07981e+07	1.58532e+07	1.63847e+07	6.75415	17.24	2	2	11.0069	31.03	3	4	8.08843	22.76	2	3	4.84832	8.97	1	2	5.18985	8.97	1	2	145	16.2736	8.60205
	Sequence	# PSMs	# Proteins	# Protein Groups	Protein Group Accessions	Modifications	MH+ [Da]	A5: Area	B5: Area	C5: Area	D5: Area	E5: Area	q-Value	PEP	A2	XCorr A2	B2	XCorr B2	C2	XCorr C2	D2	XCorr D2	E2	XCorr E2	# Missed Cleavages
	IVSAQSLAEDDVE	9	1	1	Q9DCC8		1375.66	7.8398e+07	7.80315e+07	5.64577e+07	1.58532e+07	1.63847e+07	0	1.665e-06	High	3.4951	High	2.97837	High	2.55465	High	2.875	High	2.66173	0
	LPDLKDAEAVQK	2	1	1	Q9DCC8		1326.73	1.24322e+07	7.09242e+06	0	0	0	0	9.455e-05	High	3.25905	High	2.54823							1
	FFLEEIQLGEELLAQGDYEK	2	1	1	Q9DCC8		2371.18	0	8.48114e+06	5.13855e+06	0	0	0	0.0002572			High	3.57725	High	3.15577					0
P62204	Calmodulin OS=Mus musculus GN=Calm1 PE=1 SV=2 - [CALM_MOUSE]	30.87	3	3	3	14	1.9689e+07	3.80758e+07	1.18444e+07	0	0	19.2764	30.87	3	6	15.2091	22.15	2	5	8.55397	22.15	2	3		0				0			149	16.8268	4.22119
	Sequence	# PSMs	# Proteins	# Protein Groups	Protein Group Accessions	Modifications	MH+ [Da]	A5: Area	B5: Area	C5: Area	D5: Area	E5: Area	q-Value	PEP	A2	XCorr A2	B2	XCorr B2	C2	XCorr C2	D2	XCorr D2	E2	XCorr E2	# Missed Cleavages
	VFDKDGNGYISAAELR	7	2	1	P62204		1754.87	1.02438e+07	13938960	6.18644e+06	0	0	0	4.459e-07	High	3.77207	High	3.31721	High	3.02988					1
	EAFSLFDKDGDGTITTK	6	2	1	P62204		1844.89	3.40936e+07	6.22126e+07	1.75023e+07	0	0	0	1.225e-05	High	3.53197	High	3.74945	High	3.49751					1
	DTDSEEEIREAFR	1	3	1	P62204		1596.71	1.47297e+07	0	0	0	0	0.009	0.1547	High	2.75547									1
P47911	60S ribosomal protein L6 OS=Mus musculus GN=Rpl6 PE=1 SV=3 - [RL6_MOUSE]	30.74	2	10	10	25	3.2401e+07	1.8308e+07	2.35105e+07	2.23675e+07	0	9.86079	14.19	4	4	6.24063	8.45	3	3	21.2055	22.3	8	9	22.0629	22.3	7	9		0			296	33.4889	10.6968
	Sequence	# PSMs	# Proteins	# Protein Groups	Protein Group Accessions	Modifications	MH+ [Da]	A5: Area	B5: Area	C5: Area	D5: Area	E5: Area	q-Value	PEP	A2	XCorr A2	B2	XCorr B2	C2	XCorr C2	D2	XCorr D2	E2	XCorr E2	# Missed Cleavages
	SSITPGTVLIILTGR	3	1	1	P47911		1527.92	7.4418e+06	0	0	4989424	0	0	2.169e-06	High	3.88557					High	3.63134			0
	YYPTEDVPR	4	2	1	P47911		1139.54	2.04538e+07	1.78243e+07	1.33392e+07	1.95839e+07	0	0	0.001722	High	1.72871	High	1.93497	High	1.89988	High	2.09102			0
	HQEGEIFDTEK	2	2	1	P47911		1332.61	0	0	6.51992e+06	5.17258e+06	0	0	0.05433					High	3.24465	High	2.5704			0
	AVDLQILPK	4	2	1	P47911		996.608	0	0	2.74556e+07	3.09872e+07	0	0	0.03411					High	2.97585	High	2.91229			0
	HLTDAYFK	3	2	1	P47911		994.499	1.83151e+07	3.03754e+07	1.77062e+07	0	0	0.001	0.008651	High	2.12185	High	2.41654	High	2.12256					0
	YEITEQR	2	2	1	P47911		938.456	0	0	3.18266e+06	3.79158e+06	0	0.002	0.1226					High	2.10527	High	1.86873			0
	AVPQLQGYLR	1	2	1	P47911		1144.64	5.84341e+07	0	0	0	0	0.003	0.0413	High	2.12466									0
	KPFSQHVR	3	2	1	P47911		998.552	0	6.72429e+06	3.90037e+06	2.38671e+06	0	0.003	0.1386			High	1.88912	High	1.95143	High	1.66533			0
	VDISDVK	2	2	1	P47911		775.42	0	0	2.53699e+07	1.65315e+07	0	0.005	0.1664					High	2.21941	High	1.928			0
	VLATVTK	1	2	1	P47911		731.466	0	0	2.29918e+06	0	0	0.007	0.2227					High	1.71038					0
P48962	ADP/ATP translocase 1 OS=Mus musculus GN=Slc25a4 PE=1 SV=4 - [ADT1_MOUSE]	30.54	2	4	9	49	8.84309e+07	1.23226e+08	5.16428e+07	2.17267e+07	0	46.962	19.8	6	16	41.1871	23.83	7	15	31.3153	14.77	4	10	23.6874	13.42	4	8		0			298	32.8831	9.71533
	Sequence	# PSMs	# Proteins	# Protein Groups	Protein Group Accessions	Modifications	MH+ [Da]	A5: Area	B5: Area	C5: Area	D5: Area	E5: Area	q-Value	PEP	A2	XCorr A2	B2	XCorr B2	C2	XCorr C2	D2	XCorr D2	E2	XCorr E2	# Missed Cleavages
	DFLAGGIAAAVSK	21	1	1	P48962		1219.67	5.88349e+07	7.41714e+07	3.55049e+07	7469621	0	0	0.0008603	High	3.96618	High	4.23193	High	4.05749	High	3.60146			0
	YFPTQALNFAFK	12	3	2	P48962;P51881		1446.74	1.08054e+07	6.81474e+07	16737518	0	0	0	0.01483	High	3.11684	High	3.34353	High	3.39044					0
	IAKDEGANAFFK	1	1	1	P48962		1310.67	0	5.29545e+06	0	0	0	0	0.004086			High	2.85826							1
	GAWSNVLR	4	2	2	P48962;P51881		902.485	1.67134e+07	1.36733e+07	0	2.18131e+06	0	0.001	0.008855	High	2.39677	High	2.37503			High	2.23108			0
	TAVAPIER	3	3	2	P48962;P51881		856.488	9.81238e+07	1.33894e+08	0	4.5664e+07	0	0.001	0.008066	High	2.02734	High	2.30302			High	1.99096			0
	AAYFGVYDTAK	1	1	1	P48962		1205.58	0	0	0	1.20465e+07	0	0.001	0.04751							High	2.81764			0
	LLLQVQHASK	4	2	2	P48962;P51881		1136.68	1.08334e+08	1.61611e+08	1.02686e+08	0	0	0.002	0.02287	High	3.1013	High	3.04953	High	2.72995					0
	GNLANVIR	2	3	2	P48962;P51881		856.499	2.26872e+07	5.29214e+07	0	0	0	0.002	0.03224	High	2.43047	High	2.6059							0
	QIFLGGVDR	1	1	1	P48962		1004.55	0	0	0	0	0	0.005	0.2002					High	1.9669					0
Q9JMG1	Endothelial differentiation-related factor 1 OS=Mus musculus GN=Edf1 PE=1 SV=1 - [EDF1_MOUSE]	30.41	1	4	4	5	0	0	0	6.35428e+06	0		0				0				0			14.139	30.41	4	5					148	16.3589	9.99365
	Sequence	# PSMs	# Proteins	# Protein Groups	Protein Group Accessions	Modifications	MH+ [Da]	A5: Area	B5: Area	C5: Area	D5: Area	E5: Area	q-Value	PEP	A2	XCorr A2	B2	XCorr B2	C2	XCorr C2	D2	XCorr D2	E2	XCorr E2	# Missed Cleavages
	INEKPQVIADYESGR	2	1	1	Q9JMG1		1718.87	0	0	0	1.56733e+07	0	0	0.0192							High	3.40671			0
	GKDIGKPIEK	1	1	1	Q9JMG1		1084.64	0	0	0	1.31711e+06	0	0.002	0.1373							High	2.79412			1
	QAILAAQR	1	1	1	Q9JMG1		870.517	0	0	0	1.95436e+06	0	0.002	0.135							High	2.65691			0
	LDRETEELHHDR	1	1	1	Q9JMG1		1549.74	0	0	0	1.43521e+06	0	0.002	0.1287							High	2.39842			1
Q9CPQ1	Cytochrome c oxidase subunit 6C OS=Mus musculus GN=Cox6c PE=1 SV=3 - [COX6C_MOUSE]	30.26	2	4	4	12	1.98045e+07	3.0966e+07	2.68909e+07	1.68945e+06	0	9.15087	28.95	3	4	6.64625	21.05	3	3	9.83233	30.26	4	4	2.12254	10.53	1	1		0			76	8.46351	10.1401
	Sequence	# PSMs	# Proteins	# Protein Groups	Protein Group Accessions	Modifications	MH+ [Da]	A5: Area	B5: Area	C5: Area	D5: Area	E5: Area	q-Value	PEP	A2	XCorr A2	B2	XCorr B2	C2	XCorr C2	D2	XCorr D2	E2	XCorr E2	# Missed Cleavages
	AGIFQSAK	5	1	1	Q9CPQ1		821.451	21026740	34210258	2.85242e+07	1.68945e+06	0	0.001	0.06788	High	2.49829	High	2.88405	High	2.9735	High	2.12254			0
	FGVAEPR	2	2	1	Q9CPQ1		775.408	7.68061e+06	0	1.22402e+07	0	0	0.001	0.009348	High	2.21264			High	2.28475					0
	KAGIFQSAK	2	1	1	Q9CPQ1		949.547	0	6.795e+06	7.05e+06	0	0	0.002	0.09861			High	1.64966	High	2.47119					1
	AYAEFYR	3	1	1	Q9CPQ1		919.431	3.07061e+07	5.18927e+07	3.99083e+07	0	0	0.003	0.1362	High	2.03924	High	2.11253	High	2.10289					0
Q9D115	Zinc finger protein 706 OS=Mus musculus GN=Znf706 PE=2 SV=1 - [ZN706_MOUSE]	30.26	1	2	2	4	0	0	8950747	5.35772e+07	0		0				0			2.9214	14.47	1	1	8.26224	30.26	2	3					76	8.49245	10.0083
	Sequence	# PSMs	# Proteins	# Protein Groups	Protein Group Accessions	Modifications	MH+ [Da]	A5: Area	B5: Area	C5: Area	D5: Area	E5: Area	q-Value	PEP	A2	XCorr A2	B2	XCorr B2	C2	XCorr C2	D2	XCorr D2	E2	XCorr E2	# Missed Cleavages
	AALIYTCTVCR	3	1	1	Q9D115	C7(Carbamidomethyl); C10(Carbamidomethyl)	1327.65	0	0	8950747	2.37287e+07	0	0	0.02958					High	2.9214	High	2.99561			0
	TPLPPELADVQA	1	1	1	Q9D115		1250.66	0	0	0	8.34257e+07	0	0.004	0.1685							High	2.46876			0
Q3U1Z5-2	Isoform 2 of G-protein-signaling modulator 3 OS=Mus musculus GN=Gpsm3 - [GPSM3_MOUSE]	29.75	3	2	2	6	6.47916e+06	1.31454e+07	5.27239e+06	0	0	5.14501	29.75	2	2	5.85048	29.75	2	2	5.36359	14.88	1	2						0			121	13.484	4.94482
	Sequence	# PSMs	# Proteins	# Protein Groups	Protein Group Accessions	Modifications	MH+ [Da]	A5: Area	B5: Area	C5: Area	D5: Area	E5: Area	q-Value	PEP	A2	XCorr A2	B2	XCorr B2	C2	XCorr C2	D2	XCorr D2	E2	XCorr E2	# Missed Cleavages
	SDPPLPPGGQELLELLLR	4	3	1	Q3U1Z5-2		1944.09	2.73547e+06	1.11753e+07	5.27239e+06	0	0	0	0.0001142	High	2.796	High	3.62065	High	3.44134					0
	ATFHTPEAPPNLAPAPPR	2	2	1	Q3U1Z5-2		1883.97	1.02229e+07	1.51156e+07	0	0	0	0	0.003041	High	2.34901	High	2.22982							0
P12970	60S ribosomal protein L7a OS=Mus musculus GN=Rpl7a PE=1 SV=2 - [RL7A_MOUSE]	29.7	4	7	7	22	3.11415e+07	3.10548e+07	2.26993e+07	2.66771e+07	0	19.3836	20.68	5	6	16.2349	19.17	5	6	16.2384	16.17	5	6	12.0598	9.02	2	4		0			266	29.958	10.5649
	Sequence	# PSMs	# Proteins	# Protein Groups	Protein Group Accessions	Modifications	MH+ [Da]	A5: Area	B5: Area	C5: Area	D5: Area	E5: Area	q-Value	PEP	A2	XCorr A2	B2	XCorr B2	C2	XCorr C2	D2	XCorr D2	E2	XCorr E2	# Missed Cleavages
	TCTTVAFTQVNSEDKGALAK	2	2	1	P12970	C2(Carbamidomethyl)	2141.06	8.61054e+06	0	0	0	0	0	5.703e-07	High	4.51596									1
	AGVNTVTTLVENK	5	2	1	P12970		1345.73	2.82272e+07	3.34093e+07	2.61818e+07	2.16686e+07	0	0	0.02076	High	2.76741	High	2.95576	High	3.09506	High	3.53644			0
	AGVNTVTTLVENKK	3	2	1	P12970		1473.83	1.26815e+07	10397359	6.0885e+06	0	0	0	0.02751	High	2.74269	High	2.61942	High	3.51415					1
	NFGIGQDIQPK	6	2	1	P12970		1216.63	5.2516e+07	4.93577e+07	3.58276e+07	3.16856e+07	0	0	0.05496	High	2.55475	High	2.86817	High	2.5975	High	2.931			0
	LKVPPAINQFTQALDR	2	1	1	P12970		1811.02	0	7.59342e+06	0	0	0	0	0.001534			High	2.86267							1
	KVAPAPAVVK	3	1	1	P12970		979.626	2.60819e+06	3.41689e+06	2.56692e+06	0	0	0.002	0.1021	High	2.3335	High	2.46375	High	2.49355					1
	QTATQLLK	1	3	1	P12970		902.531	0	0	5.17668e+06	0	0	0.006	0.2132					High	2.0924					0
P51881	ADP/ATP translocase 2 OS=Mus musculus GN=Slc25a5 PE=1 SV=3 - [ADT2_MOUSE]	29.53	2	4	9	73	1.04124e+08	1.61707e+08	8.7268e+07	3.49742e+07	0	64.0971	29.53	9	22	49.0131	23.15	7	18	58.4242	18.79	5	19	43.1491	13.42	4	14					298	32.9102	9.72998
	Sequence	# PSMs	# Proteins	# Protein Groups	Protein Group Accessions	Modifications	MH+ [Da]	A5: Area	B5: Area	C5: Area	D5: Area	E5: Area	q-Value	PEP	A2	XCorr A2	B2	XCorr B2	C2	XCorr C2	D2	XCorr D2	E2	XCorr E2	# Missed Cleavages
	DFLAGGVAAAISK	39	1	1	P51881		1219.67	1.05915e+08	1.89616e+08	1.02282e+08	1.47149e+07	0	0	8.522e-07	High	4.26021	High	3.73721	High	3.93867	High	3.94841			0
	YFPTQALNFAFK	12	3	2	P48962;P51881		1446.74	1.08054e+07	6.81474e+07	16737518	0	0	0	0.01483	High	3.11684	High	3.34353	High	3.39044					0
	QIFLGGVDKR	3	1	1	P51881		1132.65	2.07778e+07	3.08474e+07	2.15479e+07	0	0	0	0.04567	High	2.7095	High	2.27015	High	2.78278					1
	AAYFGIYDTAK	5	1	1	P51881		1219.6	3.88733e+07	0	5.68362e+07	4.45438e+07	0	0	0.04909	High	2.32311			High	2.56044	High	2.59594			0
	GAWSNVLR	4	2	2	P48962;P51881		902.485	1.67134e+07	1.36733e+07	0	2.18131e+06	0	0.001	0.008855	High	2.39677	High	2.37503			High	2.23108			0
	TAVAPIER	3	3	2	P48962;P51881		856.488	9.81238e+07	1.33894e+08	0	4.5664e+07	0	0.001	0.008066	High	2.02734	High	2.30302			High	1.99096			0
	LLLQVQHASK	4	2	2	P48962;P51881		1136.68	1.08334e+08	1.61611e+08	1.02686e+08	0	0	0.002	0.02287	High	3.1013	High	3.04953	High	2.72995					0
	GNLANVIR	2	3	2	P48962;P51881		856.499	2.26872e+07	5.29214e+07	0	0	0	0.002	0.03224	High	2.43047	High	2.6059							0
	GLGDCLVK	1	1	1	P51881	C5(Carbamidomethyl)	861.449	5.42078e+06	0	0	0	0	0.007	0.1075	High	1.85052									0
Q9D735	Uncharacterized protein C19orf43 homolog OS=Mus musculus PE=1 SV=1 - [CS043_MOUSE]	29.48	1	4	4	4	0	0	0	4.33291e+06	0	3.06996	15.61	1	1		0							7.25176	13.87	3	3		0			173	18.3653	9.67139
	Sequence	# PSMs	# Proteins	# Protein Groups	Protein Group Accessions	Modifications	MH+ [Da]	A5: Area	B5: Area	C5: Area	D5: Area	E5: Area	q-Value	PEP	A2	XCorr A2	B2	XCorr B2	C2	XCorr C2	D2	XCorr D2	E2	XCorr E2	# Missed Cleavages
	QRQEEPPPGPQRPDPPASAAAGPGNPK	1	1	1	Q9D735		2746.37	0	0	0	0	0	0.001	0.006062	High	3.06996									1
	TEDEVLTSK	1	1	1	Q9D735		1021.5	0	0	0	4.43464e+06	0	0.001	0.03633							High	2.70972			0
	KGGPGPTLSFVGK	1	1	1	Q9D735		1244.7	0	0	0	6.53527e+06	0	0.001	0.09294							High	2.60402			1
	QKTEDEVLTSK	1	1	1	Q9D735		1277.66	0	0	0	2.02883e+06	0	0.005	0.1958							High	1.93803			1
P10853	Histone H2B type 1-F/J/L OS=Mus musculus GN=Hist1h2bf PE=1 SV=2 - [H2B1F_MOUSE]	29.37	15	4	4	29	4.61648e+08	1.49899e+08	1.36787e+08	7.65791e+07	2.09981e+06	20.6916	29.37	4	9	9.71287	23.81	3	4	17.0462	29.37	4	7	15.8305	29.37	4	8	2.50569	8.73	1	1	126	13.9276	10.3159
	Sequence	# PSMs	# Proteins	# Protein Groups	Protein Group Accessions	Modifications	MH+ [Da]	A5: Area	B5: Area	C5: Area	D5: Area	E5: Area	q-Value	PEP	A2	XCorr A2	B2	XCorr B2	C2	XCorr C2	D2	XCorr D2	E2	XCorr E2	# Missed Cleavages
	KESYSVYVYK	12	11	1	P10853		1265.64	2.65081e+08	6.10688e+07	6.32655e+07	4.70724e+07	0	0	0.002343	High	3.05546	High	2.81921	High	2.98679	High	2.28116			1
	QVHPDTGISSK	6	15	1	P10853		1168.6	1.68299e+08	6.50462e+06	6.39287e+06	1.96844e+07	2.09981e+06	0	2.417e-05	High	2.92145	High	2.60905	High	2.12641	High	2.26173	High	2.50569	0
	LLLPGELAK	6	14	1	P10853		953.604	951563903	3.82125e+08	3.08839e+08	1.61948e+08	0	0	0.04128	High	2.1913	High	2.21241	High	2.54756	High	2.47165			0
	EIQTAVR	5	11	1	P10853		816.457	8.73482e+07	0	3.82578e+07	2.07166e+07	0	0.001	0.01762	High	1.80576			High	2.03666	High	2.09232			0
Q6ZWV7	60S ribosomal protein L35 OS=Mus musculus GN=Rpl35 PE=2 SV=1 - [RL35_MOUSE]	29.27	11	6	6	13	6.41218e+06	1.99522e+07	2.26597e+07	1.9082e+07	0	0	7.32	1	1	6.98563	21.95	2	2	15.0247	29.27	5	6	11.3139	23.58	4	4		0			123	14.5436	11.0483
	Sequence	# PSMs	# Proteins	# Protein Groups	Protein Group Accessions	Modifications	MH+ [Da]	A5: Area	B5: Area	C5: Area	D5: Area	E5: Area	q-Value	PEP	A2	XCorr A2	B2	XCorr B2	C2	XCorr C2	D2	XCorr D2	E2	XCorr E2	# Missed Cleavages
	QLDDLKVELSQLR	2	2	1	Q6ZWV7		1556.86	0	1.94185e+07	3.63301e+06	0	0	0	7.526e-05			High	3.7909	High	2.54804					1
	VLTVINQTQKENLR	3	1	1	Q6ZWV7		1655.94	0	2.0486e+07	9.58153e+06	7.02899e+06	0	0	0.00937			High	3.19474	High	2.77912	High	3.56212			1
	VLTVINQTQK	3	1	1	Q6ZWV7		1143.67	0	0	3.90618e+07	4.06938e+07	0	0	0.02137					High	2.97158	High	3.48399			0
	YKPLDLRPK	3	2	1	Q6ZWV7		1129.67	6.41218e+06	0	1.93359e+07	9.5232e+06	0	0.001	0.01798	High	1.37025			High	2.29673	High	2.24337			0
	QLDDLK	1	10	1	Q6ZWV7		731.392	0	0	0	848051	0	0.006	0.2108							High	2.02442			0
	VELSQLR	1	3	1	Q6ZWV7		844.489	0	0	6.44349e+06	0	0	0.009	0.2441					High	1.86426					0
P63017	Heat shock cognate 71 kDa protein OS=Mus musculus GN=Hspa8 PE=1 SV=1 - [HSP7C_MOUSE]	29.1	8	13	15	53	3.33981e+07	3.73741e+07	2.00196e+07	9.82527e+06	0	42.22	22.14	11	14	41.5016	24.3	11	14	41.4904	20.74	10	14	25.6818	11.15	5	10	2.24912	1.7	1	1	646	70.8272	5.51611
	Sequence	# PSMs	# Proteins	# Protein Groups	Protein Group Accessions	Modifications	MH+ [Da]	A5: Area	B5: Area	C5: Area	D5: Area	E5: Area	q-Value	PEP	A2	XCorr A2	B2	XCorr B2	C2	XCorr C2	D2	XCorr D2	E2	XCorr E2	# Missed Cleavages
	IINEPTAAAIAYGLDKK	3	3	1	P63017		1787.99	7.72441e+06	2.70189e+07	0	0	0	0	3.348e-07	High	4.172	High	4.73809							1
	NQVAMNPTNTVFDAK	3	4	1	P63017	M5(Oxidation)	1665.8	5934051	1.52781e+07	4.20055e+06	0	0	0	0.000691	High	3.77282	High	3.87038	High	3.45					0
	SQIHDIVLVGGSTR	4	2	1	P63017		1481.81	9.34578e+06	1.98213e+07	9538517	4.12179e+06	0	0	0.003486	High	3.76137	High	3.85012	High	3.96996	High	3.28954			0
	DAGTIAGLNVLR	2	2	1	P63017		1199.67	2.92762e+07	0	2.33657e+07	0	0	0	0.004453	High	3.42717			High	3.5609					0
	TTPSYVAFTDTER	7	8	1	P63017		1487.7	3.82001e+07	4.86934e+07	20136562	16406740	0	0	4.052e-05	High	3.36658	High	2.89472	High	2.5116	High	2.71537			0
	STAGDTHLGGEDFDNR	8	3	1	P63017		1691.72	1.48863e+07	2.05761e+07	1.18092e+07	5.34485e+06	0	0	0.004661	High	3.08247	High	3.75369	High	3.85572	High	3.58276			0
	TVTNAVVTVPAYFNDSQR	10	1	1	P63017		1982	3.27181e+07	3.64101e+07	1.1683e+07	6.81828e+06	0	0	0.04214	High	2.77539	High	2.74545	High	2.82667	High	2.68613			0
	VEIIANDQGNR	5	9	2	P63017;P20029		1228.62	1.46919e+07	2.29998e+07	1.49219e+07	6.25078e+06	0	0	0.002735	High	2.55427	High	2.70411	High	2.09794	High	2.57075	High	2.24912	0
	LSKEDIER	2	2	1	P63017		989.525	4.07076e+06	6.81449e+06	0	0	0	0	0.003156	High	2.35755	High	2.46949							1
	QTQTFTTYSDNQPGVLIQVYEGER	2	4	1	P63017		2774.33	0	8.67941e+06	0	0	0	0	0.002262			High	3.88346							0
	FEELNADLFR	2	3	1	P63017		1253.62	0	2.43752e+07	1.65565e+07	0	0	0	0.03916			High	2.79243	High	2.82655					0
	IINEPTAAAIAYGLDK	1	5	2	P63017;P20029		1659.9	0	0	8.99614e+06	0	0	0	0.002809					High	3.89251					0
	LLQDFFNGK	2	3	1	P63017		1081.57	4.21758e+06	0	5.19056e+06	0	0	0.001	0.006997	High	2.79131			High	2.03965					0
	VQVEYKGETK	1	3	1	P63017		1180.62	2.52941e+06	0	0	0	0	0.001	0.009887	High	2.44963									1
	FELTGIPPAPR	1	2	1	P63017		1197.66	0	7.51253e+06	0	0	0	0.002	0.008969			High	2.32361							0
D3Z5K6	Mitochondrial import inner membrane translocase subunit TIM14 OS=Mus musculus GN=Dnajc19 PE=4 SV=1 - [D3Z5K6_MOUSE]	29.09	5	4	4	8	3.25586e+07	0	3.61546e+07	1.61808e+07	0	5.7054	20	2	2		0			10.4225	21.82	3	3	9.35869	20	2	3					110	12.1834	10.0962
	Sequence	# PSMs	# Proteins	# Protein Groups	Protein Group Accessions	Modifications	MH+ [Da]	A5: Area	B5: Area	C5: Area	D5: Area	E5: Area	q-Value	PEP	A2	XCorr A2	B2	XCorr B2	C2	XCorr C2	D2	XCorr D2	E2	XCorr E2	# Missed Cleavages
	EAALILGVSPTANK	4	5	1	D3Z5K6		1383.78	54263328	0	9.19384e+07	2.81999e+07	0	0	0.0007291	High	3.69262			High	4.03006	High	4.20369			0
	REAALILGVSPTANK	1	5	1	D3Z5K6		1539.89	0	0	3.641e+06	0	0	0	0.01691					High	4.35474					1
	SAFGGGYYR	1	5	1	D3Z5K6		977.447	0	0	1.28843e+07	0	0	0.002	0.09927					High	2.03769					0
	QVFQSLPK	2	5	1	D3Z5K6		946.537	1.08539e+07	0	0	4.16177e+06	0	0.004	0.1783	High	2.01277					High	2.20967			0
Q9CQX4	PCNA-associated factor OS=Mus musculus GN=Paf PE=1 SV=1 - [PAF15_MOUSE]	29.09	1	3	3	4	0	0	2.37145e+06	1.83236e+06	0		0				0			7.19364	14.55	2	2	6.93749	29.09	2	2					110	11.9861	9.89111
	Sequence	# PSMs	# Proteins	# Protein Groups	Protein Group Accessions	Modifications	MH+ [Da]	A5: Area	B5: Area	C5: Area	D5: Area	E5: Area	q-Value	PEP	A2	XCorr A2	B2	XCorr B2	C2	XCorr C2	D2	XCorr D2	E2	XCorr E2	# Missed Cleavages
	KENQAPEEAGTSGLGK	2	1	1	Q9CQX4		1615.79	0	0	2.858e+06	1.55985e+06	0	0	0.01183					High	3.74504	High	3.69075			1
	ENQAPEEAGTSGLGK	1	1	1	Q9CQX4		1487.7	0	0	1.88491e+06	0	0	0	0.01187					High	3.4486					0
	VLGSSTFVTNSSSSSR	1	1	1	Q9CQX4		1615.79	0	0	0	2.10488e+06	0	0	0.009195							High	3.24674			0
P49312	Heterogeneous nuclear ribonucleoprotein A1 OS=Mus musculus GN=Hnrnpa1 PE=1 SV=2 - [ROA1_MOUSE]	29.06	3	7	8	23	1.38625e+07	1.22259e+07	7.54914e+06	2.87244e+06	692307	18.1201	17.5	5	7	17.8003	19.06	4	6	12.1284	18.13	4	4	10.4005	15	4	4	8.53236	5.63	1	2	320	34.1753	9.23193
	Sequence	# PSMs	# Proteins	# Protein Groups	Protein Group Accessions	Modifications	MH+ [Da]	A5: Area	B5: Area	C5: Area	D5: Area	E5: Area	q-Value	PEP	A2	XCorr A2	B2	XCorr B2	C2	XCorr C2	D2	XCorr D2	E2	XCorr E2	# Missed Cleavages
	NQGGYGGSSSSSSYGSGR	6	2	1	P49312		1694.7	1.07448e+07	4.76225e+06	6.33532e+06	0	692307	0	1.145e-08	High	4.97815	High	3.51888	High	4.65646			High	4.93055	0
	SSGPYGGGGQYFAKPR	5	2	1	P49312		1628.78	2.02082e+07	1.63956e+07	9.16053e+06	2.77435e+06	0	0	0.0003951	High	3.51107	High	3.74823	High	2.67157	High	3.19436			0
	IFVGGIKEDTEEHHLR	2	6	2	O88569-3;P49312		1879.96	0	1.55198e+07	0	0	0	0	0.0004537			High	3.70231							1
	EDSQRPGAHLTVK	2	3	1	P49312		1437.74	0	0	6.97265e+06	2.3887e+06	0	0.001	0.03118					High	2.94547	High	3.18567			0
	SESPKEPEQLR	5	3	1	P49312		1299.65	1.06345e+07	3.61655e+06	6.51423e+06	3.45429e+06	0	0.002	0.1371	High	2.10087	High	2.07455	High	1.8549	High	2.11287			1
	DYFEQYGK	1	3	1	P49312		1049.45	0	0	0	2.20678e+06	0	0.007	0.2216							High	1.9076			0
	IEVIEIMTDR	1	3	1	P49312	M7(Oxidation)	1234.63	4.0741e+06	0	0	0	0	0.008	0.1264	High	1.5876									0
	SESPKEPEQLRK	1	3	1	P49312		1427.75	3.28991e+06	0	0	0	0	0.009	0.1684	High	2.19043									2
Q9D1R9	60S ribosomal protein L34 OS=Mus musculus GN=Rpl34 PE=1 SV=2 - [RL34_MOUSE]	29.06	2	5	5	12	1.17343e+07	2.92459e+06	2.87135e+06	1.0193e+07	2.55003e+06	4.38451	14.53	2	2	4.30039	15.38	2	2	7.2872	16.24	3	3	8.01544	20.51	3	4	2.11798	7.69	1	1	117	13.2844	11.4731
	Sequence	# PSMs	# Proteins	# Protein Groups	Protein Group Accessions	Modifications	MH+ [Da]	A5: Area	B5: Area	C5: Area	D5: Area	E5: Area	q-Value	PEP	A2	XCorr A2	B2	XCorr B2	C2	XCorr C2	D2	XCorr D2	E2	XCorr E2	# Missed Cleavages
	AFLIEEQK	3	1	1	Q9D1R9		977.529	1.83709e+07	0	0	18458692	0	0	0.002993	High	2.48412					High	2.34386			0
	LSYNTASNK	5	2	1	Q9D1R9		997.493	5.09779e+06	4.55559e+06	3.54616e+06	3.38499e+06	2.55003e+06	0	0.1945	High	1.90039	High	2.12249	High	2.35524	High	1.70087	High	2.11798	0
	SACGVCPGR	2	1	1	Q9D1R9	C3(Carbamidomethyl); C6(Carbamidomethyl)	963.414	0	1.29359e+06	995073	0	0	0.003	0.1386			High	2.1779	High	2.43628					0
	RLSYNTASNK	1	1	1	Q9D1R9		1153.59	0	0	4.07281e+06	0	0	0.009	0.2448					High	2.49568					1
	IVYLYTK	1	2	1	Q9D1R9		899.523	0	0	0	8.73542e+06	0	0.009	0.2359							High	1.81005			0
P61255	60S ribosomal protein L26 OS=Mus musculus GN=Rpl26 PE=1 SV=1 - [RL26_MOUSE]	28.97	3	6	6	21	1.37538e+07	1.09231e+07	1.25897e+07	1.86297e+07	603328	12.236	22.76	4	5	9.82375	16.55	3	4	9.79053	17.24	3	4	14.9759	28.97	5	7	2.74725	5.52	1	1	145	17.2475	10.5503
	Sequence	# PSMs	# Proteins	# Protein Groups	Protein Group Accessions	Modifications	MH+ [Da]	A5: Area	B5: Area	C5: Area	D5: Area	E5: Area	q-Value	PEP	A2	XCorr A2	B2	XCorr B2	C2	XCorr C2	D2	XCorr D2	E2	XCorr E2	# Missed Cleavages
	HFNAPSHIR	8	3	1	P61255		1078.55	1.4721e+07	1.69896e+07	1.05458e+07	9.81321e+06	0	0	7.897e-05	High	3.10252	High	3.2403	High	2.76479	High	3.06282			0
	FNPFVTSDR	4	3	1	P61255		1082.53	1.68113e+07	0	1.72594e+07	3.11553e+07	0	0	0.001636	High	1.8229			High	2.17823	High	1.90329			0
	YVIYIER	4	3	1	P61255		955.524	9.72923e+06	9.73152e+06	9.96386e+06	1.49206e+07	0	0.001	0.01418	High	2.53986	High	2.48425	High	2.12812	High	2.35725			0
	YKEETIEK	3	2	1	P61255		1039.53	6.84628e+06	6.04819e+06	0	4.86756e+06	0	0.001	0.08239	High	2.17363	High	1.88398			High	2.52016			1
	KDDEVQVVR	1	2	1	P61255		1087.58	0	0	0	8.3118e+06	0	0.001	0.05916							High	2.65736			1
	DDEVQVVR	1	2	1	P61255		959.477	0	0	0	0	603328	0.004	0.3287									High	2.74725	0
P60867	40S ribosomal protein S20 OS=Mus musculus GN=Rps20 PE=1 SV=1 - [RS20_MOUSE]	28.57	1	4	4	40	8.36737e+07	1.09258e+08	8.61478e+07	8.40191e+07	0	26.6458	28.57	4	11	11.9209	19.33	2	4	33.635	28.57	4	13	33.407	28.57	4	12					119	13.3643	9.93506
	Sequence	# PSMs	# Proteins	# Protein Groups	Protein Group Accessions	Modifications	MH+ [Da]	A5: Area	B5: Area	C5: Area	D5: Area	E5: Area	q-Value	PEP	A2	XCorr A2	B2	XCorr B2	C2	XCorr C2	D2	XCorr D2	E2	XCorr E2	# Missed Cleavages
	DTGKTPVEPEVAIHR	9	1	1	P60867		1648.86	4.81422e+07	0	3.49652e+07	3.69948e+07	0	0	0.02137	High	3.73479			High	4.1741	High	3.35776			1
	LIDLHSPSEIVK	15	1	1	P60867		1350.76	1.39407e+08	1.31531e+08	138634731	1.11536e+08	0	0	0.002108	High	3.6857	High	3.41854	High	3.45172	High	3.7611			0
	TPVEPEVAIHR	13	1	1	P60867		1247.67	63471462	8.69852e+07	8.48433e+07	1.03526e+08	0	0	0.02367	High	3.36041	High	3.25817	High	3.64105	High	3.56756			0
	VCADLIR	3	1	1	P60867	C2(Carbamidomethyl)	846.451	2.55017e+07	0	1.02193e+07	2.35733e+07	0	0.003	0.1625	High	1.58643			High	1.59907	High	2.54			0
P62274	40S ribosomal protein S29 OS=Mus musculus GN=Rps29 PE=2 SV=2 - [RS29_MOUSE]	28.57	2	3	3	14	4.0095e+08	4.88014e+08	8.4838e+08	7.65215e+07	0	9.95853	26.79	2	4	7.2218	28.57	3	4	10.1767	14.29	1	4	4.93652	14.29	1	2					56	6.6723	10.1255
	Sequence	# PSMs	# Proteins	# Protein Groups	Protein Group Accessions	Modifications	MH+ [Da]	A5: Area	B5: Area	C5: Area	D5: Area	E5: Area	q-Value	PEP	A2	XCorr A2	B2	XCorr B2	C2	XCorr C2	D2	XCorr D2	E2	XCorr E2	# Missed Cleavages
	DIGFIKLD	11	2	1	P62274		920.51	7.87028e+08	9.68046e+08	8.4838e+08	7.65215e+07	0	0.001	0.007681	High	2.65246	High	2.77599	High	2.85844	High	2.68547			1
	YGLNMCR	2	1	1	P62274	M5(Oxidation); C6(Carbamidomethyl)	929.395	1.48719e+07	7.98258e+06	0	0	0	0.001	0.02166	High	2.45178	High	2.29397							0
	KYGLNMCR	1	1	1	P62274	C7(Carbamidomethyl)	1041.5	0	0	0	0	0	0.005	0.04678			High	1.5616							1
Q5SX46	Mitochondrial 2-oxoglutarate/malate carrier protein (Fragment) OS=Mus musculus GN=Slc25a11 PE=1 SV=1 - [Q5SX46_MOUSE]	28.5	3	5	5	13	1.63926e+07	1.51178e+07	1.18195e+07	7.63379e+06	0	5.42547	7.25	1	2	15.5751	24.35	4	5	7.72447	11.4	2	3	8.90675	7.25	1	3					193	20.8019	9.5835
	Sequence	# PSMs	# Proteins	# Protein Groups	Protein Group Accessions	Modifications	MH+ [Da]	A5: Area	B5: Area	C5: Area	D5: Area	E5: Area	q-Value	PEP	A2	XCorr A2	B2	XCorr B2	C2	XCorr C2	D2	XCorr D2	E2	XCorr E2	# Missed Cleavages
	LTGADGTPPGFLLK	9	2	1	Q5SX46		1386.77	1.63926e+07	2.62124e+07	1.48338e+07	7.63379e+06	0	0	2.401e-05	High	2.95343	High	3.76968	High	3.50115	High	3.53846			0
	LGIYTVLFER	1	3	1	Q5SX46		1210.68	0	8708324	0	0	0	0	6.705e-05			High	3.35221							0
	TSFHALTSILK	1	3	1	Q5SX46		1217.69	0	6884730	0	0	0	0	0.004784			High	2.81228							0
	GIYTGLSAGLLR	1	3	1	Q5SX46		1220.7	0	1.04327e+07	0	0	0	0	0.0008267			High	2.04853							0
	NVFNALVR	1	2	1	Q5SX46		932.531	0	0	8.80524e+06	0	0	0.005	0.1727					High	1.67147					0
Q99K48	Non-POU domain-containing octamer-binding protein OS=Mus musculus GN=Nono PE=1 SV=3 - [NONO_MOUSE]	27.7	2	9	9	20	2.17802e+07	1.36773e+07	3.05519e+06	3.05397e+06	1.72711e+07	28.3032	18.6	7	9	17.8028	20.51	6	6	8.27472	9.94	3	3	3.29848	2.96	1	1	5.02357	4.86	1	1	473	54.5064	8.95361
	Sequence	# PSMs	# Proteins	# Protein Groups	Protein Group Accessions	Modifications	MH+ [Da]	A5: Area	B5: Area	C5: Area	D5: Area	E5: Area	q-Value	PEP	A2	XCorr A2	B2	XCorr B2	C2	XCorr C2	D2	XCorr D2	E2	XCorr E2	# Missed Cleavages
	NLPQYVSNELLEEAFSVFGQVER	4	2	1	Q99K48		2668.33	0	5.28636e+06	2.55741e+06	0	1.72711e+07	0	0.02404	High	4.66227	High	4.29082	High	3.93772			High	5.02357	0
	FAQPGSFEYEYAMR	4	1	1	Q99K48	M13(Oxidation)	1711.74	3.78744e+07	0	0	3.05397e+06	0	0	8.241e-05	High	3.50404					High	3.29848			0
	RMEELHNQEVQK	2	1	1	Q99K48	M2(Oxidation)	1556.75	2.23324e+06	0	622661	0	0	0	0.0482	High	3.23619			High	2.55394					1
	FACHSASLTVR	2	2	1	Q99K48	C3(Carbamidomethyl)	1248.61	4.00517e+06	1.42424e+06	0	0	0	0	3.267e-06	High	2.92313	High	2.70241							0
	GIVEFSGKPAAR	3	2	1	Q99K48		1231.68	1.69742e+07	1.4012e+07	5.98549e+06	0	0	0	7.645e-05	High	2.86422	High	2.50343	High	1.78306					0
	AGEVFIHK	2	2	1	Q99K48		900.492	7.60269e+06	1.2984e+07	0	0	0	0.001	0.004221	High	2.47561	High	2.51132							0
	DKGFGFIR	1	2	1	Q99K48		939.502	1.0492e+07	0	0	0	0	0.002	0.03517	High	2.31377									1
	FGQAATMEGIGAIGGTPPAFNRPAPGAEFAPNKR	1	1	1	Q99K48	M7(Oxidation)	3414.71	0	1.4036e+07	0	0	0	0.002	0.01364			High	3.5078							1
	VELDNMPLR	1	2	1	Q99K48	M6(Oxidation)	1102.55	0	4.76013e+06	0	0	0	0.008	0.07494			High	2.287							0
Q9CQZ5	NADH dehydrogenase [ubiquinone] 1 alpha subcomplex subunit 6 OS=Mus musculus GN=Ndufa6 PE=1 SV=1 - [NDUA6_MOUSE]	27.48	1	3	3	7	8.5133e+06	8.00221e+06	9.74921e+06	0	0	6.43925	19.08	2	2	6.13827	14.5	2	2	7.36868	27.48	3	3		0							131	15.273	10.1108
	Sequence	# PSMs	# Proteins	# Protein Groups	Protein Group Accessions	Modifications	MH+ [Da]	A5: Area	B5: Area	C5: Area	D5: Area	E5: Area	q-Value	PEP	A2	XCorr A2	B2	XCorr B2	C2	XCorr C2	D2	XCorr D2	E2	XCorr E2	# Missed Cleavages
	QAAAAAASTSVKPIFSR	2	1	1	Q9CQZ5		1675.91	8.86559e+06	0	1.20208e+07	0	0	0	1.546e-07	High	4.37596			High	4.10991					0
	VVDLLVIK	3	1	1	Q9CQZ5		898.596	8.16101e+06	1.08292e+07	10711406	0	0	0	0.006893	High	2.06328	High	3.04756	High	1.59514					0
	FFHETETPRPK	2	1	1	Q9CQZ5		1388.7	0	5.17525e+06	6.51539e+06	0	0	0	0.03675			High	3.09071	High	3.25877					0
Q9CPQ8	ATP synthase subunit g, mitochondrial OS=Mus musculus GN=Atp5l PE=1 SV=1 - [ATP5L_MOUSE]	27.18	1	2	2	10	3.75971e+06	3.38576e+07	5.02266e+06	0	0	2.2633	8.74	1	1	15.9577	27.18	2	6	8.48724	18.45	1	3									103	11.4172	9.74463
	Sequence	# PSMs	# Proteins	# Protein Groups	Protein Group Accessions	Modifications	MH+ [Da]	A5: Area	B5: Area	C5: Area	D5: Area	E5: Area	q-Value	PEP	A2	XCorr A2	B2	XCorr B2	C2	XCorr C2	D2	XCorr D2	E2	XCorr E2	# Missed Cleavages
	VELVPPTPAEIPTAIQSVK	8	1	1	Q9CPQ8		1989.13	0	5.93554e+07	5.02266e+06	0	0	0	0.001512			High	3.39069	High	2.90146					0
	LATFWHYAK	2	1	1	Q9CPQ8		1136.59	3.75971e+06	8.35986e+06	0	0	0	0.001	0.01087	High	2.2633	High	2.16892							0
E9QAZ2	Ribosomal protein L15 OS=Mus musculus GN=Gm10020 PE=3 SV=1 - [E9QAZ2_MOUSE]	26.96	3	5	5	8	8.98738e+06	2.09192e+07	5.89223e+06	0	0	6.9255	14.71	3	3	2.25622	4.41	1	1	9.90456	23.53	4	4		0							204	24.062	11.5757
	Sequence	# PSMs	# Proteins	# Protein Groups	Protein Group Accessions	Modifications	MH+ [Da]	A5: Area	B5: Area	C5: Area	D5: Area	E5: Area	q-Value	PEP	A2	XCorr A2	B2	XCorr B2	C2	XCorr C2	D2	XCorr D2	E2	XCorr E2	# Missed Cleavages
	VLNSYWVGEDSTYK	2	2	1	E9QAZ2		1660.79	1.94945e+07	0	4.42781e+06	0	0	0	0.0002264	High	2.91218			High	2.59183					0
	GATYGKPVHHGVNQLK	1	3	1	E9QAZ2		1705.91	0	0	2.04001e+06	0	0	0	0.006631					High	3.08705					0
	SLQSVAEER	2	3	1	E9QAZ2		1018.52	0	2.09192e+07	1.12088e+07	0	0	0.002	0.01594			High	2.25622	High	1.93387					0
	FHHTIGGSR	2	2	1	E9QAZ2		1011.51	1.64568e+06	0	1.32161e+06	0	0	0.005	0.1756	High	2.05036			High	2.2918					0
	NTLQLHR	1	2	1	E9QAZ2		881.494	5.82195e+06	0	0	0	0	0.009	0.1637	High	1.96296									0
P62900	60S ribosomal protein L31 OS=Mus musculus GN=Rpl31 PE=1 SV=1 - [RL31_MOUSE]	26.4	3	3	3	18	2.61215e+07	5.62873e+07	1.85794e+07	2.05631e+07	2.15185e+06	8.67006	18.4	2	3	7.09229	18.4	2	2	15.8011	18.4	2	5	18.6984	26.4	3	6	5.21554	8	1	2	125	14.4539	10.5356
	Sequence	# PSMs	# Proteins	# Protein Groups	Protein Group Accessions	Modifications	MH+ [Da]	A5: Area	B5: Area	C5: Area	D5: Area	E5: Area	q-Value	PEP	A2	XCorr A2	B2	XCorr B2	C2	XCorr C2	D2	XCorr D2	E2	XCorr E2	# Missed Cleavages
	LYTLVTYVPVTTFK	9	2	1	P62900		1644.93	19073017	79518127	12374773	11760297	0	0	0.0002874	High	3.47815	High	4.21406	High	3.84262	High	4.06896			0
	SAINEVVTR	6	3	1	P62900		988.542	3.31701e+07	3.30564e+07	2.47841e+07	3.71881e+07	0	0	0.02041	High	2.90786	High	2.87823	High	2.8035	High	3.55706			0
	NLQTVNVDEN	3	1	1	P62900		1145.54	0	0	0	1.27408e+07	2.15185e+06	0.003	0.1603							High	1.63219	High	2.65278	0
P97855	Ras GTPase-activating protein-binding protein 1 OS=Mus musculus GN=G3bp1 PE=1 SV=1 - [G3BP1_MOUSE]	26.24	1	8	8	44	3.57466e+07	1.83825e+07	8.50297e+06	6.81873e+06	0	61.4676	26.24	8	21	25.6236	11.61	4	8	20.2456	14.19	4	6	24.1911	18.71	5	8	2.11326	2.37	1	1	465	51.7969	5.59229
	Sequence	# PSMs	# Proteins	# Protein Groups	Protein Group Accessions	Modifications	MH+ [Da]	A5: Area	B5: Area	C5: Area	D5: Area	E5: Area	q-Value	PEP	A2	XCorr A2	B2	XCorr B2	C2	XCorr C2	D2	XCorr D2	E2	XCorr E2	# Missed Cleavages
	LPNFGFVVFDDSEPVQK	12	1	1	P97855		1937.97	1.9343e+07	2.62574e+07	7.38748e+06	2.41783e+06	0	0	1.3e-07	High	4.88778	High	5.00737	High	4.17712	High	4.09677			0
	STSPAPADVAPAQEDLR	5	1	1	P97855		1724.84	2.14873e+07	0	0	2.44268e+06	0	0	2.623e-05	High	3.63418	High	3.04603	High	3.27019	High	3.40169			0
	NLPPSGAVPVTGTPPHVVK	7	1	1	P97855		1867.04	22667300	0	0	2.10943e+06	0	0	0.000484	High	3.4199					High	2.72081			0
	EAGEPGDVEPR	5	1	1	P97855		1155.53	3.53439e+07	1.33913e+07	0	1.25632e+07	0	0	0.0003726	High	2.79022	High	2.55808			High	2.32148	High	2.11326	0
	TFSWASVTSK	2	1	1	P97855		1113.56	4.89809e+07	0	0	0	0	0	0.002026	High	2.70198									0
	FYVHNDIFR	5	1	1	P97855		1210.6	2.29152e+07	1.54989e+07	3.36059e+06	0	0	0	0.0008782	High	2.4536	High	2.4879	High	2.31325					0
	VPASQPRPESKPDSQIPPQRPQR	7	1	1	P97855		2595.38	2.26093e+07	0	1.47608e+07	5.45026e+06	0	0.001	0.09684	High	2.99404			High	3.42724	High	3.22906			0
	FMQTFVLAPEGSVANK	1	1	1	P97855	M2(Oxidation)	1754.87	6.34154e+06	0	0	0	0	0.005	0.06616	High	2.68178									0
Q9CQE8	UPF0568 protein C14orf166 homolog OS=Mus musculus PE=2 SV=1 - [CN166_MOUSE]	26.23	3	6	6	13	5.15433e+07	3.04493e+07	7.44438e+06	738699	0	19.5146	26.23	6	8	6.0472	10.25	2	2	5.64883	10.25	2	2	3.82547	6.56	1	1					244	28.1348	6.88818
	Sequence	# PSMs	# Proteins	# Protein Groups	Protein Group Accessions	Modifications	MH+ [Da]	A5: Area	B5: Area	C5: Area	D5: Area	E5: Area	q-Value	PEP	A2	XCorr A2	B2	XCorr B2	C2	XCorr C2	D2	XCorr D2	E2	XCorr E2	# Missed Cleavages
	NAEPLINLDVNNPDFK	5	1	1	Q9CQE8		1812.91	1.07429e+08	4.80289e+07	1.20195e+07	738699	0	0	7.418e-05	High	3.96333	High	4.07433	High	3.64615	High	3.82547			0
	INEAIVAVQAIIADPK	1	1	1	Q9CQE8		1664.96	3.98236e+06	0	0	0	0	0	1.632e-05	High	3.3283									0
	EGLPVALEK	4	1	1	Q9CQE8		955.546	3.2394e+07	1.28696e+07	2.86924e+06	0	0	0.001	0.004483	High	2.18171	High	1.97287	High	2.00267					0
	LEYGDNAEK	1	1	1	Q9CQE8		1038.47	7.66678e+06	0	0	0	0	0.001	0.007456	High	2.17613									0
	LLHIEELR	1	1	1	Q9CQE8		1022.6	14806579	0	0	0	0	0.001	0.004233	High	2.12078									0
	ILVQER	1	3	1	Q9CQE8		757.455	7.2145e+06	0	0	0	0	0.009	0.1547	High	1.43913									0
A2ARQ2	Small EDRK-rich factor 2 OS=Mus musculus GN=Serf2 PE=4 SV=1 - [A2ARQ2_MOUSE]	26.19	5	3	3	6	0	0	0	2.80948e+07	0						0				0			17.2814	26.19	3	6					42	4.76758	11.6489
	Sequence	# PSMs	# Proteins	# Protein Groups	Protein Group Accessions	Modifications	MH+ [Da]	A5: Area	B5: Area	C5: Area	D5: Area	E5: Area	q-Value	PEP	A2	XCorr A2	B2	XCorr B2	C2	XCorr C2	D2	XCorr D2	E2	XCorr E2	# Missed Cleavages
	RRDDGLSAAAR	2	5	1	A2ARQ2		1187.63	0	0	0	2.46678e+07	0	0	0.006532							High	3.21543			2
	RDDGLSAAAR	2	5	1	A2ARQ2		1031.52	0	0	0	4.35527e+07	0	0.001	0.112							High	3.0358			1
	DDGLSAAAR	2	5	1	A2ARQ2		875.423	0	0	0	16064050	0	0.001	0.05716							High	2.86929			0
Q9WUM4	Coronin-1C OS=Mus musculus GN=Coro1c PE=1 SV=2 - [COR1C_MOUSE]	26.16	4	12	12	36	1.76651e+07	6.61701e+07	1.34445e+07	9.13504e+06	4.62332e+06	9.81768	7.17	3	4	42.9911	20.25	9	15	16.5146	8.65	4	6	10.8335	4.85	2	4	19.3321	10.76	5	7	474	53.087	7.07861
	Sequence	# PSMs	# Proteins	# Protein Groups	Protein Group Accessions	Modifications	MH+ [Da]	A5: Area	B5: Area	C5: Area	D5: Area	E5: Area	q-Value	PEP	A2	XCorr A2	B2	XCorr B2	C2	XCorr C2	D2	XCorr D2	E2	XCorr E2	# Missed Cleavages
	KPTDTASVQNEAK	6	1	1	Q9WUM4		1388.7	2.72357e+06	9.78638e+06	7.94764e+06	424239	572692	0	0.02017	High	2.96916	High	3.15448	High	3.57259	High	2.91682	High	3.07729	0
	NADPILISLK	11	1	1	Q9WUM4		1083.64	32606665	1.46099e+08	2.91781e+07	1.78458e+07	6.13323e+06	0	0.0005291	High	2.6313	High	2.77056	High	2.58343	High	2.73938	High	2.62209	0
	VGIVAWHPTAR	4	2	1	Q9WUM4		1206.67	0	3.53326e+07	3.20772e+06	0	0	0	0.005081	High	2.08941	High	3.01787	High	2.64281					0
	YFEITDESPYVHYLNTFSSK	3	1	1	Q9WUM4		2440.14	0	1.30397e+07	0	0	0	0	5.026e-05			High	5.23135							0
	KNILDSKPAANKK	1	1	1	Q9WUM4		1426.84	0	1.31362e+06	0	0	0	0	0.0003003			High	3.66044							2
	VTWDSSFCAVNPR	1	4	1	Q9WUM4	C8(Carbamidomethyl)	1538.71	0	1.58297e+07	0	0	0	0	0.0004364			High	3.05069							0
	NGSLICTASK	3	1	1	Q9WUM4	C6(Carbamidomethyl)	1050.52	0	0	0	0	6.99509e+06	0	0.118									High	3.22541	0
	NDQCYDDIR	1	4	1	Q9WUM4	C4(Carbamidomethyl)	1198.48	0	0	0	0	0	0	0.186									High	3.0547	0
	RVGIVAWHPTAR	2	2	1	Q9WUM4		1362.77	0	6.0771e+06	0	0	0	0.002	0.009686			High	2.37738							1
	ETICSQDER	1	1	1	Q9WUM4	C4(Carbamidomethyl)	1137.48	0	0	0	0	741629	0.002	0.2857									High	2.50596	0
	LEQQLAK	2	1	1	Q9WUM4		829.477	0	4.453e+06	2.04792e+06	0	0	0.005	0.05676			High	2.32205	High	2.16161					0
	QLALWNPK	1	1	1	Q9WUM4		969.548	0	1.70783e+07	0	0	0	0.008	0.09413			High	1.60458							0
P99024	Tubulin beta-5 chain OS=Mus musculus GN=Tubb5 PE=1 SV=1 - [TBB5_MOUSE]	25.9	9	9	9	42	2.22245e+07	4.92177e+07	1.21846e+07	4.33686e+06	0	24.356	17.34	6	9	52.7083	24.1	8	17	35.369	12.84	4	10	18.8778	18.02	6	6		0			444	49.639	4.89404
	Sequence	# PSMs	# Proteins	# Protein Groups	Protein Group Accessions	Modifications	MH+ [Da]	A5: Area	B5: Area	C5: Area	D5: Area	E5: Area	q-Value	PEP	A2	XCorr A2	B2	XCorr B2	C2	XCorr C2	D2	XCorr D2	E2	XCorr E2	# Missed Cleavages
	AILVDLEPGTMDSVR	5	4	1	P99024	M11(Oxidation)	1631.83	3.16703e+07	2.75772e+07	1.05736e+07	5.22675e+06	0	0	0.0001648	High	3.01145	High	3.88072	High	3.00093	High	2.46298			0
	NSSYFVEWIPNNVK	6	7	1	P99024		1696.84	0	3.17009e+07	0	0	0	0	0.000135	High	2.94151	High	3.98864							0
	ALTVPELTQQVFDAK	10	1	1	P99024		1659.9	15555795	6.14336e+07	4.66244e+06	2.08654e+06	0	0	0.002696	High	2.78705	High	3.67387	High	2.95941	High	2.62642			0
	ISVYYNEATGGK	2	1	1	P99024		1301.64	1.94473e+07	2.90598e+07	0	0	0	0	0.00114	High	2.76515	High	3.32398							0
	YLTVAAVFR	4	3	1	P99024		1039.59	15040780	5.45187e+07	1.38145e+07	0	0	0	0.0002267	High	2.70286	High	2.87269	High	2.31784					0
	IMNTFSVVPSPK	3	4	1	P99024	M2(Oxidation)	1335.71	0	0	0	0	0	0	0.02037	High	2.22443	High	2.72491			High	3.51943			0
	GHYTEGAELVDSVLDVVR	9	7	1	P99024		1958.99	0	9.76691e+06	1.21656e+07	3.45782e+06	0	0	0.0001052			High	2.49529	High	6.35189	High	5.51516			0
	EVDEQMLNVQNK	2	4	1	P99024	M6(Oxidation)	1462.68	0	4.10893e+06	0	931093	0	0.001	0.00761			High	3.21481			High	2.62697			0
	IREEYPDR	1	6	1	P99024		1077.53	0	0	0	4.32602e+06	0	0.005	0.2072							High	2.12687			1
P62918	60S ribosomal protein L8 OS=Mus musculus GN=Rpl8 PE=1 SV=2 - [RL8_MOUSE]	25.68	1	9	9	26	2.01619e+07	2.48999e+07	1.6653e+07	1.87609e+07	0	11.7046	14.01	4	5	23.0943	16.73	5	7	19.4377	16.73	5	7	17.4018	21.79	6	7		0			257	28.0073	11.0337
	Sequence	# PSMs	# Proteins	# Protein Groups	Protein Group Accessions	Modifications	MH+ [Da]	A5: Area	B5: Area	C5: Area	D5: Area	E5: Area	q-Value	PEP	A2	XCorr A2	B2	XCorr B2	C2	XCorr C2	D2	XCorr D2	E2	XCorr E2	# Missed Cleavages
	AVVGVVAGGGR	4	1	1	P62918		941.552	2.57025e+07	3.22639e+07	1.9025e+07	2.86009e+07	0	0	0.0003521	High	3.12753	High	3.4665	High	2.86281	High	3.25503			0
	ASGNYATVISHNPETKK	2	1	1	P62918		1816.92	1.74529e+06	678314	0	0	0	0	0.000411	High	3.04058	High	3.06546							1
	ASGNYATVISHNPETK	10	1	1	P62918		1688.82	2.21095e+07	27339595	1.88929e+07	1.96871e+07	0	0	0.0006968	High	2.9144	High	4.09125	High	3.80397	High	3.5582			0
	KVGLIAAR	3	1	1	P62918		827.545	1.26738e+07	1.50961e+07	1.2041e+07	0	0	0	0.001237	High	2.62209	High	2.60783	High	2.76135					1
	AVDFAER	2	1	1	P62918		807.398	0	9.08954e+06	0	6.49135e+06	0	0.002	0.01773			High	2.28966			High	1.9154			0
	IDKPILK	1	1	1	P62918		826.54	0	0	0	7.37357e+06	0	0.004	0.1799							High	2.54026			0
	VGLIAAR	2	1	1	P62918		699.45	0	0	1.97683e+06	2.58367e+06	0	0.005	0.1987					High	1.8491	High	1.72572			0
	DIIHDPGR	1	1	1	P62918		922.474	0	0	0	7.99473e+06	0	0.005	0.201							High	2.23414			0
	KGAGSVFR	1	1	1	P62918		821.461	0	0	2.40861e+06	0	0	0.007	0.2236					High	1.96447					1
Q8K199	COX assembly mitochondrial protein 2 homolog OS=Mus musculus GN=Cmc2 PE=2 SV=1 - [COXM2_MOUSE]	25.32	2	2	2	2	0	0	0	4.64432e+06	0		0				0				0			4.29408	25.32	2	2		0			79	9.41262	8.23584
	Sequence	# PSMs	# Proteins	# Protein Groups	Protein Group Accessions	Modifications	MH+ [Da]	A5: Area	B5: Area	C5: Area	D5: Area	E5: Area	q-Value	PEP	A2	XCorr A2	B2	XCorr B2	C2	XCorr C2	D2	XCorr D2	E2	XCorr E2	# Missed Cleavages
	LSDPPEEAGR	1	2	1	Q8K199		1070.51	0	0	0	5.97472e+06	0	0.001	0.03244							High	2.16811			0
	FFGHCNDLDR	1	1	1	Q8K199	C5(Carbamidomethyl)	1280.55	0	0	0	3.31392e+06	0	0.001	0.1087							High	2.12598			0
D3YXN6	14-3-3 protein zeta/delta (Fragment) OS=Mus musculus GN=Ywhaz PE=4 SV=1 - [D3YXN6_MOUSE]	25	13	1	2	3	2.81516e+06	2.80118e+06	2.85997e+06	0	0	0	9.09	1	1	1.96163	15.91	1	1	2.02032	9.09	1	1		0							88	10.092	6.72705
	Sequence	# PSMs	# Proteins	# Protein Groups	Protein Group Accessions	Modifications	MH+ [Da]	A5: Area	B5: Area	C5: Area	D5: Area	E5: Area	q-Value	PEP	A2	XCorr A2	B2	XCorr B2	C2	XCorr C2	D2	XCorr D2	E2	XCorr E2	# Missed Cleavages
	SVTEQGAELSNEER	1	3	1	D3YXN6		1548.72	0	2.80118e+06	0	0	0	0	0.0002553			High	1.96163							0
	NLLSVAYK	2	15	2	A2A5N1;D3YXN6		907.524	2.81516e+06	0	2.85997e+06	0	0	0.005	0.1619	High	1.54455			High	2.02032					0
Q9ERG0	LIM domain and actin-binding protein 1 OS=Mus musculus GN=Lima1 PE=1 SV=3 - [LIMA1_MOUSE]	24.97	3	14	14	52	1.37404e+07	4.55068e+07	8.48702e+06	4.72004e+06	5.07255e+06	29.7199	13.15	7	11	48.5072	19.12	10	15	22.2143	14.74	8	10	34.5149	13.68	7	12	10.1062	2.92	2	4	753	84.0081	6.59521
	Sequence	# PSMs	# Proteins	# Protein Groups	Protein Group Accessions	Modifications	MH+ [Da]	A5: Area	B5: Area	C5: Area	D5: Area	E5: Area	q-Value	PEP	A2	XCorr A2	B2	XCorr B2	C2	XCorr C2	D2	XCorr D2	E2	XCorr E2	# Missed Cleavages
	HEAEKPETSENTETSGK	10	2	1	Q9ERG0		1873.84	2.36244e+06	1.43375e+07	8.43336e+06	1.84896e+06	0	0	0.001059	High	3.9269	High	4.07418	High	4.34789	High	3.84902			0
	KQTENARPSGEKENVGK	3	2	1	Q9ERG0		1871.95	986356	1.78206e+06	694543	0	0	0	0.002153	High	3.63653	High	3.97208	High	3.64829					2
	IAWPPPAELGGSGSALEEGIK	6	2	1	Q9ERG0		2079.08	0	2.15603e+07	3.47153e+06	0	0	0	0.01757	High	3.36764	High	3.16575	High	3.4048					0
	SRPFTVAASFR	5	2	1	Q9ERG0		1238.66	2.81019e+07	8.62514e+07	2.98767e+06	0	0	0	0.0001338	High	2.39002	High	3.06364	High	2.73491					0
	QSSPASYTNELK	3	2	1	Q9ERG0		1324.64	7.53808e+06	1.45695e+07	0	5.23654e+06	0	0	0.006947	High	2.32926	High	2.96562			High	2.48191			0
	SDNEETLGRPAQPPNAGESPHSPGVEDAPIAK	3	2	1	Q9ERG0		3267.55	0	1.52615e+07	0	4.34228e+06	0	0	0.001116			High	5.08919			High	4.56863			0
	LSLGTYASLHGR	6	2	1	Q9ERG0		1274.69	0	2.87086e+07	9.9677e+06	4.58128e+06	0	0	0.01365			High	2.84942	High	3.04668	High	2.76998			0
	TSSLPESSPSK	6	2	1	Q9ERG0		1119.55	0	0	7.05999e+06	3.41476e+06	9.66947e+06	0	0.2342					High	1.58836	High	2.24694	High	2.74788	0
	NRYYDEDEDEE	1	2	1	Q9ERG0		1476.54	0	0	0	0	475633	0	0.1778									High	2.65946	1
	LSETSIKDR	3	2	1	Q9ERG0		1048.56	5.58107e+06	1.0066e+07	0	2.42958e+06	0	0.002	0.01198	High	2.26006	High	2.75861			High	2.32626			1
	HEAEKPETSENTETSGKIEK	1	2	1	Q9ERG0		2244.07	0	2.51049e+06	0	0	0	0.002	0.02176			High	2.55527							1
	ELSVEEQIKR	2	2	1	Q9ERG0		1230.67	0	1.01956e+07	0	3.39157e+06	0	0.004	0.1783			High	2.13573			High	2.48031			1
	SSAIVEIFSK	1	1	1	Q9ERG0		1080.59	0	0	1.55959e+06	0	0	0.007	0.2254					High	1.34746					0
	SKGNYDEGFGHK	2	3	1	Q9ERG0		1338.61	1.93029e+06	0	1.92978e+06	0	0	0.009	0.2414	High	1.99731			High	2.14841					1
P68373	Tubulin alpha-1C chain OS=Mus musculus GN=Tuba1c PE=1 SV=1 - [TBA1C_MOUSE]	24.94	7	7	7	49	4.25356e+07	9.00373e+07	5.06028e+07	1.14935e+07	0	50.6415	20.27	6	13	43.8173	24.94	7	12	46.3723	20.27	6	13	43.2236	14.03	4	11		0			449	49.8775	5.09717
	Sequence	# PSMs	# Proteins	# Protein Groups	Protein Group Accessions	Modifications	MH+ [Da]	A5: Area	B5: Area	C5: Area	D5: Area	E5: Area	q-Value	PEP	A2	XCorr A2	B2	XCorr B2	C2	XCorr C2	D2	XCorr D2	E2	XCorr E2	# Missed Cleavages
	TIGGGDDSFNTFFSETGAGK	18	4	1	P68373		2007.89	2.40538e+07	1.07299e+08	6.6198e+07	4.45828e+06	0	0	0.0002972	High	5.56088	High	5.19613	High	5.97099	High	5.52513			0
	LISQIVSSITASLR	3	5	1	P68373		1487.88	2.67321e+06	4.62934e+06	3.97452e+06	0	0	0	0.002822	High	4.47087	High	4.71133	High	3.59376					0
	AVFVDLEPTVIDEVR	13	3	1	P68373		1701.91	29961003	8.8533e+07	1.08623e+07	2.56779e+06	0	0	5.25e-06	High	4.3323	High	3.87815	High	3.51957	High	3.00263			0
	VGINYQPPTVVPGGDLAK	7	7	1	P68373		1824.98	7.35919e+07	7.42797e+07	7.32722e+07	2.74544e+07	0	0	0.003646	High	3.32082	High	3.47413	High	3.16912	High	3.78179			0
	NLDIERPTYTNLNR	3	7	1	P68373		1718.88	1.67126e+07	1.50227e+07	1.23383e+07	0	0	0	0.001597	High	3.13055	High	2.73119	High	2.3741					0
	DVNAAIATIK	4	4	1	P68373		1015.57	4.90279e+06	8.21953e+06	7.99576e+06	2.3621e+06	0	0	0.02599	High	2.77376	High	2.87383	High	2.89869	High	2.976			0
	FDGALNVDLTEFQTNLVPYPR	1	7	1	P68373		2409.2	0	3808319	0	0	0	0	0.002342			High	3.13123							0
P63254	Cysteine-rich protein 1 OS=Mus musculus GN=Crip1 PE=1 SV=2 - [CRIP1_MOUSE]	24.68	1	2	2	2	0	0	0	4.07745e+06	0													4.933	24.68	2	2					77	8.54399	8.57275
	Sequence	# PSMs	# Proteins	# Protein Groups	Protein Group Accessions	Modifications	MH+ [Da]	A5: Area	B5: Area	C5: Area	D5: Area	E5: Area	q-Value	PEP	A2	XCorr A2	B2	XCorr B2	C2	XCorr C2	D2	XCorr D2	E2	XCorr E2	# Missed Cleavages
	CDKEVYFAER	1	1	1	P63254	C1(Carbamidomethyl)	1316.6	0	0	0	7.30571e+06	0	0.001	0.03969							High	2.90918			1
	GGAESHTFK	1	1	1	P63254		933.443	0	0	0	849199	0	0.006	0.2115							High	2.02383			0
Q9JHJ0	Tropomodulin-3 OS=Mus musculus GN=Tmod3 PE=2 SV=1 - [TMOD3_MOUSE]	24.43	1	7	7	17	1.19446e+07	2.65084e+07	6.69961e+06	5.14595e+06	0	19.4021	10.8	3	7	18.9405	21.31	6	7	5.5354	7.67	2	2	2.43882	3.13	1	1		0			352	39.4783	5.13525
	Sequence	# PSMs	# Proteins	# Protein Groups	Protein Group Accessions	Modifications	MH+ [Da]	A5: Area	B5: Area	C5: Area	D5: Area	E5: Area	q-Value	PEP	A2	XCorr A2	B2	XCorr B2	C2	XCorr C2	D2	XCorr D2	E2	XCorr E2	# Missed Cleavages
	DLGDYKDLDEDELLGK	7	1	1	Q9JHJ0		1837.87	1.61787e+07	2.68428e+07	7.60591e+06	0	0	0	0.0001886	High	4.1068	High	4.1118	High	3.13163					1
	DRDDYVPYTGEK	3	1	1	Q9JHJ0		1457.65	8.97691e+06	1.30149e+07	0	0	0	0	3.436e-05	High	3.54321	High	3.30381							1
	LVEVNLNNIK	2	1	1	Q9JHJ0		1155.67	1.06784e+07	1.08861e+07	0	0	0	0	0.0003455	High	2.93184	High	2.61524							0
	TLEANTHVK	1	1	1	Q9JHJ0		1012.54	0	6.01587e+06	0	0	0	0	0.003021			High	2.30389							0
	FGYQFTQQGPR	2	1	1	Q9JHJ0		1328.64	0	0	5.79332e+06	5.14595e+06	0	0.001	0.06104					High	2.40377	High	2.43882			0
	ILPVFDEPPNPTNVEESLKR	1	1	1	Q9JHJ0		2294.2	0	3.96674e+07	0	0	0	0.003	0.026			High	2.05278							1
	HFSLAATR	1	1	1	Q9JHJ0		902.482	0	1.11887e+07	0	0	0	0.003	0.02439			High	2.02443							0
Q9CYI4-2	Isoform 2 of Putative RNA-binding protein Luc7-like 1 OS=Mus musculus GN=Luc7l - [LUC7L_MOUSE]	24.21	4	2	7	17	1.07819e+07	3.00687e+06	1.30763e+07	5.55414e+06	0	12.5968	22.01	6	6	7.89792	7.23	2	3	13.9064	12.58	4	5	7.94259	10.38	3	3		0			318	37.9535	10.0815
	Sequence	# PSMs	# Proteins	# Protein Groups	Protein Group Accessions	Modifications	MH+ [Da]	A5: Area	B5: Area	C5: Area	D5: Area	E5: Area	q-Value	PEP	A2	XCorr A2	B2	XCorr B2	C2	XCorr C2	D2	XCorr D2	E2	XCorr E2	# Missed Cleavages
	AEQLGAEGNVDESQK	5	3	1	Q9CYI4-2		1574.73	4.72394e+06	3.00687e+06	5.77557e+06	2.94598e+06	0	0	5.08e-05	High	3.56806	High	3.86348	High	3.62341	High	3.48556			0
	ADYEIASK	5	10	2	Q9CYI4-2;E9Q715		896.437	3.1641e+06	0	3.69101e+06	1.65296e+06	0	0	0.001754	High	2.46819	High	2.1307	High	2.13481	High	1.99459			0
	LADHFGGK	1	10	2	Q9CYI4-2;E9Q715		844.429	0	0	0	0	0	0	0.001602	High	2.2698									0
	VHELNEEIGK	3	10	2	Q9CYI4-2;E9Q715		1167.6	2.0402e+07	0	2.97624e+07	1.20635e+07	0	0.001	0.06839	High	1.91974			High	2.70797	High	2.46243			0
	VCEVCSAYLGLHDNDRR	1	10	2	Q9CYI4-2;E9Q715	C2(Carbamidomethyl); C5(Carbamidomethyl)	2063.94	6.72152e+06	0	0	0	0	0.001	0.01803	High	1.80589									1
	NSMPASSFQQQK	1	10	2	Q9CYI4-2;E9Q715	M3(Oxidation)	1368.62	5.22226e+06	0	0	0	0	0.005	0.06889	High	2.37102									0
	IHDLALR	1	3	1	Q9CYI4-2		837.493	0	0	2.33024e+06	0	0	0.006	0.2021					High	1.90392					0
Q8BP67	60S ribosomal protein L24 OS=Mus musculus GN=Rpl24 PE=1 SV=2 - [RL24_MOUSE]	24.2	2	4	4	9	4.57339e+06	6.75414e+06	1.63396e+07	7.60219e+06	0	1.98248	10.83	2	2	2.76128	8.28	1	1	5.76288	13.38	2	2	11.0518	18.47	3	4		0			157	17.7679	11.2534
	Sequence	# PSMs	# Proteins	# Protein Groups	Protein Group Accessions	Modifications	MH+ [Da]	A5: Area	B5: Area	C5: Area	D5: Area	E5: Area	q-Value	PEP	A2	XCorr A2	B2	XCorr B2	C2	XCorr C2	D2	XCorr D2	E2	XCorr E2	# Missed Cleavages
	AITGASLADIMAK	2	1	1	Q8BP67		1261.68	0	6.75414e+06	0	0	0	0	0.006225			High	2.76128	High	3.05938					0
	VFQFLNAK	3	2	1	Q8BP67		966.542	0	0	1.63396e+07	1.66162e+07	0	0	0.05136					High	2.7035	High	2.31243			0
	AITGASLADIMAK	1	1	1	Q8BP67	M11(Oxidation)	1277.68	0	0	0	4.4298e+06	0	0	0.003688							High	4.19283			0
	CESAFLSK	2	1	1	Q8BP67	C1(Carbamidomethyl)	941.439	2.32309e+06	0	0	1.76053e+06	0	0.001	0.06645	High	1.46761					High	2.31715			0
	QINWTVLYR	1	1	1	Q8BP67		1192.64	6.8237e+06	0	0	0	0	0.002	0.02696	High	1.98248									0
P84104-2	Isoform Short of Serine/arginine-rich splicing factor 3 OS=Mus musculus GN=Srsf3 - [SRSF3_MOUSE]	24.19	7	3	3	8	1.15259e+07	1.58087e+07	4593143	4.07104e+06	0	2.12051	7.26	1	1	8.10194	24.19	3	4	2.06894	7.26	1	1	4.22582	18.55	2	2		0			124	14.1942	10.0815
	Sequence	# PSMs	# Proteins	# Protein Groups	Protein Group Accessions	Modifications	MH+ [Da]	A5: Area	B5: Area	C5: Area	D5: Area	E5: Area	q-Value	PEP	A2	XCorr A2	B2	XCorr B2	C2	XCorr C2	D2	XCorr D2	E2	XCorr E2	# Missed Cleavages
	NPPGFAFVEFEDPR	3	7	1	P84104-2		1621.76	0	3.08546e+07	0	0	0	0	0.0002892			High	3.95655			High	1.94771			0
	AFGYYGPLR	4	2	1	P84104-2		1043.53	1.15259e+07	7.74647e+06	4593143	4.07104e+06	0	0.001	0.1029	High	2.12051	High	2.0852	High	2.06894	High	2.27811			0
	NPPGFAFVEFEDPRDAADAVR	1	3	1	P84104-2		2320.1	0	8.82521e+06	0	0	0	0.005	0.06049			High	1.93642							1
P62754	40S ribosomal protein S6 OS=Mus musculus GN=Rps6 PE=1 SV=1 - [RS6_MOUSE]	24.1	1	6	6	16	2.29553e+07	1.41745e+07	3.07072e+07	2.74089e+07	0	14.7679	24.1	5	6	8.77863	9.24	2	3	4.0871	8.03	2	2	12.7521	12.85	3	5		0			249	28.663	10.8433
	Sequence	# PSMs	# Proteins	# Protein Groups	Protein Group Accessions	Modifications	MH+ [Da]	A5: Area	B5: Area	C5: Area	D5: Area	E5: Area	q-Value	PEP	A2	XCorr A2	B2	XCorr B2	C2	XCorr C2	D2	XCorr D2	E2	XCorr E2	# Missed Cleavages
	MATEVAADALGEEWK	2	1	1	P62754	M1(Oxidation)	1636.75	1.49872e+07	1.05622e+07	0	0	0	0	2.815e-05	High	3.53378	High	3.73499							0
	LFNLSKEDDVR	1	1	1	P62754		1335.69	0	0	0	0	0	0	8.614e-05	High	2.62777									1
	LIEVDDER	7	1	1	P62754		988.494	1.62961e+07	1.77867e+07	1.19154e+07	1.06813e+07	0	0	0.05669	High	2.34511	High	2.59532	High	2.43386	High	2.74827			0
	DIPGLTDTTVPR	4	1	1	P62754		1284.68	3.75825e+07	0	4.9499e+07	6.58173e+07	0	0.001	0.02736	High	2.156			High	1.65323	High	2.75143			0
	LNISFPATGCQK	1	1	1	P62754	C10(Carbamidomethyl)	1335.67	0	0	0	5.72821e+06	0	0.001	0.06553							High	2.77887			0
	MKLNISFPATGCQK	1	1	1	P62754	M1(Oxidation); C12(Carbamidomethyl)	1610.81	6.28744e+06	0	0	0	0	0.002	0.02792	High	2.2545									1
P30681	High mobility group protein B2 OS=Mus musculus GN=Hmgb2 PE=1 SV=3 - [HMGB2_MOUSE]	23.81	1	3	3	5	0	0	0	5.38134e+06	0		0				0							18.9533	23.81	3	5		0			210	24.1469	7.31299
	Sequence	# PSMs	# Proteins	# Protein Groups	Protein Group Accessions	Modifications	MH+ [Da]	A5: Area	B5: Area	C5: Area	D5: Area	E5: Area	q-Value	PEP	A2	XCorr A2	B2	XCorr B2	C2	XCorr C2	D2	XCorr D2	E2	XCorr E2	# Missed Cleavages
	KKNEPEDEEEEEEEEEEEDDEEEEEDEE	3	1	1	P30681		3527.27	0	0	0	9.18567e+06	0	0	0.001763							High	5.87331			2
	KHPDSSVNFAEFSK	1	1	1	P30681		1592.77	0	0	0	3.94214e+06	0	0.001	0.07139							High	2.16958			1
	SKFEDLAK	1	1	1	P30681		937.497	0	0	0	3.01619e+06	0	0.004	0.17							High	2.38459			1
Q5SUA5	Unconventional myosin-Ig OS=Mus musculus GN=Myo1g PE=1 SV=1 - [MYO1G_MOUSE]	23.73	3	21	21	46	1.0825e+07	5.72396e+07	1.79636e+07	4.23049e+06	0	19.8414	6.54	5	7	79.7828	22.95	19	27	15.333	4.79	3	5	17.336	7.62	7	7		0			1024	117.153	8.5874
	Sequence	# PSMs	# Proteins	# Protein Groups	Protein Group Accessions	Modifications	MH+ [Da]	A5: Area	B5: Area	C5: Area	D5: Area	E5: Area	q-Value	PEP	A2	XCorr A2	B2	XCorr B2	C2	XCorr C2	D2	XCorr D2	E2	XCorr E2	# Missed Cleavages
	STCVLEAFGNAR	5	1	1	Q5SUA5	C3(Carbamidomethyl)	1324.63	8.77428e+06	6.46882e+06	0	2669238	0	0	1.615e-05	High	3.47848	High	3.14711			High	2.89424			0
	GSEDQELQGLHLER	5	1	1	Q5SUA5		1610.78	3.92928e+06	2.26454e+07	0	2.27633e+06	0	0	5.123e-05	High	3.439	High	4.05753	High	3.3753	High	2.79897			0
	LISVEPRPEQPEPDFQSSR	7	1	1	Q5SUA5		2211.11	1.54199e+07	5.01001e+07	1.65206e+07	0	0	0	0.004667	High	3.07833	High	3.62424	High	2.89308					0
	TLVTLEQSR	3	1	1	Q5SUA5		1046.58	8.2809e+06	2.71114e+07	0	3.73027e+06	0	0	0.003009	High	1.8372	High	2.45052			High	2.10388			0
	DYLSSDTDNPTASHLFAEQLK	1	1	1	Q5SUA5		2352.11	0	29727280	0	0	0	0	1.109e-06			High	5.19197							0
	ELYERPPHLYAVANAAYK	2	1	1	Q5SUA5		2105.08	0	2.02052e+07	0	0	0	0	5.593e-06			High	4.1605							0
	AVPLEAVTGLSVTSGR	4	1	1	Q5SUA5		1556.86	0	7.9882e+07	1.94066e+07	2.26872e+06	0	0	0.0001915			High	4.09939	High	4.05576	High	3.25672			0
	HYAGDVTYSVEGFIDK	1	1	1	Q5SUA5		1800.84	0	5.92281e+06	0	0	0	0	1.213e-05			High	3.48908							0
	RLISVEPRPEQPEPDFQSSR	1	1	1	Q5SUA5		2367.21	0	2.75301e+07	0	0	0	0	0.004322			High	3.36899							1
	GDPVGGHIHSYLLEK	1	1	1	Q5SUA5		1621.83	0	6.72477e+06	0	0	0	0	8.757e-05			High	3.36117							0
	LLYNSVDPTLR	1	1	1	Q5SUA5		1290.7	0	3.71356e+07	0	0	0	0	9.295e-05			High	2.92518							0
	EKDGFGSVLFSSHVR	2	1	1	Q5SUA5		1664.84	0	1.69082e+07	0	0	0	0	3.662e-05			High	2.7475							1
	IFLQTLDTHHR	2	1	1	Q5SUA5		1380.74	0	1.62983e+07	0	0	0	0	0.0003181			High	2.7222							0
	SHTVAEASYAR	2	1	1	Q5SUA5		1191.57	0	1.66357e+07	0	6.29198e+06	0	0	0.0001852			High	2.61509			High	2.44306			0
	HQVEYLGLLENVR	1	3	1	Q5SUA5		1569.84	0	1.17436e+07	0	0	0	0	0.001437			High	2.18321							0
	IIGFSPDEVESIHR	1	1	1	Q5SUA5		1598.82	0	4.17366e+07	0	0	0	0	0.004572			High	1.7462							0
	STFTLLWPSH	2	1	1	Q5SUA5		1188.6	0	13236540	0	0	0	0.002	0.01447			High	2.53911							0
	DSLFQDFK	2	1	1	Q5SUA5		999.479	0	5.21111e+06	0	1.12808e+06	0	0.002	0.1439			High	2.1831			High	1.86666			0
	DGFGSVLFSSHVR	1	1	1	Q5SUA5		1407.7	1.74406e+06	0	0	0	0	0.003	0.041	High	2.1993									0
	DSLFQDFKR	1	1	1	Q5SUA5		1155.58	0	1.74802e+07	0	0	0	0.005	0.04362			High	2.15426							1
	AHLIELQR	1	1	1	Q5SUA5		979.566	0	0	0	2.39782e+06	0	0.006	0.2122							High	1.97247			0
Q9D1J3	SAP domain-containing ribonucleoprotein OS=Mus musculus GN=Sarnp PE=1 SV=3 - [SARNP_MOUSE]	22.86	1	4	4	6	0	0	1.21283e+06	1.39483e+07	0		0				0			2.16518	4.29	1	1	14.0967	22.86	4	5					210	23.5183	6.65381
	Sequence	# PSMs	# Proteins	# Protein Groups	Protein Group Accessions	Modifications	MH+ [Da]	A5: Area	B5: Area	C5: Area	D5: Area	E5: Area	q-Value	PEP	A2	XCorr A2	B2	XCorr B2	C2	XCorr C2	D2	XCorr D2	E2	XCorr E2	# Missed Cleavages
	FGIVTSSAGTGTTEDTEAK	1	1	1	Q9D1J3		1871.89	0	0	0	21291478	0	0	0.005179							High	3.93031			0
	FGLNVSSISR	2	1	1	Q9D1J3		1079.58	0	0	0	1.4599e+07	0	0	0.02096							High	3.41147			0
	FGISSVPTK	2	1	1	Q9D1J3		935.518	0	0	1.21283e+06	5.95453e+06	0	0.001	0.1119					High	2.16518	High	2.07635			0
	ITSGIPQTER	1	1	1	Q9D1J3		1101.59	0	0	0	5.2956e+06	0	0.009	0.2381							High	1.85904			0
Q91VR5	ATP-dependent RNA helicase DDX1 OS=Mus musculus GN=Ddx1 PE=1 SV=1 - [DDX1_MOUSE]	22.84	1	14	14	22	1.17789e+07	1.56439e+07	6.34988e+06	3.28925e+06	0	17.4469	13.51	8	8	38.8979	16.22	10	12	2.60577	1.49	1	1	2.83917	1.49	1	1		0			740	82.4478	7.21045
	Sequence	# PSMs	# Proteins	# Protein Groups	Protein Group Accessions	Modifications	MH+ [Da]	A5: Area	B5: Area	C5: Area	D5: Area	E5: Area	q-Value	PEP	A2	XCorr A2	B2	XCorr B2	C2	XCorr C2	D2	XCorr D2	E2	XCorr E2	# Missed Cleavages
	FLVLDEADGLLSQGYSDFINR	1	1	1	Q91VR5		2372.18	2.13208e+06	0	0	0	0	0	4.671e-05	High	3.37929									0
	ELLIIGGVAAR	2	1	1	Q91VR5		1111.68	7.5894e+06	4.58032e+06	0	0	0	0	2.604e-05	High	3.30173	High	3.10338							0
	DQLSVLDNGVDIVVGTPGR	3	1	1	Q91VR5		1954.02	0	3.28446e+06	0	0	0	0	1.264e-08	High	3.21572	High	4.68602							0
	ELAEQTLNNVK	4	1	1	Q91VR5		1258.66	9.94608e+06	1.33129e+07	6.34988e+06	3.28925e+06	0	0	8.43e-05	High	3.15254	High	2.38627	High	2.60577	High	2.83917			0
	FLICTDVAAR	1	1	1	Q91VR5	C4(Carbamidomethyl)	1165.6	9.00172e+06	0	0	0	0	0	0.0007546	High	2.05268									0
	GHVDVLAPTVQELAALEK	2	1	1	Q91VR5		1890.04	0	1.42507e+07	0	0	0	0	7.453e-05			High	4.48435							0
	DLGLAFEIPAHIK	1	1	1	Q91VR5		1423.79	0	1.93681e+07	0	0	0	0	3.734e-05			High	3.9273							0
	FNFGEEEFKFPPK	1	1	1	Q91VR5		1615.78	0	1.90745e+06	0	0	0	0	2.701e-05			High	3.45408							1
	ILKGEYAVR	1	1	1	Q91VR5		1048.61	4.40981e+06	0	0	0	0	0.001	0.01157	High	2.34495									1
	DGFVALSK	1	1	1	Q91VR5		836.451	0	5.04097e+06	0	0	0	0.002	0.009447			High	2.10872							0
	VPVDEFDGK	1	1	1	Q91VR5		1005.49	0	4.53374e+06	0	0	0	0.002	0.01123			High	1.87713							0
	TGASVLNK	1	1	1	Q91VR5		789.444	0	1.77594e+06	0	0	0	0.003	0.02466			High	2.42519							0
	FGFGFGGTGK	2	1	1	Q91VR5		974.473	5.08448e+06	8.98537e+06	0	0	0	0.005	0.05672	High	1.59687	High	2.23036							0
	MDQAIIFCR	1	1	1	Q91VR5	M1(Oxidation); C8(Carbamidomethyl)	1169.55	1.63889e+07	0	0	0	0	0.009	0.1499	High	1.48051									0
E0CZ27	Histone H3 (Fragment) OS=Mus musculus GN=H3f3a PE=3 SV=1 - [E0CZ27_MOUSE]	22.69	8	3	3	12	2.34802e+08	7.19659e+07	4.44948e+07	1.31443e+07	0	14.4786	22.69	3	6	2.17502	5.88	1	1	4.75106	13.45	2	2	6.3228	13.45	2	3		0			119	13.3144	11.019
	Sequence	# PSMs	# Proteins	# Protein Groups	Protein Group Accessions	Modifications	MH+ [Da]	A5: Area	B5: Area	C5: Area	D5: Area	E5: Area	q-Value	PEP	A2	XCorr A2	B2	XCorr B2	C2	XCorr C2	D2	XCorr D2	E2	XCorr E2	# Missed Cleavages
	EIAQDFKTDLR	1	6	1	E0CZ27		1335.69	20904231	0	0	0	0	0	0.00061	High	3.48419									1
	YRPGTVALR	4	8	1	E0CZ27		1032.59	4.2632e+08	0	5.37178e+07	1.35559e+07	0	0.001	0.01377	High	2.62732			High	2.33404	High	2.28726			0
	STELLIR	7	6	1	E0CZ27		831.493	2.57181e+08	7.19659e+07	3.52717e+07	1.27327e+07	0	0.002	0.0301	High	2.29402	High	2.17502	High	2.41702	High	2.1806			0
Q8BGD9	Eukaryotic translation initiation factor 4B OS=Mus musculus GN=Eif4b PE=1 SV=1 - [IF4B_MOUSE]	22.42	1	10	10	25	4.23209e+06	3.96897e+06	835027	1.07782e+07	0	14.6707	10.31	5	5	18.2955	12.11	5	6	15.396	5.56	2	4	24.8947	16.86	7	10		0			611	68.7992	5.66846
	Sequence	# PSMs	# Proteins	# Protein Groups	Protein Group Accessions	Modifications	MH+ [Da]	A5: Area	B5: Area	C5: Area	D5: Area	E5: Area	q-Value	PEP	A2	XCorr A2	B2	XCorr B2	C2	XCorr C2	D2	XCorr D2	E2	XCorr E2	# Missed Cleavages
	SQSSDTEQPSPTSGGGK	5	1	1	Q8BGD9		1649.72	1.56855e+06	918490	683081	472543	0	0	1.249e-07	High	4.60668	High	3.85051	High	4.2699	High	3.70217			0
	SAPKEDDASASTSQSSR	7	1	1	Q8BGD9		1723.78	4.50392e+06	1.66214e+06	986973	1.24483e+06	0	0	0.003446	High	3.08696	High	3.44777	High	4.09416	High	2.7151			1
	RGDDSFGDKYR	2	1	1	Q8BGD9		1315.6	2.93291e+06	0	0	825917	0	0	0.000692	High	2.52721					High	2.11488			2
	DDRGPPQRPR	1	1	1	Q8BGD9		1193.61	2.39164e+06	0	0	0	0	0	0.002379	High	2.19373									1
	AASIFGGAKPVDTAAR	3	1	1	Q8BGD9		1531.82	0	8.27325e+06	0	1.96299e+07	0	0	0.02027			High	3.55339			High	3.76657			0
	TGSESSQTGASATSGR	1	1	1	Q8BGD9		1483.67	0	210009	0	0	0	0	0.0002284			High	2.58252							0
	DGNKVDVVGATQGQAGSCSR	1	1	1	Q8BGD9	C18(Carbamidomethyl)	2005.94	0	0	0	1.14621e+06	0	0	0.008774							High	3.23521			1
	GLNISAVR	2	1	1	Q8BGD9		829.49	5.25943e+06	1.97152e+06	0	0	0	0.001	0.02058	High	2.25616	High	2.02963							0
	ARPTTDSFDDYPPR	2	1	1	Q8BGD9		1637.76	0	0	0	2.01266e+06	0	0.005	0.1946							High	2.58079			0
	SILPTAPR	1	1	1	Q8BGD9		854.51	0	0	0	1.06921e+07	0	0.008	0.2288							High	1.53785			0
P62267	40S ribosomal protein S23 OS=Mus musculus GN=Rps23 PE=1 SV=3 - [RS23_MOUSE]	22.38	1	4	4	18	1.39954e+07	1.42623e+07	1.98338e+07	1.12349e+07	0	10.0288	16.08	2	3	9.21226	22.38	3	3	9.39025	16.08	3	3	28.8653	22.38	4	9		0			143	15.7977	10.4917
	Sequence	# PSMs	# Proteins	# Protein Groups	Protein Group Accessions	Modifications	MH+ [Da]	A5: Area	B5: Area	C5: Area	D5: Area	E5: Area	q-Value	PEP	A2	XCorr A2	B2	XCorr B2	C2	XCorr C2	D2	XCorr D2	E2	XCorr E2	# Missed Cleavages
	VANVSLLALYK	9	1	1	P62267		1190.72	2.55833e+07	3.3052e+07	4.81526e+07	2.03191e+07	0	0	0.005509	High	3.96198	High	3.52544	High	3.84262	High	4.08156			0
	KGHAVGDIPGVR	5	1	1	P62267		1205.67	2.40755e+06	7.92059e+06	8.25782e+06	8.97607e+06	0	0	0.01625	High	2.81212	High	3.13478	High	3.386	High	3.29807			1
	KAHLGTALK	2	1	1	P62267		938.576	0	1.81445e+06	0	1.02276e+06	0	0.002	0.0102			High	2.55204			High	2.25941			1
	GHAVGDIPGVR	2	1	1	P62267		1077.58	0	0	3.09099e+06	4.40939e+06	0	0.007	0.2287					High	2.16163	High	2.19266			0
P61979-3	Isoform 3 of Heterogeneous nuclear ribonucleoprotein K OS=Mus musculus GN=Hnrnpk - [HNRPK_MOUSE]	22.32	12	7	7	43	4.34748e+07	3.17181e+07	3.00416e+07	1.08797e+07	0	50.4133	22.32	6	14	36.9388	15.95	4	12	29.8322	16.63	5	10	17.2913	8.88	3	7		0			439	48.4802	5.92236
	Sequence	# PSMs	# Proteins	# Protein Groups	Protein Group Accessions	Modifications	MH+ [Da]	A5: Area	B5: Area	C5: Area	D5: Area	E5: Area	q-Value	PEP	A2	XCorr A2	B2	XCorr B2	C2	XCorr C2	D2	XCorr D2	E2	XCorr E2	# Missed Cleavages
	IITITGTQDQIQNAQYLLQNSVK	9	5	1	P61979-3		2589.39	4.88465e+07	23855830	1.66421e+07	0	0	0	1.413e-09	High	5.56196	High	5.12733	High	3.7842					0
	GSYGDLGGPIITTQVTIPK	7	8	1	P61979-3		1917.03	69726284	5.22162e+07	2.9156e+07	850879	0	0	8.111e-08	High	4.69501	High	4.5981	High	3.8868	High	4.25985			0
	TDYNASVSVPDSSGPER	2	10	1	P61979-3		1780.8	5.49765e+06	5.58676e+06	0	0	0	0	0.0004704	High	3.40405	High	2.86442							0
	HESGASIKIDEPLEGSEDR	1	5	1	P61979-3		2068.98	8.3667e+06	0	0	0	0	0	0.0006097	High	3.14013									1
	NLPLPPPPPPR	20	9	1	P61979-3		1194.7	1.11239e+07	1.90824e+07	3.31297e+07	2.99332e+07	0	0	0.0004334	High	2.96284	High	2.7011	High	2.84982	High	2.56868			0
	IDEPLEGSEDR	1	5	1	P61979-3		1259.57	0	0	2.78391e+07	0	0	0	0.007143					High	3.62805					0
	DLAGSIIGK	3	7	1	P61979-3		873.504	1.18515e+07	0	8.62816e+06	1.855e+06	0	0.005	0.08731	High	1.64544			High	2.04895	High	1.76859			0
P14115	60S ribosomal protein L27a OS=Mus musculus GN=Rpl27a PE=2 SV=5 - [RL27A_MOUSE]	22.3	1	3	3	16	6.08094e+07	9.57684e+07	6.97441e+07	7.98645e+07	0	13.2664	22.3	3	5	5.40572	14.19	2	2	9.23543	14.19	2	4	12.8598	14.19	2	5					148	16.595	11.1216
	Sequence	# PSMs	# Proteins	# Protein Groups	Protein Group Accessions	Modifications	MH+ [Da]	A5: Area	B5: Area	C5: Area	D5: Area	E5: Area	q-Value	PEP	A2	XCorr A2	B2	XCorr B2	C2	XCorr C2	D2	XCorr D2	E2	XCorr E2	# Missed Cleavages
	TGVAPIIDVVR	8	1	1	P14115		1139.68	1.43644e+08	1.68669e+08	1.30844e+08	1.50304e+08	0	0	0.0002851	High	2.92308	High	2.97713	High	2.93432	High	2.81915			0
	LWTLVSEQTR	7	1	1	P14115		1232.66	2.27451e+07	2.28674e+07	8.64442e+06	9.42498e+06	0	0	0.000155	High	2.6488	High	2.42859	High	2.1329	High	2.47401			0
	NQSFCPTVNLDK	1	1	1	P14115	C5(Carbamidomethyl)	1422.66	16039116	0	0	0	0	0.001	0.0113	High	3.03703									0
P14148	60S ribosomal protein L7 OS=Mus musculus GN=Rpl7 PE=1 SV=2 - [RL7_MOUSE]	22.22	2	6	6	10	2.63386e+07	2.18146e+07	1.20786e+07	0	0	11.965	18.15	4	4	11.3283	15.19	4	4	7.06708	11.11	2	2		0							270	31.3998	10.8872
	Sequence	# PSMs	# Proteins	# Protein Groups	Protein Group Accessions	Modifications	MH+ [Da]	A5: Area	B5: Area	C5: Area	D5: Area	E5: Area	q-Value	PEP	A2	XCorr A2	B2	XCorr B2	C2	XCorr C2	D2	XCorr D2	E2	XCorr E2	# Missed Cleavages
	TTHFVEGGDAGNREDQINR	3	1	1	P14148		2115.98	1.96422e+07	1.57712e+07	6.06466e+06	0	0	0	0.008411	High	3.57673	High	3.02898	High	3.74158					1
	IALTDNSLIAR	3	2	1	P14148		1186.68	5.25297e+07	4.06159e+07	1.80926e+07	0	0	0	6.281e-05	High	3.31221	High	3.43152	High	3.32551					0
	SVNELIYKR	1	2	1	P14148		1121.63	6.84386e+06	0	0	0	0	0	0.0007428	High	2.81659									1
	KTTHFVEGGDAGNREDQINR	1	1	1	P14148		2244.07	0	5.0506e+06	0	0	0	0	0.0057			High	2.57534							2
	VATVPGTLKK	1	2	1	P14148		1013.63	3.98386e+06	0	0	0	0	0.001	0.004784	High	2.25948									1
	EANNFLWPFK	1	2	1	P14148		1265.63	0	9.05665e+06	0	0	0	0.005	0.04267			High	2.29248							0
Q3UHX2	28 kDa heat- and acid-stable phosphoprotein OS=Mus musculus GN=Pdap1 PE=1 SV=1 - [HAP28_MOUSE]	22.1	1	4	4	6	0	0	0	1.44646e+07	0						0				0			18.6429	22.1	4	6					181	20.5925	7.38623
	Sequence	# PSMs	# Proteins	# Protein Groups	Protein Group Accessions	Modifications	MH+ [Da]	A5: Area	B5: Area	C5: Area	D5: Area	E5: Area	q-Value	PEP	A2	XCorr A2	B2	XCorr B2	C2	XCorr C2	D2	XCorr D2	E2	XCorr E2	# Missed Cleavages
	QYTSPEEIDAQLQAEK	2	1	1	Q3UHX2		1849.88	0	0	0	1.64008e+07	0	0	0.002506							High	4.11388			0
	GVEGLIDIENPNR	2	1	1	Q3UHX2		1425.73	0	0	0	1.39712e+07	0	0	0.003524							High	3.40807			0
	VTQLDLDGPK	1	1	1	Q3UHX2		1085.58	0	0	0	4.80929e+06	0	0.001	0.04763							High	2.63008			0
	KVTQLDLDGPK	1	1	1	Q3UHX2		1213.68	0	0	0	1.30217e+07	0	0.001	0.1187							High	2.36935			1
P61358	60S ribosomal protein L27 OS=Mus musculus GN=Rpl27 PE=1 SV=2 - [RL27_MOUSE]	22.06	2	2	2	18	2.35304e+07	4.61482e+07	2.26913e+07	1.87157e+07	0	5.56548	22.06	2	2	5.70752	15.44	1	2	11.5712	22.06	2	4	19.447	22.06	2	10					136	15.7877	10.5649
	Sequence	# PSMs	# Proteins	# Protein Groups	Protein Group Accessions	Modifications	MH+ [Da]	A5: Area	B5: Area	C5: Area	D5: Area	E5: Area	q-Value	PEP	A2	XCorr A2	B2	XCorr B2	C2	XCorr C2	D2	XCorr D2	E2	XCorr E2	# Missed Cleavages
	NIDDGTSDRPYSHALVAGIDR	14	1	1	P61358		2272.09	1.396e+07	4.61482e+07	1.62168e+07	3.21379e+06	0	0	0.003576	High	3.26784	High	3.39913	High	4.20091	High	3.14212			0
	YSVDIPLDK	4	2	1	P61358		1049.55	3.31009e+07	0	2.91659e+07	3.42176e+07	0	0.001	0.06934	High	2.29764			High	2.33135	High	2.04202			0
Q8BG81	Polymerase delta-interacting protein 3 OS=Mus musculus GN=Poldip3 PE=1 SV=1 - [PDIP3_MOUSE]	21.9	3	6	6	12	6.11031e+06	0	5.08878e+06	6.39939e+06	0	6.49941	7.14	2	2		0			17.9228	17.14	5	6	13.8268	11.9	3	4		0			420	46.1037	10.0522
	Sequence	# PSMs	# Proteins	# Protein Groups	Protein Group Accessions	Modifications	MH+ [Da]	A5: Area	B5: Area	C5: Area	D5: Area	E5: Area	q-Value	PEP	A2	XCorr A2	B2	XCorr B2	C2	XCorr C2	D2	XCorr D2	E2	XCorr E2	# Missed Cleavages
	VVQNDAYTAPVLPSSVR	3	3	1	Q8BG81		1815.96	7.71094e+06	0	4.63441e+06	6.94597e+06	0	0	0.009726	High	3.60754			High	3.43584	High	3.77611			0
	VGIQHSLVNQPAR	5	3	1	Q8BG81		1418.79	4.50968e+06	0	7.4651e+06	7.01933e+06	0	0	0.01494	High	2.89188			High	3.67125	High	4.08111			0
	SSGASVTTQPTEFK	1	2	1	Q8BG81		1439.7	0	0	3.16684e+06	0	0	0	0.01664					High	3.26743					0
	SPAAFTSPPIGTVTPALK	1	3	1	Q8BG81		1754.97	0	0	1.77893e+06	0	0	0.002	0.1244					High	2.44096					0
	RGNPASSNPPAEVDPDTVLR	1	2	1	Q8BG81		2092.05	0	0	0	5.23288e+06	0	0.002	0.1491							High	3.15564			1
	INVVNNHQAK	1	1	1	Q8BG81		1136.61	0	0	565470	0	0	0.004	0.1451					High	2.09176					0
P67984	60S ribosomal protein L22 OS=Mus musculus GN=Rpl22 PE=1 SV=2 - [RL22_MOUSE]	21.88	1	2	2	4	0	0	0	4.95323e+06	4.95791e+06		0				0							2.759	10.16	1	1	12.4892	11.72	1	3	128	14.7498	9.18799
	Sequence	# PSMs	# Proteins	# Protein Groups	Protein Group Accessions	Modifications	MH+ [Da]	A5: Area	B5: Area	C5: Area	D5: Area	E5: Area	q-Value	PEP	A2	XCorr A2	B2	XCorr B2	C2	XCorr C2	D2	XCorr D2	E2	XCorr E2	# Missed Cleavages
	YFQINQDEEEEEDED	3	1	1	P67984		1931.73	0	0	0	0	4.95791e+06	0	0.01448									High	5.24326	0
	AGNLGGGVVTIER	1	1	1	P67984		1242.67	0	0	0	4.95323e+06	0	0.001	0.04777							High	2.759			0
Q9WTI7-2	Isoform 2 of Unconventional myosin-Ic OS=Mus musculus GN=Myo1c - [MYO1C_MOUSE]	21.79	4	19	19	51	1.37086e+07	6.14638e+07	2.47944e+07	6.92479e+06	0	26.3819	7.1	6	8	71.1252	18.68	17	23	36.2779	12.06	9	12	23.9829	7.68	6	8		0			1028	118.082	9.34912
	Sequence	# PSMs	# Proteins	# Protein Groups	Protein Group Accessions	Modifications	MH+ [Da]	A5: Area	B5: Area	C5: Area	D5: Area	E5: Area	q-Value	PEP	A2	XCorr A2	B2	XCorr B2	C2	XCorr C2	D2	XCorr D2	E2	XCorr E2	# Missed Cleavages
	VNNININQGSITFAGGPGR	10	3	1	Q9WTI7-2		1928.99	1.30737e+07	4.72589e+07	2.24724e+07	6.22307e+06	0	0	0.002439	High	3.98989	High	3.57847	High	4.24978	High	3.90918			0
	LLQFYAETCPAPER	2	4	1	Q9WTI7-2	C9(Carbamidomethyl)	1694.82	1.20741e+07	0	0	3431148	0	0	0.01339	High	3.31614					High	3.36111			0
	LLGVEGTTLR	3	4	1	Q9WTI7-2		1058.62	11829294	4.00673e+07	0	5.79095e+06	0	0	0.0001873	High	3.07992	High	2.81519			High	2.86496			0
	TLFATEDSLEVR	3	4	1	Q9WTI7-2		1380.7	1.18742e+07	4.00967e+07	1.18407e+07	0	0	0	1.786e-05	High	3.04582	High	2.49178	High	2.36935					0
	NPQSYLYLVK	4	4	1	Q9WTI7-2		1224.66	1.59782e+07	3.85729e+07	1.84919e+07	8.76036e+06	0	0	0.002247	High	2.42684	High	2.64783	High	2.72459	High	2.9372			0
	GEELLSPLNLEQAAYAR	6	4	1	Q9WTI7-2		1873.97	0	6.1765e+07	5.76058e+06	1.25199e+06	0	0	6.26e-06			High	4.64207	High	2.9548	High	3.08996			0
	GDVVLQSDHVIETLTK	1	3	1	Q9WTI7-2		1753.93	0	1.09511e+07	0	0	0	0	7.164e-07			High	4.63972							0
	NVLDTSWPTPPPALR	2	4	1	Q9WTI7-2		1663.88	0	3.61516e+07	0	0	0	0	2.93e-07			High	4.40318							0
	LLQSNPVLEAFGNAK	4	4	1	Q9WTI7-2		1600.87	0	75367351	1.90332e+07	0	0	0	1.407e-07			High	4.32709	High	3.92007					0
	QLLLTPSAVVIVEDAK	2	3	1	Q9WTI7-2		1695.99	0	3.26907e+07	1.72035e+06	0	0	0	1.284e-06			High	3.6481	High	2.12793					0
	QKGDVVLQSDHVIETLTK	2	3	1	Q9WTI7-2		2010.08	0	0	0	0	0	0	0.0001777			High	3.30184							1
	HLGYKPEEYK	1	4	1	Q9WTI7-2		1263.64	0	3.44978e+06	0	0	0	0	0.002749			High	2.49878							0
	VLQSLGSEPIQYAVPVVK	1	4	1	Q9WTI7-2		1927.09	0	0	3.28775e+07	0	0	0	0.004108					High	3.63131					0
	ASFLLNLR	3	4	1	Q9WTI7-2		933.549	8.23324e+06	3.05238e+07	7.53571e+06	0	0	0.001	0.004368	High	2.86266	High	2.73774	High	2.30481					0
	FDEVLIR	1	4	1	Q9WTI7-2		891.494	0	1.70299e+07	0	0	0	0.002	0.02013			High	2.93369							0
	DNYPQSVPR	3	4	1	Q9WTI7-2		1075.51	0	7.98027e+06	4.89293e+06	1.17264e+06	0	0.002	0.07825			High	2.46119	High	2.42854	High	1.8095			0
	CPENAFFLDHVR	1	4	1	Q9WTI7-2	C1(Carbamidomethyl)	1504.7	0	3.55971e+06	0	0	0	0.002	0.01082			High	1.84543							0
	TFTWLVR	1	4	1	Q9WTI7-2		922.516	0	2.25795e+07	0	0	0	0.005	0.04282			High	2.33208							0
	DLQIYSR	1	4	1	Q9WTI7-2		894.466	0	6.9262e+06	0	0	0	0.006	0.06385			High	1.5426							0
G3UW58	MCG1043768 OS=Mus musculus GN=1810022K09Rik PE=4 SV=1 - [G3UW58_MOUSE]	21.65	4	2	2	5	0	1.63154e+06	3.20302e+06	1.15508e+06	0					2.96739	14.43	1	1	3.21213	14.43	1	1	8.31119	21.65	2	3		0			97	11.1561	10.4917
	Sequence	# PSMs	# Proteins	# Protein Groups	Protein Group Accessions	Modifications	MH+ [Da]	A5: Area	B5: Area	C5: Area	D5: Area	E5: Area	q-Value	PEP	A2	XCorr A2	B2	XCorr B2	C2	XCorr C2	D2	XCorr D2	E2	XCorr E2	# Missed Cleavages
	HHENEPANVDEATR	4	3	1	G3UW58		1618.73	0	1.63154e+06	3.20302e+06	1.19597e+06	0	0	0.004808			High	2.96739	High	3.21213	High	3.22708			0
	AFVNIQK	1	3	1	G3UW58		819.473	0	0	0	1.11419e+06	0	0.005	0.2043							High	2.04198			0
F6SVV1	Protein Gm9493 OS=Mus musculus GN=Gm9493 PE=4 SV=1 - [F6SVV1_MOUSE]	21.35	2	3	3	8	2.38289e+07	1.98038e+07	9.04459e+06	8.90755e+06	0	2.67641	5.73	1	1	3.45936	5.73	1	1	18.8773	21.35	3	5	3.037	5.73	1	1		0			192	21.8692	10.0229
	Sequence	# PSMs	# Proteins	# Protein Groups	Protein Group Accessions	Modifications	MH+ [Da]	A5: Area	B5: Area	C5: Area	D5: Area	E5: Area	q-Value	PEP	A2	XCorr A2	B2	XCorr B2	C2	XCorr C2	D2	XCorr D2	E2	XCorr E2	# Missed Cleavages
	DVNFEFPEFQL	4	2	1	F6SVV1		1384.64	2.38289e+07	1.98038e+07	1.67749e+07	8.90755e+06	0	0	0.005586	High	2.67641	High	3.45936	High	2.90582	High	3.037			0
	TLTAVHDAILEDLVFPSEIVGK	3	2	1	F6SVV1		2367.29	0	0	8.76358e+06	0	0	0	0.004713					High	5.34567					0
	EIEVGGGR	1	2	1	F6SVV1		816.42	0	0	1.59526e+06	0	0	0.002	0.114					High	1.92					0
Q9CR57	60S ribosomal protein L14 OS=Mus musculus GN=Rpl14 PE=1 SV=3 - [RL14_MOUSE]	21.2	1	4	4	10	2.97881e+07	2.95779e+07	1.66809e+07	1.94289e+07	0	5.6725	10.14	2	2	6.86252	17.05	3	3	6.47886	11.52	2	2	10.9423	11.52	2	3		0			217	23.5492	11.019
	Sequence	# PSMs	# Proteins	# Protein Groups	Protein Group Accessions	Modifications	MH+ [Da]	A5: Area	B5: Area	C5: Area	D5: Area	E5: Area	q-Value	PEP	A2	XCorr A2	B2	XCorr B2	C2	XCorr C2	D2	XCorr D2	E2	XCorr E2	# Missed Cleavages
	AAIAAAAAAAAAK	5	1	1	Q9CR57		1041.6	5.29932e+07	3.47579e+07	2.27766e+07	2.94256e+07	0	0	0.00601	High	3.75448	High	3.29561	High	3.48159	High	4.42528			0
	LVAIVDVIDQNR	1	1	1	Q9CR57		1354.77	0	4.72334e+07	0	0	0	0	0.0001274			High	3.56691							0
	VAYISFGPHAGK	3	1	1	Q9CR57		1246.66	0	6.7425e+06	1.05852e+07	9.43223e+06	0	0	0.02802			High	1.78089	High	2.99727	High	2.61656			0
	ALVDGPCTR	1	1	1	Q9CR57	C7(Carbamidomethyl)	988.487	6.58305e+06	0	0	0	0	0.007	0.1124	High	1.91802									0
P10126	Elongation factor 1-alpha 1 OS=Mus musculus GN=Eef1a1 PE=1 SV=3 - [EF1A1_MOUSE]	21	4	8	8	18	3.89261e+07	3.35817e+07	3.19632e+07	1.26648e+08	0	12.5932	9.52	4	5	14.7704	12.55	4	5	10.4139	8.87	4	4	6.20434	6.28	3	4		0			462	50.0821	9.01221
	Sequence	# PSMs	# Proteins	# Protein Groups	Protein Group Accessions	Modifications	MH+ [Da]	A5: Area	B5: Area	C5: Area	D5: Area	E5: Area	q-Value	PEP	A2	XCorr A2	B2	XCorr B2	C2	XCorr C2	D2	XCorr D2	E2	XCorr E2	# Missed Cleavages
	IGGIGTVPVGR	2	2	1	P10126		1025.61	5.73401e+07	0	4.7691e+07	0	0	0	1.651e-05	High	3.03015			High	3.02069					0
	YYVTIIDAPGHR	5	3	1	P10126		1404.72	2.21997e+07	3.03027e+07	0	0	0	0	0.002797	High	3.00383	High	3.16252			High	1.54479			0
	VETGVLKPGMVVTFAPVNVTTEVK	1	1	1	P10126	M10(Oxidation)	2531.38	0	0	0	0	0	0	0.0007807			High	3.37289							0
	EHALLAYTLGVK	2	4	1	P10126		1314.74	0	3.85768e+07	9.54276e+06	0	0	0	0.01667			High	3.14359	High	2.98214					0
	LPLQDVYK	3	2	1	P10126		975.55	0	0	2.60844e+07	1.60074e+07	0	0.001	0.05971					High	2.51419	High	2.17669			0
	QTVAVGVIK	1	2	1	P10126		914.566	0	0	0	2.3729e+08	0	0.001	0.1092							High	2.04975			0
	STTTGHLIYK	3	4	1	P10126		1120.6	3.72386e+07	3.18655e+07	2.21144e+07	0	0	0.003	0.04981	High	1.94948	High	2.20138	High	1.89687					0
	MDSTEPPYSQK	1	3	1	P10126	M1(Oxidation)	1298.55	1.72591e+06	0	0	0	0	0.007	0.1147	High	1.98453									0
P62849-2	Isoform 2 of 40S ribosomal protein S24 OS=Mus musculus GN=Rps24 - [RS24_MOUSE]	20.77	3	2	2	3	0	0	0	2.48297e+06	0										0			8.59235	20.77	2	3					130	15.0592	10.8872
	Sequence	# PSMs	# Proteins	# Protein Groups	Protein Group Accessions	Modifications	MH+ [Da]	A5: Area	B5: Area	C5: Area	D5: Area	E5: Area	q-Value	PEP	A2	XCorr A2	B2	XCorr B2	C2	XCorr C2	D2	XCorr D2	E2	XCorr E2	# Missed Cleavages
	TTGFGMIYDSLDYAK	2	3	1	P62849-2	M6(Oxidation)	1697.77	0	0	0	3.73588e+06	0	0	0.00186							High	3.55517			0
	TTPDVIFVFGFR	1	3	1	P62849-2		1398.74	0	0	0	1.23005e+06	0	0.001	0.08931							High	2.14422			0
A0A0A6YVU0	V-type proton ATPase subunit H (Fragment) OS=Mus musculus GN=Atp6v1h PE=4 SV=1 - [A0A0A6YVU0_MOUSE]	20.71	4	1	1	1	0	0	0	0	0		0				0			0	20.71	1	1									140	16.254	6.78564
	Sequence	# PSMs	# Proteins	# Protein Groups	Protein Group Accessions	Modifications	MH+ [Da]	A5: Area	B5: Area	C5: Area	D5: Area	E5: Area	q-Value	PEP	A2	XCorr A2	B2	XCorr B2	C2	XCorr C2	D2	XCorr D2	E2	XCorr E2	# Missed Cleavages
	ANKVNWQSYLQGQMISAEDCEFIQRFEMK	1	4	1	A0A0A6YVU0	M14(Oxidation); C20(Carbamidomethyl)	3566.64	0	0	0	0	0	0.009	0.2451					High	2.20162					2
O09167	60S ribosomal protein L21 OS=Mus musculus GN=Rpl21 PE=2 SV=3 - [RL21_MOUSE]	20.63	2	2	2	13	18589485	2.11939e+07	1.32502e+07	0	0	7.13452	9.38	1	2	14.7377	20.63	2	4	3.38393	9.38	1	1	17.3254	9.38	1	6					160	18.5501	10.4917
	Sequence	# PSMs	# Proteins	# Protein Groups	Protein Group Accessions	Modifications	MH+ [Da]	A5: Area	B5: Area	C5: Area	D5: Area	E5: Area	q-Value	PEP	A2	XCorr A2	B2	XCorr B2	C2	XCorr C2	D2	XCorr D2	E2	XCorr E2	# Missed Cleavages
	VYNVTQHAVGIIVNK	11	2	1	O09167		1654.93	18589485	3.55231e+07	1.32502e+07	0	0	0	3.036e-05	High	4.1334	High	4.47088	High	3.38393	High	4.06838			0
	TNGKEPELLEPIPYEFMA	2	2	1	O09167	M17(Oxidation)	2094.01	0	6.86468e+06	0	0	0	0	0.0002246			High	3.15546							1
Q9D9P1	MICOS complex subunit Mic19 OS=Mus musculus GN=Chchd3 PE=2 SV=1 - [Q9D9P1_MOUSE]	20.57	4	3	3	7	1.28776e+07	0	8.42801e+06	4.66129e+06	0	9.59975	20.57	3	3		0			9.05121	20.57	3	3	3.42264	8.57	1	1					175	20.3634	8.26514
	Sequence	# PSMs	# Proteins	# Protein Groups	Protein Group Accessions	Modifications	MH+ [Da]	A5: Area	B5: Area	C5: Area	D5: Area	E5: Area	q-Value	PEP	A2	XCorr A2	B2	XCorr B2	C2	XCorr C2	D2	XCorr D2	E2	XCorr E2	# Missed Cleavages
	YSSVYGASVSDEDLK	3	4	1	Q9D9P1		1619.74	29225203	0	1.71311e+07	4.66129e+06	0	0	8.7e-08	High	3.71077			High	2.95869	High	3.42264			0
	VAEELALEQAKK	2	4	1	Q9D9P1		1328.74	6.37616e+06	0	3.77048e+06	0	0	0	0.01649	High	2.99842			High	3.43153					1
	AAANEQLTR	2	3	1	Q9D9P1		973.505	3.03132e+06	0	4.38244e+06	0	0	0	0.000319	High	2.89056			High	2.661					0
Q9JKB3-2	Isoform 2 of Y-box-binding protein 3 OS=Mus musculus GN=Ybx3 - [YBOX3_MOUSE]	20.55	6	1	5	27	4.92668e+07	3.99227e+07	2.77836e+07	3.83828e+07	0	31.7547	20.55	5	9	13.9394	17.47	3	4	22.1871	20.55	5	6	26.7514	20.55	5	8		0			292	30.7465	9.62744
	Sequence	# PSMs	# Proteins	# Protein Groups	Protein Group Accessions	Modifications	MH+ [Da]	A5: Area	B5: Area	C5: Area	D5: Area	E5: Area	q-Value	PEP	A2	XCorr A2	B2	XCorr B2	C2	XCorr C2	D2	XCorr D2	E2	XCorr E2	# Missed Cleavages
	NDTKEDVFVHQTAIKK	3	3	2	P62960;Q9JKB3-2		1872.98	5.85384e+06	0	2.79385e+06	2.24124e+06	0	0	9.248e-07	High	4.75137			High	2.64238	High	2.97276			2
	GAEAANVTGPDGVPVEGSR	6	2	1	Q9JKB3-2		1782.86	1.05769e+07	7.52589e+06	1.00758e+07	9.78168e+06	0	0	0.001396	High	4.00308	High	3.57021	High	5.07065	High	4.39363			0
	SVGDGETVEFDVVEGEK	10	7	2	P62960;Q9JKB3-2		1795.82	1.22977e+08	9.72772e+07	6.02687e+07	8.70336e+07	0	0	0.0004827	High	3.84641	High	4.15206	High	4.86561	High	4.2473			0
	NDTKEDVFVHQTAIK	5	7	2	P62960;Q9JKB3-2		1744.89	14243747	1.4965e+07	1.30063e+07	1.83331e+07	0	0	0.002155	High	3.21476	High	3.91483	High	4.0095	High	4.27247			1
	NGYGFINR	3	7	2	P62960;Q9JKB3-2		940.462	10579319	0	7.43379e+06	6.50797e+06	0	0	0.001958	High	2.17525			High	2.20131	High	1.85827			0
P18760	Cofilin-1 OS=Mus musculus GN=Cfl1 PE=1 SV=3 - [COF1_MOUSE]	20.48	2	2	2	2	0	1.81206e+07	0	0	0					8.32172	20.48	2	2						0				0			166	18.5477	8.08936
	Sequence	# PSMs	# Proteins	# Protein Groups	Protein Group Accessions	Modifications	MH+ [Da]	A5: Area	B5: Area	C5: Area	D5: Area	E5: Area	q-Value	PEP	A2	XCorr A2	B2	XCorr B2	C2	XCorr C2	D2	XCorr D2	E2	XCorr E2	# Missed Cleavages
	EILVGDVGQTVDDPYTTFVK	1	2	1	P18760		2196.11	0	1.1884e+07	0	0	0	0	2.491e-07			High	4.22464							0
	LGGSAVISLEGKPL	1	1	1	P18760		1340.78	0	2.43572e+07	0	0	0	0	0.0002			High	4.09708							0
P41105	60S ribosomal protein L28 OS=Mus musculus GN=Rpl28 PE=1 SV=2 - [RL28_MOUSE]	20.44	1	4	4	7	4.37871e+06	0	7.27594e+06	3.2988e+06	0	5.28684	20.44	3	3		0			2.4063	8.03	1	1	6.78763	15.33	3	3					137	15.7237	12.0151
	Sequence	# PSMs	# Proteins	# Protein Groups	Protein Group Accessions	Modifications	MH+ [Da]	A5: Area	B5: Area	C5: Area	D5: Area	E5: Area	q-Value	PEP	A2	XCorr A2	B2	XCorr B2	C2	XCorr C2	D2	XCorr D2	E2	XCorr E2	# Missed Cleavages
	NKQTYSTEPNNLK	2	1	1	P41105		1536.76	4.64119e+06	0	0	822585	0	0	1.599e-06	High	3.47127					High	2.50568			1
	NCSSFLIK	2	1	1	P41105	C2(Carbamidomethyl)	968.487	6.90205e+06	0	0	3.87576e+06	0	0.001	0.111	High	1.52631					High	2.08988			0
	QTYSTEPNNLK	2	1	1	P41105		1294.63	0	0	7.27594e+06	5.19807e+06	0	0.002	0.1265					High	2.4063	High	2.19207			0
	YNGLIHR	1	1	1	P41105		872.471	1.59288e+06	0	0	0	0	0.008	0.135	High	1.81556									0
P16858	Glyceraldehyde-3-phosphate dehydrogenase OS=Mus musculus GN=Gapdh PE=1 SV=2 - [G3P_MOUSE]	20.42	9	5	5	17	4.34688e+07	7.76689e+06	2.53169e+07	1.71896e+07	0	19.2133	13.51	3	6	4.11671	5.11	1	1	12.2496	16.22	4	4	14.4465	18.02	4	5	3.26798	4.5	1	1	333	35.7872	8.25049
	Sequence	# PSMs	# Proteins	# Protein Groups	Protein Group Accessions	Modifications	MH+ [Da]	A5: Area	B5: Area	C5: Area	D5: Area	E5: Area	q-Value	PEP	A2	XCorr A2	B2	XCorr B2	C2	XCorr C2	D2	XCorr D2	E2	XCorr E2	# Missed Cleavages
	IVSNASCTTNCLAPLAK	4	5	1	P16858	C7(Carbamidomethyl); C11(Carbamidomethyl)	1819.91	3.23402e+07	7.76689e+06	1.26141e+07	1.21124e+07	0	0	0.0004417	High	3.73211	High	4.11671	High	3.58686	High	3.44572			0
	VPTPNVSVVDLTCR	5	6	1	P16858	C13(Carbamidomethyl)	1556.81	7.46789e+07	0	1.38913e+07	1.57758e+07	0	0	1.311e-06	High	3.48845			High	3.14859	High	3.19928			0
	LISWYDNEYGYSNR	4	5	1	P16858		1779.8	2.33872e+07	0	0	1.1791e+06	0	0	0.002542	High	3.24075					High	2.75529			0
	GAAQNIIPASTGAAK	3	4	1	P16858		1369.75	0	0	4.94454e+07	2.36807e+07	0	0	0.1952					High	3.03982	High	2.32597	High	3.26798	0
	VGVNGFGR	1	5	1	P16858		805.432	0	0	2.45487e+06	0	0	0.002	0.09626					High	2.4743					0
P62862	40S ribosomal protein S30 OS=Mus musculus GN=Fau PE=1 SV=1 - [RS30_MOUSE]	20.34	2	3	3	33	1.39714e+08	2.06981e+08	3.37857e+08	3.27828e+08	0	8.27399	18.64	2	3	8.09332	18.64	2	3	10.8222	18.64	2	4	61.8232	20.34	3	23		0			59	6.64382	12.147
	Sequence	# PSMs	# Proteins	# Protein Groups	Protein Group Accessions	Modifications	MH+ [Da]	A5: Area	B5: Area	C5: Area	D5: Area	E5: Area	q-Value	PEP	A2	XCorr A2	B2	XCorr B2	C2	XCorr C2	D2	XCorr D2	E2	XCorr E2	# Missed Cleavages
	FVNVVPTFGK	18	2	1	P62862		1107.62	2.50261e+08	2.06981e+08	6.16613e+08	9.45427e+08	0	0	0.0009265	High	2.98783	High	2.72011	High	2.89196	High	3.04098			0
	RFVNVVPTFGK	14	2	1	P62862		1263.72	2.91674e+07	0	5.91006e+07	1.67827e+07	0	0	0.000459	High	2.6345	High	2.71904	High	2.85491	High	3.13691			1
	FVNVVPTFGKK	1	2	1	P62862		1235.72	0	0	0	2.12754e+07	0	0.002	0.1392							High	2.96437			1
D3Z7Q2	Protein Smim20 OS=Mus musculus GN=Smim20 PE=4 SV=1 - [D3Z7Q2_MOUSE]	20.29	1	1	1	4	1.86287e+07	3.59054e+07	2.58083e+07	0	0	4.15597	20.29	1	1	3.3436	20.29	1	1	7.14971	20.29	1	2									69	7.81308	9.70068
	Sequence	# PSMs	# Proteins	# Protein Groups	Protein Group Accessions	Modifications	MH+ [Da]	A5: Area	B5: Area	C5: Area	D5: Area	E5: Area	q-Value	PEP	A2	XCorr A2	B2	XCorr B2	C2	XCorr C2	D2	XCorr D2	E2	XCorr E2	# Missed Cleavages
	AGIVQEDVQPPGLK	4	1	1	D3Z7Q2		1450.79	1.86287e+07	3.59054e+07	2.58083e+07	0	0	0	4.733e-05	High	4.15597	High	3.3436	High	3.94746					0
A0A0A0MQM3	NADH-cytochrome b5 reductase 3 (Fragment) OS=Mus musculus GN=Cyb5r3 PE=4 SV=2 - [A0A0A0MQM3_MOUSE]	20.28	4	3	3	6	4.41995e+06	5.93547e+06	3.84025e+06	4.32539e+06	0	3.35483	9.09	1	1	2.46969	9.09	1	1	6.2566	11.89	2	2	6.30217	17.48	2	2					143	16.2096	9.65674
	Sequence	# PSMs	# Proteins	# Protein Groups	Protein Group Accessions	Modifications	MH+ [Da]	A5: Area	B5: Area	C5: Area	D5: Area	E5: Area	q-Value	PEP	A2	XCorr A2	B2	XCorr B2	C2	XCorr C2	D2	XCorr D2	E2	XCorr E2	# Missed Cleavages
	STPAITLENPDIK	4	4	1	A0A0A0MQM3		1398.75	4.41995e+06	5.93547e+06	0	6.1076e+06	0	0	0.02076	High	3.35483	High	2.46969	High	2.64776	High	3.48476			0
	STPAITLENPDIKYPLR	1	4	1	A0A0A0MQM3		1928.04	0	0	3.84025e+06	0	0	0	0.02893					High	3.60885					1
	LIDKEVISPDTR	1	4	1	A0A0A0MQM3		1385.77	0	0	0	2.54318e+06	0	0.001	0.05753							High	2.81741			1
P47753	F-actin-capping protein subunit alpha-1 OS=Mus musculus GN=Capza1 PE=1 SV=4 - [CAZA1_MOUSE]	20.28	2	3	4	6	0	3.09087e+07	1.1106e+07	0	0					12.0722	20.28	4	4	2.92559	3.5	1	1		0			1.89166	5.24	1	1	286	32.9193	5.5542
	Sequence	# PSMs	# Proteins	# Protein Groups	Protein Group Accessions	Modifications	MH+ [Da]	A5: Area	B5: Area	C5: Area	D5: Area	E5: Area	q-Value	PEP	A2	XCorr A2	B2	XCorr B2	C2	XCorr C2	D2	XCorr D2	E2	XCorr E2	# Missed Cleavages
	FTITPPSAQVVGVLK	1	2	1	P47753		1556.9	0	2.04643e+07	0	0	0	0	0.001353			High	3.68318							0
	LLLNNDNLLR	2	4	2	D6RCW7;P47753		1197.7	0	5.78367e+07	1.1106e+07	0	0	0	0.0003435			High	3.2598	High	2.92559					0
	FITHAPPGEFNEVFNDVR	1	2	1	P47753		2089.02	0	1.24999e+07	0	0	0	0	0.004781			High	2.85115							0
	EASDPQPEDVDGGLK	2	2	1	P47753		1556.71	0	1.4425e+07	0	0	0	0	0.002307			High	2.27807					High	1.89166	0
E9Q070	Uncharacterized protein OS=Mus musculus GN=Gm8730 PE=3 SV=1 - [E9Q070_MOUSE]	20.19	4	4	4	21	2.00818e+07	7.26573e+07	3.95889e+07	2.7272e+06	0	25.5195	16.4	3	7	22.1906	20.19	4	7	6.85952	9.78	1	2	14.9844	9.78	1	5					317	34.1948	6.25244
	Sequence	# PSMs	# Proteins	# Protein Groups	Protein Group Accessions	Modifications	MH+ [Da]	A5: Area	B5: Area	C5: Area	D5: Area	E5: Area	q-Value	PEP	A2	XCorr A2	B2	XCorr B2	C2	XCorr C2	D2	XCorr D2	E2	XCorr E2	# Missed Cleavages
	AFLADPSAFAAAAPAAAATTAAPAAAAAPAK	16	2	1	E9Q070		2696.41	4.44507e+07	152279485	3.95889e+07	2.7272e+06	0	0	3.929e-07	High	4.68182	High	4.64086	High	3.51775	High	3.32497			0
	IIQLLDDYPK	2	3	1	E9Q070		1217.68	1.17386e+07	2.16787e+07	0	0	0	0	0.0002788	High	3.02872	High	3.10707							0
	GHLENNPALEK	2	4	1	E9Q070		1221.62	4.0561e+06	1.23962e+07	0	0	0	0	0.001177	High	2.63049	High	2.85007							0
	TSFFQALGITTK	1	3	1	E9Q070		1313.71	0	44013707	0	0	0	0	0.0001145			High	4.40314							0
Q9DBG5	Perilipin-3 OS=Mus musculus GN=Plin3 PE=1 SV=1 - [PLIN3_MOUSE]	20.14	1	6	6	33	9.7415e+06	3.69539e+07	2.38628e+07	1.5041e+07	0	19.0743	10.98	3	6	41.9918	16.93	5	11	21.6044	14.19	4	7	31.5531	15.1	4	9					437	47.233	5.61768
	Sequence	# PSMs	# Proteins	# Protein Groups	Protein Group Accessions	Modifications	MH+ [Da]	A5: Area	B5: Area	C5: Area	D5: Area	E5: Area	q-Value	PEP	A2	XCorr A2	B2	XCorr B2	C2	XCorr C2	D2	XCorr D2	E2	XCorr E2	# Missed Cleavages
	LQESLPILQQPTEK	9	1	1	Q9DBG5		1623.9	7.67e+06	3.4556e+07	1.58333e+07	1.43946e+07	0	0	8.906e-05	High	3.69009	High	4.43314	High	3.60693	High	3.69925			0
	TPQDAEKDPAKPEQVEAR	9	1	1	Q9DBG5		2008.99	6.21809e+06	24932254	1.95077e+07	6.39326e+06	0	0	4.639e-06	High	3.39093	High	4.80031	High	3.73733	High	4.25376			1
	TLTTAAVSTAQPILSK	10	1	1	Q9DBG5		1601.91	1.53364e+07	5.13735e+07	36247374	2.43352e+07	0	0	0.000206	High	3.15867	High	4.29562	High	4.16004	High	4.18303			0
	VTGAVDVTLGAVQNSVDK	3	1	1	Q9DBG5		1772.94	0	1.60053e+07	0	1.06992e+06	0	0	3.172e-08			High	4.60382			High	3.7383			0
	LEPQIATASEYAHR	1	1	1	Q9DBG5		1585.8	0	0	1.01921e+07	0	0	0	0.04659					High	2.25933					0
	QEQNYFVR	1	1	1	Q9DBG5		1083.52	0	7.85689e+06	0	0	0	0.006	0.06458			High	1.76298							0
P62717	60S ribosomal protein L18a OS=Mus musculus GN=Rpl18a PE=1 SV=1 - [RL18A_MOUSE]	19.89	1	3	3	8	1.60952e+07	1.97715e+06	2.73405e+06	3.4224e+06	0	5.84059	15.34	2	2	2.05371	4.55	1	1	3.68762	11.93	2	2	6.11538	19.89	3	3					176	20.7189	10.7114
	Sequence	# PSMs	# Proteins	# Protein Groups	Protein Group Accessions	Modifications	MH+ [Da]	A5: Area	B5: Area	C5: Area	D5: Area	E5: Area	q-Value	PEP	A2	XCorr A2	B2	XCorr B2	C2	XCorr C2	D2	XCorr D2	E2	XCorr E2	# Missed Cleavages
	SSGEIVYCGQVFEK	2	1	1	P62717	C8(Carbamidomethyl)	1602.75	1.18817e+07	0	0	3.0223e+06	0	0	1.165e-06	High	3.70654					High	2.38216			0
	DLTTAGAVTQCYR	3	1	1	P62717	C11(Carbamidomethyl)	1455.69	2.03088e+07	0	3.85196e+06	3.82251e+06	0	0.001	0.01724	High	2.13406			High	2.02688	High	1.91228			0
	VEEIAAGK	3	1	1	P62717		816.446	0	1.97715e+06	1.61614e+06	0	0	0.003	0.1412			High	2.05371	High	1.66074	High	1.82094			0
Q9D7S7-2	Isoform 2 of 60S ribosomal protein L22-like 1 OS=Mus musculus GN=Rpl22l1 - [RL22L_MOUSE]	19.83	2	2	2	11	3.86068e+07	5.88457e+07	1.65901e+08	4.10648e+07	0	5.89886	19.83	2	2	7.9592	19.83	2	3	8.07251	19.83	2	3	8.18153	19.83	2	3					121	14.3305	9.45166
	Sequence	# PSMs	# Proteins	# Protein Groups	Protein Group Accessions	Modifications	MH+ [Da]	A5: Area	B5: Area	C5: Area	D5: Area	E5: Area	q-Value	PEP	A2	XCorr A2	B2	XCorr B2	C2	XCorr C2	D2	XCorr D2	E2	XCorr E2	# Missed Cleavages
	VVASDKETYELR	4	2	1	Q9D7S7-2		1409.73	5.85495e+07	57885686	1.52382e+08	3.31103e+07	0	0	0.0002745	High	3.06012	High	2.81829	High	3.0359	High	2.376			1
	TGNLGNVVHIER	7	2	1	Q9D7S7-2		1308.7	1.86642e+07	5.98057e+07	1.7942e+08	4.90193e+07	0	0	0.001969	High	2.83874	High	2.90606	High	2.81739	High	3.32718			0
[truncated: 1,485 more rows]
